# Supplementary material for: Altered huntingtin−chromatin interactions predict transcriptional and epigenetic changes in Huntington's disease
Source: Dis Model Mech. 2025 May 27;18(5):dmm052282. doi: 10.1242/dmm.052282 (PMC12147460; doi:10.1242/dmm.052282)
Supplement: Table S1. — The “MACS Significant HTT Peaks” tab includes the MACS peak calling results - annotated with the most proximal gene and the distance to it. The “Peak.Label” column indicates whether each peak is in the category of “mHTT-specific”, “WT-specific”, or “WT-mHTTshared” - see text for details on these categories. [file dmm-18-052282-TableS1.xlsx]

## Sheet: MACS Significant HTT Peaks
Chr	Start	End	Peak.ID	Peak.Label	Annotation	Distance.to.TSS	Nearest.PromoterID	Entrez.ID	Nearest.Unigene	Nearest.Ensembl	Gene.Name	Gene.Description	Gene.Type
chr1	5069759	5070260	Htt_PeakRegion_00003	mHTT-specific	promoter-TSS (ENSMUST00000192847)	-8	ENSMUST00000192847	ENSMUSG00000033793	ENSMUST00000192029	ENSMUSG00000033793	Atp6v1h	ATPase, H+ transporting, lysosomal V1 subunit H [Source:MGI Symbol;Acc:MGI:1914864]	protein_coding
chr1	9088486	9088504	Htt_PeakRegion_00009	mHTT-specific	intron (ENSMUST00000191683, intron 2 of 20)	103621	ENSMUST00000193635	ENSMUSG00000102316	ENSMUST00000193635	ENSMUSG00000102316	Gm37629	predicted gene, 37629 [Source:MGI Symbol;Acc:MGI:5610857]	TEC
chr1	10026767	10026958	Htt_PeakRegion_00011	mHTT-specific	TTS (ENSMUST00000186528)	8265	ENSMUST00000190155	ENSMUSG00000025917	ENSMUST00000188619	ENSMUSG00000025917	Cops5	COP9 signalosome subunit 5 [Source:MGI Symbol;Acc:MGI:1349415]	protein_coding
chr1	16963984	16964247	Htt_PeakRegion_00017	mHTT-specific	TTS (ENSMUST00000186024)	33146	ENSMUST00000194790	ENSMUSG00000104133	ENSMUST00000194790	ENSMUSG00000104133	4921511E07Rik	RIKEN cDNA 4921511E07 gene [Source:MGI Symbol;Acc:MGI:1918145]	TEC
chr1	21272448	21272676	Htt_PeakRegion_00018	mHTT-specific	promoter-TSS (ENSMUST00000185842)	159	ENSMUST00000178379	ENSMUSG00000096375	ENSMUST00000178379	ENSMUSG00000096375	Gm7094	predicted pseudogene 7094 [Source:MGI Symbol;Acc:MGI:3648114]	unprocessed_pseudogene
chr1	25070414	25070577	Htt_PeakRegion_00024	mHTT-specific	intron (ENSMUST00000153568, intron 9 of 9)	-43264	ENSMUST00000185379	ENSMUSG00000099392	ENSMUST00000185379	ENSMUSG00000099392	Gm29414	predicted gene 29414 [Source:MGI Symbol;Acc:MGI:5580120]	lincRNA
chr1	25755842	25756050	Htt_PeakRegion_00031	mHTT-specific	exon (ENSMUST00000195723, exon 1 of 1)	3087	ENSMUST00000195723	ENSMUSG00000102659	ENSMUST00000195723	ENSMUSG00000102659	Gm37077	predicted gene, 37077 [Source:MGI Symbol;Acc:MGI:5610305]	TEC
chr1	33182135	33182303	Htt_PeakRegion_00038	mHTT-specific	Intergenic	-9774	ENSMUST00000158125	ENSMUSG00000088750	ENSMUST00000158125	ENSMUSG00000088750	Gm24901	predicted gene, 24901 [Source:MGI Symbol;Acc:MGI:5454678]	snRNA
chr1	33704349	33704543	Htt_PeakRegion_00040	mHTT-specific	Intergenic	-15441	ENSMUST00000140354	ENSMUSG00000004768	ENSMUST00000115174	ENSMUSG00000004768	Rab23	RAB23, member RAS oncogene family [Source:MGI Symbol;Acc:MGI:99833]	protein_coding
chr1	33783974	33783999	Htt_PeakRegion_00042	mHTT-specific	promoter-TSS (ENSMUST00000151055)	-50	ENSMUST00000151055	ENSMUSG00000042197	ENSMUST00000044455	ENSMUSG00000042197	Zfp451	zinc finger protein 451 [Source:MGI Symbol;Acc:MGI:2137896]	protein_coding
chr1	38806007	38806450	Htt_PeakRegion_00072	mHTT-specific	intron (ENSMUST00000147695, intron 9 of 11)	14986	ENSMUST00000039612	ENSMUSG00000048814	ENSMUST00000147695	ENSMUSG00000048814	Lonrf2	LON peptidase N-terminal domain and ring finger 2 [Source:MGI Symbol;Acc:MGI:1920209]	protein_coding
chr1	40206020	40206361	Htt_PeakRegion_00083	mHTT-specific	Intergenic	9112	ENSMUST00000190877	ENSMUSG00000101749	ENSMUST00000190877	ENSMUSG00000101749	NA	NA	NA
chr1	54111217	54111588	Htt_PeakRegion_00114	mHTT-specific	intron (ENSMUST00000146850, intron 1 of 3)	43693	ENSMUST00000192858	ENSMUSG00000102868	ENSMUST00000192858	ENSMUSG00000102868	Gm37633	predicted gene, 37633 [Source:MGI Symbol;Acc:MGI:5610861]	TEC
chr1	60713658	60713820	Htt_PeakRegion_00139	mHTT-specific	Intergenic	-3061	ENSMUST00000132833	ENSMUSG00000026012	ENSMUST00000027165	ENSMUSG00000026012	Cd28	CD28 antigen [Source:MGI Symbol;Acc:MGI:88327]	protein_coding
chr1	63274119	63281050	Htt_PeakRegion_00143	mHTT-specific	intron (ENSMUST00000114132, intron 2 of 6)	-4222	ENSMUST00000174964	ENSMUSG00000092705	ENSMUST00000174964	ENSMUSG00000092705	Gm24513	predicted gene, 24513 [Source:MGI Symbol;Acc:MGI:5454290]	miRNA
chr1	64021841	64022051	Htt_PeakRegion_00149	mHTT-specific	Intergenic	-7517	ENSMUST00000181595	ENSMUSG00000097272	ENSMUST00000181595	ENSMUSG00000097272	NA	NA	NA
chr1	66322063	66323602	Htt_PeakRegion_00152	mHTT-specific	TTS (ENSMUST00000124873)	731	ENSMUST00000123647	ENSMUSG00000015222	ENSMUST00000114018	ENSMUSG00000015222	Map2	microtubule-associated protein 2 [Source:MGI Symbol;Acc:MGI:97175]	protein_coding
chr1	71810512	71810629	Htt_PeakRegion_00159	mHTT-specific	Intergenic	36039	ENSMUST00000194017	ENSMUSG00000102689	ENSMUST00000194017	ENSMUSG00000102689	Gm37217	predicted gene, 37217 [Source:MGI Symbol;Acc:MGI:5610445]	TEC
chr1	74294751	74294951	Htt_PeakRegion_00169	mHTT-specific	promoter-TSS (ENSMUST00000186510)	-752	ENSMUST00000186510	ENSMUSG00000099931	ENSMUST00000186510	ENSMUSG00000099931	Gm29358	predicted gene 29358 [Source:MGI Symbol;Acc:MGI:5580064]	sense_intronic
chr1	74376003	74376157	Htt_PeakRegion_00170	mHTT-specific	promoter-TSS (ENSMUST00000155865)	508	ENSMUST00000135137	ENSMUSG00000026177	ENSMUST00000155865	ENSMUSG00000026177	Slc11a1	solute carrier family 11 (proton-coupled divalent metal ion transporters), member 1 [Source:MGI Symbol;Acc:MGI:1345275]	protein_coding
chr1	74564989	74565577	Htt_PeakRegion_00171	mHTT-specific	TTS (ENSMUST00000189956)	846	ENSMUST00000135111	ENSMUSG00000026173	ENSMUST00000141412	ENSMUSG00000026173	Plcd4	phospholipase C, delta 4 [Source:MGI Symbol;Acc:MGI:107469]	protein_coding
chr1	78574476	78574619	Htt_PeakRegion_00194	mHTT-specific	Intergenic	34960	ENSMUST00000190504	ENSMUSG00000099364	ENSMUST00000190504	ENSMUSG00000099364	5730419F03Rik	RIKEN cDNA 5730419F03 gene [Source:MGI Symbol;Acc:MGI:1917787]	lincRNA
chr1	87492052	87493541	Htt_PeakRegion_00222	mHTT-specific	intron (ENSMUST00000068681, intron 5 of 14)	-6580	ENSMUST00000166463	ENSMUSG00000026259	ENSMUST00000166463	ENSMUSG00000026259	Ngef	neuronal guanine nucleotide exchange factor [Source:MGI Symbol;Acc:MGI:1858414]	protein_coding
chr1	87898275	87898703	Htt_PeakRegion_00228	mHTT-specific	exon (ENSMUST00000195720, exon 1 of 1)	949	ENSMUST00000195720	ENSMUSG00000103591	ENSMUST00000195720	ENSMUSG00000103591	Gm38365	predicted gene, 38365 [Source:MGI Symbol;Acc:MGI:5611593]	TEC
chr1	89942378	89943659	Htt_PeakRegion_00234	mHTT-specific	Intergenic	-11840	ENSMUST00000036954	ENSMUSG00000034486	ENSMUST00000036954	ENSMUSG00000034486	Gbx2	gastrulation brain homeobox 2 [Source:MGI Symbol;Acc:MGI:95668]	protein_coding
chr1	116638572	116638722	Htt_PeakRegion_00266	mHTT-specific	Intergenic	4870	ENSMUST00000185884	ENSMUSG00000102033	ENSMUST00000185884	ENSMUSG00000102033	Gm28263	predicted gene 28263 [Source:MGI Symbol;Acc:MGI:5578969]	processed_pseudogene
chr1	122364984	122365159	Htt_PeakRegion_00275	mHTT-specific	Intergenic	-145477	ENSMUST00000158649	ENSMUSG00000089274	ENSMUST00000158649	ENSMUSG00000089274	Gm24547	predicted gene, 24547 [Source:MGI Symbol;Acc:MGI:5454324]	snRNA
chr1	132477709	132480588	Htt_PeakRegion_00310	mHTT-specific	intron (ENSMUST00000189786, intron 1 of 4)	1507	ENSMUST00000189786	ENSMUSG00000026439	ENSMUST00000187834	ENSMUSG00000026439	Rbbp5	retinoblastoma binding protein 5, histone lysine methyltransferase complex subunit [Source:MGI Symbol;Acc:MGI:1918367]	protein_coding
chr1	133088370	133090438	Htt_PeakRegion_00319	mHTT-specific	intron (ENSMUST00000077730, intron 16 of 32)	-20999	ENSMUST00000186515	ENSMUSG00000101102	ENSMUST00000186515	ENSMUSG00000101102	Gm28609	predicted gene 28609 [Source:MGI Symbol;Acc:MGI:5579315]	antisense
chr1	133594585	133596009	Htt_PeakRegion_00323	mHTT-specific	Intergenic	-5926	ENSMUST00000082880	ENSMUSG00000064814	ENSMUST00000082880	ENSMUSG00000064814	Gm23939	predicted gene, 23939 [Source:MGI Symbol;Acc:MGI:5453716]	snoRNA
chr1	152047303	152047501	Htt_PeakRegion_00345	mHTT-specific	intron (ENSMUST00000187603, intron 1 of 6)	7890	ENSMUST00000121533	ENSMUSG00000032666	ENSMUST00000187603	ENSMUSG00000032666	1700025G04Rik	RIKEN cDNA 1700025G04 gene [Source:MGI Symbol;Acc:MGI:1916649]	protein_coding
chr1	152412657	152413024	Htt_PeakRegion_00346	mHTT-specific	intron (ENSMUST00000127586, intron 1 of 13)	-5316	ENSMUST00000121610	ENSMUSG00000080878	ENSMUST00000121610	ENSMUSG00000080878	Gm15618	predicted gene 15618 [Source:MGI Symbol;Acc:MGI:3783063]	processed_pseudogene
chr1	152767460	152768743	Htt_PeakRegion_00347	mHTT-specific	promoter-TSS (ENSMUST00000143008)	-397	ENSMUST00000143008	ENSMUSG00000008475	ENSMUST00000077755	ENSMUSG00000008475	Arpc5	actin related protein 2/3 complex, subunit 5 [Source:MGI Symbol;Acc:MGI:1915021]	protein_coding
chr1	153080951	153081232	Htt_PeakRegion_00353	mHTT-specific	intron (ENSMUST00000186621, intron 5 of 8)	8415	ENSMUST00000190117	ENSMUSG00000099969	ENSMUST00000190117	ENSMUSG00000099969	Gm28960	predicted gene 28960 [Source:MGI Symbol;Acc:MGI:5579666]	antisense
chr1	155649222	155649874	Htt_PeakRegion_00378	mHTT-specific	intron (ENSMUST00000194476, intron 6 of 7)	-37443	ENSMUST00000192730	ENSMUSG00000033701	ENSMUST00000194476	ENSMUSG00000033701	Acbd6	acyl-Coenzyme A binding domain containing 6 [Source:MGI Symbol;Acc:MGI:1919732]	protein_coding
chr1	156440794	156440934	Htt_PeakRegion_00382	mHTT-specific	exon (ENSMUST00000191379, exon 7 of 7)	-7845	ENSMUST00000187987	ENSMUSG00000026600	ENSMUST00000051396	ENSMUSG00000026600	Soat1	sterol O-acyltransferase 1 [Source:MGI Symbol;Acc:MGI:104665]	protein_coding
chr1	157409135	157409332	Htt_PeakRegion_00386	mHTT-specific	intron (ENSMUST00000143080, intron 1 of 2)	-2513	ENSMUST00000194997	ENSMUSG00000103808	ENSMUST00000194997	ENSMUSG00000103808	Gm37060	predicted gene, 37060 [Source:MGI Symbol;Acc:MGI:5610288]	TEC
chr1	170774457	170774663	Htt_PeakRegion_00428	mHTT-specific	intron (ENSMUST00000027974, intron 14 of 15)	19811	ENSMUST00000182787	ENSMUSG00000026663	ENSMUST00000027974	ENSMUSG00000026663	Atf6	activating transcription factor 6 [Source:MGI Symbol;Acc:MGI:1926157]	protein_coding
chr1	171069563	171069846	Htt_PeakRegion_00432	mHTT-specific	Intergenic	2582	ENSMUST00000183351	ENSMUSG00000098356	ENSMUST00000183351	ENSMUSG00000098356	Gm27552	predicted gene, 27552 [Source:MGI Symbol;Acc:MGI:5530934]	miRNA
chr1	171288232	171288628	Htt_PeakRegion_00436	mHTT-specific	promoter-TSS (ENSMUST00000065941)	-439	ENSMUST00000065941	ENSMUSG00000053483	ENSMUST00000111306	ENSMUSG00000053483	Usp21	ubiquitin specific peptidase 21 [Source:MGI Symbol;Acc:MGI:1353665]	protein_coding
chr1	171465888	171466076	Htt_PeakRegion_00439	mHTT-specific	Intergenic	3132	ENSMUST00000155913	ENSMUSG00000038235	ENSMUST00000043839	ENSMUSG00000038235	F11r	F11 receptor [Source:MGI Symbol;Acc:MGI:1321398]	protein_coding
chr1	172328413	172328478	Htt_PeakRegion_00445	mHTT-specific	promoter-TSS (ENSMUST00000194860)	-338	ENSMUST00000194860	ENSMUSG00000038026	ENSMUST00000194204	ENSMUSG00000038026	Kcnj9	potassium inwardly-rectifying channel, subfamily J, member 9 [Source:MGI Symbol;Acc:MGI:108007]	protein_coding
chr1	175108112	175108840	Htt_PeakRegion_00451	mHTT-specific	intron (ENSMUST00000195324, intron 9 of 17)	-22296	ENSMUST00000195477	ENSMUSG00000026527	ENSMUST00000195477	ENSMUSG00000026527	Rgs7	regulator of G protein signaling 7 [Source:MGI Symbol;Acc:MGI:1346089]	protein_coding
chr1	175664646	175664797	Htt_PeakRegion_00452	mHTT-specific	intron (ENSMUST00000027809, intron 2 of 3)	23631	ENSMUST00000104984	ENSMUSG00000078185	ENSMUST00000104984	ENSMUSG00000078185	Chml	choroideremia-like [Source:MGI Symbol;Acc:MGI:101913]	protein_coding
chr1	183105935	183106129	Htt_PeakRegion_00498	mHTT-specific	intron (ENSMUST00000195372, intron 4 of 8)	41429	ENSMUST00000171366	ENSMUSG00000030768	ENSMUST00000194033	ENSMUSG00000030768	Disp1	dispatched RND transporter family member 1 [Source:MGI Symbol;Acc:MGI:1916147]	protein_coding
chr1	184928704	184929776	Htt_PeakRegion_00505	mHTT-specific	intron (ENSMUST00000192657, intron 5 of 8)	6104	ENSMUST00000192968	ENSMUSG00000102784	ENSMUST00000192968	ENSMUSG00000102784	Gm38251	predicted gene, 38251 [Source:MGI Symbol;Acc:MGI:5611479]	antisense
chr1	190742399	190742474	Htt_PeakRegion_00521	mHTT-specific	intron (ENSMUST00000159624, intron 8 of 12)	68026	ENSMUST00000160891	ENSMUSG00000089872	ENSMUST00000061611	ENSMUSG00000089872	Rps6kc1	ribosomal protein S6 kinase polypeptide 1 [Source:MGI Symbol;Acc:MGI:2443419]	protein_coding
chr1	191237929	191238502	Htt_PeakRegion_00522	mHTT-specific	Intergenic	-11208	ENSMUST00000193444	ENSMUSG00000103685	ENSMUST00000193444	ENSMUSG00000103685	Gm37074	predicted gene, 37074 [Source:MGI Symbol;Acc:MGI:5610302]	TEC
chr1	192279326	192280380	Htt_PeakRegion_00533	mHTT-specific	intron (ENSMUST00000078470, intron 6 of 10)	89079	ENSMUST00000110844	ENSMUSG00000058248	ENSMUST00000110844	ENSMUSG00000058248	Kcnh1	potassium voltage-gated channel, subfamily H (eag-related), member 1 [Source:MGI Symbol;Acc:MGI:1341721]	protein_coding
chr1	194744200	194744934	Htt_PeakRegion_00544	mHTT-specific	intron (ENSMUST00000027952, intron 4 of 31)	11860	ENSMUST00000194966	ENSMUSG00000103776	ENSMUST00000194966	ENSMUSG00000103776	2900035J10Rik	RIKEN cDNA 2900035J10 gene [Source:MGI Symbol;Acc:MGI:1920155]	TEC
chr2	11788214	11789027	Htt_PeakRegion_00585	mHTT-specific	intron (ENSMUST00000133664, intron 7 of 7)	2463	ENSMUST00000142622	ENSMUSG00000047909	ENSMUST00000142622	ENSMUSG00000047909	Ankrd16	ankyrin repeat domain 16 [Source:MGI Symbol;Acc:MGI:2444796]	protein_coding
chr2	15029720	15030025	Htt_PeakRegion_00595	mHTT-specific	intron (ENSMUST00000195749, intron 8 of 11)	4303	ENSMUST00000195431	ENSMUSG00000103778	ENSMUST00000195431	ENSMUSG00000103778	Gm36930	predicted gene, 36930 [Source:MGI Symbol;Acc:MGI:5610158]	TEC
chr2	17463111	17464229	Htt_PeakRegion_00596	mHTT-specific	promoter-TSS (ENSMUST00000131957)	-881	ENSMUST00000132418	ENSMUSG00000053702	ENSMUST00000124270	ENSMUSG00000053702	Nebl	nebulette [Source:MGI Symbol;Acc:MGI:1921353]	protein_coding
chr2	18025429	18025542	Htt_PeakRegion_00601	mHTT-specific	exon (ENSMUST00000066163, exon 2 of 2)	3274	ENSMUST00000135980	ENSMUSG00000054057	ENSMUST00000066163	ENSMUSG00000054057	A930004D18Rik	RIKEN cDNA A930004D18 gene [Source:MGI Symbol;Acc:MGI:1925190]	protein_coding
chr2	26484779	26484962	Htt_PeakRegion_00643	mHTT-specific	intron (ENSMUST00000028288, intron 3 of 33)	-14373	ENSMUST00000129506	ENSMUSG00000026923	ENSMUST00000147481	ENSMUSG00000026923	Notch1	notch 1 [Source:MGI Symbol;Acc:MGI:97363]	protein_coding
chr2	27783950	27784013	Htt_PeakRegion_00652	mHTT-specific	Intergenic	43781	ENSMUST00000148756	ENSMUSG00000015846	ENSMUST00000166775	ENSMUSG00000015846	Rxra	retinoid X receptor alpha [Source:MGI Symbol;Acc:MGI:98214]	protein_coding
chr2	29376787	29376836	Htt_PeakRegion_00658	mHTT-specific	intron (ENSMUST00000153600, intron 1 of 1)	-1028	ENSMUST00000162603	ENSMUSG00000026799	ENSMUST00000162623	ENSMUSG00000026799	Med27	mediator complex subunit 27 [Source:MGI Symbol;Acc:MGI:1916225]	protein_coding
chr2	29849398	29849622	Htt_PeakRegion_00664	mHTT-specific	Intergenic	-3783	ENSMUST00000083551	ENSMUSG00000065485	ENSMUST00000083551	ENSMUSG00000065485	Mir219a-2	microRNA 219a-2 [Source:MGI Symbol;Acc:MGI:3618754]	miRNA
chr2	30264326	30265447	Htt_PeakRegion_00677	mHTT-specific	intron (ENSMUST00000139454, intron 3 of 12)	-1316	ENSMUST00000154647	ENSMUSG00000079484	ENSMUST00000091132	ENSMUSG00000079484	Phyhd1	phytanoyl-CoA dioxygenase domain containing 1 [Source:MGI Symbol;Acc:MGI:3612860]	protein_coding
chr2	30632451	30632587	Htt_PeakRegion_00686	mHTT-specific	intron (ENSMUST00000146702, intron 1 of 3)	2864	ENSMUST00000146702	ENSMUSG00000086405	ENSMUST00000146702	ENSMUSG00000086405	9330198N18Rik	RIKEN cDNA 9330198N18 gene [Source:MGI Symbol;Acc:MGI:1924766]	lincRNA
chr2	31963674	31964716	Htt_PeakRegion_00701	mHTT-specific	intron (ENSMUST00000156564, intron 1 of 3)	926	ENSMUST00000156564	ENSMUSG00000001864	ENSMUST00000148056	ENSMUSG00000001864	Aif1l	allograft inflammatory factor 1-like [Source:MGI Symbol;Acc:MGI:1919598]	protein_coding
chr2	32701833	32702809	Htt_PeakRegion_00724	mHTT-specific	intron (ENSMUST00000146498, intron 2 of 9)	1710	ENSMUST00000143743	ENSMUSG00000009566	ENSMUST00000156792	ENSMUSG00000009566	Fpgs	folylpolyglutamyl synthetase [Source:MGI Symbol;Acc:MGI:95576]	protein_coding
chr2	33030995	33031934	Htt_PeakRegion_00731	mHTT-specific	intron (ENSMUST00000193171, intron 2 of 7)	3319	ENSMUST00000193171	ENSMUSG00000038860	ENSMUST00000148043	ENSMUSG00000038860	Garnl3	GTPase activating RANGAP domain-like 3 [Source:MGI Symbol;Acc:MGI:2139309]	protein_coding
chr2	41207108	41207254	Htt_PeakRegion_00774	mHTT-specific	intron (ENSMUST00000167270, intron 29 of 62)	208324	ENSMUST00000121274	ENSMUSG00000083260	ENSMUST00000121274	ENSMUSG00000083260	Gm13460	predicted gene 13460 [Source:MGI Symbol;Acc:MGI:3650104]	processed_pseudogene
chr2	48031830	48032008	Htt_PeakRegion_00785	mHTT-specific	Intergenic	-108227	ENSMUST00000122057	ENSMUSG00000082278	ENSMUST00000122057	ENSMUSG00000082278	Gm13471	predicted gene 13471 [Source:MGI Symbol;Acc:MGI:3649390]	processed_pseudogene
chr2	49201324	49201511	Htt_PeakRegion_00788	mHTT-specific	intron (ENSMUST00000147055, intron 6 of 7)	16400	ENSMUST00000118659	ENSMUSG00000080937	ENSMUST00000118659	ENSMUSG00000080937	Gm13510	predicted gene 13510 [Source:MGI Symbol;Acc:MGI:3649639]	processed_pseudogene
chr2	59028234	59028388	Htt_PeakRegion_00806	mHTT-specific	intron (ENSMUST00000077687, intron 1 of 14)	-68604	ENSMUST00000120771	ENSMUSG00000082989	ENSMUST00000120771	ENSMUSG00000082989	Gm13557	predicted gene 13557 [Source:MGI Symbol;Acc:MGI:3651669]	processed_pseudogene
chr2	69738444	69739326	Htt_PeakRegion_00825	mHTT-specific	intron (ENSMUST00000134424, intron 8 of 8)	-1096	ENSMUST00000120658	ENSMUSG00000082345	ENSMUST00000120658	ENSMUSG00000082345	Gm13622	predicted gene 13622 [Source:MGI Symbol;Acc:MGI:3652182]	processed_pseudogene
chr2	69808085	69808320	Htt_PeakRegion_00828	mHTT-specific	Intergenic	-8591	ENSMUST00000120263	ENSMUSG00000081857	ENSMUST00000120263	ENSMUSG00000081857	Gm13624	predicted gene 13624 [Source:MGI Symbol;Acc:MGI:3649579]	processed_pseudogene
chr2	74656514	74657348	Htt_PeakRegion_00869	mHTT-specific	intron (ENSMUST00000173623, intron 2 of 2)	2488	ENSMUST00000173623	ENSMUSG00000001815	ENSMUST00000173623	ENSMUSG00000001815	Evx2	even-skipped homeobox 2 [Source:MGI Symbol;Acc:MGI:95462]	protein_coding
chr2	74702059	74703419	Htt_PeakRegion_00870	mHTT-specific	TTS (ENSMUST00000132326)	-1876	ENSMUST00000151380	ENSMUSG00000027102	ENSMUST00000151380	ENSMUSG00000027102	Hoxd8	homeobox D8 [Source:MGI Symbol;Acc:MGI:96209]	protein_coding
chr2	74747741	74749675	Htt_PeakRegion_00871	mHTT-specific	TTS (ENSMUST00000047830)	1798	ENSMUST00000100000	ENSMUSG00000075277	ENSMUST00000100000	ENSMUSG00000075277	Haglr	Hoxd antisense growth associated long non-coding RNA [Source:MGI Symbol;Acc:MGI:3026978]	bidirectional_promoter_lncRNA
chr2	77094454	77094722	Htt_PeakRegion_00884	mHTT-specific	intron (ENSMUST00000164114, intron 6 of 23)	-49858	ENSMUST00000179467	ENSMUSG00000044033	ENSMUST00000111833	ENSMUSG00000044033	Ccdc141	coiled-coil domain containing 141 [Source:MGI Symbol;Acc:MGI:1919735]	protein_coding
chr2	79247888	79248043	Htt_PeakRegion_00891	mHTT-specific	Intergenic	-7460	ENSMUST00000155105	ENSMUSG00000027009	ENSMUST00000126312	ENSMUSG00000027009	Itga4	integrin alpha 4 [Source:MGI Symbol;Acc:MGI:96603]	protein_coding
chr2	79663722	79664015	Htt_PeakRegion_00892	mHTT-specific	intron (ENSMUST00000111788, intron 16 of 16)	24687	ENSMUST00000133266	ENSMUSG00000027007	ENSMUST00000111785	ENSMUSG00000027007	Itprid2	ITPR interacting domain containing 2 [Source:MGI Symbol;Acc:MGI:1917849]	protein_coding
chr2	80640894	80641166	Htt_PeakRegion_00898	mHTT-specific	intron (ENSMUST00000144697, intron 1 of 3)	1766	ENSMUST00000144697	ENSMUSG00000026999	ENSMUST00000144697	ENSMUSG00000026999	Nup35	nucleoporin 35 [Source:MGI Symbol;Acc:MGI:1916732]	protein_coding
chr2	84689840	84690013	Htt_PeakRegion_00907	mHTT-specific	exon (ENSMUST00000035840, exon 11 of 12)	4294	ENSMUST00000141595	ENSMUSG00000027080	ENSMUST00000141595	ENSMUSG00000027080	Med19	mediator complex subunit 19 [Source:MGI Symbol;Acc:MGI:1914234]	protein_coding
chr2	84698893	84699068	Htt_PeakRegion_00908	mHTT-specific	intron (ENSMUST00000035840, intron 3 of 11)	1879	ENSMUST00000104194	ENSMUSG00000077382	ENSMUST00000104194	ENSMUSG00000077382	n-R5s200	nuclear encoded rRNA 5S 200 [Source:MGI Symbol;Acc:MGI:4422065]	rRNA
chr2	85055234	85055398	Htt_PeakRegion_00910	mHTT-specific	intron (ENSMUST00000148682, intron 3 of 3)	-2843	ENSMUST00000048400	ENSMUSG00000033955	ENSMUST00000111605	ENSMUSG00000033955	Tnks1bp1	tankyrase 1 binding protein 1 [Source:MGI Symbol;Acc:MGI:2446193]	protein_coding
chr2	91544266	91544497	Htt_PeakRegion_00927	mHTT-specific	intron (ENSMUST00000123253, intron 1 of 4)	-1938	ENSMUST00000139433	ENSMUSG00000040549	ENSMUST00000111337	ENSMUSG00000040549	Ckap5	cytoskeleton associated protein 5 [Source:MGI Symbol;Acc:MGI:1923036]	protein_coding
chr2	93717490	93717627	Htt_PeakRegion_00946	mHTT-specific	exon (ENSMUST00000123649, exon 11 of 11)	-10241	ENSMUST00000132429	ENSMUSG00000027198	ENSMUST00000145838	ENSMUSG00000027198	Ext2	exostosin glycosyltransferase 2 [Source:MGI Symbol;Acc:MGI:108050]	protein_coding
chr2	97467598	97467787	Htt_PeakRegion_00953	mHTT-specific	promoter-TSS (ENSMUST00000059049)	36	ENSMUST00000059049	ENSMUSG00000050587	ENSMUST00000135431	ENSMUSG00000050587	Lrrc4c	leucine rich repeat containing 4C [Source:MGI Symbol;Acc:MGI:2442636]	protein_coding
chr2	101612374	101612643	Htt_PeakRegion_00960	mHTT-specific	intron (ENSMUST00000177171, intron 1 of 1)	-1953	ENSMUST00000136601	ENSMUSG00000027165	ENSMUST00000099682	ENSMUSG00000027165	B230118H07Rik	RIKEN cDNA B230118H07 gene [Source:MGI Symbol;Acc:MGI:1915420]	protein_coding
chr2	103840206	103840238	Htt_PeakRegion_00964	mHTT-specific	TTS (ENSMUST00000120162)	1113	ENSMUST00000102279	ENSMUSG00000076234	ENSMUST00000102279	ENSMUSG00000076234	Gm22757	predicted gene, 22757 [Source:MGI Symbol;Acc:MGI:5452534]	miRNA
chr2	105252945	105253096	Htt_PeakRegion_00973	mHTT-specific	intron (ENSMUST00000131060, intron 1 of 2)	28679	ENSMUST00000131060	ENSMUSG00000055312	ENSMUST00000068813	ENSMUSG00000055312	Them7	thioesterase superfamily member 7 [Source:MGI Symbol;Acc:MGI:1921338]	protein_coding
chr2	112846875	112846927	Htt_PeakRegion_00989	mHTT-specific	intron (ENSMUST00000134358, intron 29 of 101)	61596	ENSMUST00000146187	ENSMUSG00000057378	ENSMUST00000146187	ENSMUSG00000057378	Ryr3	ryanodine receptor 3 [Source:MGI Symbol;Acc:MGI:99684]	protein_coding
chr2	116416271	116416422	Htt_PeakRegion_01010	mHTT-specific	Intergenic	112143	ENSMUST00000120190	ENSMUSG00000081787	ENSMUST00000120190	ENSMUSG00000081787	Gm13991	predicted gene 13991 [Source:MGI Symbol;Acc:MGI:3651689]	processed_pseudogene
chr2	119692629	119693357	Htt_PeakRegion_01028	mHTT-specific	TTS (ENSMUST00000136321)	17921	ENSMUST00000136321	ENSMUSG00000027304	ENSMUST00000028767	ENSMUSG00000027304	Rtf1	RTF1, Paf1/RNA polymerase II complex component [Source:MGI Symbol;Acc:MGI:1309480]	protein_coding
chr2	120937942	120937959	Htt_PeakRegion_01043	mHTT-specific	intron (ENSMUST00000028728, intron 12 of 46)	-7609	ENSMUST00000154023	ENSMUSG00000027272	ENSMUST00000135891	ENSMUSG00000027272	Ubr1	ubiquitin protein ligase E3 component n-recognin 1 [Source:MGI Symbol;Acc:MGI:1277977]	protein_coding
chr2	121157338	121159176	Htt_PeakRegion_01049	mHTT-specific	TTS (ENSMUST00000110661)	6177	ENSMUST00000156370	ENSMUSG00000050619	ENSMUST00000110661	ENSMUSG00000050619	Zscan29	zinc finger SCAN domains 29 [Source:MGI Symbol;Acc:MGI:2139317]	protein_coding
chr2	137430691	137430712	Htt_PeakRegion_01142	mHTT-specific	Intergenic	142199	ENSMUST00000130262	ENSMUSG00000085504	ENSMUST00000130262	ENSMUSG00000085504	Gm14055	predicted gene 14055 [Source:MGI Symbol;Acc:MGI:3650242]	lincRNA
chr2	143799725	143799896	Htt_PeakRegion_01150	mHTT-specific	intron (ENSMUST00000028905, intron 10 of 11)	-3846	ENSMUST00000156362	ENSMUSG00000087115	ENSMUST00000156362	ENSMUSG00000087115	Pcsk2os2	proprotein convertase subtilisin/kexin type 2, opposite strand 2 [Source:MGI Symbol;Acc:MGI:3649365]	antisense
chr2	147079114	147083758	Htt_PeakRegion_01169	mHTT-specific	Intergenic	4009	ENSMUST00000067020	ENSMUSG00000054160	ENSMUST00000067020	ENSMUSG00000054160	Nkx2-4	NK2 homeobox 4 [Source:MGI Symbol;Acc:MGI:97349]	protein_coding
chr2	152086940	152087093	Htt_PeakRegion_01178	mHTT-specific	intron (ENSMUST00000064061, intron 1 of 1)	5488	ENSMUST00000064061	ENSMUSG00000060257	ENSMUST00000064061	ENSMUSG00000060257	Scrt2	scratch family zinc finger 2 [Source:MGI Symbol;Acc:MGI:2139287]	protein_coding
chr2	152335746	152336303	Htt_PeakRegion_01182	mHTT-specific	Intergenic	-3372	ENSMUST00000028964	ENSMUSG00000027466	ENSMUST00000028964	ENSMUSG00000027466	Rbck1	RanBP-type and C3HC4-type zinc finger containing 1 [Source:MGI Symbol;Acc:MGI:1344372]	protein_coding
chr2	152407081	152407293	Htt_PeakRegion_01186	mHTT-specific	Intergenic	7840	ENSMUST00000099207	ENSMUSG00000074682	ENSMUST00000099207	ENSMUSG00000074682	Zcchc3	zinc finger, CCHC domain containing 3 [Source:MGI Symbol;Acc:MGI:1915167]	protein_coding
chr2	156308899	156309072	Htt_PeakRegion_01220	mHTT-specific	exon (ENSMUST00000037401, exon 18 of 18)	-3313	ENSMUST00000037096	ENSMUSG00000038085	ENSMUST00000154227	ENSMUSG00000038085	Cnbd2	cyclic nucleotide binding domain containing 2 [Source:MGI Symbol;Acc:MGI:1918123]	protein_coding
chr2	156389334	156392319	Htt_PeakRegion_01222	mHTT-specific	Intergenic	2002	ENSMUST00000192590	ENSMUSG00000102869	ENSMUST00000192863	ENSMUSG00000102869	2900097C17Rik	RIKEN cDNA 2900097C17 gene [Source:MGI Symbol;Acc:MGI:1914767]	lincRNA
chr2	157289424	157289975	Htt_PeakRegion_01235	mHTT-specific	TTS (ENSMUST00000142463)	-5142	ENSMUST00000125311	ENSMUSG00000027642	ENSMUST00000123639	ENSMUSG00000027642	Rpn2	ribophorin II [Source:MGI Symbol;Acc:MGI:98085]	protein_coding
chr2	158114330	158114489	Htt_PeakRegion_01242	mHTT-specific	intron (ENSMUST00000152452, intron 5 of 5)	-2744	ENSMUST00000173249	ENSMUSG00000092283	ENSMUST00000173249	ENSMUSG00000092283	Gm20412	predicted gene 20412 [Source:MGI Symbol;Acc:MGI:5141877]	processed_transcript
chr2	159159620	159159856	Htt_PeakRegion_01253	mHTT-specific	Intergenic	20377	ENSMUST00000104000	ENSMUSG00000077188	ENSMUST00000104000	ENSMUSG00000077188	Gm25090	predicted gene, 25090 [Source:MGI Symbol;Acc:MGI:5454867]	snoRNA
chr2	164822070	164822702	Htt_PeakRegion_01273	mHTT-specific	promoter-TSS (ENSMUST00000017908)	-300	ENSMUST00000017908	ENSMUSG00000017764	ENSMUST00000017908	ENSMUSG00000017764	Zswim1	zinc finger SWIM-type containing 1 [Source:MGI Symbol;Acc:MGI:1919221]	protein_coding
chr2	164892616	164897933	Htt_PeakRegion_01279	mHTT-specific	TTS (ENSMUST00000041643)	11342	ENSMUST00000130213	ENSMUSG00000039849	ENSMUST00000122810	ENSMUSG00000039849	Pcif1	PDX1 C-terminal inhibiting factor 1 [Source:MGI Symbol;Acc:MGI:2443858]	protein_coding
chr2	164984241	164985240	Htt_PeakRegion_01285	mHTT-specific	intron (ENSMUST00000135918, intron 3 of 3)	2304	ENSMUST00000135918	ENSMUSG00000017740	ENSMUST00000099092	ENSMUSG00000017740	Slc12a5	solute carrier family 12, member 5 [Source:MGI Symbol;Acc:MGI:1862037]	protein_coding
chr2	165869333	165869827	Htt_PeakRegion_01295	mHTT-specific	intron (ENSMUST00000153655, intron 1 of 10)	6197	ENSMUST00000153655	ENSMUSG00000039671	ENSMUST00000170272	ENSMUSG00000039671	Zmynd8	zinc finger, MYND-type containing 8 [Source:MGI Symbol;Acc:MGI:1918025]	protein_coding
chr2	166520459	166521285	Htt_PeakRegion_01299	mHTT-specific	Intergenic	-15288	ENSMUST00000123480	ENSMUSG00000085682	ENSMUST00000123480	ENSMUSG00000085682	Gm14267	predicted gene 14267 [Source:MGI Symbol;Acc:MGI:3649851]	transcribed_processed_pseudogene
chr2	166838504	166838805	Htt_PeakRegion_01301	mHTT-specific	intron (ENSMUST00000144847, intron 4 of 5)	10998	ENSMUST00000144847	ENSMUSG00000074582	ENSMUST00000144847	ENSMUSG00000074582	Arfgef2	ADP-ribosylation factor guanine nucleotide-exchange factor 2 (brefeldin A-inhibited) [Source:MGI Symbol;Acc:MGI:2139354]	protein_coding
chr2	168530997	168531196	Htt_PeakRegion_01319	mHTT-specific	intron (ENSMUST00000171689, intron 5 of 6)	21179	ENSMUST00000151292	ENSMUSG00000027544	ENSMUST00000137451	ENSMUSG00000027544	Nfatc2	nuclear factor of activated T cells, cytoplasmic, calcineurin dependent 2 [Source:MGI Symbol;Acc:MGI:102463]	protein_coding
chr2	173698264	173698410	Htt_PeakRegion_01323	mHTT-specific	intron (ENSMUST00000142820, intron 5 of 5)	2811	ENSMUST00000183857	ENSMUSG00000098588	ENSMUST00000183857	ENSMUSG00000098588	Mir6340	microRNA 6340 [Source:MGI Symbol;Acc:MGI:5531291]	miRNA
chr2	178268671	178269012	Htt_PeakRegion_01329	mHTT-specific	intron (ENSMUST00000108917, intron 3 of 12)	-58714	ENSMUST00000141272	ENSMUSG00000027525	ENSMUST00000108917	ENSMUSG00000027525	Phactr3	phosphatase and actin regulator 3 [Source:MGI Symbol;Acc:MGI:1921439]	protein_coding
chr2	181068968	181070130	Htt_PeakRegion_01350	mHTT-specific	Intergenic	25872	ENSMUST00000152099	ENSMUSG00000016346	ENSMUST00000081528	ENSMUSG00000016346	Kcnq2	potassium voltage-gated channel, subfamily Q, member 2 [Source:MGI Symbol;Acc:MGI:1309503]	protein_coding
chr2	181917652	181917893	Htt_PeakRegion_01364	mHTT-specific	Intergenic	20950	ENSMUST00000119395	ENSMUSG00000083397	ENSMUST00000119395	ENSMUSG00000083397	Gm5466	predicted gene 5466 [Source:MGI Symbol;Acc:MGI:3647828]	processed_pseudogene
chr3	6141372	6141408	Htt_PeakRegion_01366	mHTT-specific	Intergenic	-3146	ENSMUST00000192818	ENSMUSG00000103848	ENSMUST00000192818	ENSMUSG00000103848	Gm17934	predicted gene, 17934 [Source:MGI Symbol;Acc:MGI:5010119]	processed_pseudogene
chr3	8246289	8246423	Htt_PeakRegion_01368	mHTT-specific	Intergenic	32024	ENSMUST00000195642	ENSMUSG00000103725	ENSMUST00000195642	ENSMUSG00000103725	Gm7103	predicted gene 7103 [Source:MGI Symbol;Acc:MGI:3646860]	processed_pseudogene
chr3	16001630	16001645	Htt_PeakRegion_01380	mHTT-specific	intron (ENSMUST00000194367, intron 1 of 4)	4694	ENSMUST00000108347	ENSMUSG00000078780	ENSMUST00000108347	ENSMUSG00000078780	Gm5150	predicted gene 5150 [Source:MGI Symbol;Acc:MGI:3779469]	protein_coding
chr3	24423689	24423720	Htt_PeakRegion_01395	mHTT-specific	Intergenic	90637	ENSMUST00000077389	ENSMUSG00000057036	ENSMUST00000077389	ENSMUSG00000057036	Gm7536	predicted gene 7536 [Source:MGI Symbol;Acc:MGI:3645137]	processed_pseudogene
chr3	28118206	28118654	Htt_PeakRegion_01409	mHTT-specific	intron (ENSMUST00000148827, intron 17 of 21)	8671	ENSMUST00000126594	ENSMUSG00000027695	ENSMUST00000067757	ENSMUSG00000027695	Pld1	phospholipase D1 [Source:MGI Symbol;Acc:MGI:109585]	protein_coding
chr3	28504045	28504130	Htt_PeakRegion_01414	mHTT-specific	intron (ENSMUST00000162777, intron 3 of 30)	-34190	ENSMUST00000193721	ENSMUSG00000027692	ENSMUST00000161964	ENSMUSG00000027692	Tnik	TRAF2 and NCK interacting kinase [Source:MGI Symbol;Acc:MGI:1916264]	protein_coding
chr3	32525853	32526119	Htt_PeakRegion_01424	mHTT-specific	Intergenic	-3479	ENSMUST00000091257	ENSMUSG00000027668	ENSMUST00000147350	ENSMUSG00000027668	Mfn1	mitofusin 1 [Source:MGI Symbol;Acc:MGI:1914664]	protein_coding
chr3	35049074	35049229	Htt_PeakRegion_01434	mHTT-specific	Intergenic	-126501	ENSMUST00000183357	ENSMUSG00000098862	ENSMUST00000183357	ENSMUSG00000098862	Mir6378	microRNA 6378 [Source:MGI Symbol;Acc:MGI:5531088]	miRNA
chr3	56046935	56047194	Htt_PeakRegion_01459	mHTT-specific	intron (ENSMUST00000029374, intron 10 of 57)	-90152	ENSMUST00000104088	ENSMUSG00000077276	ENSMUST00000104088	ENSMUSG00000077276	Gm22784	predicted gene, 22784 [Source:MGI Symbol;Acc:MGI:5452561]	snoRNA
chr3	56736949	56737456	Htt_PeakRegion_01463	mHTT-specific	Intergenic	153390	ENSMUST00000099093	ENSMUSG00000074592	ENSMUST00000099093	ENSMUSG00000074592	NA	NA	NA
chr3	57829246	57829574	Htt_PeakRegion_01467	mHTT-specific	intron (ENSMUST00000041826, intron 8 of 9)	16468	ENSMUST00000122210	ENSMUSG00000027805	ENSMUST00000122210	ENSMUSG00000027805	Pfn2	profilin 2 [Source:MGI Symbol;Acc:MGI:97550]	protein_coding
chr3	61328906	61329117	Htt_PeakRegion_01478	mHTT-specific	exon (ENSMUST00000192191, exon 1 of 1)	181	ENSMUST00000192191	ENSMUSG00000102667	ENSMUST00000192191	ENSMUSG00000102667	Gm19901	predicted gene, 19901 [Source:MGI Symbol;Acc:MGI:5012086]	processed_pseudogene
chr3	65296360	65296819	Htt_PeakRegion_01483	mHTT-specific	promoter-TSS (ENSMUST00000160136)	-824	ENSMUST00000160136	ENSMUSG00000027827	ENSMUST00000159525	ENSMUSG00000027827	Kcnab1	potassium voltage-gated channel, shaker-related subfamily, beta member 1 [Source:MGI Symbol;Acc:MGI:109155]	protein_coding
chr3	65326379	65326547	Htt_PeakRegion_01484	mHTT-specific	intron (ENSMUST00000160137, intron 2 of 3)	22966	ENSMUST00000160137	ENSMUSG00000090120	ENSMUST00000160137	ENSMUSG00000090120	A730090N16Rik	RIKEN cDNA A730090N16 gene [Source:MGI Symbol;Acc:MGI:2442748]	antisense
chr3	77721938	77722321	Htt_PeakRegion_01498	mHTT-specific	Intergenic	-17744	ENSMUST00000194247	ENSMUSG00000102872	ENSMUST00000194247	ENSMUSG00000102872	Gm38195	predicted gene, 38195 [Source:MGI Symbol;Acc:MGI:5611423]	TEC
chr3	85363788	85363953	Htt_PeakRegion_01527	mHTT-specific	intron (ENSMUST00000154148, intron 3 of 9)	46352	ENSMUST00000189046	ENSMUSG00000099995	ENSMUST00000189046	ENSMUSG00000099995	1700036G14Rik	RIKEN cDNA 1700036G14 gene [Source:MGI Symbol;Acc:MGI:1920533]	antisense
chr3	88287067	88288244	Htt_PeakRegion_01547	mHTT-specific	promoter-TSS (ENSMUST00000163277)	-446	ENSMUST00000163277	ENSMUSG00000103766	ENSMUST00000165196	ENSMUSG00000103766	Gm38392	predicted gene, 38392 [Source:MGI Symbol;Acc:MGI:5613632]	protein_coding
chr3	89211012	89214008	Htt_PeakRegion_01585	mHTT-specific	intron (ENSMUST00000174126, intron 2 of 6)	879	ENSMUST00000152789	ENSMUSG00000064068	ENSMUST00000156847	ENSMUSG00000064068	Mtx1	metaxin 1 [Source:MGI Symbol;Acc:MGI:103025]	protein_coding
chr3	90008151	90008705	Htt_PeakRegion_01597	mHTT-specific	intron (ENSMUST00000090908, intron 24 of 25)	2302	ENSMUST00000104381	ENSMUSG00000077569	ENSMUST00000104381	ENSMUSG00000077569	Gm24608	predicted gene, 24608 [Source:MGI Symbol;Acc:MGI:5454385]	snoRNA
chr3	94441876	94443220	Htt_PeakRegion_01608	mHTT-specific	promoter-TSS (ENSMUST00000029786)	-788	ENSMUST00000029786	ENSMUSG00000028140	ENSMUST00000029786	ENSMUSG00000028140	Mrpl9	mitochondrial ribosomal protein L9 [Source:MGI Symbol;Acc:MGI:2137211]	protein_coding
chr3	94517254	94517935	Htt_PeakRegion_01611	mHTT-specific	intron (ENSMUST00000107283, intron 7 of 11)	-37254	ENSMUST00000183915	ENSMUSG00000028139	ENSMUST00000184619	ENSMUSG00000028139	Riiad1	regulatory subunit of type II PKA R-subunit (RIIa) domain containing 1 [Source:MGI Symbol;Acc:MGI:1913603]	protein_coding
chr3	96506728	96506894	Htt_PeakRegion_01650	mHTT-specific	Intergenic	18082	ENSMUST00000178300	ENSMUSG00000094812	ENSMUST00000178300	ENSMUSG00000094812	Gm22614	predicted gene, 22614 [Source:MGI Symbol;Acc:MGI:5452391]	snRNA
chr3	97217725	97217898	Htt_PeakRegion_01658	mHTT-specific	intron (ENSMUST00000141861, intron 3 of 3)	-1305	ENSMUST00000166341	ENSMUSG00000038256	ENSMUST00000141861	ENSMUSG00000038256	Bcl9	B cell CLL/lymphoma 9 [Source:MGI Symbol;Acc:MGI:1924828]	protein_coding
chr3	97723122	97723913	Htt_PeakRegion_01665	mHTT-specific	intron (ENSMUST00000168438, intron 26 of 45)	-32956	ENSMUST00000184178	ENSMUSG00000098381	ENSMUST00000184178	ENSMUSG00000098381	Mir7225	microRNA 7225 [Source:MGI Symbol;Acc:MGI:5530881]	miRNA
chr3	102093871	102094022	Htt_PeakRegion_01675	mHTT-specific	intron (ENSMUST00000165540, intron 1 of 11)	7308	ENSMUST00000164123	ENSMUSG00000027861	ENSMUST00000029454	ENSMUSG00000027861	Casq2	calsequestrin 2 [Source:MGI Symbol;Acc:MGI:1309469]	protein_coding
chr3	103804391	103804548	Htt_PeakRegion_01681	mHTT-specific	exon (ENSMUST00000147894, exon 2 of 2)	1334	ENSMUST00000145893	ENSMUSG00000084997	ENSMUST00000145893	ENSMUSG00000084997	Gm15471	predicted gene 15471 [Source:MGI Symbol;Acc:MGI:3705197]	processed_transcript
chr3	107845388	107845615	Htt_PeakRegion_01707	mHTT-specific	Intergenic	-31728	ENSMUST00000037375	ENSMUSG00000040600	ENSMUST00000037375	ENSMUSG00000040600	Eps8l3	EPS8-like 3 [Source:MGI Symbol;Acc:MGI:2139743]	protein_coding
chr3	107870539	107870701	Htt_PeakRegion_01708	mHTT-specific	Intergenic	-6610	ENSMUST00000037375	ENSMUSG00000040600	ENSMUST00000037375	ENSMUSG00000040600	Eps8l3	EPS8-like 3 [Source:MGI Symbol;Acc:MGI:2139743]	protein_coding
chr3	108136764	108136799	Htt_PeakRegion_01709	mHTT-specific	intron (ENSMUST00000000001, intron 1 of 8)	9364	ENSMUST00000000001	ENSMUSG00000000001	ENSMUST00000000001	ENSMUSG00000000001	Gnai3	guanine nucleotide binding protein (G protein), alpha inhibiting 3 [Source:MGI Symbol;Acc:MGI:95773]	protein_coding
chr3	108353252	108353765	Htt_PeakRegion_01714	mHTT-specific	intron (ENSMUST00000135636, intron 4 of 8)	-1958	ENSMUST00000129755	ENSMUSG00000068747	ENSMUST00000129755	ENSMUSG00000068747	Sort1	sortilin 1 [Source:MGI Symbol;Acc:MGI:1338015]	protein_coding
chr3	116259468	116260179	Htt_PeakRegion_01728	mHTT-specific	Intergenic	-6340	ENSMUST00000090473	ENSMUSG00000068696	ENSMUST00000090473	ENSMUSG00000068696	Gpr88	G-protein coupled receptor 88 [Source:MGI Symbol;Acc:MGI:1927653]	protein_coding
chr3	116288261	116289683	Htt_PeakRegion_01729	mHTT-specific	intron (ENSMUST00000106491, intron 13 of 13)	-35488	ENSMUST00000090473	ENSMUSG00000068696	ENSMUST00000090473	ENSMUSG00000068696	Gpr88	G-protein coupled receptor 88 [Source:MGI Symbol;Acc:MGI:1927653]	protein_coding
chr3	117224168	117224412	Htt_PeakRegion_01732	mHTT-specific	Intergenic	-98651	ENSMUST00000174925	ENSMUSG00000092666	ENSMUST00000174925	ENSMUSG00000092666	Gm22408	predicted gene, 22408 [Source:MGI Symbol;Acc:MGI:5452185]	miRNA
chr3	117500817	117500971	Htt_PeakRegion_01735	mHTT-specific	Intergenic	-74333	ENSMUST00000106473	ENSMUSG00000033342	ENSMUST00000039564	ENSMUSG00000033342	Plppr5	phospholipid phosphatase related 5 [Source:MGI Symbol;Acc:MGI:1923019]	protein_coding
chr3	127431960	127432082	Htt_PeakRegion_01756	mHTT-specific	intron (ENSMUST00000182316, intron 1 of 1)	-22963	ENSMUST00000182704	ENSMUSG00000032826	ENSMUST00000182452	ENSMUSG00000032826	Ank2	ankyrin 2, brain [Source:MGI Symbol;Acc:MGI:88025]	protein_coding
chr3	127749171	127749324	Htt_PeakRegion_01758	mHTT-specific	intron (ENSMUST00000161239, intron 1 of 2)	17654	ENSMUST00000157912	ENSMUSG00000088537	ENSMUST00000157912	ENSMUSG00000088537	Gm23279	predicted gene, 23279 [Source:MGI Symbol;Acc:MGI:5453056]	rRNA
chr3	128437606	128437931	Htt_PeakRegion_01760	mHTT-specific	Intergenic	-102603	ENSMUST00000083314	ENSMUSG00000065248	ENSMUST00000083314	ENSMUSG00000065248	Gm22293	predicted gene, 22293 [Source:MGI Symbol;Acc:MGI:5452070]	snoRNA
chr3	129980492	129981175	Htt_PeakRegion_01761	mHTT-specific	Intergenic	3448	ENSMUST00000164758	ENSMUSG00000001052	ENSMUST00000170163	ENSMUSG00000001052	Sec24b	Sec24 related gene family, member B (S. cerevisiae) [Source:MGI Symbol;Acc:MGI:2139764]	protein_coding
chr3	129995610	129995764	Htt_PeakRegion_01763	mHTT-specific	intron (ENSMUST00000165873, intron 12 of 16)	-5190	ENSMUST00000172324	ENSMUSG00000001052	ENSMUST00000170163	ENSMUSG00000001052	Sec24b	Sec24 related gene family, member B (S. cerevisiae) [Source:MGI Symbol;Acc:MGI:2139764]	protein_coding
chr3	130259390	130259980	Htt_PeakRegion_01766	mHTT-specific	intron (ENSMUST00000183368, intron 2 of 37)	54220	ENSMUST00000083854	ENSMUSG00000065788	ENSMUST00000083854	ENSMUSG00000065788	Gm22682	predicted gene, 22682 [Source:MGI Symbol;Acc:MGI:5452459]	snRNA
chr3	130337095	130337250	Htt_PeakRegion_01767	mHTT-specific	intron (ENSMUST00000183368, intron 2 of 37)	131708	ENSMUST00000083854	ENSMUSG00000065788	ENSMUST00000083854	ENSMUSG00000065788	Gm22682	predicted gene, 22682 [Source:MGI Symbol;Acc:MGI:5452459]	snRNA
chr3	137648144	137648259	Htt_PeakRegion_01785	mHTT-specific	Intergenic	-23322	ENSMUST00000166899	ENSMUSG00000094856	ENSMUST00000166899	ENSMUSG00000094856	Gm21962	predicted gene, 21962 [Source:MGI Symbol;Acc:MGI:5439431]	protein_coding
chr3	143560108	143560381	Htt_PeakRegion_01802	mHTT-specific	Intergenic	-84645	ENSMUST00000192421	ENSMUSG00000103816	ENSMUST00000192421	ENSMUSG00000103816	Gm38006	predicted gene, 38006 [Source:MGI Symbol;Acc:MGI:5611234]	TEC
chr3	154181607	154181784	Htt_PeakRegion_01827	mHTT-specific	intron (ENSMUST00000089948, intron 2 of 21)	-40786	ENSMUST00000128362	ENSMUSG00000028360	ENSMUST00000089948	ENSMUSG00000028360	Slc44a5	solute carrier family 44, member 5 [Source:MGI Symbol;Acc:MGI:3035141]	protein_coding
chr4	24630855	24631269	Htt_PeakRegion_01872	mHTT-specific	intron (ENSMUST00000108214, intron 5 of 7)	44365	ENSMUST00000144062	ENSMUSG00000040387	ENSMUST00000108213	ENSMUSG00000040387	Klhl32	kelch-like 32 [Source:MGI Symbol;Acc:MGI:3612790]	protein_coding
chr4	32560671	32560700	Htt_PeakRegion_01878	mHTT-specific	intron (ENSMUST00000126225, intron 4 of 4)	10931	ENSMUST00000136149	ENSMUSG00000086150	ENSMUST00000136149	ENSMUSG00000086150	Bach2os	BTB and CNC homology 2, opposite strand [Source:MGI Symbol;Acc:MGI:3041246]	antisense
chr4	36061031	36061084	Htt_PeakRegion_01886	mHTT-specific	intron (ENSMUST00000108122, intron 5 of 7)	-4332	ENSMUST00000108124	ENSMUSG00000045083	ENSMUST00000065173	ENSMUSG00000045083	Lingo2	leucine rich repeat and Ig domain containing 2 [Source:MGI Symbol;Acc:MGI:2442298]	protein_coding
chr4	36272005	36272184	Htt_PeakRegion_01887	mHTT-specific	intron (ENSMUST00000124999, intron 3 of 6)	-135632	ENSMUST00000098151	ENSMUSG00000045083	ENSMUST00000065173	ENSMUSG00000045083	Lingo2	leucine rich repeat and Ig domain containing 2 [Source:MGI Symbol;Acc:MGI:2442298]	protein_coding
chr4	39667494	39667651	Htt_PeakRegion_01888	mHTT-specific	Intergenic	-100045	ENSMUST00000117439	ENSMUSG00000082302	ENSMUST00000117439	ENSMUSG00000082302	Gm12385	predicted gene 12385 [Source:MGI Symbol;Acc:MGI:3651224]	processed_pseudogene
chr4	41240658	41241176	Htt_PeakRegion_01896	mHTT-specific	intron (ENSMUST00000132499, intron 1 of 7)	10702	ENSMUST00000134782	ENSMUSG00000028433	ENSMUST00000134782	ENSMUSG00000028433	Ubap2	ubiquitin-associated protein 2 [Source:MGI Symbol;Acc:MGI:1916176]	protein_coding
chr4	46983687	46983859	Htt_PeakRegion_01939	mHTT-specific	intron (ENSMUST00000107749, intron 1 of 18)	8100	ENSMUST00000107749	ENSMUSG00000039809	ENSMUST00000107749	ENSMUSG00000039809	Gabbr2	gamma-aminobutyric acid (GABA) B receptor, 2 [Source:MGI Symbol;Acc:MGI:2386030]	protein_coding
chr4	55036031	55036185	Htt_PeakRegion_01960	mHTT-specific	intron (ENSMUST00000098070, intron 7 of 12)	24628	ENSMUST00000079605	ENSMUSG00000060206	ENSMUST00000030131	ENSMUSG00000060206	Zfp462	zinc finger protein 462 [Source:MGI Symbol;Acc:MGI:107690]	protein_coding
chr4	58150768	58151075	Htt_PeakRegion_01963	mHTT-specific	intron (ENSMUST00000149152, intron 3 of 4)	-27325	ENSMUST00000181523	ENSMUSG00000097249	ENSMUST00000181523	ENSMUSG00000097249	NA	NA	NA
chr4	71337847	71338937	Htt_PeakRegion_01973	mHTT-specific	Intergenic	32804	ENSMUST00000120838	ENSMUSG00000083914	ENSMUST00000120838	ENSMUSG00000083914	Rps18-ps1	ribosomal protein S18, pseudogene 1 [Source:MGI Symbol;Acc:MGI:3650249]	processed_pseudogene
chr4	95028889	95028904	Htt_PeakRegion_01997	mHTT-specific	TTS (ENSMUST00000149367)	10728	ENSMUST00000119789	ENSMUSG00000081030	ENSMUST00000119789	ENSMUSG00000081030	Gm12704	predicted gene 12704 [Source:MGI Symbol;Acc:MGI:3650671]	processed_pseudogene
chr4	99743352	99743921	Htt_PeakRegion_02009	mHTT-specific	intron (ENSMUST00000144805, intron 7 of 13)	24485	ENSMUST00000124147	ENSMUSG00000073792	ENSMUST00000107004	ENSMUSG00000073792	Alg6	asparagine-linked glycosylation 6 (alpha-1,3,-glucosyltransferase) [Source:MGI Symbol;Acc:MGI:2444031]	protein_coding
chr4	102538936	102539120	Htt_PeakRegion_02017	mHTT-specific	intron (ENSMUST00000106911, intron 7 of 16)	-31067	ENSMUST00000097950	ENSMUSG00000028525	ENSMUST00000106907	ENSMUSG00000028525	Pde4b	phosphodiesterase 4B, cAMP specific [Source:MGI Symbol;Acc:MGI:99557]	protein_coding
chr4	106424326	106424681	Htt_PeakRegion_02024	mHTT-specific	intron (ENSMUST00000165709, intron 59 of 67)	-3989	ENSMUST00000150521	ENSMUSG00000028514	ENSMUST00000106798	ENSMUSG00000028514	Usp24	ubiquitin specific peptidase 24 [Source:MGI Symbol;Acc:MGI:1919936]	protein_coding
chr4	108328864	108329489	Htt_PeakRegion_02030	mHTT-specific	intron (ENSMUST00000147054, intron 1 of 2)	988	ENSMUST00000147054	ENSMUSG00000048351	ENSMUST00000141423	ENSMUSG00000048351	Coa7	cytochrome c oxidase assembly factor 7 [Source:MGI Symbol;Acc:MGI:1917143]	protein_coding
chr4	108831512	108832780	Htt_PeakRegion_02033	mHTT-specific	promoter-TSS (ENSMUST00000102739)	-215	ENSMUST00000102739	ENSMUSG00000028568	ENSMUST00000102740	ENSMUSG00000028568	Btf3l4	basic transcription factor 3-like 4 [Source:MGI Symbol;Acc:MGI:1915312]	protein_coding
chr4	116223229	116223608	Htt_PeakRegion_02044	mHTT-specific	intron (ENSMUST00000147292, intron 2 of 3)	1723	ENSMUST00000106490	ENSMUSG00000028698	ENSMUST00000147292	ENSMUSG00000028698	Pik3r3	phosphoinositide-3-kinase regulatory subunit 3 [Source:MGI Symbol;Acc:MGI:109277]	protein_coding
chr4	116943599	116943620	Htt_PeakRegion_02054	mHTT-specific	intron (ENSMUST00000044823, intron 1 of 13)	2924	ENSMUST00000122445	ENSMUSG00000082207	ENSMUST00000122445	ENSMUSG00000082207	Gm12998	predicted gene 12998 [Source:MGI Symbol;Acc:MGI:3651168]	processed_pseudogene
chr4	117157663	117158033	Htt_PeakRegion_02062	mHTT-specific	TTS (ENSMUST00000174941)	585	ENSMUST00000174941	ENSMUSG00000095209	ENSMUST00000174941	ENSMUSG00000095209	Gm22398	predicted gene, 22398 [Source:MGI Symbol;Acc:MGI:5452175]	miRNA
chr4	123187825	123188244	Htt_PeakRegion_02089	mHTT-specific	intron (ENSMUST00000126995, intron 3 of 3)	4306	ENSMUST00000152194	ENSMUSG00000046093	ENSMUST00000059667	ENSMUSG00000046093	Hpcal4	hippocalcin-like 4 [Source:MGI Symbol;Acc:MGI:2157521]	protein_coding
chr4	123486338	123490215	Htt_PeakRegion_02097	mHTT-specific	intron (ENSMUST00000151346, intron 28 of 89)	-1954	ENSMUST00000158963	ENSMUSG00000089588	ENSMUST00000158963	ENSMUSG00000089588	Gm23548	predicted gene, 23548 [Source:MGI Symbol;Acc:MGI:5453325]	misc_RNA
chr4	123562982	123563544	Htt_PeakRegion_02102	mHTT-specific	intron (ENSMUST00000106224, intron 1 of 97)	1431	ENSMUST00000146000	ENSMUSG00000028649	ENSMUST00000140596	ENSMUSG00000028649	Macf1	microtubule-actin crosslinking factor 1 [Source:MGI Symbol;Acc:MGI:108559]	protein_coding
chr4	125023099	125023336	Htt_PeakRegion_02116	mHTT-specific	intron (ENSMUST00000106176, intron 2 of 5)	3718	ENSMUST00000117046	ENSMUSG00000080934	ENSMUST00000117046	ENSMUSG00000080934	Gm12931	predicted gene 12931 [Source:MGI Symbol;Acc:MGI:3650713]	processed_pseudogene
chr4	130560262	130560710	Htt_PeakRegion_02169	mHTT-specific	intron (ENSMUST00000180884, intron 1 of 6)	-2498	ENSMUST00000180498	ENSMUSG00000078532	ENSMUST00000105993	ENSMUSG00000078532	Nkain1	Na+/K+ transporting ATPase interacting 1 [Source:MGI Symbol;Acc:MGI:1914399]	protein_coding
chr4	132426129	132426608	Htt_PeakRegion_02183	mHTT-specific	Intergenic	-3880	ENSMUST00000102568	ENSMUSG00000066043	ENSMUST00000136711	ENSMUSG00000066043	Phactr4	phosphatase and actin regulator 4 [Source:MGI Symbol;Acc:MGI:2140327]	protein_coding
chr4	132640050	132641093	Htt_PeakRegion_02185	mHTT-specific	intron (ENSMUST00000180250, intron 1 of 15)	1455	ENSMUST00000142998	ENSMUSG00000028886	ENSMUST00000134868	ENSMUSG00000028886	Eya3	EYA transcriptional coactivator and phosphatase 3 [Source:MGI Symbol;Acc:MGI:109339]	protein_coding
chr4	133116190	133116424	Htt_PeakRegion_02190	mHTT-specific	Intergenic	-14198	ENSMUST00000084241	ENSMUSG00000028868	ENSMUST00000138831	ENSMUSG00000028868	Wasf2	WAS protein family, member 2 [Source:MGI Symbol;Acc:MGI:1098641]	protein_coding
chr4	133290792	133292123	Htt_PeakRegion_02192	mHTT-specific	Intergenic	-10146	ENSMUST00000120792	ENSMUSG00000083241	ENSMUST00000120792	ENSMUSG00000083241	Gm13259	predicted gene 13259 [Source:MGI Symbol;Acc:MGI:3700962]	processed_pseudogene
chr4	133670694	133672414	Htt_PeakRegion_02196	mHTT-specific	intron (ENSMUST00000151837, intron 1 of 2)	1093	ENSMUST00000062118	ENSMUSG00000043257	ENSMUST00000151837	ENSMUSG00000043257	Pigv	phosphatidylinositol glycan anchor biosynthesis, class V [Source:MGI Symbol;Acc:MGI:2442480]	protein_coding
chr4	136588545	136588891	Htt_PeakRegion_02225	mHTT-specific	intron (ENSMUST00000105847, intron 2 of 19)	-4058	ENSMUST00000118562	ENSMUSG00000082711	ENSMUST00000118562	ENSMUSG00000082711	Gm12987	predicted gene 12987 [Source:MGI Symbol;Acc:MGI:3649751]	processed_pseudogene
chr4	137323618	137323864	Htt_PeakRegion_02230	mHTT-specific	intron (ENSMUST00000030417, intron 5 of 5)	-1818	ENSMUST00000158574	ENSMUSG00000089199	ENSMUST00000158574	ENSMUSG00000089199	Gm25772	predicted gene, 25772 [Source:MGI Symbol;Acc:MGI:5455549]	snRNA
chr4	149304342	149306682	Htt_PeakRegion_02293	mHTT-specific	intron (ENSMUST00000150230, intron 1 of 8)	1994	ENSMUST00000055647	ENSMUSG00000063077	ENSMUST00000150853	ENSMUSG00000063077	Kif1b	kinesin family member 1B [Source:MGI Symbol;Acc:MGI:108426]	protein_coding
chr4	150578232	150578869	Htt_PeakRegion_02311	mHTT-specific	intron (ENSMUST00000137112, intron 3 of 4)	8894	ENSMUST00000137112	ENSMUSG00000039852	ENSMUST00000136646	ENSMUSG00000039852	Rere	arginine glutamic acid dipeptide (RE) repeats [Source:MGI Symbol;Acc:MGI:2683486]	protein_coding
chr4	150931641	150932099	Htt_PeakRegion_02315	mHTT-specific	intron (ENSMUST00000139826, intron 3 of 5)	2073	ENSMUST00000126707	ENSMUSG00000028965	ENSMUST00000146133	ENSMUSG00000028965	Tnfrsf9	tumor necrosis factor receptor superfamily, member 9 [Source:MGI Symbol;Acc:MGI:1101059]	protein_coding
chr4	151841721	151841882	Htt_PeakRegion_02320	mHTT-specific	intron (ENSMUST00000185034, intron 1 of 3)	19848	ENSMUST00000155685	ENSMUSG00000014592	ENSMUST00000105670	ENSMUSG00000014592	Camta1	calmodulin binding transcription activator 1 [Source:MGI Symbol;Acc:MGI:2140230]	protein_coding
chr4	154554748	154554910	Htt_PeakRegion_02334	mHTT-specific	intron (ENSMUST00000143888, intron 1 of 3)	4547	ENSMUST00000143888	ENSMUSG00000086565	ENSMUST00000143888	ENSMUSG00000086565	Gm13133	predicted gene 13133 [Source:MGI Symbol;Acc:MGI:3650642]	antisense
chr4	154670171	154670700	Htt_PeakRegion_02337	mHTT-specific	Intergenic	-2569	ENSMUST00000060062	ENSMUSG00000051276	ENSMUST00000060062	ENSMUSG00000051276	Actrt2	actin-related protein T2 [Source:MGI Symbol;Acc:MGI:1920603]	protein_coding
chr4	155993688	155994317	Htt_PeakRegion_02369	mHTT-specific	intron (ENSMUST00000105578, intron 1 of 6)	626	ENSMUST00000105578	ENSMUSG00000029076	ENSMUST00000124872	ENSMUSG00000029076	Sdf4	stromal cell derived factor 4 [Source:MGI Symbol;Acc:MGI:108079]	protein_coding
chr5	3703230	3703803	Htt_PeakRegion_02374	mHTT-specific	intron (ENSMUST00000043551, intron 14 of 19)	7553	ENSMUST00000174957	ENSMUSG00000092698	ENSMUST00000174957	ENSMUSG00000092698	Gm22926	predicted gene, 22926 [Source:MGI Symbol;Acc:MGI:5452703]	miRNA
chr5	3819333	3819765	Htt_PeakRegion_02375	mHTT-specific	intron (ENSMUST00000171023, intron 10 of 15)	16384	ENSMUST00000080085	ENSMUSG00000000600	ENSMUST00000080085	ENSMUSG00000000600	Krit1	KRIT1, ankyrin repeat containing [Source:MGI Symbol;Acc:MGI:1930618]	protein_coding
chr5	5167735	5167883	Htt_PeakRegion_02378	mHTT-specific	intron (ENSMUST00000155747, intron 3 of 6)	27546	ENSMUST00000171119	ENSMUSG00000028926	ENSMUST00000153331	ENSMUSG00000028926	Cdk14	cyclin-dependent kinase 14 [Source:MGI Symbol;Acc:MGI:894318]	protein_coding
chr5	13447440	13447818	Htt_PeakRegion_02388	mHTT-specific	intron (ENSMUST00000141968, intron 2 of 2)	48305	ENSMUST00000141968	ENSMUSG00000028883	ENSMUST00000137798	ENSMUSG00000028883	Sema3a	sema domain, immunoglobulin domain (Ig), short basic domain, secreted, (semaphorin) 3A [Source:MGI Symbol;Acc:MGI:107558]	protein_coding
chr5	24612883	24614421	Htt_PeakRegion_02433	mHTT-specific	Intergenic	-11640	ENSMUST00000030791	ENSMUSG00000028949	ENSMUST00000123223	ENSMUSG00000028949	Smarcd3	SWI/SNF related, matrix associated, actin dependent regulator of chromatin, subfamily d, member 3 [Source:MGI Symbol;Acc:MGI:1914243]	protein_coding
chr5	24719673	24721258	Htt_PeakRegion_02435	mHTT-specific	intron (ENSMUST00000142607, intron 2 of 4)	-4885	ENSMUST00000127320	ENSMUSG00000055235	ENSMUST00000127320	ENSMUSG00000055235	Wdr86	WD repeat domain 86 [Source:MGI Symbol;Acc:MGI:1915466]	protein_coding
chr5	25657646	25657654	Htt_PeakRegion_02438	mHTT-specific	Intergenic	3625	ENSMUST00000181398	ENSMUSG00000059244	ENSMUST00000072180	ENSMUSG00000059244	Gm10062	predicted gene 10062 [Source:MGI Symbol;Acc:MGI:3641967]	lincRNA
chr5	25931830	25932001	Htt_PeakRegion_02440	mHTT-specific	Intergenic	-5701	ENSMUST00000167847	ENSMUSG00000096878	ENSMUST00000167847	ENSMUSG00000096878	Gm21083	predicted gene, 21083 [Source:MGI Symbol;Acc:MGI:5434438]	protein_coding
chr5	27297939	27298091	Htt_PeakRegion_02443	mHTT-specific	intron (ENSMUST00000101471, intron 1 of 25)	36040	ENSMUST00000148039	ENSMUSG00000061576	ENSMUST00000071500	ENSMUSG00000061576	Dpp6	dipeptidylpeptidase 6 [Source:MGI Symbol;Acc:MGI:94921]	protein_coding
chr5	27998388	27998513	Htt_PeakRegion_02444	mHTT-specific	Intergenic	57008	ENSMUST00000181503	ENSMUSG00000097673	ENSMUST00000181503	ENSMUSG00000097673	Gm26608	predicted gene, 26608 [Source:MGI Symbol;Acc:MGI:5477102]	lincRNA
chr5	34058043	34058493	Htt_PeakRegion_02494	mHTT-specific	intron (ENSMUST00000042954, intron 18 of 24)	62284	ENSMUST00000056355	ENSMUSG00000048142	ENSMUST00000056355	ENSMUSG00000048142	Nat8l	N-acetyltransferase 8-like [Source:MGI Symbol;Acc:MGI:2447776]	protein_coding
chr5	34142361	34142588	Htt_PeakRegion_02495	mHTT-specific	intron (ENSMUST00000042954, intron 2 of 24)	-19849	ENSMUST00000104266	ENSMUSG00000077454	ENSMUST00000104266	ENSMUSG00000077454	Gm25918	predicted gene, 25918 [Source:MGI Symbol;Acc:MGI:5455695]	snRNA
chr5	36802520	36802791	Htt_PeakRegion_02519	mHTT-specific	Intergenic	-5884	ENSMUST00000068795	ENSMUSG00000055302	ENSMUST00000068795	ENSMUSG00000055302	Mrfap1	Morf4 family associated protein 1 [Source:MGI Symbol;Acc:MGI:1914818]	protein_coding
chr5	45475786	45475980	Htt_PeakRegion_02531	mHTT-specific	Intergenic	-17491	ENSMUST00000046122	ENSMUSG00000039682	ENSMUST00000135413	ENSMUSG00000039682	Lap3	leucine aminopeptidase 3 [Source:MGI Symbol;Acc:MGI:1914238]	protein_coding
chr5	68765365	68765530	Htt_PeakRegion_02559	mHTT-specific	Intergenic	-199152	ENSMUST00000157255	ENSMUSG00000087880	ENSMUST00000157255	ENSMUSG00000087880	Gm23605	predicted gene, 23605 [Source:MGI Symbol;Acc:MGI:5453382]	snoRNA
chr5	69585536	69585908	Htt_PeakRegion_02560	mHTT-specific	intron (ENSMUST00000174233, intron 3 of 4)	5069	ENSMUST00000173927	ENSMUSG00000029209	ENSMUST00000166298	ENSMUSG00000029209	Gnpda2	glucosamine-6-phosphate deaminase 2 [Source:MGI Symbol;Acc:MGI:1915230]	protein_coding
chr5	71625373	71625641	Htt_PeakRegion_02564	mHTT-specific	intron (ENSMUST00000031121, intron 7 of 8)	32801	ENSMUST00000031121	ENSMUSG00000029211	ENSMUST00000031121	ENSMUSG00000029211	Gabra4	gamma-aminobutyric acid (GABA) A receptor, subunit alpha 4 [Source:MGI Symbol;Acc:MGI:95616]	protein_coding
chr5	71655011	71655209	Htt_PeakRegion_02566	mHTT-specific	intron (ENSMUST00000031121, intron 2 of 8)	3198	ENSMUST00000031121	ENSMUSG00000029211	ENSMUST00000031121	ENSMUSG00000029211	Gabra4	gamma-aminobutyric acid (GABA) A receptor, subunit alpha 4 [Source:MGI Symbol;Acc:MGI:95616]	protein_coding
chr5	86103406	86103670	Htt_PeakRegion_02600	mHTT-specific	intron (ENSMUST00000031171, intron 8 of 8)	17080	ENSMUST00000138076	ENSMUSG00000029254	ENSMUST00000151556	ENSMUSG00000029254	Stap1	signal transducing adaptor family member 1 [Source:MGI Symbol;Acc:MGI:1926193]	protein_coding
chr5	87996895	87997322	Htt_PeakRegion_02602	mHTT-specific	intron (ENSMUST00000187738, intron 3 of 4)	-5440	ENSMUST00000189633	ENSMUSG00000029280	ENSMUST00000189633	ENSMUSG00000029280	Smr3a	submaxillary gland androgen regulated protein 3A [Source:MGI Symbol;Acc:MGI:102763]	protein_coding
chr5	91620514	91620665	Htt_PeakRegion_02619	mHTT-specific	intron (ENSMUST00000040576, intron 3 of 3)	102975	ENSMUST00000040576	ENSMUSG00000034981	ENSMUST00000040576	ENSMUSG00000034981	Parm1	prostate androgen-regulated mucin-like protein 1 [Source:MGI Symbol;Acc:MGI:2443349]	protein_coding
chr5	95384419	95384635	Htt_PeakRegion_02629	mHTT-specific	Intergenic	44318	ENSMUST00000185432	ENSMUSG00000079424	ENSMUST00000101015	ENSMUSG00000079424	Gm3259	predicted gene 3259 [Source:MGI Symbol;Acc:MGI:3781437]	protein_coding
chr5	101958483	101958546	Htt_PeakRegion_02654	mHTT-specific	intron (ENSMUST00000174698, intron 6 of 15)	-14561	ENSMUST00000174103	ENSMUSG00000043940	ENSMUST00000173385	ENSMUSG00000043940	Wdfy3	WD repeat and FYVE domain containing 3 [Source:MGI Symbol;Acc:MGI:1096875]	protein_coding
chr5	101995511	101996116	Htt_PeakRegion_02657	mHTT-specific	intron (ENSMUST00000174698, intron 3 of 15)	-14256	ENSMUST00000174598	ENSMUSG00000043940	ENSMUST00000173385	ENSMUSG00000043940	Wdfy3	WD repeat and FYVE domain containing 3 [Source:MGI Symbol;Acc:MGI:1096875]	protein_coding
chr5	103873989	103874184	Htt_PeakRegion_02665	mHTT-specific	intron (ENSMUST00000131843, intron 1 of 6)	282	ENSMUST00000147184	ENSMUSG00000029312	ENSMUST00000112815	ENSMUSG00000029312	Klhl8	kelch-like 8 [Source:MGI Symbol;Acc:MGI:2179430]	protein_coding
chr5	108584769	108585124	Htt_PeakRegion_02681	mHTT-specific	intron (ENSMUST00000145467, intron 18 of 25)	6724	ENSMUST00000156110	ENSMUSG00000062234	ENSMUST00000145467	ENSMUSG00000062234	Gak	cyclin G associated kinase [Source:MGI Symbol;Acc:MGI:2442153]	protein_coding
chr5	110009970	110010024	Htt_PeakRegion_02685	mHTT-specific	TTS (ENSMUST00000125213)	3381	ENSMUST00000187241	ENSMUSG00000066613	ENSMUST00000125213	ENSMUSG00000066613	Zfp932	zinc finger protein 932 [Source:MGI Symbol;Acc:MGI:1916754]	protein_coding
chr5	114417299	114418193	Htt_PeakRegion_02708	mHTT-specific	intron (ENSMUST00000130169, intron 25 of 26)	13278	ENSMUST00000183408	ENSMUSG00000098731	ENSMUST00000183408	ENSMUSG00000098731	Mir7027	microRNA 7027 [Source:MGI Symbol;Acc:MGI:5531213]	miRNA
chr5	114525524	114525571	Htt_PeakRegion_02710	mHTT-specific	Intergenic	-25741	ENSMUST00000156209	ENSMUSG00000086302	ENSMUST00000156209	ENSMUSG00000086302	Gm13790	predicted gene 13790 [Source:MGI Symbol;Acc:MGI:3650747]	lincRNA
chr5	117564383	117564445	Htt_PeakRegion_02741	mHTT-specific	intron (ENSMUST00000180430, intron 4 of 20)	150414	ENSMUST00000180430	ENSMUSG00000061578	ENSMUST00000180430	ENSMUSG00000061578	Ksr2	kinase suppressor of ras 2 [Source:MGI Symbol;Acc:MGI:3610315]	protein_coding
chr5	118130316	118130981	Htt_PeakRegion_02747	mHTT-specific	intron (ENSMUST00000049474, intron 2 of 10)	18245	ENSMUST00000157668	ENSMUSG00000088293	ENSMUST00000157668	ENSMUSG00000088293	Gm26411	predicted gene, 26411 [Source:MGI Symbol;Acc:MGI:5456188]	snRNA
chr5	118217718	118217793	Htt_PeakRegion_02748	mHTT-specific	intron (ENSMUST00000134281, intron 1 of 4)	-6414	ENSMUST00000158623	ENSMUSG00000089248	ENSMUST00000158623	ENSMUSG00000089248	Gm24050	predicted gene, 24050 [Source:MGI Symbol;Acc:MGI:5453827]	misc_RNA
chr5	118218438	118218589	Htt_PeakRegion_02749	mHTT-specific	intron (ENSMUST00000134281, intron 1 of 4)	-7172	ENSMUST00000158623	ENSMUSG00000089248	ENSMUST00000158623	ENSMUSG00000089248	Gm24050	predicted gene, 24050 [Source:MGI Symbol;Acc:MGI:5453827]	misc_RNA
chr5	119830271	119831041	Htt_PeakRegion_02759	mHTT-specific	Intergenic	-4007	ENSMUST00000018407	ENSMUSG00000018263	ENSMUST00000018407	ENSMUSG00000018263	Tbx5	T-box 5 [Source:MGI Symbol;Acc:MGI:102541]	protein_coding
chr5	122590395	122590631	Htt_PeakRegion_02805	mHTT-specific	TTS (ENSMUST00000139590)	12980	ENSMUST00000139590	ENSMUSG00000029469	ENSMUST00000136024	ENSMUSG00000029469	Ift81	intraflagellar transport 81 [Source:MGI Symbol;Acc:MGI:1098597]	protein_coding
chr5	123558279	123559193	Htt_PeakRegion_02824	mHTT-specific	exon (ENSMUST00000031388, exon 7 of 13)	14279	ENSMUST00000031388	ENSMUSG00000029434	ENSMUST00000031388	ENSMUSG00000029434	Vps33a	VPS33A CORVET/HOPS core subunit [Source:MGI Symbol;Acc:MGI:1924823]	protein_coding
chr5	123590548	123590780	Htt_PeakRegion_02828	mHTT-specific	exon (ENSMUST00000154432, exon 2 of 2)	13055	ENSMUST00000154432	ENSMUSG00000049550	ENSMUST00000149410	ENSMUSG00000049550	Clip1	CAP-GLY domain containing linker protein 1 [Source:MGI Symbol;Acc:MGI:1928401]	protein_coding
chr5	124562901	124565942	Htt_PeakRegion_02860	mHTT-specific	intron (ENSMUST00000131631, intron 9 of 11)	2523	ENSMUST00000142451	ENSMUSG00000029389	ENSMUST00000071057	ENSMUSG00000029389	Ddx55	DEAD (Asp-Glu-Ala-Asp) box polypeptide 55 [Source:MGI Symbol;Acc:MGI:1915098]	protein_coding
chr5	124709852	124711174	Htt_PeakRegion_02861	mHTT-specific	intron (ENSMUST00000037865, intron 9 of 19)	6661	ENSMUST00000158025	ENSMUSG00000088650	ENSMUST00000158025	ENSMUSG00000088650	Gm24854	predicted gene, 24854 [Source:MGI Symbol;Acc:MGI:5454631]	snRNA
chr5	125621575	125621847	Htt_PeakRegion_02880	mHTT-specific	promoter-TSS (ENSMUST00000184422)	-777	ENSMUST00000184422	ENSMUSG00000070498	ENSMUST00000031446	ENSMUSG00000070498	Tmem132b	transmembrane protein 132B [Source:MGI Symbol;Acc:MGI:3609245]	protein_coding
chr5	129783819	129783969	Htt_PeakRegion_02891	mHTT-specific	intron (ENSMUST00000178244, intron 1 of 1)	3081	ENSMUST00000136507	ENSMUSG00000029446	ENSMUST00000136280	ENSMUSG00000029446	Psph	phosphoserine phosphatase [Source:MGI Symbol;Acc:MGI:97788]	protein_coding
chr5	130175741	130176109	Htt_PeakRegion_02897	mHTT-specific	intron (ENSMUST00000148264, intron 1 of 6)	4101	ENSMUST00000148264	ENSMUSG00000025340	ENSMUST00000119027	ENSMUSG00000025340	Rabgef1	RAB guanine nucleotide exchange factor (GEF) 1 [Source:MGI Symbol;Acc:MGI:1929459]	protein_coding
chr5	130326855	130327313	Htt_PeakRegion_02898	mHTT-specific	intron (ENSMUST00000040213, intron 14 of 15)	-42392	ENSMUST00000086029	ENSMUSG00000060371	ENSMUST00000111288	ENSMUSG00000060371	Caln1	calneuron 1 [Source:MGI Symbol;Acc:MGI:2155987]	protein_coding
chr5	131277087	131277305	Htt_PeakRegion_02902	mHTT-specific	intron (ENSMUST00000161228, intron 1 of 1)	29719	ENSMUST00000160807	ENSMUSG00000034040	ENSMUST00000161228	ENSMUSG00000034040	Galnt17	polypeptide N-acetylgalactosaminyltransferase 17 [Source:MGI Symbol;Acc:MGI:2137594]	protein_coding
chr5	132435307	132436019	Htt_PeakRegion_02907	mHTT-specific	intron (ENSMUST00000182974, intron 1 of 18)	13697	ENSMUST00000160135	ENSMUSG00000029673	ENSMUST00000071591	ENSMUSG00000029673	Auts2	autism susceptibility candidate 2 [Source:MGI Symbol;Acc:MGI:1919847]	protein_coding
chr5	133714416	133714599	Htt_PeakRegion_02910	mHTT-specific	Intergenic	239385	ENSMUST00000145209	ENSMUSG00000058905	ENSMUST00000145209	ENSMUSG00000058905	Gm10051	predicted pseudogene 10051 [Source:MGI Symbol;Acc:MGI:3641791]	processed_pseudogene
chr5	134161911	134162049	Htt_PeakRegion_02911	mHTT-specific	intron (ENSMUST00000126113, intron 5 of 6)	4769	ENSMUST00000143897	ENSMUSG00000061979	ENSMUST00000143897	ENSMUSG00000061979	Rcc1l	reculator of chromosome condensation 1 like [Source:MGI Symbol;Acc:MGI:2137600]	protein_coding
chr5	134257087	134257478	Htt_PeakRegion_02914	mHTT-specific	intron (ENSMUST00000174772, intron 16 of 33)	8509	ENSMUST00000172953	ENSMUSG00000060261	ENSMUST00000174867	ENSMUSG00000060261	Gtf2i	general transcription factor II I [Source:MGI Symbol;Acc:MGI:1202722]	protein_coding
chr5	134476687	134479455	Htt_PeakRegion_02925	mHTT-specific	Intergenic	14831	ENSMUST00000084281	ENSMUSG00000072576	ENSMUST00000084281	ENSMUSG00000072576	Gm16020	predicted gene 16020 [Source:MGI Symbol;Acc:MGI:3801865]	processed_pseudogene
chr5	134596607	134596758	Htt_PeakRegion_02929	mHTT-specific	intron (ENSMUST00000023867, intron 9 of 10)	13993	ENSMUST00000023867	ENSMUSG00000023104	ENSMUST00000023867	ENSMUSG00000023104	Rfc2	replication factor C (activator 1) 2 [Source:MGI Symbol;Acc:MGI:1341868]	protein_coding
chr5	135420843	135421083	Htt_PeakRegion_02933	mHTT-specific	intron (ENSMUST00000060311, intron 26 of 30)	-26417	ENSMUST00000111171	ENSMUSG00000053293	ENSMUST00000111171	ENSMUSG00000053293	Pom121	nuclear pore membrane protein 121 [Source:MGI Symbol;Acc:MGI:2137624]	protein_coding
chr5	136955328	136957124	Htt_PeakRegion_02948	mHTT-specific	intron (ENSMUST00000111097, intron 1 of 3)	2820	ENSMUST00000111097	ENSMUSG00000019054	ENSMUST00000111097	ENSMUSG00000019054	Fis1	fission, mitochondrial 1 [Source:MGI Symbol;Acc:MGI:1913687]	protein_coding
chr5	136985468	136985554	Htt_PeakRegion_02951	mHTT-specific	intron (ENSMUST00000156963, intron 1 of 4)	1318	ENSMUST00000034953	ENSMUSG00000059518	ENSMUST00000111091	ENSMUSG00000059518	Znhit1	zinc finger, HIT domain containing 1 [Source:MGI Symbol;Acc:MGI:1917353]	protein_coding
chr5	138976217	138976227	Htt_PeakRegion_02973	mHTT-specific	TTS (ENSMUST00000046901)	18059	ENSMUST00000144934	ENSMUSG00000025856	ENSMUST00000144934	ENSMUSG00000025856	Pdgfa	platelet derived growth factor, alpha [Source:MGI Symbol;Acc:MGI:97527]	protein_coding
chr5	139272067	139272399	Htt_PeakRegion_02975	mHTT-specific	TTS (ENSMUST00000123748)	2408	ENSMUST00000123748	ENSMUSG00000056413	ENSMUST00000151450	ENSMUSG00000056413	Adap1	ArfGAP with dual PH domains 1 [Source:MGI Symbol;Acc:MGI:2442201]	protein_coding
chr5	139538818	139540136	Htt_PeakRegion_02978	mHTT-specific	Intergenic	-4017	ENSMUST00000172997	ENSMUSG00000029546	ENSMUST00000174792	ENSMUSG00000029546	Uncx	UNC homeobox [Source:MGI Symbol;Acc:MGI:108013]	protein_coding
chr5	142890310	142890460	Htt_PeakRegion_02993	mHTT-specific	intron (ENSMUST00000156725, intron 1 of 1)	4853	ENSMUST00000035985	ENSMUSG00000066640	ENSMUST00000156725	ENSMUSG00000066640	Fbxl18	F-box and leucine-rich repeat protein 18 [Source:MGI Symbol;Acc:MGI:2444450]	protein_coding
chr5	144837935	144838115	Htt_PeakRegion_03014	mHTT-specific	promoter-TSS (ENSMUST00000124909)	-960	ENSMUST00000124909	ENSMUSG00000045482	ENSMUST00000124909	ENSMUSG00000045482	Trrap	transformation/transcription domain-associated protein [Source:MGI Symbol;Acc:MGI:2153272]	protein_coding
chr5	150261755	150263094	Htt_PeakRegion_03036	mHTT-specific	intron (ENSMUST00000087204, intron 1 of 60)	2495	ENSMUST00000087204	ENSMUSG00000056602	ENSMUST00000087204	ENSMUSG00000056602	Fry	FRY microtubule binding protein [Source:MGI Symbol;Acc:MGI:2443895]	protein_coding
chr5	150307989	150308713	Htt_PeakRegion_03037	mHTT-specific	intron (ENSMUST00000087204, intron 1 of 60)	48421	ENSMUST00000087204	ENSMUSG00000056602	ENSMUST00000087204	ENSMUSG00000056602	Fry	FRY microtubule binding protein [Source:MGI Symbol;Acc:MGI:2443895]	protein_coding
chr5	150410703	150411521	Htt_PeakRegion_03041	mHTT-specific	intron (ENSMUST00000087204, intron 31 of 60)	100226	ENSMUST00000117215	ENSMUSG00000082104	ENSMUST00000117215	ENSMUSG00000082104	Gm15933	predicted gene 15933 [Source:MGI Symbol;Acc:MGI:3801767]	processed_pseudogene
chr6	3162273	3162416	Htt_PeakRegion_03047	mHTT-specific	Intergenic	-53944	ENSMUST00000184533	ENSMUSG00000098936	ENSMUST00000184533	ENSMUSG00000098936	NA	NA	NA
chr6	5122547	5122770	Htt_PeakRegion_03051	mHTT-specific	intron (ENSMUST00000177456, intron 10 of 17)	9200	ENSMUST00000065842	ENSMUSG00000032827	ENSMUST00000176263	ENSMUSG00000032827	Ppp1r9a	protein phosphatase 1, regulatory subunit 9A [Source:MGI Symbol;Acc:MGI:2442401]	protein_coding
chr6	5966411	5966553	Htt_PeakRegion_03052	mHTT-specific	intron (ENSMUST00000130004, intron 2 of 2)	10911	ENSMUST00000130004	ENSMUSG00000085416	ENSMUST00000130004	ENSMUSG00000085416	1700019G24Rik	RIKEN cDNA 1700019G24 gene [Source:MGI Symbol;Acc:MGI:1919499]	antisense
chr6	7558446	7564388	Htt_PeakRegion_03061	mHTT-specific	promoter-TSS (ENSMUST00000184481)	-951	ENSMUST00000184481	ENSMUSG00000061762	ENSMUST00000090679	ENSMUSG00000061762	Tac1	tachykinin 1 [Source:MGI Symbol;Acc:MGI:98474]	protein_coding
chr6	8404166	8405219	Htt_PeakRegion_03062	mHTT-specific	intron (ENSMUST00000160705, intron 4 of 4)	-14985	ENSMUST00000160253	ENSMUSG00000089862	ENSMUST00000162034	ENSMUSG00000089862	Umad1	UMAP1-MVP12 associated (UMA) domain containing 1 [Source:MGI Symbol;Acc:MGI:3840148]	protein_coding
chr6	18284751	18284795	Htt_PeakRegion_03074	mHTT-specific	intron (ENSMUST00000140407, intron 21 of 27)	4275	ENSMUST00000143135	ENSMUSG00000087389	ENSMUST00000143135	ENSMUSG00000087389	Gm15592	predicted gene 15592 [Source:MGI Symbol;Acc:MGI:3783039]	antisense
chr6	21696188	21696389	Htt_PeakRegion_03083	mHTT-specific	intron (ENSMUST00000081542, intron 1 of 5)	155625	ENSMUST00000134635	ENSMUSG00000029669	ENSMUST00000134635	ENSMUSG00000029669	Tspan12	tetraspanin 12 [Source:MGI Symbol;Acc:MGI:1889818]	protein_coding
chr6	25787924	25787938	Htt_PeakRegion_03086	mHTT-specific	intron (ENSMUST00000166445, intron 2 of 14)	10086	ENSMUST00000166445	ENSMUSG00000029676	ENSMUST00000136089	ENSMUSG00000029676	Pot1a	protection of telomeres 1A [Source:MGI Symbol;Acc:MGI:2141503]	protein_coding
chr6	26770873	26771518	Htt_PeakRegion_03088	mHTT-specific	Intergenic	-310766	ENSMUST00000157762	ENSMUSG00000088387	ENSMUST00000157762	ENSMUSG00000088387	Gm24691	predicted gene, 24691 [Source:MGI Symbol;Acc:MGI:5454468]	snRNA
chr6	27437472	27437637	Htt_PeakRegion_03089	mHTT-specific	intron (ENSMUST00000115324, intron 6 of 9)	-230532	ENSMUST00000157766	ENSMUSG00000088391	ENSMUST00000157766	ENSMUSG00000088391	Gm26310	predicted gene, 26310 [Source:MGI Symbol;Acc:MGI:5456087]	snoRNA
chr6	33418664	33418846	Htt_PeakRegion_03117	mHTT-specific	intron (ENSMUST00000152835, intron 2 of 4)	-41309	ENSMUST00000121183	ENSMUSG00000083728	ENSMUST00000121183	ENSMUSG00000083728	Gm13854	predicted gene 13854 [Source:MGI Symbol;Acc:MGI:3651023]	processed_pseudogene
chr6	34615244	34615633	Htt_PeakRegion_03119	mHTT-specific	intron (ENSMUST00000142512, intron 1 of 4)	16819	ENSMUST00000127055	ENSMUSG00000029761	ENSMUST00000123823	ENSMUSG00000029761	Cald1	caldesmon 1 [Source:MGI Symbol;Acc:MGI:88250]	protein_coding
chr6	36856687	36857325	Htt_PeakRegion_03124	mHTT-specific	intron (ENSMUST00000150300, intron 30 of 32)	-45645	ENSMUST00000101534	ENSMUSG00000029838	ENSMUST00000101534	ENSMUSG00000029838	Ptn	pleiotrophin [Source:MGI Symbol;Acc:MGI:97804]	protein_coding
chr6	37289233	37289357	Htt_PeakRegion_03132	mHTT-specific	intron (ENSMUST00000136457, intron 1 of 1)	10342	ENSMUST00000042075	ENSMUSG00000038665	ENSMUST00000143046	ENSMUSG00000038665	Dgki	diacylglycerol kinase, iota [Source:MGI Symbol;Acc:MGI:2443430]	protein_coding
chr6	37346892	37347068	Htt_PeakRegion_03135	mHTT-specific	intron (ENSMUST00000041093, intron 8 of 11)	-10445	ENSMUST00000128534	ENSMUSG00000038648	ENSMUST00000128534	ENSMUSG00000038648	Creb3l2	cAMP responsive element binding protein 3-like 2 [Source:MGI Symbol;Acc:MGI:2442695]	protein_coding
chr6	39137534	39137907	Htt_PeakRegion_03145	mHTT-specific	exon (ENSMUST00000002305, exon 20 of 20)	16961	ENSMUST00000127036	ENSMUSG00000042599	ENSMUST00000002305	ENSMUSG00000042599	Kdm7a	lysine (K)-specific demethylase 7A [Source:MGI Symbol;Acc:MGI:2443388]	protein_coding
chr6	39173488	39173810	Htt_PeakRegion_03146	mHTT-specific	intron (ENSMUST00000002305, intron 3 of 19)	-18967	ENSMUST00000127036	ENSMUSG00000042599	ENSMUST00000002305	ENSMUSG00000042599	Kdm7a	lysine (K)-specific demethylase 7A [Source:MGI Symbol;Acc:MGI:2443388]	protein_coding
chr6	39539563	39539589	Htt_PeakRegion_03149	mHTT-specific	intron (ENSMUST00000128919, intron 3 of 3)	12054	ENSMUST00000135363	ENSMUSG00000085058	ENSMUST00000135363	ENSMUSG00000085058	8030453O22Rik	RIKEN cDNA 8030453O22 gene [Source:MGI Symbol;Acc:MGI:1924459]	processed_transcript
chr6	45394261	45394362	Htt_PeakRegion_03162	mHTT-specific	intron (ENSMUST00000114641, intron 1 of 23)	334251	ENSMUST00000114641	ENSMUSG00000039419	ENSMUST00000150737	ENSMUSG00000039419	Cntnap2	contactin associated protein-like 2 [Source:MGI Symbol;Acc:MGI:1914047]	protein_coding
chr6	46782396	46782576	Htt_PeakRegion_03165	mHTT-specific	intron (ENSMUST00000114641, intron 14 of 23)	-251692	ENSMUST00000182751	ENSMUSG00000079575	ENSMUST00000182751	ENSMUSG00000079575	Rbpj-ps3	recombination signal binding protein for immunoglobulin kappa J region, pseudogene 3 [Source:MGI Symbol;Acc:MGI:96525]	processed_pseudogene
chr6	47652753	47654110	Htt_PeakRegion_03168	mHTT-specific	Intergenic	16289	ENSMUST00000157272	ENSMUSG00000087897	ENSMUST00000157272	ENSMUSG00000087897	Gm25283	predicted gene, 25283 [Source:MGI Symbol;Acc:MGI:5455060]	misc_RNA
chr6	47678265	47680288	Htt_PeakRegion_03176	mHTT-specific	Intergenic	42134	ENSMUST00000157272	ENSMUSG00000087897	ENSMUST00000157272	ENSMUSG00000087897	Gm25283	predicted gene, 25283 [Source:MGI Symbol;Acc:MGI:5455060]	misc_RNA
chr6	51169070	51173541	Htt_PeakRegion_03194	mHTT-specific	Intergenic	98604	ENSMUST00000083571	ENSMUSG00000065505	ENSMUST00000083571	ENSMUSG00000065505	Mir148a	microRNA 148a [Source:MGI Symbol;Acc:MGI:2676833]	miRNA
chr6	52321385	52321713	Htt_PeakRegion_03203	mHTT-specific	Intergenic	-6717	ENSMUST00000125305	ENSMUSG00000086126	ENSMUST00000137258	ENSMUSG00000086126	Evx1os	even skipped homeotic gene 1, opposite strand [Source:MGI Symbol;Acc:MGI:1917843]	antisense
chr6	59863431	59863537	Htt_PeakRegion_03214	mHTT-specific	Intergenic	-157610	ENSMUST00000082870	ENSMUSG00000094183	ENSMUST00000082870	ENSMUSG00000094183	Gm22622	predicted gene, 22622 [Source:MGI Symbol;Acc:MGI:5452399]	snoRNA
chr6	68391492	68391553	Htt_PeakRegion_03227	mHTT-specific	Intergenic	-34082	ENSMUST00000103323	ENSMUSG00000076522	ENSMUST00000103323	ENSMUSG00000076522	Igkv16-104	immunoglobulin kappa variable 16-104 [Source:MGI Symbol;Acc:MGI:2685913]	IG_V_gene
chr6	77755148	77755299	Htt_PeakRegion_03245	mHTT-specific	intron (ENSMUST00000162273, intron 3 of 7)	224326	ENSMUST00000159626	ENSMUSG00000063063	ENSMUST00000160252	ENSMUSG00000063063	Ctnna2	catenin (cadherin associated protein), alpha 2 [Source:MGI Symbol;Acc:MGI:88275]	protein_coding
chr6	83103911	83104806	Htt_PeakRegion_03247	mHTT-specific	intron (ENSMUST00000101254, intron 5 of 8)	2742	ENSMUST00000101253	ENSMUSG00000079511	ENSMUST00000101254	ENSMUSG00000079511	Gm42688	predicted gene 42688 [Source:MGI Symbol;Acc:MGI:5662825]	protein_coding
chr6	83377616	83377637	Htt_PeakRegion_03256	mHTT-specific	intron (ENSMUST00000186548, intron 6 of 11)	23475	ENSMUST00000184003	ENSMUSG00000099045	ENSMUST00000184003	ENSMUSG00000099045	Mir6374	microRNA 6374 [Source:MGI Symbol;Acc:MGI:5530674]	miRNA
chr6	85510983	85511278	Htt_PeakRegion_03271	mHTT-specific	TTS (ENSMUST00000095759)	2458	ENSMUST00000095759	ENSMUSG00000071341	ENSMUST00000095759	ENSMUSG00000071341	Egr4	early growth response 4 [Source:MGI Symbol;Acc:MGI:99252]	protein_coding
chr6	111365167	111365313	Htt_PeakRegion_03368	mHTT-specific	intron (ENSMUST00000174018, intron 9 of 9)	-130475	ENSMUST00000173001	ENSMUSG00000056755	ENSMUST00000174018	ENSMUSG00000056755	Grm7	glutamate receptor, metabotropic 7 [Source:MGI Symbol;Acc:MGI:1351344]	protein_coding
chr6	113731019	113731212	Htt_PeakRegion_03381	mHTT-specific	intron (ENSMUST00000138204, intron 1 of 1)	3954	ENSMUST00000145979	ENSMUSG00000030298	ENSMUST00000138204	ENSMUSG00000030298	Sec13	SEC13 homolog, nuclear pore and COPII coat complex component [Source:MGI Symbol;Acc:MGI:99832]	protein_coding
chr6	115922065	115922346	Htt_PeakRegion_03389	mHTT-specific	intron (ENSMUST00000155565, intron 7 of 12)	-9721	ENSMUST00000032471	ENSMUSG00000030324	ENSMUST00000032471	ENSMUSG00000030324	Rho	rhodopsin [Source:MGI Symbol;Acc:MGI:97914]	protein_coding
chr6	118093675	118095019	Htt_PeakRegion_03402	mHTT-specific	Intergenic	9155	ENSMUST00000184597	ENSMUSG00000098583	ENSMUST00000184597	ENSMUSG00000098583	Mir7044	microRNA 7044 [Source:MGI Symbol;Acc:MGI:5530736]	miRNA
chr6	118180961	118181142	Htt_PeakRegion_03404	mHTT-specific	intron (ENSMUST00000088790, intron 3 of 18)	16692	ENSMUST00000088790	ENSMUSG00000030110	ENSMUST00000032201	ENSMUSG00000030110	Ret	ret proto-oncogene [Source:MGI Symbol;Acc:MGI:97902]	protein_coding
chr6	118833466	118833514	Htt_PeakRegion_03410	mHTT-specific	intron (ENSMUST00000190285, intron 3 of 47)	-1410	ENSMUST00000158490	ENSMUSG00000089115	ENSMUST00000158490	ENSMUSG00000089115	Gm25905	predicted gene, 25905 [Source:MGI Symbol;Acc:MGI:5455682]	snRNA
chr6	118869573	118870115	Htt_PeakRegion_03411	mHTT-specific	intron (ENSMUST00000190285, intron 3 of 47)	34944	ENSMUST00000158490	ENSMUSG00000089115	ENSMUST00000158490	ENSMUSG00000089115	Gm25905	predicted gene, 25905 [Source:MGI Symbol;Acc:MGI:5455682]	snRNA
chr6	122278974	122279073	Htt_PeakRegion_03441	mHTT-specific	intron (ENSMUST00000032207, intron 2 of 4)	3858	ENSMUST00000032207	ENSMUSG00000030114	ENSMUST00000032207	ENSMUSG00000030114	Klrg1	killer cell lectin-like receptor subfamily G, member 1 [Source:MGI Symbol;Acc:MGI:1355294]	protein_coding
chr6	122802092	122802454	Htt_PeakRegion_03442	mHTT-specific	promoter-TSS (ENSMUST00000165884)	-633	ENSMUST00000165884	ENSMUSG00000003153	ENSMUST00000170724	ENSMUSG00000003153	Slc2a3	solute carrier family 2 (facilitated glucose transporter), member 3 [Source:MGI Symbol;Acc:MGI:95757]	protein_coding
chr6	124798611	124801794	Htt_PeakRegion_03451	mHTT-specific	Intergenic	-8458	ENSMUST00000047760	ENSMUSG00000038451	ENSMUST00000052727	ENSMUSG00000038451	Spsb2	splA/ryanodine receptor domain and SOCS box containing 2 [Source:MGI Symbol;Acc:MGI:1315199]	protein_coding
chr6	124966188	124967854	Htt_PeakRegion_03456	mHTT-specific	Intergenic	-1483	ENSMUST00000112439	ENSMUSG00000030127	ENSMUST00000148485	ENSMUSG00000030127	Cops7a	COP9 signalosome subunit 7A [Source:MGI Symbol;Acc:MGI:1349400]	protein_coding
chr6	125150259	125151026	Htt_PeakRegion_03471	mHTT-specific	exon (ENSMUST00000139071, exon 3 of 7)	1115	ENSMUST00000153006	ENSMUSG00000038271	ENSMUST00000117675	ENSMUSG00000038271	Iffo1	intermediate filament family orphan 1 [Source:MGI Symbol;Acc:MGI:2444516]	protein_coding
chr6	126562891	126563049	Htt_PeakRegion_03478	mHTT-specific	intron (ENSMUST00000060972, intron 1 of 1)	-8054	ENSMUST00000192232	ENSMUSG00000102771	ENSMUST00000192232	ENSMUSG00000102771	Gm33320	predicted gene, 33320 [Source:MGI Symbol;Acc:MGI:5592479]	TEC
chr6	135007378	135007719	Htt_PeakRegion_03491	mHTT-specific	Intergenic	-4063	ENSMUST00000032326	ENSMUSG00000030204	ENSMUST00000154558	ENSMUSG00000030204	Ddx47	DEAD (Asp-Glu-Ala-Asp) box polypeptide 47 [Source:MGI Symbol;Acc:MGI:1915005]	protein_coding
chr6	135022196	135022628	Htt_PeakRegion_03492	mHTT-specific	TTS (ENSMUST00000154558)	3412	ENSMUST00000155022	ENSMUSG00000030204	ENSMUST00000154558	ENSMUSG00000030204	Ddx47	DEAD (Asp-Glu-Ala-Asp) box polypeptide 47 [Source:MGI Symbol;Acc:MGI:1915005]	protein_coding
chr6	135834045	135834660	Htt_PeakRegion_03496	mHTT-specific	intron (ENSMUST00000111905, intron 6 of 14)	-16396	ENSMUST00000195105	ENSMUSG00000102468	ENSMUST00000195105	ENSMUSG00000102468	NA	NA	NA
chr6	143069203	143069987	Htt_PeakRegion_03515	mHTT-specific	intron (ENSMUST00000087485, intron 8 of 24)	30512	ENSMUST00000111758	ENSMUSG00000030279	ENSMUST00000111758	ENSMUSG00000030279	C2cd5	C2 calcium-dependent domain containing 5 [Source:MGI Symbol;Acc:MGI:1921991]	protein_coding
chr6	145728520	145729021	Htt_PeakRegion_03520	mHTT-specific	Intergenic	17502	ENSMUST00000144757	ENSMUSG00000085658	ENSMUST00000144757	ENSMUSG00000085658	Gm15704	predicted gene 15704 [Source:MGI Symbol;Acc:MGI:3783144]	lincRNA
chr7	6280265	6280399	Htt_PeakRegion_03554	mHTT-specific	intron (ENSMUST00000155248, intron 10 of 10)	-6247	ENSMUST00000086327	ENSMUSG00000054893	ENSMUST00000086327	ENSMUSG00000054893	Zfp667	zinc finger protein 667 [Source:MGI Symbol;Acc:MGI:2442757]	protein_coding
chr7	11100495	11100558	Htt_PeakRegion_03561	mHTT-specific	Intergenic	65621	ENSMUST00000067210	ENSMUSG00000090714	ENSMUST00000094850	ENSMUSG00000090714	Zscan4d	zinc finger and SCAN domain containing 4D [Source:MGI Symbol;Acc:MGI:3645954]	protein_coding
chr7	16117276	16120243	Htt_PeakRegion_03569	mHTT-specific	TTS (ENSMUST00000006181)	-1135	ENSMUST00000006178	ENSMUSG00000006021	ENSMUST00000149388	ENSMUSG00000006021	Kptn	kaptin [Source:MGI Symbol;Acc:MGI:1890380]	protein_coding
chr7	19150402	19150677	Htt_PeakRegion_03586	mHTT-specific	intron (ENSMUST00000049294, intron 1 of 2)	818	ENSMUST00000049294	ENSMUSG00000040824	ENSMUST00000049294	ENSMUSG00000040824	Snrpd2	small nuclear ribonucleoprotein D2 [Source:MGI Symbol;Acc:MGI:98345]	protein_coding
chr7	19533332	19533576	Htt_PeakRegion_03600	mHTT-specific	intron (ENSMUST00000058444, intron 8 of 12)	14723	ENSMUST00000078908	ENSMUSG00000060621	ENSMUST00000078908	ENSMUSG00000060621	Nkpd1	NTPase, KAP family P-loop domain containing 1 [Source:MGI Symbol;Acc:MGI:1916797]	protein_coding
chr7	27385592	27385650	Htt_PeakRegion_03638	mHTT-specific	intron (ENSMUST00000172269, intron 20 of 35)	8885	ENSMUST00000108362	ENSMUSG00000011751	ENSMUST00000137414	ENSMUSG00000011751	Sptbn4	spectrin beta, non-erythrocytic 4 [Source:MGI Symbol;Acc:MGI:1890574]	protein_coding
chr7	28193597	28193855	Htt_PeakRegion_03651	mHTT-specific	Intergenic	13410	ENSMUST00000173223	ENSMUSG00000002409	ENSMUST00000172467	ENSMUSG00000002409	Dyrk1b	dual-specificity tyrosine-(Y)-phosphorylation regulated kinase 1b [Source:MGI Symbol;Acc:MGI:1330302]	protein_coding
chr7	29094479	29094883	Htt_PeakRegion_03666	mHTT-specific	intron (ENSMUST00000179893, intron 27 of 105)	-10987	ENSMUST00000158594	ENSMUSG00000089219	ENSMUST00000158594	ENSMUSG00000089219	Mir1963	microRNA 1963 [Source:MGI Symbol;Acc:MGI:3837208]	miRNA
chr7	30133074	30133819	Htt_PeakRegion_03676	mHTT-specific	TTS (ENSMUST00000156543)	7832	ENSMUST00000156543	ENSMUSG00000074220	ENSMUST00000156543	ENSMUSG00000074220	Zfp382	zinc finger protein 382 [Source:MGI Symbol;Acc:MGI:3588204]	protein_coding
chr7	30521421	30522957	Htt_PeakRegion_03685	mHTT-specific	TTS (ENSMUST00000044338)	7067	ENSMUST00000124276	ENSMUSG00000062132	ENSMUST00000124276	ENSMUSG00000062132	Arhgap33os	Rho GTPase activating protein 33, opposite strand [Source:MGI Symbol;Acc:MGI:2685928]	protein_coding
chr7	34230762	34231146	Htt_PeakRegion_03694	mHTT-specific	promoter-TSS (ENSMUST00000038027)	-665	ENSMUST00000138773	ENSMUSG00000036427	ENSMUST00000138773	ENSMUSG00000036427	Gpi1	glucose-6-phosphate isomerase 1 [Source:MGI Symbol;Acc:MGI:95797]	protein_coding
chr7	44298579	44298906	Htt_PeakRegion_03717	mHTT-specific	Intergenic	8216	ENSMUST00000004587	ENSMUSG00000004473	ENSMUST00000004587	ENSMUSG00000004473	Clec11a	C-type lectin domain family 11, member a [Source:MGI Symbol;Acc:MGI:1298219]	protein_coding
chr7	44979834	44980929	Htt_PeakRegion_03729	mHTT-specific	intron (ENSMUST00000153576, intron 6 of 11)	3668	ENSMUST00000127531	ENSMUSG00000052429	ENSMUST00000085387	ENSMUSG00000052429	NA	NA	NA
chr7	45249310	45250479	Htt_PeakRegion_03739	mHTT-specific	intron (ENSMUST00000183289, intron 1 of 2)	4659	ENSMUST00000157656	ENSMUSG00000088281	ENSMUST00000157656	ENSMUSG00000088281	Gm23585	predicted gene, 23585 [Source:MGI Symbol;Acc:MGI:5453362]	snRNA
chr7	45474684	45475019	Htt_PeakRegion_03744	mHTT-specific	TTS (ENSMUST00000126050)	5079	ENSMUST00000126050	ENSMUSG00000011382	ENSMUST00000011526	ENSMUSG00000011382	Dhdh	dihydrodiol dehydrogenase (dimeric) [Source:MGI Symbol;Acc:MGI:1919005]	protein_coding
chr7	45552477	45552576	Htt_PeakRegion_03746	mHTT-specific	promoter-TSS (ENSMUST00000135478)	-163	ENSMUST00000138053	ENSMUSG00000040428	ENSMUST00000120985	ENSMUSG00000040428	Plekha4	pleckstrin homology domain containing, family A (phosphoinositide binding specific) member 4 [Source:MGI Symbol;Acc:MGI:1916467]	protein_coding
chr7	46327355	46327743	Htt_PeakRegion_03764	mHTT-specific	Intergenic	-22355	ENSMUST00000192722	ENSMUSG00000103826	ENSMUST00000192722	ENSMUSG00000103826	NA	NA	NA
chr7	57814977	57815840	Htt_PeakRegion_03787	mHTT-specific	intron (ENSMUST00000138350, intron 4 of 4)	23281	ENSMUST00000136033	ENSMUSG00000033676	ENSMUST00000085240	ENSMUSG00000033676	Gabrb3	gamma-aminobutyric acid (GABA) A receptor, subunit beta 3 [Source:MGI Symbol;Acc:MGI:95621]	protein_coding
chr7	59731736	59731960	Htt_PeakRegion_03802	mHTT-specific	promoter-TSS (ENSMUST00000178758)	-532	ENSMUST00000178758	ENSMUSG00000096057	ENSMUST00000178758	ENSMUSG00000096057	Gm25944	predicted gene, 25944 [Source:MGI Symbol;Acc:MGI:5455721]	snoRNA
chr7	59732768	59733919	Htt_PeakRegion_03803	mHTT-specific	TTS (ENSMUST00000177661)	519	ENSMUST00000177661	ENSMUSG00000096305	ENSMUST00000177661	ENSMUSG00000096305	Gm23047	predicted gene, 23047 [Source:MGI Symbol;Acc:MGI:5452824]	snoRNA
chr7	59739449	59739924	Htt_PeakRegion_03805	mHTT-specific	promoter-TSS (ENSMUST00000179813)	-746	ENSMUST00000179813	ENSMUSG00000096095	ENSMUST00000179813	ENSMUSG00000096095	Gm26332	predicted gene, 26332 [Source:MGI Symbol;Acc:MGI:5456109]	snoRNA
chr7	63107833	63108357	Htt_PeakRegion_03827	mHTT-specific	intron (ENSMUST00000032738, intron 5 of 9)	104431	ENSMUST00000032738	ENSMUSG00000030525	ENSMUST00000032738	ENSMUSG00000030525	Chrna7	cholinergic receptor, nicotinic, alpha polypeptide 7 [Source:MGI Symbol;Acc:MGI:99779]	protein_coding
chr7	65660376	65660844	Htt_PeakRegion_03838	mHTT-specific	intron (ENSMUST00000126941, intron 6 of 12)	15712	ENSMUST00000032728	ENSMUSG00000030515	ENSMUST00000126941	ENSMUSG00000030515	Tarsl2	threonyl-tRNA synthetase-like 2 [Source:MGI Symbol;Acc:MGI:2444486]	protein_coding
chr7	73481693	73482890	Htt_PeakRegion_03850	mHTT-specific	intron (ENSMUST00000169922, intron 17 of 38)	-20559	ENSMUST00000038366	ENSMUSG00000078671	ENSMUST00000172704	ENSMUSG00000078671	Chd2	chromodomain helicase DNA binding protein 2 [Source:MGI Symbol;Acc:MGI:2448567]	protein_coding
chr7	75325152	75325202	Htt_PeakRegion_03858	mHTT-specific	intron (ENSMUST00000181846, intron 2 of 2)	-15915	ENSMUST00000165175	ENSMUSG00000053025	ENSMUST00000165175	ENSMUSG00000053025	Sv2b	synaptic vesicle glycoprotein 2 b [Source:MGI Symbol;Acc:MGI:1927338]	protein_coding
chr7	80013133	80013263	Htt_PeakRegion_03873	mHTT-specific	Intergenic	-11616	ENSMUST00000166250	ENSMUSG00000048897	ENSMUST00000049680	ENSMUSG00000048897	Zfp710	zinc finger protein 710 [Source:MGI Symbol;Acc:MGI:1921747]	protein_coding
chr7	80030556	80032121	Htt_PeakRegion_03874	mHTT-specific	intron (ENSMUST00000049680, intron 1 of 4)	-4826	ENSMUST00000183681	ENSMUSG00000099177	ENSMUST00000183681	ENSMUSG00000099177	NA	NA	NA
chr7	84410498	84410640	Htt_PeakRegion_03901	mHTT-specific	promoter-TSS (ENSMUST00000085077)	-610	ENSMUST00000085077	ENSMUSG00000015709	ENSMUST00000085077	ENSMUSG00000015709	Arnt2	aryl hydrocarbon receptor nuclear translocator 2 [Source:MGI Symbol;Acc:MGI:107188]	protein_coding
chr7	87283510	87283580	Htt_PeakRegion_03904	mHTT-specific	intron (ENSMUST00000144267, intron 2 of 19)	36733	ENSMUST00000144267	ENSMUSG00000030562	ENSMUST00000124269	ENSMUSG00000030562	Nox4	NADPH oxidase 4 [Source:MGI Symbol;Acc:MGI:1354184]	protein_coding
chr7	89439513	89439749	Htt_PeakRegion_03907	mHTT-specific	Intergenic	35265	ENSMUST00000058755	ENSMUSG00000049791	ENSMUST00000058755	ENSMUSG00000049791	Fzd4	frizzled class receptor 4 [Source:MGI Symbol;Acc:MGI:108520]	protein_coding
chr7	90422613	90422779	Htt_PeakRegion_03922	mHTT-specific	Intergenic	-3616	ENSMUST00000061391	ENSMUSG00000044362	ENSMUST00000061391	ENSMUSG00000044362	Ccdc89	coiled-coil domain containing 89 [Source:MGI Symbol;Acc:MGI:1917304]	protein_coding
chr7	91167542	91167692	Htt_PeakRegion_03929	mHTT-specific	intron (ENSMUST00000146563, intron 1 of 13)	-41062	ENSMUST00000184028	ENSMUSG00000099001	ENSMUST00000184028	ENSMUSG00000099001	Gm27660	predicted gene, 27660 [Source:MGI Symbol;Acc:MGI:5531042]	misc_RNA
chr7	100112709	100113280	Htt_PeakRegion_03966	mHTT-specific	intron (ENSMUST00000156202, intron 2 of 5)	6928	ENSMUST00000149104	ENSMUSG00000030726	ENSMUST00000032969	ENSMUSG00000030726	Pold3	polymerase (DNA-directed), delta 3, accessory subunit [Source:MGI Symbol;Acc:MGI:1915217]	protein_coding
chr7	100686100	100686180	Htt_PeakRegion_03972	mHTT-specific	Intergenic	-20511	ENSMUST00000107042	ENSMUSG00000029461	ENSMUST00000049053	ENSMUSG00000029461	Fam168a	family with sequence similarity 168, member A [Source:MGI Symbol;Acc:MGI:2442372]	protein_coding
chr7	101111292	101111796	Htt_PeakRegion_03977	mHTT-specific	intron (ENSMUST00000145802, intron 2 of 6)	2662	ENSMUST00000130426	ENSMUSG00000030691	ENSMUST00000130426	ENSMUSG00000030691	Fchsd2	FCH and double SH3 domains 2 [Source:MGI Symbol;Acc:MGI:2448475]	protein_coding
chr7	101160861	101163192	Htt_PeakRegion_03981	mHTT-specific	intron (ENSMUST00000145802, intron 3 of 6)	-6972	ENSMUST00000119683	ENSMUSG00000083121	ENSMUST00000119683	ENSMUSG00000083121	Gm6341	predicted pseudogene 6341 [Source:MGI Symbol;Acc:MGI:3643600]	processed_pseudogene
chr7	101319564	101319795	Htt_PeakRegion_03990	mHTT-specific	intron (ENSMUST00000172644, intron 3 of 3)	-1433	ENSMUST00000032927	ENSMUSG00000030688	ENSMUST00000174083	ENSMUSG00000030688	Stard10	START domain containing 10 [Source:MGI Symbol;Acc:MGI:1860093]	protein_coding
chr7	101358314	101358525	Htt_PeakRegion_03991	mHTT-specific	intron (ENSMUST00000107010, intron 1 of 33)	-2842	ENSMUST00000137384	ENSMUSG00000032812	ENSMUST00000152082	ENSMUSG00000032812	Arap1	ArfGAP with RhoGAP domain, ankyrin repeat and PH domain 1 [Source:MGI Symbol;Acc:MGI:1916960]	protein_coding
chr7	101432900	101434242	Htt_PeakRegion_03993	mHTT-specific	intron (ENSMUST00000166652, intron 1 of 31)	11862	ENSMUST00000166652	ENSMUSG00000030653	ENSMUST00000084894	ENSMUSG00000030653	Gm45837	predicted gene 45837 [Source:MGI Symbol;Acc:MGI:5804952]	protein_coding
chr7	101642976	101643214	Htt_PeakRegion_03998	mHTT-specific	Intergenic	-20538	ENSMUST00000137214	ENSMUSG00000001829	ENSMUST00000150355	ENSMUSG00000001829	Clpb	ClpB caseinolytic peptidase B [Source:MGI Symbol;Acc:MGI:1100517]	protein_coding
chr7	110049397	110050921	Htt_PeakRegion_04013	mHTT-specific	intron (ENSMUST00000084731, intron 19 of 24)	3795	ENSMUST00000082517	ENSMUSG00000064451	ENSMUST00000082517	ENSMUSG00000064451	Snora23	small nucleolar RNA, H/ACA box 23 [Source:MGI Symbol;Acc:MGI:3819494]	snoRNA
chr7	110889011	110889943	Htt_PeakRegion_04020	mHTT-specific	intron (ENSMUST00000127935, intron 10 of 15)	-15508	ENSMUST00000126011	ENSMUSG00000087160	ENSMUST00000126011	ENSMUSG00000087160	Gm16336	predicted gene 16336 [Source:MGI Symbol;Acc:MGI:3840146]	antisense
chr7	112200736	112200895	Htt_PeakRegion_04028	mHTT-specific	Intergenic	-25040	ENSMUST00000050149	ENSMUSG00000038244	ENSMUST00000150428	ENSMUSG00000038244	Mical2	microtubule associated monooxygenase, calponin and LIM domain containing 2 [Source:MGI Symbol;Acc:MGI:2444947]	protein_coding
chr7	112767958	112768387	Htt_PeakRegion_04029	mHTT-specific	intron (ENSMUST00000172065, intron 2 of 3)	8627	ENSMUST00000168328	ENSMUSG00000055320	ENSMUST00000165036	ENSMUSG00000055320	Tead1	TEA domain family member 1 [Source:MGI Symbol;Acc:MGI:101876]	protein_coding
chr7	116501308	116501539	Htt_PeakRegion_04040	mHTT-specific	Intergenic	-2945	ENSMUST00000032895	ENSMUSG00000030659	ENSMUST00000032895	ENSMUSG00000030659	Nucb2	nucleobindin 2 [Source:MGI Symbol;Acc:MGI:1858179]	protein_coding
chr7	117427678	117428057	Htt_PeakRegion_04042	mHTT-specific	intron (ENSMUST00000160035, intron 1 of 6)	46889	ENSMUST00000032892	ENSMUSG00000030657	ENSMUST00000161889	ENSMUSG00000030657	Xylt1	xylosyltransferase 1 [Source:MGI Symbol;Acc:MGI:2451073]	protein_coding
chr7	121972639	121972885	Htt_PeakRegion_04050	mHTT-specific	intron (ENSMUST00000148634, intron 3 of 15)	8932	ENSMUST00000148634	ENSMUSG00000034951	ENSMUST00000057576	ENSMUSG00000034951	Cog7	component of oligomeric golgi complex 7 [Source:MGI Symbol;Acc:MGI:2685013]	protein_coding
chr7	123204959	123205204	Htt_PeakRegion_04061	mHTT-specific	Intergenic	-9698	ENSMUST00000131933	ENSMUSG00000030769	ENSMUST00000127655	ENSMUSG00000030769	Slc5a11	solute carrier family 5 (sodium/glucose cotransporter), member 11 [Source:MGI Symbol;Acc:MGI:1919316]	protein_coding
chr7	123301353	123301472	Htt_PeakRegion_04062	mHTT-specific	intron (ENSMUST00000167309, intron 13 of 20)	61090	ENSMUST00000131209	ENSMUSG00000030769	ENSMUST00000127655	ENSMUSG00000030769	Slc5a11	solute carrier family 5 (sodium/glucose cotransporter), member 11 [Source:MGI Symbol;Acc:MGI:1919316]	protein_coding
chr7	126898689	126899126	Htt_PeakRegion_04086	mHTT-specific	promoter-TSS (ENSMUST00000032926)	-627	ENSMUST00000145307	ENSMUSG00000060538	ENSMUST00000154174	ENSMUSG00000060538	Tmem219	transmembrane protein 219 [Source:MGI Symbol;Acc:MGI:1915992]	protein_coding
chr7	133659659	133659920	Htt_PeakRegion_04147	mHTT-specific	intron (ENSMUST00000138370, intron 2 of 3)	2685	ENSMUST00000138370	ENSMUSG00000039990	ENSMUST00000051169	ENSMUSG00000039990	Edrf1	erythroid differentiation regulatory factor 1 [Source:MGI Symbol;Acc:MGI:1919831]	protein_coding
chr7	133669793	133670593	Htt_PeakRegion_04148	mHTT-specific	intron (ENSMUST00000176661, intron 2 of 2)	2987	ENSMUST00000137338	ENSMUSG00000039990	ENSMUST00000051169	ENSMUSG00000039990	Edrf1	erythroid differentiation regulatory factor 1 [Source:MGI Symbol;Acc:MGI:1919831]	protein_coding
chr7	140714424	140714583	Htt_PeakRegion_04166	mHTT-specific	Intergenic	10339	ENSMUST00000080681	ENSMUSG00000057997	ENSMUST00000080681	ENSMUSG00000057997	Olfr541	olfactory receptor 541 [Source:MGI Symbol;Acc:MGI:3030375]	protein_coding
chr7	140761993	140762787	Htt_PeakRegion_04167	mHTT-specific	Intergenic	-1349	ENSMUST00000026552	ENSMUSG00000025479	ENSMUST00000026552	ENSMUSG00000025479	Cyp2e1	cytochrome P450, family 2, subfamily e, polypeptide 1 [Source:MGI Symbol;Acc:MGI:88607]	protein_coding
chr7	142195634	142195716	Htt_PeakRegion_04185	mHTT-specific	Intergenic	-5286	ENSMUST00000084415	ENSMUSG00000066101	ENSMUST00000084415	ENSMUSG00000066101	Gm10153	predicted gene 10153 [Source:MGI Symbol;Acc:MGI:3642359]	protein_coding
chr7	143772977	143773306	Htt_PeakRegion_04187	mHTT-specific	Intergenic	-6149	ENSMUST00000058092	ENSMUSG00000050276	ENSMUST00000058092	ENSMUSG00000050276	Mrgprg	MAS-related GPR, member G [Source:MGI Symbol;Acc:MGI:3033145]	protein_coding
chr8	3254235	3254357	Htt_PeakRegion_04191	mHTT-specific	intron (ENSMUST00000139504, intron 2 of 2)	-5408	ENSMUST00000128662	ENSMUSG00000086065	ENSMUST00000128662	ENSMUSG00000086065	Gm16180	predicted gene 16180 [Source:MGI Symbol;Acc:MGI:3801932]	antisense
chr8	11626089	11627672	Htt_PeakRegion_04199	mHTT-specific	intron (ENSMUST00000169782, intron 3 of 4)	8873	ENSMUST00000033905	ENSMUSG00000031508	ENSMUST00000033905	ENSMUSG00000031508	Ankrd10	ankyrin repeat domain 10 [Source:MGI Symbol;Acc:MGI:1921840]	protein_coding
chr8	16963108	16963228	Htt_PeakRegion_04217	mHTT-specific	intron (ENSMUST00000138348, intron 3 of 10)	111000	ENSMUST00000157267	ENSMUSG00000087892	ENSMUST00000157267	ENSMUSG00000087892	Gm25278	predicted gene, 25278 [Source:MGI Symbol;Acc:MGI:5455055]	snoRNA
chr8	20371300	20371612	Htt_PeakRegion_04227	mHTT-specific	intron (ENSMUST00000181248, intron 1 of 1)	-8246	ENSMUST00000084046	ENSMUSG00000074449	ENSMUST00000084046	ENSMUSG00000074449	Gm15319	predicted gene 15319 [Source:MGI Symbol;Acc:MGI:3796981]	protein_coding
chr8	20601095	20601746	Htt_PeakRegion_04233	mHTT-specific	Intergenic	-13676	ENSMUST00000178438	ENSMUSG00000095294	ENSMUST00000178438	ENSMUSG00000095294	Gm21119	predicted gene, 21119 [Source:MGI Symbol;Acc:MGI:5434474]	protein_coding
chr8	22599907	22600042	Htt_PeakRegion_04236	mHTT-specific	Intergenic	-6162	ENSMUST00000009036	ENSMUSG00000008892	ENSMUST00000009036	ENSMUSG00000008892	Vdac3	voltage-dependent anion channel 3 [Source:MGI Symbol;Acc:MGI:106922]	protein_coding
chr8	25352897	25353765	Htt_PeakRegion_04243	mHTT-specific	Intergenic	-100942	ENSMUST00000098864	ENSMUSG00000074412	ENSMUST00000098864	ENSMUSG00000074412	Gm10689	predicted gene 10689 [Source:MGI Symbol;Acc:MGI:3642613]	processed_pseudogene
chr8	25628281	25628514	Htt_PeakRegion_04247	mHTT-specific	intron (ENSMUST00000146919, intron 1 of 9)	-3552	ENSMUST00000157412	ENSMUSG00000088037	ENSMUST00000157412	ENSMUSG00000088037	Gm24992	predicted gene, 24992 [Source:MGI Symbol;Acc:MGI:5454769]	snoRNA
chr8	25740952	25741577	Htt_PeakRegion_04249	mHTT-specific	intron (ENSMUST00000033975, intron 9 of 17)	13015	ENSMUST00000033975	ENSMUSG00000061313	ENSMUST00000033975	ENSMUSG00000061313	Ddhd2	DDHD domain containing 2 [Source:MGI Symbol;Acc:MGI:1919358]	protein_coding
chr8	38283516	38284046	Htt_PeakRegion_04272	mHTT-specific	intron (ENSMUST00000135764, intron 1 of 9)	-5071	ENSMUST00000120023	ENSMUSG00000083125	ENSMUST00000120023	ENSMUSG00000083125	NA	NA	NA
chr8	57653436	57653600	Htt_PeakRegion_04310	mHTT-specific	promoter-TSS (ENSMUST00000034021)	-486	ENSMUST00000156907	ENSMUSG00000031608	ENSMUST00000156907	ENSMUSG00000031608	Galnt7	polypeptide N-acetylgalactosaminyltransferase 7 [Source:MGI Symbol;Acc:MGI:1349449]	protein_coding
chr8	61001585	61001971	Htt_PeakRegion_04314	mHTT-specific	intron (ENSMUST00000155664, intron 2 of 28)	8537	ENSMUST00000140444	ENSMUSG00000031644	ENSMUST00000125717	ENSMUSG00000031644	Nek1	NIMA (never in mitosis gene a)-related expressed kinase 1 [Source:MGI Symbol;Acc:MGI:97303]	protein_coding
chr8	64660022	64660180	Htt_PeakRegion_04318	mHTT-specific	intron (ENSMUST00000048967, intron 1 of 8)	32939	ENSMUST00000048967	ENSMUSG00000037852	ENSMUST00000048967	ENSMUSG00000037852	Cpe	carboxypeptidase E [Source:MGI Symbol;Acc:MGI:101932]	protein_coding
chr8	65960423	65960694	Htt_PeakRegion_04330	mHTT-specific	intron (ENSMUST00000110258, intron 2 of 7)	-6598	ENSMUST00000072482	ENSMUSG00000036469	ENSMUST00000110259	ENSMUSG00000036469	Marchf1	membrane associated ring-CH-type finger 1 [Source:MGI Symbol;Acc:MGI:1920175]	protein_coding
chr8	70651753	70651999	Htt_PeakRegion_04365	mHTT-specific	intron (ENSMUST00000070173, intron 3 of 4)	7862	ENSMUST00000070173	ENSMUSG00000056204	ENSMUST00000070173	ENSMUSG00000056204	Pgpep1	pyroglutamyl-peptidase I [Source:MGI Symbol;Acc:MGI:1913772]	protein_coding
chr8	70774242	70774440	Htt_PeakRegion_04369	mHTT-specific	TTS (ENSMUST00000142370)	346	ENSMUST00000154685	ENSMUSG00000031834	ENSMUST00000142370	ENSMUSG00000031834	Pik3r2	phosphoinositide-3-kinase regulatory subunit 2 [Source:MGI Symbol;Acc:MGI:1098772]	protein_coding
chr8	71347321	71347469	Htt_PeakRegion_04378	mHTT-specific	intron (ENSMUST00000170242, intron 20 of 39)	-19453	ENSMUST00000110053	ENSMUSG00000002395	ENSMUST00000154550	ENSMUSG00000002395	Use1	unconventional SNARE in the ER 1 homolog (S. cerevisiae) [Source:MGI Symbol;Acc:MGI:1914273]	protein_coding
chr8	72323924	72324087	Htt_PeakRegion_04390	mHTT-specific	Intergenic	4973	ENSMUST00000067912	ENSMUSG00000055148	ENSMUST00000067912	ENSMUSG00000055148	Klf2	Kruppel-like factor 2 (lung) [Source:MGI Symbol;Acc:MGI:1342772]	protein_coding
chr8	73072250	73072389	Htt_PeakRegion_04393	mHTT-specific	intron (ENSMUST00000146249, intron 1 of 1)	26593	ENSMUST00000146249	ENSMUSG00000004383	ENSMUST00000146249	ENSMUSG00000004383	Large1	LARGE xylosyl- and glucuronyltransferase 1 [Source:MGI Symbol;Acc:MGI:1342270]	protein_coding
chr8	77374100	77374111	Htt_PeakRegion_04399	mHTT-specific	intron (ENSMUST00000076316, intron 13 of 22)	-142950	ENSMUST00000184762	ENSMUSG00000097882	ENSMUST00000181420	ENSMUSG00000097882	0610038B21Rik	RIKEN cDNA 0610038B21 gene [Source:MGI Symbol;Acc:MGI:1917595]	antisense
chr8	80645225	80645388	Htt_PeakRegion_04406	mHTT-specific	intron (ENSMUST00000039695, intron 2 of 7)	34227	ENSMUST00000039695	ENSMUSG00000042353	ENSMUST00000039695	ENSMUSG00000042353	Frem3	Fras1 related extracellular matrix protein 3 [Source:MGI Symbol;Acc:MGI:2685641]	protein_coding
chr8	83987653	83987688	Htt_PeakRegion_04412	mHTT-specific	intron (ENSMUST00000005606, intron 4 of 9)	-10001	ENSMUST00000095228	ENSMUSG00000079003	ENSMUST00000095228	ENSMUSG00000079003	Samd1	sterile alpha motif domain containing 1 [Source:MGI Symbol;Acc:MGI:2142433]	protein_coding
chr8	84059184	84059346	Htt_PeakRegion_04416	mHTT-specific	Intergenic	5872	ENSMUST00000098592	ENSMUSG00000074215	ENSMUST00000098592	ENSMUSG00000074215	Gm10643	predicted gene 10643 [Source:MGI Symbol;Acc:MGI:3642507]	protein_coding
chr8	84653753	84654721	Htt_PeakRegion_04422	mHTT-specific	Intergenic	8615	ENSMUST00000060427	ENSMUSG00000053560	ENSMUST00000060427	ENSMUSG00000053560	Ier2	immediate early response 2 [Source:MGI Symbol;Acc:MGI:104815]	protein_coding
chr8	84810065	84810774	Htt_PeakRegion_04424	mHTT-specific	Intergenic	-10076	ENSMUST00000099070	ENSMUSG00000001911	ENSMUST00000099070	ENSMUSG00000001911	Nfix	nuclear factor I/X [Source:MGI Symbol;Acc:MGI:97311]	protein_coding
chr8	89118006	89118158	Htt_PeakRegion_04453	mHTT-specific	Intergenic	29165	ENSMUST00000177870	ENSMUSG00000094790	ENSMUST00000177870	ENSMUSG00000094790	Gm6625	predicted gene 6625 [Source:MGI Symbol;Acc:MGI:3647663]	processed_pseudogene
chr8	93921761	93922186	Htt_PeakRegion_04466	mHTT-specific	intron (ENSMUST00000138659, intron 3 of 7)	11962	ENSMUST00000175264	ENSMUSG00000093005	ENSMUST00000175264	ENSMUSG00000093005	Gm24159	predicted gene, 24159 [Source:MGI Symbol;Acc:MGI:5453936]	miRNA
chr8	106964177	106964356	Htt_PeakRegion_04524	mHTT-specific	intron (ENSMUST00000047425, intron 1 of 6)	28517	ENSMUST00000047425	ENSMUSG00000041308	ENSMUST00000047425	ENSMUSG00000041308	Sntb2	syntrophin, basic 2 [Source:MGI Symbol;Acc:MGI:101771]	protein_coding
chr8	109606598	109607495	Htt_PeakRegion_04533	mHTT-specific	promoter-TSS (ENSMUST00000133353)	-815	ENSMUST00000133353	ENSMUSG00000031730	ENSMUST00000146064	ENSMUSG00000031730	Dhodh	dihydroorotate dehydrogenase [Source:MGI Symbol;Acc:MGI:1928378]	protein_coding
chr8	109803665	109804187	Htt_PeakRegion_04536	mHTT-specific	intron (ENSMUST00000093157, intron 2 of 23)	25020	ENSMUST00000034171	ENSMUSG00000031731	ENSMUST00000034171	ENSMUSG00000031731	Ap1g1	adaptor protein complex AP-1, gamma 1 subunit [Source:MGI Symbol;Acc:MGI:101919]	protein_coding
chr8	109859154	109860024	Htt_PeakRegion_04538	mHTT-specific	TTS (ENSMUST00000173980)	1141	ENSMUST00000173476	ENSMUSG00000031731	ENSMUST00000034171	ENSMUSG00000031731	Ap1g1	adaptor protein complex AP-1, gamma 1 subunit [Source:MGI Symbol;Acc:MGI:101919]	protein_coding
chr8	119530329	119534835	Htt_PeakRegion_04561	mHTT-specific	intron (ENSMUST00000098362, intron 11 of 23)	26179	ENSMUST00000098362	ENSMUSG00000031835	ENSMUST00000081381	ENSMUSG00000031835	Mbtps1	membrane-bound transcription factor peptidase, site 1 [Source:MGI Symbol;Acc:MGI:1927235]	protein_coding
chr8	121825037	121825306	Htt_PeakRegion_04571	mHTT-specific	intron (ENSMUST00000174255, intron 1 of 2)	4308	ENSMUST00000174665	ENSMUSG00000040263	ENSMUST00000174206	ENSMUSG00000040263	Klhdc4	kelch domain containing 4 [Source:MGI Symbol;Acc:MGI:2384569]	protein_coding
chr8	122015438	122016313	Htt_PeakRegion_04574	mHTT-specific	intron (ENSMUST00000173396, intron 5 of 6)	15029	ENSMUST00000173201	ENSMUSG00000025316	ENSMUST00000174445	ENSMUSG00000025316	Banp	BTG3 associated nuclear protein [Source:MGI Symbol;Acc:MGI:1889023]	protein_coding
chr8	122898723	122899619	Htt_PeakRegion_04579	mHTT-specific	intron (ENSMUST00000172906, intron 6 of 12)	16816	ENSMUST00000098333	ENSMUSG00000035569	ENSMUST00000098333	ENSMUSG00000035569	Ankrd11	ankyrin repeat domain 11 [Source:MGI Symbol;Acc:MGI:1924337]	protein_coding
chr8	126136240	126137038	Htt_PeakRegion_04605	mHTT-specific	Intergenic	141537	ENSMUST00000046765	ENSMUSG00000033998	ENSMUST00000046765	ENSMUSG00000033998	Kcnk1	potassium channel, subfamily K, member 1 [Source:MGI Symbol;Acc:MGI:109322]	protein_coding
chr8	127159011	127159263	Htt_PeakRegion_04612	mHTT-specific	intron (ENSMUST00000159141, intron 2 of 3)	85897	ENSMUST00000161277	ENSMUSG00000025812	ENSMUST00000162176	ENSMUSG00000025812	Pard3	par-3 family cell polarity regulator [Source:MGI Symbol;Acc:MGI:2135608]	protein_coding
chr9	14287564	14287732	Htt_PeakRegion_04631	mHTT-specific	intron (ENSMUST00000034507, intron 1 of 9)	11347	ENSMUST00000034507	ENSMUSG00000032009	ENSMUST00000034507	ENSMUSG00000032009	Sesn3	sestrin 3 [Source:MGI Symbol;Acc:MGI:1922997]	protein_coding
chr9	16412392	16412691	Htt_PeakRegion_04637	mHTT-specific	Intergenic	-34311	ENSMUST00000082170	ENSMUSG00000074505	ENSMUST00000082170	ENSMUSG00000074505	Fat3	FAT atypical cadherin 3 [Source:MGI Symbol;Acc:MGI:2444314]	protein_coding
chr9	23568986	23569410	Htt_PeakRegion_04667	mHTT-specific	Intergenic	346122	ENSMUST00000071982	ENSMUSG00000031963	ENSMUST00000071982	ENSMUSG00000031963	Bmper	BMP-binding endothelial regulator [Source:MGI Symbol;Acc:MGI:1920480]	protein_coding
chr9	24542010	24542176	Htt_PeakRegion_04669	mHTT-specific	Intergenic	-38953	ENSMUST00000170356	ENSMUSG00000043067	ENSMUST00000170356	ENSMUSG00000043067	Dpy19l1	dpy-19-like 1 (C. elegans) [Source:MGI Symbol;Acc:MGI:1915685]	protein_coding
chr9	28706662	28706799	Htt_PeakRegion_04680	mHTT-specific	intron (ENSMUST00000126673, intron 2 of 2)	45102	ENSMUST00000126845	ENSMUSG00000062257	ENSMUST00000126673	ENSMUSG00000062257	Opcml	opioid binding protein/cell adhesion molecule-like [Source:MGI Symbol;Acc:MGI:97397]	protein_coding
chr9	29304051	29304155	Htt_PeakRegion_04682	mHTT-specific	intron (ENSMUST00000152513, intron 2 of 2)	107633	ENSMUST00000115236	ENSMUSG00000059974	ENSMUST00000115236	ENSMUSG00000059974	Ntm	neurotrimin [Source:MGI Symbol;Acc:MGI:2446259]	protein_coding
chr9	31070422	31070444	Htt_PeakRegion_04686	mHTT-specific	exon (ENSMUST00000115222, exon 6 of 6)	12042	ENSMUST00000181215	ENSMUSG00000097701	ENSMUST00000181215	ENSMUSG00000097701	Gm17508	predicted gene, 17508 [Source:MGI Symbol;Acc:MGI:4937142]	lincRNA
chr9	31416584	31416755	Htt_PeakRegion_04689	mHTT-specific	intron (ENSMUST00000152593, intron 23 of 25)	7243	ENSMUST00000143558	ENSMUSG00000042185	ENSMUST00000143558	ENSMUSG00000042185	Nfrkb	nuclear factor related to kappa B binding protein [Source:MGI Symbol;Acc:MGI:2442410]	protein_coding
chr9	35217139	35219472	Htt_PeakRegion_04699	mHTT-specific	intron (ENSMUST00000133739, intron 2 of 3)	3407	ENSMUST00000132799	ENSMUSG00000032042	ENSMUST00000154005	ENSMUSG00000032042	Srpr	signal recognition particle receptor ('docking protein') [Source:MGI Symbol;Acc:MGI:1914648]	protein_coding
chr9	41288340	41288604	Htt_PeakRegion_04718	mHTT-specific	Intergenic	51069	ENSMUST00000082975	ENSMUSG00000064909	ENSMUST00000082975	ENSMUSG00000064909	Gm25401	predicted gene, 25401 [Source:MGI Symbol;Acc:MGI:5455178]	snRNA
chr9	41555660	41555810	Htt_PeakRegion_04721	mHTT-specific	intron (ENSMUST00000181814, intron 3 of 3)	19019	ENSMUST00000175029	ENSMUSG00000092770	ENSMUST00000175029	ENSMUSG00000092770	Mirlet7a-2	microRNA let7a-2 [Source:MGI Symbol;Acc:MGI:3619049]	miRNA
chr9	42782959	42783116	Htt_PeakRegion_04733	mHTT-specific	intron (ENSMUST00000114865, intron 3 of 20)	25661	ENSMUST00000034515	ENSMUSG00000032017	ENSMUST00000114865	ENSMUSG00000032017	Grik4	glutamate receptor, ionotropic, kainate 4 [Source:MGI Symbol;Acc:MGI:95817]	protein_coding
chr9	46095692	46096090	Htt_PeakRegion_04777	mHTT-specific	intron (ENSMUST00000126865, intron 1 of 24)	-27346	ENSMUST00000122865	ENSMUSG00000034135	ENSMUST00000120247	ENSMUSG00000034135	Sik3	SIK family kinase 3 [Source:MGI Symbol;Acc:MGI:2446296]	protein_coding
chr9	48127274	48127477	Htt_PeakRegion_04785	mHTT-specific	Intergenic	213458	ENSMUST00000135457	ENSMUSG00000032028	ENSMUST00000137976	ENSMUSG00000032028	Nxpe2	neurexophilin and PC-esterase domain family, member 2 [Source:MGI Symbol;Acc:MGI:1925502]	protein_coding
chr9	48801189	48801530	Htt_PeakRegion_04786	mHTT-specific	intron (ENSMUST00000093852, intron 2 of 6)	34585	ENSMUST00000093852	ENSMUSG00000066687	ENSMUST00000093852	ENSMUSG00000066687	Zbtb16	zinc finger and BTB domain containing 16 [Source:MGI Symbol;Acc:MGI:103222]	protein_coding
chr9	53592986	53592990	Htt_PeakRegion_04805	mHTT-specific	intron (ENSMUST00000034547, intron 5 of 11)	-9231	ENSMUST00000169317	ENSMUSG00000032047	ENSMUST00000034547	ENSMUSG00000032047	Acat1	acetyl-Coenzyme A acetyltransferase 1 [Source:MGI Symbol;Acc:MGI:87870]	protein_coding
chr9	53842452	53842610	Htt_PeakRegion_04806	mHTT-specific	Intergenic	-7720	ENSMUST00000048485	ENSMUSG00000042045	ENSMUST00000048485	ENSMUSG00000042045	Sln	sarcolipin [Source:MGI Symbol;Acc:MGI:1913652]	protein_coding
chr9	53848113	53848301	Htt_PeakRegion_04807	mHTT-specific	Intergenic	-2044	ENSMUST00000048485	ENSMUSG00000042045	ENSMUST00000048485	ENSMUSG00000042045	Sln	sarcolipin [Source:MGI Symbol;Acc:MGI:1913652]	protein_coding
chr9	55457951	55458234	Htt_PeakRegion_04816	mHTT-specific	intron (ENSMUST00000034866, intron 11 of 11)	29420	ENSMUST00000139342	ENSMUSG00000032314	ENSMUST00000153186	ENSMUSG00000032314	Etfa	electron transferring flavoprotein, alpha polypeptide [Source:MGI Symbol;Acc:MGI:106092]	protein_coding
chr9	57458701	57459815	Htt_PeakRegion_04834	mHTT-specific	intron (ENSMUST00000046587, intron 1 of 6)	8766	ENSMUST00000046587	ENSMUSG00000040722	ENSMUST00000046587	ENSMUSG00000040722	Scamp5	secretory carrier membrane protein 5 [Source:MGI Symbol;Acc:MGI:1928948]	protein_coding
chr9	59760830	59760985	Htt_PeakRegion_04854	mHTT-specific	intron (ENSMUST00000136740, intron 1 of 43)	6295	ENSMUST00000139070	ENSMUSG00000087239	ENSMUST00000139070	ENSMUSG00000087239	Gm7613	predicted gene 7613 [Source:MGI Symbol;Acc:MGI:3647731]	processed_pseudogene
chr9	60676707	60677213	Htt_PeakRegion_04860	mHTT-specific	intron (ENSMUST00000166168, intron 6 of 16)	10574	ENSMUST00000166168	ENSMUSG00000047766	ENSMUST00000065603	ENSMUSG00000047766	Lrrc49	leucine rich repeat containing 49 [Source:MGI Symbol;Acc:MGI:2442689]	protein_coding
chr9	64548860	64549045	Htt_PeakRegion_04879	mHTT-specific	intron (ENSMUST00000147388, intron 1 of 1)	2054	ENSMUST00000147388	ENSMUSG00000036466	ENSMUST00000164113	ENSMUSG00000036466	Megf11	multiple EGF-like-domains 11 [Source:MGI Symbol;Acc:MGI:1920951]	protein_coding
chr9	70420079	70420244	Htt_PeakRegion_04922	mHTT-specific	intron (ENSMUST00000034742, intron 1 of 8)	1392	ENSMUST00000034742	ENSMUSG00000032218	ENSMUST00000034742	ENSMUSG00000032218	Ccnb2	cyclin B2 [Source:MGI Symbol;Acc:MGI:88311]	protein_coding
chr9	72094696	72096571	Htt_PeakRegion_04928	mHTT-specific	intron (ENSMUST00000185117, intron 3 of 19)	14090	ENSMUST00000184072	ENSMUSG00000032228	ENSMUST00000034755	ENSMUSG00000032228	Tcf12	transcription factor 12 [Source:MGI Symbol;Acc:MGI:101877]	protein_coding
chr9	72952995	72953788	Htt_PeakRegion_04945	mHTT-specific	Intergenic	-5393	ENSMUST00000034734	ENSMUSG00000092192	ENSMUST00000034734	ENSMUSG00000092192	Dnaaf4	dynein axonemal assembly factor 4 [Source:MGI Symbol;Acc:MGI:1914935]	protein_coding
chr9	73593386	73593544	Htt_PeakRegion_04949	mHTT-specific	intron (ENSMUST00000184666, intron 19 of 32)	-39595	ENSMUST00000195250	ENSMUSG00000103832	ENSMUST00000195250	ENSMUSG00000103832	Gm37611	predicted gene, 37611 [Source:MGI Symbol;Acc:MGI:5610839]	TEC
chr9	75410565	75411179	Htt_PeakRegion_04964	mHTT-specific	promoter-TSS (ENSMUST00000049355)	688	ENSMUST00000180574	ENSMUSG00000097021	ENSMUST00000180533	ENSMUSG00000097021	4933433G15Rik	RIKEN cDNA 4933433G15 gene [Source:MGI Symbol;Acc:MGI:1918524]	lincRNA
chr9	80150265	80150659	Htt_PeakRegion_04978	mHTT-specific	Intergenic	8417	ENSMUST00000176563	ENSMUSG00000034252	ENSMUST00000037484	ENSMUSG00000034252	Senp6	SUMO/sentrin specific peptidase 6 [Source:MGI Symbol;Acc:MGI:1922075]	protein_coding
chr9	81460949	81461277	Htt_PeakRegion_04982	mHTT-specific	TTS (ENSMUST00000184676)	5716	ENSMUST00000184676	ENSMUSG00000098429	ENSMUST00000184676	ENSMUSG00000098429	Gm27226	predicted gene 27226 [Source:MGI Symbol;Acc:MGI:5521069]	lincRNA
chr9	83100180	83100474	Htt_PeakRegion_04989	mHTT-specific	Intergenic	10498	ENSMUST00000189777	ENSMUSG00000066456	ENSMUST00000161796	ENSMUSG00000066456	Hmgn3	high mobility group nucleosomal binding domain 3 [Source:MGI Symbol;Acc:MGI:2138069]	protein_coding
chr9	95111609	95111802	Htt_PeakRegion_05014	mHTT-specific	intron (ENSMUST00000033463, intron 12 of 15)	-9980	ENSMUST00000162329	ENSMUSG00000031129	ENSMUST00000162870	ENSMUSG00000031129	Slc9a9	solute carrier family 9 (sodium/hydrogen exchanger), member 9 [Source:MGI Symbol;Acc:MGI:2679732]	protein_coding
chr9	95765890	95766590	Htt_PeakRegion_05016	mHTT-specific	intron (ENSMUST00000093800, intron 11 of 15)	-15865	ENSMUST00000190205	ENSMUSG00000032839	ENSMUST00000190497	ENSMUSG00000032839	Trpc1	transient receptor potential cation channel, subfamily C, member 1 [Source:MGI Symbol;Acc:MGI:109528]	protein_coding
chr9	96107071	96107165	Htt_PeakRegion_05019	mHTT-specific	Intergenic	-12244	ENSMUST00000085217	ENSMUSG00000041440	ENSMUST00000085217	ENSMUSG00000041440	Gk5	glycerol kinase 5 (putative) [Source:MGI Symbol;Acc:MGI:2443336]	protein_coding
chr9	96568831	96569023	Htt_PeakRegion_05022	mHTT-specific	intron (ENSMUST00000144376, intron 4 of 6)	3116	ENSMUST00000144376	ENSMUSG00000032413	ENSMUST00000190537	ENSMUSG00000032413	Rasa2	RAS p21 protein activator 2 [Source:MGI Symbol;Acc:MGI:2149960]	protein_coding
chr9	98092259	98092320	Htt_PeakRegion_05026	mHTT-specific	Intergenic	-59109	ENSMUST00000035027	ENSMUSG00000032452	ENSMUST00000162295	ENSMUSG00000032452	Clstn2	calsyntenin 2 [Source:MGI Symbol;Acc:MGI:1929897]	protein_coding
chr9	100875530	100875680	Htt_PeakRegion_05033	mHTT-specific	intron (ENSMUST00000149771, intron 7 of 25)	-1486	ENSMUST00000193413	ENSMUSG00000103624	ENSMUST00000193413	ENSMUSG00000103624	Gm3081	predicted gene 3081 [Source:MGI Symbol;Acc:MGI:3781258]	TEC
chr9	100946025	100946380	Htt_PeakRegion_05034	mHTT-specific	intron (ENSMUST00000149771, intron 20 of 25)	-9566	ENSMUST00000191345	ENSMUSG00000037286	ENSMUST00000143150	ENSMUSG00000037286	Stag1	stromal antigen 1 [Source:MGI Symbol;Acc:MGI:1098658]	protein_coding
chr9	102484562	102484766	Htt_PeakRegion_05040	mHTT-specific	Intergenic	-21086	ENSMUST00000039390	ENSMUSG00000035606	ENSMUST00000039390	ENSMUSG00000035606	Ky	kyphoscoliosis peptidase [Source:MGI Symbol;Acc:MGI:96709]	protein_coding
chr9	103254189	103254343	Htt_PeakRegion_05046	mHTT-specific	intron (ENSMUST00000154357, intron 6 of 6)	2487	ENSMUST00000151073	ENSMUSG00000033688	ENSMUST00000142540	ENSMUSG00000033688	1300017J02Rik	RIKEN cDNA 1300017J02 gene [Source:MGI Symbol;Acc:MGI:1919025]	protein_coding
chr9	106213349	106213394	Htt_PeakRegion_05060	mHTT-specific	promoter-TSS (ENSMUST00000189708)	-856	ENSMUST00000189708	ENSMUSG00000023277	ENSMUST00000187647	ENSMUSG00000023277	Twf2	twinfilin actin binding protein 2 [Source:MGI Symbol;Acc:MGI:1346078]	protein_coding
chr9	107380278	107380574	Htt_PeakRegion_05082	mHTT-specific	Intergenic	-19186	ENSMUST00000168532	ENSMUSG00000010066	ENSMUST00000171809	ENSMUSG00000010066	Cacna2d2	calcium channel, voltage-dependent, alpha 2/delta subunit 2 [Source:MGI Symbol;Acc:MGI:1929813]	protein_coding
chr9	107613116	107613930	Htt_PeakRegion_05087	mHTT-specific	TTS (ENSMUST00000055704)	-2518	ENSMUST00000186172	ENSMUSG00000100829	ENSMUST00000186172	ENSMUSG00000100829	NA	NA	NA
chr9	108167905	108168328	Htt_PeakRegion_05105	mHTT-specific	intron (ENSMUST00000035208, intron 1 of 11)	7838	ENSMUST00000191845	ENSMUSG00000103658	ENSMUST00000191845	ENSMUSG00000103658	Gm37201	predicted gene, 37201 [Source:MGI Symbol;Acc:MGI:5610429]	processed_pseudogene
chr9	108584161	108584299	Htt_PeakRegion_05115	mHTT-specific	TTS (ENSMUST00000194112)	1131	ENSMUST00000194112	ENSMUSG00000102770	ENSMUST00000194112	ENSMUSG00000102770	Gm38163	predicted gene, 38163 [Source:MGI Symbol;Acc:MGI:5611391]	sense_intronic
chr9	108585267	108585705	Htt_PeakRegion_05116	mHTT-specific	promoter-TSS (ENSMUST00000194112)	-125	ENSMUST00000194112	ENSMUSG00000102770	ENSMUST00000194112	ENSMUSG00000102770	Gm38163	predicted gene, 38163 [Source:MGI Symbol;Acc:MGI:5611391]	sense_intronic
chr9	111384913	111385232	Htt_PeakRegion_05149	mHTT-specific	intron (ENSMUST00000078626, intron 16 of 21)	-54008	ENSMUST00000111879	ENSMUSG00000032500	ENSMUST00000111879	ENSMUSG00000032500	Dclk3	doublecortin-like kinase 3 [Source:MGI Symbol;Acc:MGI:3039580]	protein_coding
chr9	111878558	111878657	Htt_PeakRegion_05151	mHTT-specific	Intergenic	-188260	ENSMUST00000035083	ENSMUSG00000032502	ENSMUST00000035083	ENSMUSG00000032502	Stac	src homology three (SH3) and cysteine rich domain [Source:MGI Symbol;Acc:MGI:1201400]	protein_coding
chr9	112139168	112143142	Htt_PeakRegion_05155	mHTT-specific	intron (ENSMUST00000164754, intron 13 of 18)	-22440	ENSMUST00000083507	ENSMUSG00000065441	ENSMUST00000083507	ENSMUSG00000065441	Mir128-2	microRNA 128-2 [Source:MGI Symbol;Acc:MGI:3618709]	miRNA
chr9	113860666	113861305	Htt_PeakRegion_05163	mHTT-specific	intron (ENSMUST00000166734, intron 14 of 33)	48386	ENSMUST00000163895	ENSMUSG00000033392	ENSMUST00000166734	ENSMUSG00000033392	Clasp2	CLIP associating protein 2 [Source:MGI Symbol;Acc:MGI:1923749]	protein_coding
chr9	114733944	114734185	Htt_PeakRegion_05167	mHTT-specific	intron (ENSMUST00000035007, intron 1 of 3)	2862	ENSMUST00000035007	ENSMUSG00000032434	ENSMUST00000035007	ENSMUSG00000032434	Cmtm6	CKLF-like MARVEL transmembrane domain containing 6 [Source:MGI Symbol;Acc:MGI:2447165]	protein_coding
chr9	115237591	115238530	Htt_PeakRegion_05169	mHTT-specific	Intergenic	37663	ENSMUST00000182789	ENSMUSG00000097967	ENSMUST00000182789	ENSMUSG00000097967	Gm27002	predicted gene, 27002 [Source:MGI Symbol;Acc:MGI:5504117]	sense_intronic
chr9	118986742	118986831	Htt_PeakRegion_05178	mHTT-specific	intron (ENSMUST00000174841, intron 1 of 5)	-45009	ENSMUST00000083579	ENSMUSG00000065513	ENSMUST00000083579	ENSMUSG00000065513	Mir26a-1	microRNA 26a-1 [Source:MGI Symbol;Acc:MGI:2676900]	miRNA
chr9	121858199	121859582	Htt_PeakRegion_05200	mHTT-specific	promoter-TSS (ENSMUST00000060251)	-891	ENSMUST00000060251	ENSMUSG00000038412	ENSMUST00000060251	ENSMUSG00000038412	Higd1a	HIG1 domain family, member 1A [Source:MGI Symbol;Acc:MGI:1930666]	protein_coding
chr9	122077092	122077316	Htt_PeakRegion_05202	mHTT-specific	Intergenic	-40079	ENSMUST00000146832	ENSMUSG00000038145	ENSMUST00000131169	ENSMUSG00000038145	Snrk	SNF related kinase [Source:MGI Symbol;Acc:MGI:108104]	protein_coding
chr9	122506090	122506767	Htt_PeakRegion_05206	mHTT-specific	Intergenic	-66068	ENSMUST00000181682	ENSMUSG00000097736	ENSMUST00000181682	ENSMUSG00000097736	9530059O14Rik	RIKEN cDNA 9530059O14 gene [Source:MGI Symbol;Acc:MGI:2442421]	lincRNA
chr9	123461902	123462096	Htt_PeakRegion_05214	mHTT-specific	exon (ENSMUST00000038863, exon 21 of 21)	-16702	ENSMUST00000026269	ENSMUSG00000025239	ENSMUST00000026269	ENSMUSG00000025239	Limd1	LIM domains containing 1 [Source:MGI Symbol;Acc:MGI:1352502]	protein_coding
chr10	3114511	3115060	Htt_PeakRegion_05224	mHTT-specific	Intergenic	-5055	ENSMUST00000095874	ENSMUSG00000071434	ENSMUST00000095874	ENSMUSG00000071434	9230019H11Rik	RIKEN cDNA 9230019H11 gene [Source:MGI Symbol;Acc:MGI:3588256]	lincRNA
chr10	4512523	4512698	Htt_PeakRegion_05230	mHTT-specific	intron (ENSMUST00000145465, intron 1 of 2)	1068	ENSMUST00000145465	ENSMUSG00000019767	ENSMUST00000019901	ENSMUSG00000019767	Ccdc170	coiled-coil domain containing 170 [Source:MGI Symbol;Acc:MGI:2685067]	protein_coding
chr10	5327795	5327860	Htt_PeakRegion_05236	mHTT-specific	Intergenic	-29345	ENSMUST00000104408	ENSMUSG00000094906	ENSMUST00000104408	ENSMUSG00000094906	Gm23573	predicted gene, 23573 [Source:MGI Symbol;Acc:MGI:5453350]	snRNA
chr10	5889392	5889792	Htt_PeakRegion_05244	mHTT-specific	intron (ENSMUST00000131996, intron 1 of 4)	32774	ENSMUST00000019909	ENSMUSG00000019775	ENSMUST00000064225	ENSMUSG00000019775	Rgs17	regulator of G-protein signaling 17 [Source:MGI Symbol;Acc:MGI:1927469]	protein_coding
chr10	8879677	8880277	Htt_PeakRegion_05253	mHTT-specific	intron (ENSMUST00000015449, intron 1 of 19)	-4617	ENSMUST00000180770	ENSMUSG00000097597	ENSMUST00000180770	ENSMUSG00000097597	Gm26674	predicted gene, 26674 [Source:MGI Symbol;Acc:MGI:5477168]	antisense
chr10	11204929	11205076	Htt_PeakRegion_05258	mHTT-specific	promoter-TSS (ENSMUST00000161910)	-16	ENSMUST00000161910	ENSMUSG00000090112	ENSMUST00000159553	ENSMUSG00000090112	Shprh	SNF2 histone linker PHD RING helicase [Source:MGI Symbol;Acc:MGI:1917581]	protein_coding
chr10	11341717	11341881	Htt_PeakRegion_05259	mHTT-specific	Intergenic	-1605	ENSMUST00000069106	ENSMUSG00000055493	ENSMUST00000069106	ENSMUSG00000055493	Epm2a	epilepsy, progressive myoclonic epilepsy, type 2 gene alpha [Source:MGI Symbol;Acc:MGI:1341085]	protein_coding
chr10	13976889	13977643	Htt_PeakRegion_05268	mHTT-specific	intron (ENSMUST00000185392, intron 1 of 1)	10242	ENSMUST00000191464	ENSMUSG00000015501	ENSMUST00000191464	ENSMUSG00000015501	Hivep2	human immunodeficiency virus type I enhancer binding protein 2 [Source:MGI Symbol;Acc:MGI:1338076]	protein_coding
chr10	15040093	15040207	Htt_PeakRegion_05271	mHTT-specific	Intergenic	55480	ENSMUST00000158105	ENSMUSG00000088730	ENSMUST00000158105	ENSMUSG00000088730	Gm23892	predicted gene, 23892 [Source:MGI Symbol;Acc:MGI:5453669]	snoRNA
chr10	20493265	20493697	Htt_PeakRegion_05283	mHTT-specific	intron (ENSMUST00000170683, intron 2 of 2)	24683	ENSMUST00000097355	ENSMUSG00000068638	ENSMUST00000097355	ENSMUSG00000068638	NA	NA	NA
chr10	24599175	24599579	Htt_PeakRegion_05300	mHTT-specific	TTS (ENSMUST00000020171)	-2269	ENSMUST00000125158	ENSMUSG00000087400	ENSMUST00000125158	ENSMUSG00000087400	Gm15270	predicted gene 15270 [Source:MGI Symbol;Acc:MGI:3705149]	processed_transcript
chr10	27965554	27965706	Htt_PeakRegion_05308	mHTT-specific	Intergenic	29266	ENSMUST00000077776	ENSMUSG00000064208	ENSMUST00000077776	ENSMUSG00000064208	Gm10145	predicted gene 10145 [Source:MGI Symbol;Acc:MGI:3704353]	processed_pseudogene
chr10	33399963	33400357	Htt_PeakRegion_05319	mHTT-specific	intron (ENSMUST00000095762, intron 23 of 37)	224036	ENSMUST00000159533	ENSMUSG00000019785	ENSMUST00000159533	ENSMUSG00000019785	Clvs2	clavesin 2 [Source:MGI Symbol;Acc:MGI:2443223]	protein_coding
chr10	35901438	35901443	Htt_PeakRegion_05320	mHTT-specific	Intergenic	-189550	ENSMUST00000080898	ENSMUSG00000063953	ENSMUST00000080898	ENSMUSG00000063953	Amd2	S-adenosylmethionine decarboxylase 2 [Source:MGI Symbol;Acc:MGI:1333111]	protein_coding
chr10	38548626	38548731	Htt_PeakRegion_05322	mHTT-specific	Intergenic	66802	ENSMUST00000177920	ENSMUSG00000094521	ENSMUST00000177920	ENSMUSG00000094521	Gm22911	predicted gene, 22911 [Source:MGI Symbol;Acc:MGI:5452688]	snRNA
chr10	39261226	39261505	Htt_PeakRegion_05323	mHTT-specific	Intergenic	-97572	ENSMUST00000076713	ENSMUSG00000062074	ENSMUST00000076713	ENSMUSG00000062074	Ccn6	cellular communication network factor 6 [Source:MGI Symbol;Acc:MGI:2685581]	protein_coding
chr10	39837016	39837559	Htt_PeakRegion_05328	mHTT-specific	intron (ENSMUST00000164763, intron 19 of 32)	9014	ENSMUST00000145333	ENSMUSG00000019841	ENSMUST00000145333	ENSMUSG00000019841	Rev3l	REV3 like, DNA directed polymerase zeta catalytic subunit [Source:MGI Symbol;Acc:MGI:1337131]	protein_coding
chr10	40138987	40139003	Htt_PeakRegion_05331	mHTT-specific	intron (ENSMUST00000092566, intron 1 of 5)	3259	ENSMUST00000092566	ENSMUSG00000019838	ENSMUST00000092566	ENSMUSG00000019838	Slc16a10	solute carrier family 16 (monocarboxylic acid transporters), member 10 [Source:MGI Symbol;Acc:MGI:1919722]	protein_coding
chr10	46255471	46255651	Htt_PeakRegion_05356	mHTT-specific	Intergenic	-122048	ENSMUST00000180247	ENSMUSG00000094681	ENSMUST00000180247	ENSMUSG00000094681	Gm25740	predicted gene, 25740 [Source:MGI Symbol;Acc:MGI:5455517]	snRNA
chr10	47037830	47038004	Htt_PeakRegion_05357	mHTT-specific	Intergenic	-199410	ENSMUST00000083784	ENSMUSG00000065718	ENSMUST00000083784	ENSMUSG00000065718	Gm25650	predicted gene, 25650 [Source:MGI Symbol;Acc:MGI:5455427]	snRNA
chr10	53354544	53354962	Htt_PeakRegion_05366	mHTT-specific	intron (ENSMUST00000095691, intron 2 of 12)	17067	ENSMUST00000046221	ENSMUSG00000038583	ENSMUST00000046221	ENSMUSG00000038583	Pln	phospholamban [Source:MGI Symbol;Acc:MGI:97622]	protein_coding
chr10	57014041	57014046	Htt_PeakRegion_05369	mHTT-specific	Intergenic	-159986	ENSMUST00000157628	ENSMUSG00000088253	ENSMUST00000157628	ENSMUSG00000088253	Gm24285	predicted gene, 24285 [Source:MGI Symbol;Acc:MGI:5454062]	snRNA
chr10	69526414	69526428	Htt_PeakRegion_05407	mHTT-specific	Intergenic	-7351	ENSMUST00000182194	ENSMUSG00000069601	ENSMUST00000182194	ENSMUSG00000069601	Ank3	ankyrin 3, epithelial [Source:MGI Symbol;Acc:MGI:88026]	protein_coding
chr10	71246850	71247002	Htt_PeakRegion_05416	mHTT-specific	Intergenic	-8646	ENSMUST00000092430	ENSMUSG00000003923	ENSMUST00000121685	ENSMUSG00000003923	Tfam	transcription factor A, mitochondrial [Source:MGI Symbol;Acc:MGI:107810]	protein_coding
chr10	75236933	75237453	Htt_PeakRegion_05421	mHTT-specific	intron (ENSMUST00000105421, intron 2 of 15)	7338	ENSMUST00000040105	ENSMUSG00000033444	ENSMUST00000040105	ENSMUSG00000033444	Specc1l	sperm antigen with calponin homology and coiled-coil domains 1-like [Source:MGI Symbol;Acc:MGI:1921642]	protein_coding
chr10	79899585	79899992	Htt_PeakRegion_05450	mHTT-specific	promoter-TSS (ENSMUST00000170375)	-104	ENSMUST00000170375	ENSMUSG00000013833	ENSMUST00000165684	ENSMUSG00000013833	Med16	mediator complex subunit 16 [Source:MGI Symbol;Acc:MGI:2158394]	protein_coding
chr10	80104463	80104517	Htt_PeakRegion_05455	mHTT-specific	Intergenic	-1792	ENSMUST00000042771	ENSMUSG00000035673	ENSMUST00000042771	ENSMUSG00000035673	Sbno2	strawberry notch 2 [Source:MGI Symbol;Acc:MGI:2448490]	protein_coding
chr10	80344665	80345039	Htt_PeakRegion_05473	mHTT-specific	exon (ENSMUST00000095446, exon 6 of 13)	386	ENSMUST00000138705	ENSMUSG00000043822	ENSMUST00000138705	ENSMUSG00000043822	Adamtsl5	ADAMTS-like 5 [Source:MGI Symbol;Acc:MGI:1913798]	protein_coding
chr10	80826520	80828464	Htt_PeakRegion_05493	mHTT-specific	promoter-TSS (ENSMUST00000179620)	-220	ENSMUST00000179620	ENSMUSG00000035242	ENSMUST00000179341	ENSMUSG00000035242	Oaz1	ornithine decarboxylase antizyme 1 [Source:MGI Symbol;Acc:MGI:109433]	protein_coding
chr10	80856140	80856596	Htt_PeakRegion_05495	mHTT-specific	intron (ENSMUST00000035597, intron 1 of 14)	1093	ENSMUST00000035597	ENSMUSG00000035206	ENSMUST00000035597	ENSMUSG00000035206	Sppl2b	signal peptide peptidase like 2B [Source:MGI Symbol;Acc:MGI:1920468]	protein_coding
chr10	81116013	81116711	Htt_PeakRegion_05504	mHTT-specific	intron (ENSMUST00000143517, intron 3 of 10)	-2250	ENSMUST00000123888	ENSMUSG00000035027	ENSMUST00000123241	ENSMUSG00000035027	Map2k2	mitogen-activated protein kinase kinase 2 [Source:MGI Symbol;Acc:MGI:1346867]	protein_coding
chr10	81148476	81149780	Htt_PeakRegion_05507	mHTT-specific	TTS (ENSMUST00000117956)	6996	ENSMUST00000134017	ENSMUSG00000004934	ENSMUST00000147436	ENSMUSG00000004934	Pias4	protein inhibitor of activated STAT 4 [Source:MGI Symbol;Acc:MGI:2136940]	protein_coding
chr10	81185418	81186846	Htt_PeakRegion_05513	mHTT-specific	intron (ENSMUST00000178422, intron 2 of 8)	-2283	ENSMUST00000056086	ENSMUSG00000053603	ENSMUST00000056086	ENSMUSG00000053603	4930442H23Rik	RIKEN cDNA 4930442H23 gene [Source:MGI Symbol;Acc:MGI:1922144]	TEC
chr10	87604444	87604478	Htt_PeakRegion_05544	mHTT-specific	Intergenic	57788	ENSMUST00000133293	ENSMUSG00000020051	ENSMUST00000143624	ENSMUSG00000020051	Pah	phenylalanine hydroxylase [Source:MGI Symbol;Acc:MGI:97473]	protein_coding
chr10	93455113	93455249	Htt_PeakRegion_05572	mHTT-specific	intron (ENSMUST00000016033, intron 1 of 18)	1785	ENSMUST00000016033	ENSMUSG00000015889	ENSMUST00000016033	ENSMUSG00000015889	Lta4h	leukotriene A4 hydrolase [Source:MGI Symbol;Acc:MGI:96836]	protein_coding
chr10	94721219	94721727	Htt_PeakRegion_05581	mHTT-specific	intron (ENSMUST00000020212, intron 3 of 15)	32683	ENSMUST00000020212	ENSMUSG00000020024	ENSMUST00000020212	ENSMUSG00000020024	Cep83	centrosomal protein 83 [Source:MGI Symbol;Acc:MGI:1924298]	protein_coding
chr10	97733770	97734105	Htt_PeakRegion_05587	mHTT-specific	Intergenic	-7183	ENSMUST00000166373	ENSMUSG00000079183	ENSMUST00000166373	ENSMUSG00000079183	C030005K15Rik	RIKEN cDNA C030005K15 gene [Source:MGI Symbol;Acc:MGI:3641867]	lincRNA
chr10	98598287	98598321	Htt_PeakRegion_05590	mHTT-specific	Intergenic	-111431	ENSMUST00000192275	ENSMUSG00000102310	ENSMUST00000192275	ENSMUSG00000102310	Gm37631	predicted gene, 37631 [Source:MGI Symbol;Acc:MGI:5610859]	TEC
chr10	108269685	108270126	Htt_PeakRegion_05609	mHTT-specific	intron (ENSMUST00000070663, intron 22 of 25)	-62283	ENSMUST00000095313	ENSMUSG00000035873	ENSMUST00000095313	ENSMUSG00000035873	Pawr	PRKC, apoptosis, WT1, regulator [Source:MGI Symbol;Acc:MGI:2149961]	protein_coding
chr10	108962276	108962412	Htt_PeakRegion_05615	mHTT-specific	intron (ENSMUST00000146618, intron 1 of 1)	46756	ENSMUST00000126278	ENSMUSG00000035864	ENSMUST00000147593	ENSMUSG00000035864	Syt1	synaptotagmin I [Source:MGI Symbol;Acc:MGI:99667]	protein_coding
chr10	124444912	124445028	Htt_PeakRegion_05669	mHTT-specific	Intergenic	-10089	ENSMUST00000158994	ENSMUSG00000089619	ENSMUST00000158994	ENSMUSG00000089619	Gm23777	predicted gene, 23777 [Source:MGI Symbol;Acc:MGI:5453554]	misc_RNA
chr10	127028943	127029394	Htt_PeakRegion_05674	mHTT-specific	TTS (ENSMUST00000134917)	1222	ENSMUST00000140564	ENSMUSG00000040521	ENSMUST00000140564	ENSMUSG00000040521	Tsfm	Ts translation elongation factor, mitochondrial [Source:MGI Symbol;Acc:MGI:1913649]	protein_coding
chr10	127333064	127333106	Htt_PeakRegion_05696	mHTT-specific	intron (ENSMUST00000026474, intron 11 of 12)	8504	ENSMUST00000026474	ENSMUSG00000025407	ENSMUST00000026474	ENSMUSG00000025407	Gli1	GLI-Kruppel family member GLI1 [Source:MGI Symbol;Acc:MGI:95727]	protein_coding
chr10	128394540	128394693	Htt_PeakRegion_05722	mHTT-specific	TTS (ENSMUST00000014642)	946	ENSMUST00000167226	ENSMUSG00000090761	ENSMUST00000167226	ENSMUSG00000090761	Gm17201	predicted gene 17201 [Source:MGI Symbol;Acc:MGI:4938028]	antisense
chr11	6150841	6151155	Htt_PeakRegion_05778	mHTT-specific	intron (ENSMUST00000140700, intron 1 of 2)	22038	ENSMUST00000117476	ENSMUSG00000083022	ENSMUST00000117476	ENSMUSG00000083022	Rps15a-ps6	ribosomal protein S15A, pseudogene 6 [Source:MGI Symbol;Acc:MGI:3650298]	processed_pseudogene
chr11	10282944	10283149	Htt_PeakRegion_05789	mHTT-specific	Intergenic	43710	ENSMUST00000117538	ENSMUSG00000082312	ENSMUST00000117538	ENSMUSG00000082312	Gm11996	predicted gene 11996 [Source:MGI Symbol;Acc:MGI:3650898]	processed_pseudogene
chr11	11851451	11851621	Htt_PeakRegion_05790	mHTT-specific	intron (ENSMUST00000178704, intron 6 of 14)	13371	ENSMUST00000122971	ENSMUSG00000020182	ENSMUST00000134121	ENSMUSG00000020182	Ddc	dopa decarboxylase [Source:MGI Symbol;Acc:MGI:94876]	protein_coding
chr11	12700133	12700192	Htt_PeakRegion_05791	mHTT-specific	Intergenic	7350	ENSMUST00000157884	ENSMUSG00000088509	ENSMUST00000157884	ENSMUSG00000088509	Gm22789	predicted gene, 22789 [Source:MGI Symbol;Acc:MGI:5452566]	snoRNA
chr11	17170470	17170652	Htt_PeakRegion_05796	mHTT-specific	intron (ENSMUST00000102880, intron 1 of 5)	11298	ENSMUST00000102880	ENSMUSG00000033953	ENSMUST00000154425	ENSMUSG00000033953	Ppp3r1	protein phosphatase 3, regulatory subunit B, alpha isoform (calcineurin B, type I) [Source:MGI Symbol;Acc:MGI:107172]	protein_coding
chr11	18739102	18739256	Htt_PeakRegion_05798	mHTT-specific	TTS (ENSMUST00000083450)	484	ENSMUST00000083450	ENSMUSG00000065384	ENSMUST00000083450	ENSMUSG00000065384	Gm23093	predicted gene, 23093 [Source:MGI Symbol;Acc:MGI:5452870]	snRNA
chr11	19892441	19892574	Htt_PeakRegion_05800	mHTT-specific	Intergenic	-31867	ENSMUST00000093299	ENSMUSG00000045671	ENSMUST00000093298	ENSMUSG00000045671	Spred2	sprouty-related EVH1 domain containing 2 [Source:MGI Symbol;Acc:MGI:2150019]	protein_coding
chr11	20963121	20963272	Htt_PeakRegion_05806	mHTT-specific	Intergenic	-25496	ENSMUST00000178821	ENSMUSG00000096061	ENSMUST00000178821	ENSMUSG00000096061	Gm23681	predicted gene, 23681 [Source:MGI Symbol;Acc:MGI:5453458]	miRNA
chr11	23109760	23109985	Htt_PeakRegion_05818	mHTT-specific	Intergenic	41875	ENSMUST00000128996	ENSMUSG00000085665	ENSMUST00000128996	ENSMUSG00000085665	Gm12059	predicted gene 12059 [Source:MGI Symbol;Acc:MGI:3649372]	processed_transcript
chr11	24078426	24078977	Htt_PeakRegion_05823	mHTT-specific	intron (ENSMUST00000124148, intron 1 of 1)	529	ENSMUST00000109514	ENSMUSG00000000861	ENSMUST00000109516	ENSMUSG00000000861	Bcl11a	B cell CLL/lymphoma 11A (zinc finger protein) [Source:MGI Symbol;Acc:MGI:106190]	protein_coding
chr11	30362764	30362897	Htt_PeakRegion_05845	mHTT-specific	Intergenic	-94656	ENSMUST00000149117	ENSMUSG00000020315	ENSMUST00000011877	ENSMUSG00000020315	Sptbn1	spectrin beta, non-erythrocytic 1 [Source:MGI Symbol;Acc:MGI:98388]	protein_coding
chr11	30807530	30807804	Htt_PeakRegion_05848	mHTT-specific	intron (ENSMUST00000041231, intron 7 of 46)	-3870	ENSMUST00000133430	ENSMUSG00000040850	ENSMUST00000154757	ENSMUSG00000040850	Psme4	proteasome (prosome, macropain) activator subunit 4 [Source:MGI Symbol;Acc:MGI:2143994]	protein_coding
chr11	46266217	46266959	Htt_PeakRegion_05883	mHTT-specific	intron (ENSMUST00000165599, intron 12 of 30)	4081	ENSMUST00000142017	ENSMUSG00000020340	ENSMUST00000093166	ENSMUSG00000020340	Cyfip2	cytoplasmic FMR1 interacting protein 2 [Source:MGI Symbol;Acc:MGI:1924134]	protein_coding
chr11	50908341	50908606	Htt_PeakRegion_05896	mHTT-specific	intron (ENSMUST00000151027, intron 4 of 4)	2336	ENSMUST00000109129	ENSMUSG00000049321	ENSMUST00000116378	ENSMUSG00000049321	Zfp2	zinc finger protein 2 [Source:MGI Symbol;Acc:MGI:99167]	protein_coding
chr11	52190476	52190647	Htt_PeakRegion_05909	mHTT-specific	intron (ENSMUST00000181262, intron 1 of 2)	1609	ENSMUST00000119795	ENSMUSG00000083175	ENSMUST00000119795	ENSMUSG00000083175	Gm12206	predicted gene 12206 [Source:MGI Symbol;Acc:MGI:3650472]	processed_pseudogene
chr11	53417820	53425322	Htt_PeakRegion_05919	mHTT-specific	TTS (ENSMUST00000036045)	1599	ENSMUST00000036045	ENSMUSG00000036216	ENSMUST00000036045	ENSMUSG00000036216	Leap2	liver-expressed antimicrobial peptide 2 [Source:MGI Symbol;Acc:MGI:2672795]	protein_coding
chr11	53862337	53862493	Htt_PeakRegion_05922	mHTT-specific	Intergenic	-3159	ENSMUST00000120776	ENSMUSG00000081769	ENSMUST00000126535	ENSMUSG00000081769	Gm12216	predicted gene 12216 [Source:MGI Symbol;Acc:MGI:3650088]	protein_coding
chr11	54140053	54140252	Htt_PeakRegion_05924	mHTT-specific	Intergenic	12460	ENSMUST00000139315	ENSMUSG00000018906	ENSMUST00000135653	ENSMUSG00000018906	P4ha2	procollagen-proline, 2-oxoglutarate 4-dioxygenase (proline 4-hydroxylase), alpha II polypeptide [Source:MGI Symbol;Acc:MGI:894286]	protein_coding
chr11	54417410	54417803	Htt_PeakRegion_05926	mHTT-specific	intron (ENSMUST00000143919, intron 11 of 12)	13467	ENSMUST00000117995	ENSMUSG00000084212	ENSMUST00000117995	ENSMUSG00000084212	Gm12225	predicted gene 12225 [Source:MGI Symbol;Acc:MGI:3649520]	processed_pseudogene
chr11	54474091	54474203	Htt_PeakRegion_05927	mHTT-specific	intron (ENSMUST00000143650, intron 2 of 13)	9587	ENSMUST00000143650	ENSMUSG00000035992	ENSMUST00000143650	ENSMUSG00000035992	Fnip1	folliculin interacting protein 1 [Source:MGI Symbol;Acc:MGI:2444668]	protein_coding
chr11	54737490	54737680	Htt_PeakRegion_05933	mHTT-specific	intron (ENSMUST00000153209, intron 4 of 4)	8908	ENSMUST00000147847	ENSMUSG00000086039	ENSMUST00000147847	ENSMUSG00000086039	Gm12227	predicted gene 12227 [Source:MGI Symbol;Acc:MGI:3649740]	antisense
chr11	61954453	61955269	Htt_PeakRegion_05970	mHTT-specific	Intergenic	-1918	ENSMUST00000049836	ENSMUSG00000042331	ENSMUST00000049836	ENSMUSG00000042331	Specc1	sperm antigen with calponin homology and coiled-coil domains 1 [Source:MGI Symbol;Acc:MGI:2442356]	protein_coding
chr11	62778357	62778406	Htt_PeakRegion_05981	mHTT-specific	TTS (ENSMUST00000054654)	1397	ENSMUST00000082758	ENSMUSG00000064692	ENSMUST00000082758	ENSMUSG00000064692	Gm24151	predicted gene, 24151 [Source:MGI Symbol;Acc:MGI:5453928]	snoRNA
chr11	68878334	68878680	Htt_PeakRegion_06011	mHTT-specific	Intergenic	-6649	ENSMUST00000101017	ENSMUSG00000018736	ENSMUST00000143899	ENSMUSG00000018736	Ndel1	nudE neurodevelopment protein 1 like 1 [Source:MGI Symbol;Acc:MGI:1932915]	protein_coding
chr11	69946791	69946968	Htt_PeakRegion_06044	mHTT-specific	intron (ENSMUST00000179298, intron 2 of 6)	1094	ENSMUST00000152487	ENSMUSG00000018566	ENSMUST00000178363	ENSMUSG00000018566	Slc2a4	solute carrier family 2 (facilitated glucose transporter), member 4 [Source:MGI Symbol;Acc:MGI:95758]	protein_coding
chr11	73002606	73002689	Htt_PeakRegion_06086	mHTT-specific	intron (ENSMUST00000092938, intron 1 of 10)	3333	ENSMUST00000092938	ENSMUSG00000020787	ENSMUST00000148964	ENSMUSG00000020787	P2rx1	purinergic receptor P2X, ligand-gated ion channel, 1 [Source:MGI Symbol;Acc:MGI:1098235]	protein_coding
chr11	76021208	76021473	Htt_PeakRegion_06109	mHTT-specific	exon (ENSMUST00000021207, exon 3 of 3)	6441	ENSMUST00000021207	ENSMUSG00000020846	ENSMUST00000021207	ENSMUSG00000020846	Rflnb	refilin B [Source:MGI Symbol;Acc:MGI:1923816]	protein_coding
chr11	77002526	77002695	Htt_PeakRegion_06113	mHTT-specific	intron (ENSMUST00000108402, intron 2 of 14)	3995	ENSMUST00000021195	ENSMUSG00000020838	ENSMUST00000129572	ENSMUSG00000020838	Slc6a4	solute carrier family 6 (neurotransmitter transporter, serotonin), member 4 [Source:MGI Symbol;Acc:MGI:96285]	protein_coding
chr11	77479496	77480318	Htt_PeakRegion_06116	mHTT-specific	intron (ENSMUST00000092892, intron 1 of 15)	-3142	ENSMUST00000135227	ENSMUSG00000037907	ENSMUST00000037593	ENSMUSG00000037907	Ankrd13b	ankyrin repeat domain 13b [Source:MGI Symbol;Acc:MGI:2144501]	protein_coding
chr11	77616844	77616879	Htt_PeakRegion_06120	mHTT-specific	Intergenic	-9047	ENSMUST00000058496	ENSMUSG00000017291	ENSMUST00000058496	ENSMUSG00000017291	Taok1	TAO kinase 1 [Source:MGI Symbol;Acc:MGI:1914490]	protein_coding
chr11	78244779	78245434	Htt_PeakRegion_06143	mHTT-specific	promoter-TSS (ENSMUST00000002133)	-639	ENSMUST00000002133	ENSMUSG00000002064	ENSMUST00000002133	ENSMUSG00000002064	Sdf2	stromal cell derived factor 2 [Source:MGI Symbol;Acc:MGI:108019]	protein_coding
chr11	78835357	78835453	Htt_PeakRegion_06151	mHTT-specific	intron (ENSMUST00000100748, intron 1 of 2)	8776	ENSMUST00000100748	ENSMUSG00000072640	ENSMUST00000100748	ENSMUSG00000072640	Lyrm9	LYR motif containing 9 [Source:MGI Symbol;Acc:MGI:1913524]	protein_coding
chr11	79001061	79001195	Htt_PeakRegion_06153	mHTT-specific	Intergenic	-16182	ENSMUST00000108268	ENSMUSG00000001123	ENSMUST00000140073	ENSMUSG00000001123	Lgals9	lectin, galactose binding, soluble 9 [Source:MGI Symbol;Acc:MGI:109496]	protein_coding
chr11	83046901	83047180	Htt_PeakRegion_06172	mHTT-specific	Intergenic	-6999	ENSMUST00000100716	ENSMUSG00000072621	ENSMUST00000152760	ENSMUSG00000072621	Slfn10-ps	schlafen 10, pseudogene [Source:MGI Symbol;Acc:MGI:3512288]	transcribed_unprocessed_pseudogene
chr11	83300701	83302629	Htt_PeakRegion_06175	mHTT-specific	promoter-TSS (ENSMUST00000018875)	-818	ENSMUST00000018875	ENSMUSG00000035152	ENSMUST00000142680	ENSMUSG00000035152	Ap2b1	adaptor-related protein complex 2, beta 1 subunit [Source:MGI Symbol;Acc:MGI:1919020]	protein_coding
chr11	84085431	84085587	Htt_PeakRegion_06183	mHTT-specific	TTS (ENSMUST00000134994)	1951	ENSMUST00000125566	ENSMUSG00000018651	ENSMUST00000134994	ENSMUSG00000018651	Tada2a	transcriptional adaptor 2A [Source:MGI Symbol;Acc:MGI:2144471]	protein_coding
chr11	87470038	87473432	Htt_PeakRegion_06231	mHTT-specific	TTS (ENSMUST00000185073)	367	ENSMUST00000185073	ENSMUSG00000098925	ENSMUST00000185073	ENSMUSG00000098925	Rnu3b2	U3B small nuclear RNA 2 [Source:MGI Symbol;Acc:MGI:97986]	snoRNA
chr11	93894500	93894668	Htt_PeakRegion_06253	mHTT-specific	intron (ENSMUST00000140880, intron 3 of 7)	7704	ENSMUST00000063645	ENSMUSG00000059474	ENSMUST00000063718	ENSMUSG00000059474	Mbtd1	mbt domain containing 1 [Source:MGI Symbol;Acc:MGI:2143977]	protein_coding
chr11	96007901	96011929	Htt_PeakRegion_06275	mHTT-specific	Intergenic	-2760	ENSMUST00000194862	ENSMUSG00000103376	ENSMUST00000194862	ENSMUSG00000103376	Gm37179	predicted gene, 37179 [Source:MGI Symbol;Acc:MGI:5610407]	TEC
chr11	96353641	96354042	Htt_PeakRegion_06278	mHTT-specific	TTS (ENSMUST00000182030)	849	ENSMUST00000147410	ENSMUSG00000084844	ENSMUST00000147410	ENSMUSG00000084844	Hoxb3os	homeobox B3 and homeobox B2, opposite strand [Source:MGI Symbol;Acc:MGI:103211]	antisense
chr11	97676876	97678309	Htt_PeakRegion_06305	mHTT-specific	TTS (ENSMUST00000184494)	533	ENSMUST00000184494	ENSMUSG00000098881	ENSMUST00000184494	ENSMUSG00000098881	Mir6927	microRNA 6927 [Source:MGI Symbol;Acc:MGI:5531044]	miRNA
chr11	97987495	97989433	Htt_PeakRegion_06318	mHTT-specific	Intergenic	-2020	ENSMUST00000017561	ENSMUSG00000017417	ENSMUST00000107565	ENSMUSG00000017417	Plxdc1	plexin domain containing 1 [Source:MGI Symbol;Acc:MGI:1919574]	protein_coding
chr11	98382844	98383211	Htt_PeakRegion_06335	mHTT-specific	promoter-TSS (ENSMUST00000008021)	-783	ENSMUST00000008021	ENSMUSG00000007877	ENSMUST00000008021	ENSMUSG00000007877	Tcap	titin-cap [Source:MGI Symbol;Acc:MGI:1330233]	protein_coding
chr11	101607880	101608010	Htt_PeakRegion_06404	mHTT-specific	Intergenic	-2669	ENSMUST00000131042	ENSMUSG00000086617	ENSMUST00000139424	ENSMUSG00000086617	Gm11635	predicted gene 11635 [Source:MGI Symbol;Acc:MGI:3650265]	lincRNA
chr11	102584665	102584777	Htt_PeakRegion_06440	mHTT-specific	Intergenic	-5260	ENSMUST00000107081	ENSMUSG00000078640	ENSMUST00000107080	ENSMUSG00000078640	Gm11627	predicted gene 11627 [Source:MGI Symbol;Acc:MGI:3650659]	protein_coding
chr11	102717109	102717286	Htt_PeakRegion_06441	mHTT-specific	Intergenic	14865	ENSMUST00000120601	ENSMUSG00000084375	ENSMUST00000120601	ENSMUSG00000084375	Gm11637	predicted gene 11637 [Source:MGI Symbol;Acc:MGI:3651875]	processed_pseudogene
chr11	104520364	104521665	Htt_PeakRegion_06466	mHTT-specific	intron (ENSMUST00000106961, intron 10 of 10)	-7739	ENSMUST00000127506	ENSMUSG00000020687	ENSMUST00000135303	ENSMUSG00000020687	Cdc27	cell division cycle 27 [Source:MGI Symbol;Acc:MGI:102685]	protein_coding
chr11	109782235	109782421	Htt_PeakRegion_06537	mHTT-specific	Intergenic	13842	ENSMUST00000144975	ENSMUSG00000085734	ENSMUST00000144975	ENSMUSG00000085734	Gm11684	predicted gene 11684 [Source:MGI Symbol;Acc:MGI:3651604]	antisense
chr11	109854847	109855534	Htt_PeakRegion_06538	mHTT-specific	Intergenic	9313	ENSMUST00000143247	ENSMUSG00000087393	ENSMUST00000143247	ENSMUSG00000087393	1700023C21Rik	RIKEN cDNA 1700023C21 gene [Source:MGI Symbol;Acc:MGI:1920507]	lincRNA
chr11	116101278	116101629	Htt_PeakRegion_06564	mHTT-specific	Intergenic	5629	ENSMUST00000149957	ENSMUSG00000020773	ENSMUST00000127235	ENSMUSG00000020773	Trim47	tripartite motif-containing 47 [Source:MGI Symbol;Acc:MGI:1917374]	protein_coding
chr11	116867661	116868035	Htt_PeakRegion_06587	mHTT-specific	promoter-TSS (ENSMUST00000134106)	-520	ENSMUST00000134106	ENSMUSG00000020818	ENSMUST00000135135	ENSMUSG00000020818	Mfsd11	major facilitator superfamily domain containing 11 [Source:MGI Symbol;Acc:MGI:1917150]	protein_coding
chr11	116987735	116987897	Htt_PeakRegion_06590	mHTT-specific	TTS (ENSMUST00000103027)	14743	ENSMUST00000126757	ENSMUSG00000043857	ENSMUST00000126757	ENSMUSG00000043857	Mgat5b	mannoside acetylglucosaminyltransferase 5, isoenzyme B [Source:MGI Symbol;Acc:MGI:3606200]	protein_coding
chr11	117563128	117563541	Htt_PeakRegion_06599	mHTT-specific	Intergenic	39732	ENSMUST00000132261	ENSMUSG00000085419	ENSMUST00000132261	ENSMUSG00000085419	Gm11734	predicted gene 11734 [Source:MGI Symbol;Acc:MGI:3652086]	lincRNA
chr11	117587822	117587981	Htt_PeakRegion_06600	mHTT-specific	Intergenic	-23345	ENSMUST00000155384	ENSMUSG00000054418	ENSMUST00000155384	ENSMUSG00000054418	2900041M22Rik	RIKEN cDNA 2900041M22 gene [Source:MGI Symbol;Acc:MGI:1925653]	processed_transcript
chr11	118180986	118184725	Htt_PeakRegion_06606	mHTT-specific	exon (ENSMUST00000017276, exon 8 of 13)	-1821	ENSMUST00000157494	ENSMUSG00000088119	ENSMUST00000157494	ENSMUSG00000088119	Gm24060	predicted gene, 24060 [Source:MGI Symbol;Acc:MGI:5453837]	snRNA
chr11	118457254	118457417	Htt_PeakRegion_06610	mHTT-specific	Intergenic	-2341	ENSMUST00000142751	ENSMUSG00000086514	ENSMUST00000142751	ENSMUSG00000086514	Gm11747	predicted gene 11747 [Source:MGI Symbol;Acc:MGI:3702093]	antisense
chr11	119782266	119782661	Htt_PeakRegion_06625	mHTT-specific	TTS (ENSMUST00000130049)	-16309	ENSMUST00000139728	ENSMUSG00000025583	ENSMUST00000126802	ENSMUSG00000025583	Rptor	regulatory associated protein of MTOR, complex 1 [Source:MGI Symbol;Acc:MGI:1921620]	protein_coding
chr11	120831995	120832519	Htt_PeakRegion_06673	mHTT-specific	intron (ENSMUST00000138256, intron 1 of 1)	1228	ENSMUST00000138256	ENSMUSG00000087638	ENSMUST00000138256	ENSMUSG00000087638	Gm11773	predicted gene 11773 [Source:MGI Symbol;Acc:MGI:3651310]	antisense
chr11	120977927	120979035	Htt_PeakRegion_06675	mHTT-specific	intron (ENSMUST00000154483, intron 2 of 4)	-6856	ENSMUST00000141071	ENSMUSG00000025162	ENSMUST00000141071	ENSMUSG00000025162	Csnk1d	casein kinase 1, delta [Source:MGI Symbol;Acc:MGI:1355272]	protein_coding
chr12	3409987	3410864	Htt_PeakRegion_06687	mHTT-specific	intron (ENSMUST00000180149, intron 1 of 1)	16288	ENSMUST00000179637	ENSMUSG00000071456	ENSMUST00000168012	ENSMUSG00000071456	1110002L01Rik	RIKEN cDNA 1110002L01 gene [Source:MGI Symbol;Acc:MGI:1915821]	antisense
chr12	3929340	3929616	Htt_PeakRegion_06698	mHTT-specific	Intergenic	22662	ENSMUST00000172913	ENSMUSG00000020661	ENSMUST00000173700	ENSMUSG00000020661	Dnmt3a	DNA methyltransferase 3A [Source:MGI Symbol;Acc:MGI:1261827]	protein_coding
chr12	4292060	4292680	Htt_PeakRegion_06708	mHTT-specific	intron (ENSMUST00000085814, intron 12 of 22)	-55277	ENSMUST00000157582	ENSMUSG00000088207	ENSMUST00000157582	ENSMUSG00000088207	Gm23756	predicted gene, 23756 [Source:MGI Symbol;Acc:MGI:5453533]	rRNA
chr12	8750036	8750291	Htt_PeakRegion_06725	mHTT-specific	TTS (ENSMUST00000163569)	6688	ENSMUST00000171608	ENSMUSG00000020594	ENSMUST00000169089	ENSMUSG00000020594	Pum2	pumilio RNA-binding family member 2 [Source:MGI Symbol;Acc:MGI:1931751]	protein_coding
chr12	8751186	8751461	Htt_PeakRegion_06726	mHTT-specific	exon (ENSMUST00000111122, exon 21 of 21)	7848	ENSMUST00000171608	ENSMUSG00000020594	ENSMUST00000169089	ENSMUSG00000020594	Pum2	pumilio RNA-binding family member 2 [Source:MGI Symbol;Acc:MGI:1931751]	protein_coding
chr12	8912175	8912345	Htt_PeakRegion_06728	mHTT-specific	Intergenic	-9404	ENSMUST00000020909	ENSMUSG00000020585	ENSMUST00000020909	ENSMUSG00000020585	Laptm4a	lysosomal-associated protein transmembrane 4A [Source:MGI Symbol;Acc:MGI:108017]	protein_coding
chr12	16203212	16204446	Htt_PeakRegion_06732	mHTT-specific	Intergenic	385941	ENSMUST00000111067	ENSMUSG00000020593	ENSMUST00000111067	ENSMUSG00000020593	Lpin1	lipin 1 [Source:MGI Symbol;Acc:MGI:1891340]	protein_coding
chr12	26379078	26379739	Htt_PeakRegion_06746	mHTT-specific	intron (ENSMUST00000062149, intron 2 of 8)	35601	ENSMUST00000183713	ENSMUSG00000098771	ENSMUST00000183713	ENSMUSG00000098771	Mir6538	microRNA 6538 [Source:MGI Symbol;Acc:MGI:5530821]	miRNA
chr12	28526111	28526393	Htt_PeakRegion_06748	mHTT-specific	intron (ENSMUST00000189735, intron 6 of 8)	-1503	ENSMUST00000189747	ENSMUSG00000020633	ENSMUST00000189747	ENSMUSG00000020633	Dcdc2c	doublecortin domain containing 2C [Source:MGI Symbol;Acc:MGI:1915761]	protein_coding
chr12	29789883	29790331	Htt_PeakRegion_06755	mHTT-specific	intron (ENSMUST00000049784, intron 8 of 24)	-147929	ENSMUST00000122328	ENSMUSG00000020674	ENSMUST00000122328	ENSMUSG00000020674	Pxdn	peroxidasin [Source:MGI Symbol;Acc:MGI:1916925]	protein_coding
chr12	40089697	40089855	Htt_PeakRegion_06782	mHTT-specific	intron (ENSMUST00000078481, intron 4 of 13)	44407	ENSMUST00000078481	ENSMUSG00000002565	ENSMUST00000078481	ENSMUSG00000002565	Scin	scinderin [Source:MGI Symbol;Acc:MGI:1306794]	protein_coding
chr12	44220729	44220746	Htt_PeakRegion_06791	mHTT-specific	promoter-TSS (ENSMUST00000122902)	-632	ENSMUST00000122902	ENSMUSG00000036257	ENSMUST00000143771	ENSMUSG00000036257	Pnpla8	patatin-like phospholipase domain containing 8 [Source:MGI Symbol;Acc:MGI:1914702]	protein_coding
chr12	54708773	54709172	Htt_PeakRegion_06820	mHTT-specific	Intergenic	-1335	ENSMUST00000177653	ENSMUSG00000096214	ENSMUST00000177653	ENSMUSG00000096214	Gm22634	predicted gene, 22634 [Source:MGI Symbol;Acc:MGI:5452411]	snRNA
chr12	54709710	54710929	Htt_PeakRegion_06821	mHTT-specific	promoter-TSS (ENSMUST00000177653)	12	ENSMUST00000177653	ENSMUSG00000096214	ENSMUST00000177653	ENSMUSG00000096214	Gm22634	predicted gene, 22634 [Source:MGI Symbol;Acc:MGI:5452411]	snRNA
chr12	55119405	55122547	Htt_PeakRegion_06834	mHTT-specific	Intergenic	-3552	ENSMUST00000177768	ENSMUSG00000095595	ENSMUST00000177768	ENSMUSG00000095595	Fam177a	family with sequence similarity 177, member A [Source:MGI Symbol;Acc:MGI:1920635]	protein_coding
chr12	66666888	66666992	Htt_PeakRegion_06848	mHTT-specific	intron (ENSMUST00000178814, intron 6 of 15)	-36827	ENSMUST00000179729	ENSMUSG00000034912	ENSMUST00000179577	ENSMUSG00000034912	Mdga2	MAM domain containing glycosylphosphatidylinositol anchor 2 [Source:MGI Symbol;Acc:MGI:2444706]	protein_coding
chr12	67669610	67669760	Htt_PeakRegion_06850	mHTT-specific	Intergenic	57389	ENSMUST00000122499	ENSMUSG00000084448	ENSMUST00000122499	ENSMUSG00000084448	Gm26256	predicted gene, 26256 [Source:MGI Symbol;Acc:MGI:5456033]	snRNA
chr12	69654076	69654250	Htt_PeakRegion_06855	mHTT-specific	intron (ENSMUST00000183277, intron 2 of 22)	27464	ENSMUST00000182396	ENSMUSG00000034801	ENSMUST00000182838	ENSMUSG00000034801	Sos2	SOS Ras/Rho guanine nucleotide exchange factor 2 [Source:MGI Symbol;Acc:MGI:98355]	protein_coding
chr12	70446174	70446342	Htt_PeakRegion_06870	mHTT-specific	Intergenic	-6837	ENSMUST00000021471	ENSMUSG00000021072	ENSMUST00000021471	ENSMUSG00000021072	Tmx1	thioredoxin-related transmembrane protein 1 [Source:MGI Symbol;Acc:MGI:1919986]	protein_coding
chr12	72211424	72212138	Htt_PeakRegion_06875	mHTT-specific	TTS (ENSMUST00000021497)	23958	ENSMUST00000150156	ENSMUSG00000021087	ENSMUST00000137990	ENSMUSG00000021087	Rtn1	reticulon 1 [Source:MGI Symbol;Acc:MGI:1933947]	protein_coding
chr12	77323473	77323698	Htt_PeakRegion_06888	mHTT-specific	intron (ENSMUST00000177595, intron 3 of 12)	-69518	ENSMUST00000157377	ENSMUSG00000088002	ENSMUST00000157377	ENSMUSG00000088002	Gm24775	predicted gene, 24775 [Source:MGI Symbol;Acc:MGI:5454552]	snRNA
chr12	77415580	77416604	Htt_PeakRegion_06889	mHTT-specific	intron (ENSMUST00000177595, intron 9 of 12)	-2325	ENSMUST00000082899	ENSMUSG00000064833	ENSMUST00000082899	ENSMUSG00000064833	Gm25926	predicted gene, 25926 [Source:MGI Symbol;Acc:MGI:5455703]	snRNA
chr12	80955130	80959968	Htt_PeakRegion_06911	mHTT-specific	intron (ENSMUST00000095572, intron 3 of 4)	10530	ENSMUST00000095572	ENSMUSG00000021135	ENSMUST00000095572	ENSMUSG00000021135	Slc10a1	solute carrier family 10 (sodium/bile acid cotransporter family), member 1 [Source:MGI Symbol;Acc:MGI:97379]	protein_coding
chr12	85999557	85999679	Htt_PeakRegion_06942	mHTT-specific	intron (ENSMUST00000177525, intron 5 of 6)	-20604	ENSMUST00000181727	ENSMUSG00000097902	ENSMUST00000181727	ENSMUSG00000097902	Gm26531	predicted gene, 26531 [Source:MGI Symbol;Acc:MGI:5477025]	antisense
chr12	99100432	99101002	Htt_PeakRegion_06974	mHTT-specific	Intergenic	53487	ENSMUST00000076166	ENSMUSG00000062582	ENSMUST00000076166	ENSMUSG00000062582	Rpl30-ps8	ribosomal protein L30, pseudogene 8 [Source:MGI Symbol;Acc:MGI:3643509]	processed_pseudogene
chr12	100368462	100369616	Htt_PeakRegion_06984	mHTT-specific	intron (ENSMUST00000062957, intron 15 of 19)	151783	ENSMUST00000062957	ENSMUSG00000033530	ENSMUST00000062957	ENSMUSG00000033530	Ttc7b	tetratricopeptide repeat domain 7B [Source:MGI Symbol;Acc:MGI:2144724]	protein_coding
chr12	107036140	107036389	Htt_PeakRegion_07016	mHTT-specific	Intergenic	63408	ENSMUST00000143652	ENSMUSG00000085120	ENSMUST00000143652	ENSMUSG00000085120	Gm16086	predicted gene 16086 [Source:MGI Symbol;Acc:MGI:3801936]	lincRNA
chr12	107972670	107976939	Htt_PeakRegion_07020	mHTT-specific	intron (ENSMUST00000066060, intron 2 of 3)	28609	ENSMUST00000109887	ENSMUSG00000048251	ENSMUST00000066060	ENSMUSG00000048251	Bcl11b	B cell leukemia/lymphoma 11B [Source:MGI Symbol;Acc:MGI:1929913]	protein_coding
chr12	108001232	108002302	Htt_PeakRegion_07022	mHTT-specific	intron (ENSMUST00000109891, intron 1 of 2)	1647	ENSMUST00000109887	ENSMUSG00000048251	ENSMUST00000066060	ENSMUSG00000048251	Bcl11b	B cell leukemia/lymphoma 11B [Source:MGI Symbol;Acc:MGI:1929913]	protein_coding
chr12	109816906	109817029	Htt_PeakRegion_07041	mHTT-specific	Intergenic	69004	ENSMUST00000182300	ENSMUSG00000097391	ENSMUST00000182185	ENSMUSG00000097391	Mirg	miRNA containing gene [Source:MGI Symbol;Acc:MGI:3781106]	lincRNA
chr12	111481412	111481464	Htt_PeakRegion_07055	mHTT-specific	Intergenic	4385	ENSMUST00000010673	ENSMUSG00000010529	ENSMUST00000010673	ENSMUSG00000010529	Gm266	predicted gene 266 [Source:MGI Symbol;Acc:MGI:2685112]	protein_coding
chr12	119595299	119595576	Htt_PeakRegion_07092	mHTT-specific	Intergenic	152028	ENSMUST00000048880	ENSMUSG00000041886	ENSMUST00000048880	ENSMUSG00000041886	Macc1	metastasis associated in colon cancer 1 [Source:MGI Symbol;Acc:MGI:2685113]	protein_coding
chr12	120028722	120028961	Htt_PeakRegion_07093	mHTT-specific	Intergenic	28315	ENSMUST00000184147	ENSMUSG00000098707	ENSMUST00000184147	ENSMUSG00000098707	Gm27236	predicted gene 27236 [Source:MGI Symbol;Acc:MGI:5521079]	processed_pseudogene
chr13	9505308	9505490	Htt_PeakRegion_07104	mHTT-specific	intron (ENSMUST00000169960, intron 3 of 35)	118228	ENSMUST00000157741	ENSMUSG00000088366	ENSMUST00000157741	ENSMUSG00000088366	Gm23496	predicted gene, 23496 [Source:MGI Symbol;Acc:MGI:5453273]	misc_RNA
chr13	9609467	9610097	Htt_PeakRegion_07105	mHTT-specific	intron (ENSMUST00000174552, intron 21 of 36)	13845	ENSMUST00000157741	ENSMUSG00000088366	ENSMUST00000157741	ENSMUSG00000088366	Gm23496	predicted gene, 23496 [Source:MGI Symbol;Acc:MGI:5453273]	misc_RNA
chr13	12323200	12323406	Htt_PeakRegion_07111	mHTT-specific	intron (ENSMUST00000168193, intron 2 of 21)	17421	ENSMUST00000168193	ENSMUSG00000052374	ENSMUST00000064204	ENSMUSG00000052374	Actn2	actinin alpha 2 [Source:MGI Symbol;Acc:MGI:109192]	protein_coding
chr13	15735529	15735696	Htt_PeakRegion_07124	mHTT-specific	Intergenic	271633	ENSMUST00000110510	ENSMUSG00000021318	ENSMUST00000130065	ENSMUSG00000021318	Gli3	GLI-Kruppel family member GLI3 [Source:MGI Symbol;Acc:MGI:95729]	protein_coding
chr13	18895198	18895238	Htt_PeakRegion_07130	mHTT-specific	Intergenic	-27359	ENSMUST00000158421	ENSMUSG00000089046	ENSMUST00000158421	ENSMUSG00000089046	Gm26172	predicted gene, 26172 [Source:MGI Symbol;Acc:MGI:5455949]	snoRNA
chr13	23574866	23575509	Htt_PeakRegion_07138	mHTT-specific	promoter-TSS (ENSMUST00000105105)	-575	ENSMUST00000105105	ENSMUSG00000099583	ENSMUST00000105105	ENSMUSG00000099583	H3c4	H3 clustered histone 4 [Source:MGI Symbol;Acc:MGI:2448322]	protein_coding
chr13	36724687	36726519	Htt_PeakRegion_07153	mHTT-specific	TTS (ENSMUST00000037623)	5065	ENSMUST00000122286	ENSMUSG00000039114	ENSMUST00000122286	ENSMUSG00000039114	Nrn1	neuritin 1 [Source:MGI Symbol;Acc:MGI:1915654]	protein_coding
chr13	43227637	43228061	Htt_PeakRegion_07170	mHTT-specific	intron (ENSMUST00000055341, intron 1 of 1)	-56348	ENSMUST00000021797	ENSMUSG00000021368	ENSMUST00000021797	ENSMUSG00000021368	Tbc1d7	TBC1 domain family, member 7 [Source:MGI Symbol;Acc:MGI:1914296]	protein_coding
chr13	44876610	44876807	Htt_PeakRegion_07180	mHTT-specific	intron (ENSMUST00000174683, intron 4 of 15)	35926	ENSMUST00000173003	ENSMUSG00000038518	ENSMUST00000173704	ENSMUSG00000038518	Jarid2	jumonji, AT rich interactive domain 2 [Source:MGI Symbol;Acc:MGI:104813]	protein_coding
chr13	45052194	45052242	Htt_PeakRegion_07182	mHTT-specific	Intergenic	-25863	ENSMUST00000083722	ENSMUSG00000065656	ENSMUST00000083722	ENSMUSG00000065656	Gm23104	predicted gene, 23104 [Source:MGI Symbol;Acc:MGI:5452881]	snRNA
chr13	45407836	45408495	Htt_PeakRegion_07185	mHTT-specific	intron (ENSMUST00000038275, intron 5 of 6)	18424	ENSMUST00000038275	ENSMUSG00000038175	ENSMUST00000038275	ENSMUSG00000038175	Mylip	myosin regulatory light chain interacting protein [Source:MGI Symbol;Acc:MGI:2388271]	protein_coding
chr13	45605846	45607602	Htt_PeakRegion_07186	mHTT-specific	intron (ENSMUST00000167708, intron 5 of 6)	67915	ENSMUST00000129176	ENSMUSG00000000253	ENSMUST00000000260	ENSMUSG00000000253	Gmpr	guanosine monophosphate reductase [Source:MGI Symbol;Acc:MGI:1913605]	protein_coding
chr13	47024331	47024600	Htt_PeakRegion_07206	mHTT-specific	TTS (ENSMUST00000021806)	-9616	ENSMUST00000052747	ENSMUSG00000044231	ENSMUST00000052747	ENSMUSG00000044231	Nhlrc1	NHL repeat containing 1 [Source:MGI Symbol;Acc:MGI:2145264]	protein_coding
chr13	47196584	47196734	Htt_PeakRegion_07207	mHTT-specific	intron (ENSMUST00000110111, intron 1 of 7)	2656	ENSMUST00000110111	ENSMUSG00000038068	ENSMUST00000068891	ENSMUSG00000038068	Rnf144b	ring finger protein 144B [Source:MGI Symbol;Acc:MGI:2384986]	protein_coding
chr13	49670693	49670845	Htt_PeakRegion_07222	mHTT-specific	intron (ENSMUST00000021824, intron 13 of 17)	-11331	ENSMUST00000165316	ENSMUSG00000037851	ENSMUST00000171510	ENSMUSG00000037851	Iars	isoleucine-tRNA synthetase [Source:MGI Symbol;Acc:MGI:2145219]	protein_coding
chr13	55829091	55829736	Htt_PeakRegion_07248	mHTT-specific	intron (ENSMUST00000173618, intron 2 of 2)	2011	ENSMUST00000021968	ENSMUSG00000021506	ENSMUST00000173618	ENSMUSG00000021506	Pitx1	paired-like homeodomain transcription factor 1 [Source:MGI Symbol;Acc:MGI:107374]	protein_coding
chr13	59627121	59627808	Htt_PeakRegion_07259	mHTT-specific	exon (ENSMUST00000163395, exon 7 of 7)	3021	ENSMUST00000165129	ENSMUSG00000021555	ENSMUST00000168242	ENSMUSG00000021555	Naa35	N(alpha)-acetyltransferase 35, NatC auxiliary subunit [Source:MGI Symbol;Acc:MGI:1925939]	protein_coding
chr13	59826937	59827022	Htt_PeakRegion_07261	mHTT-specific	Intergenic	-3833	ENSMUST00000071703	ENSMUSG00000035248	ENSMUST00000071703	ENSMUSG00000035248	Tut7	terminal uridylyl transferase 7 [Source:MGI Symbol;Acc:MGI:2387179]	protein_coding
chr13	61312266	61312431	Htt_PeakRegion_07263	mHTT-specific	Intergenic	-24106	ENSMUST00000185094	ENSMUSG00000098860	ENSMUST00000185094	ENSMUSG00000098860	Gm27704	predicted gene, 27704 [Source:MGI Symbol;Acc:MGI:5531086]	miRNA
chr13	76581906	76582094	Htt_PeakRegion_07283	mHTT-specific	intron (ENSMUST00000126960, intron 1 of 7)	2272	ENSMUST00000109589	ENSMUSG00000021596	ENSMUST00000125209	ENSMUSG00000021596	Mctp1	multiple C2 domains, transmembrane 1 [Source:MGI Symbol;Acc:MGI:1926021]	protein_coding
chr13	84143178	84143361	Htt_PeakRegion_07302	mHTT-specific	Intergenic	-39008	ENSMUST00000175099	ENSMUSG00000092840	ENSMUST00000175099	ENSMUSG00000092840	Gm24331	predicted gene, 24331 [Source:MGI Symbol;Acc:MGI:5454108]	miRNA
chr13	93012999	93013040	Htt_PeakRegion_07324	mHTT-specific	Intergenic	131704	ENSMUST00000062122	ENSMUSG00000047419	ENSMUST00000062122	ENSMUSG00000047419	Cmya5	cardiomyopathy associated 5 [Source:MGI Symbol;Acc:MGI:1923719]	protein_coding
chr13	93429389	93431427	Htt_PeakRegion_07337	mHTT-specific	exon (ENSMUST00000065537, exon 11 of 11)	69400	ENSMUST00000065537	ENSMUSG00000021690	ENSMUST00000065537	ENSMUSG00000021690	Jmy	junction-mediating and regulatory protein [Source:MGI Symbol;Acc:MGI:1913096]	protein_coding
chr13	95106977	95107389	Htt_PeakRegion_07353	mHTT-specific	intron (ENSMUST00000172104, intron 3 of 20)	-54165	ENSMUST00000160412	ENSMUSG00000021684	ENSMUST00000162716	ENSMUSG00000021684	Pde8b	phosphodiesterase 8B [Source:MGI Symbol;Acc:MGI:2443999]	protein_coding
chr13	98356087	98358216	Htt_PeakRegion_07370	mHTT-specific	TTS (ENSMUST00000105098)	2910	ENSMUST00000105098	ENSMUSG00000078302	ENSMUST00000105098	ENSMUSG00000078302	Foxd1	forkhead box D1 [Source:MGI Symbol;Acc:MGI:1347463]	protein_coding
chr13	98363754	98364278	Htt_PeakRegion_07371	mHTT-specific	Intergenic	9774	ENSMUST00000105098	ENSMUSG00000078302	ENSMUST00000105098	ENSMUSG00000078302	Foxd1	forkhead box D1 [Source:MGI Symbol;Acc:MGI:1347463]	protein_coding
chr13	101649204	101649634	Htt_PeakRegion_07388	mHTT-specific	Intergenic	42924	ENSMUST00000190171	ENSMUSG00000041417	ENSMUST00000190171	ENSMUSG00000041417	Pik3r1	phosphoinositide-3-kinase regulatory subunit 1 [Source:MGI Symbol;Acc:MGI:97583]	protein_coding
chr13	102386930	102387080	Htt_PeakRegion_07389	mHTT-specific	Intergenic	158336	ENSMUST00000122784	ENSMUSG00000084733	ENSMUST00000122784	ENSMUSG00000084733	Gm25808	predicted gene, 25808 [Source:MGI Symbol;Acc:MGI:5455585]	misc_RNA
chr13	102727392	102727549	Htt_PeakRegion_07391	mHTT-specific	intron (ENSMUST00000170878, intron 2 of 2)	-32784	ENSMUST00000171722	ENSMUSG00000091906	ENSMUST00000167834	ENSMUSG00000091906	1700099I09Rik	RIKEN cDNA 1700099I09 gene [Source:MGI Symbol;Acc:MGI:1923874]	antisense
chr13	104106279	104106355	Htt_PeakRegion_07395	mHTT-specific	intron (ENSMUST00000109315, intron 1 of 12)	3297	ENSMUST00000109315	ENSMUSG00000021710	ENSMUST00000109315	ENSMUSG00000021710	Nln	neurolysin (metallopeptidase M3 family) [Source:MGI Symbol;Acc:MGI:1923055]	protein_coding
chr13	108059347	108059555	Htt_PeakRegion_07411	mHTT-specific	intron (ENSMUST00000163558, intron 3 of 3)	13027	ENSMUST00000095458	ENSMUSG00000071180	ENSMUST00000095458	ENSMUSG00000071180	Smim15	small integral membrane protein 15 [Source:MGI Symbol;Acc:MGI:1922866]	protein_coding
chr13	110496268	110496560	Htt_PeakRegion_07416	mHTT-specific	Intergenic	101370	ENSMUST00000022212	ENSMUSG00000021701	ENSMUST00000022212	ENSMUSG00000021701	Plk2	polo like kinase 2 [Source:MGI Symbol;Acc:MGI:1099790]	protein_coding
chr13	110845445	110845736	Htt_PeakRegion_07419	mHTT-specific	Intergenic	-409422	ENSMUST00000054716	ENSMUSG00000055194	ENSMUST00000054716	ENSMUSG00000055194	Actbl2	actin, beta-like 2 [Source:MGI Symbol;Acc:MGI:2444552]	protein_coding
chr13	120084516	120085150	Htt_PeakRegion_07438	mHTT-specific	Intergenic	15499	ENSMUST00000178830	ENSMUSG00000095709	ENSMUST00000178830	ENSMUSG00000095709	NA	NA	NA
chr14	9802451	9802632	Htt_PeakRegion_07446	mHTT-specific	intron (ENSMUST00000179394, intron 3 of 5)	-60560	ENSMUST00000162465	ENSMUSG00000089795	ENSMUST00000162465	ENSMUSG00000089795	Hmgb3-ps	Hmgb3 retrotransposed pseudogene [Source:MGI Symbol;Acc:MGI:4414963]	processed_pseudogene
chr14	11158808	11159046	Htt_PeakRegion_07447	mHTT-specific	intron (ENSMUST00000162278, intron 1 of 8)	3105	ENSMUST00000162278	ENSMUSG00000060579	ENSMUST00000162817	ENSMUSG00000060579	Fhit	fragile histidine triad gene [Source:MGI Symbol;Acc:MGI:1277947]	protein_coding
chr14	14011816	14012260	Htt_PeakRegion_07450	mHTT-specific	promoter-TSS (ENSMUST00000022257)	-453	ENSMUST00000022257	ENSMUSG00000021738	ENSMUST00000022257	ENSMUSG00000021738	Atxn7	ataxin 7 [Source:MGI Symbol;Acc:MGI:2179277]	protein_coding
chr14	20546860	20549072	Htt_PeakRegion_07464	mHTT-specific	TTS (ENSMUST00000022356)	-1393	ENSMUST00000159027	ENSMUSG00000021816	ENSMUST00000162217	ENSMUSG00000021816	Ppp3cb	protein phosphatase 3, catalytic subunit, beta isoform [Source:MGI Symbol;Acc:MGI:107163]	protein_coding
chr14	28351310	28351863	Htt_PeakRegion_07498	mHTT-specific	intron (ENSMUST00000090302, intron 15 of 15)	-153163	ENSMUST00000063465	ENSMUSG00000021994	ENSMUST00000112272	ENSMUSG00000021994	Wnt5a	wingless-type MMTV integration site family, member 5A [Source:MGI Symbol;Acc:MGI:98958]	protein_coding
chr14	28949427	28949559	Htt_PeakRegion_07502	mHTT-specific	intron (ENSMUST00000022567, intron 34 of 37)	60306	ENSMUST00000158057	ENSMUSG00000088682	ENSMUST00000158057	ENSMUSG00000088682	Gm23999	predicted gene, 23999 [Source:MGI Symbol;Acc:MGI:5453776]	rRNA
chr14	29423746	29424107	Htt_PeakRegion_07506	mHTT-specific	intron (ENSMUST00000022567, intron 4 of 37)	206288	ENSMUST00000099961	ENSMUSG00000075245	ENSMUST00000099961	ENSMUSG00000075245	Gm6043	predicted gene 6043 [Source:MGI Symbol;Acc:MGI:3805955]	processed_pseudogene
chr14	32257660	32257767	Htt_PeakRegion_07542	mHTT-specific	intron (ENSMUST00000170840, intron 9 of 15)	10034	ENSMUST00000165950	ENSMUSG00000091570	ENSMUST00000165950	ENSMUSG00000091570	Gm7707	predicted gene 7707 [Source:MGI Symbol;Acc:MGI:3646976]	processed_pseudogene
chr14	35367153	35367854	Htt_PeakRegion_07549	mHTT-specific	intron (ENSMUST00000043349, intron 8 of 15)	-202449	ENSMUST00000184321	ENSMUSG00000098696	ENSMUST00000184321	ENSMUSG00000098696	Gm27617	predicted gene, 27617 [Source:MGI Symbol;Acc:MGI:5530999]	misc_RNA
chr14	36210791	36210981	Htt_PeakRegion_07550	mHTT-specific	Intergenic	115919	ENSMUST00000186722	ENSMUSG00000096405	ENSMUST00000177985	ENSMUSG00000096405	4930474N05Rik	RIKEN cDNA 4930474N05 gene [Source:MGI Symbol;Acc:MGI:3586330]	protein_coding
chr14	50100031	50100213	Htt_PeakRegion_07568	mHTT-specific	Intergenic	-15443	ENSMUST00000072370	ENSMUSG00000060523	ENSMUST00000072370	ENSMUSG00000060523	Olfr726	olfactory receptor 726 [Source:MGI Symbol;Acc:MGI:3030560]	protein_coding
chr14	52062395	52062778	Htt_PeakRegion_07574	mHTT-specific	Intergenic	-6713	ENSMUST00000083919	ENSMUSG00000065853	ENSMUST00000083919	ENSMUSG00000065853	Gm22354	predicted gene, 22354 [Source:MGI Symbol;Acc:MGI:5452131]	snoRNA
chr14	54993118	54993286	Htt_PeakRegion_07584	mHTT-specific	intron (ENSMUST00000168485, intron 3 of 40)	1346	ENSMUST00000153783	ENSMUSG00000053093	ENSMUST00000149852	ENSMUSG00000053093	Myh7	myosin, heavy polypeptide 7, cardiac muscle, beta [Source:MGI Symbol;Acc:MGI:2155600]	protein_coding
chr14	55412343	55412562	Htt_PeakRegion_07597	mHTT-specific	Intergenic	8271	ENSMUST00000074642	ENSMUSG00000060680	ENSMUST00000074642	ENSMUSG00000060680	Gm8894	predicted gene 8894 [Source:MGI Symbol;Acc:MGI:3643084]	processed_pseudogene
chr14	60588615	60588765	Htt_PeakRegion_07623	mHTT-specific	intron (ENSMUST00000190392, intron 2 of 2)	-45311	ENSMUST00000159169	ENSMUSG00000021990	ENSMUST00000159729	ENSMUSG00000021990	Spata13	spermatogenesis associated 13 [Source:MGI Symbol;Acc:MGI:104838]	protein_coding
chr14	61428142	61428166	Htt_PeakRegion_07628	mHTT-specific	intron (ENSMUST00000022496, intron 1 of 16)	11793	ENSMUST00000022496	ENSMUSG00000021929	ENSMUST00000022496	ENSMUSG00000021929	Kpna3	karyopherin (importin) alpha 3 [Source:MGI Symbol;Acc:MGI:1100863]	protein_coding
chr14	63241588	63241676	Htt_PeakRegion_07637	mHTT-specific	exon (ENSMUST00000067417, exon 2 of 7)	3616	ENSMUST00000118022	ENSMUSG00000021944	ENSMUST00000132122	ENSMUSG00000021944	Gata4	GATA binding protein 4 [Source:MGI Symbol;Acc:MGI:95664]	protein_coding
chr14	63248235	63249339	Htt_PeakRegion_07638	mHTT-specific	intron (ENSMUST00000132122, intron 1 of 1)	-3516	ENSMUST00000067417	ENSMUSG00000021944	ENSMUST00000132122	ENSMUSG00000021944	Gata4	GATA binding protein 4 [Source:MGI Symbol;Acc:MGI:95664]	protein_coding
chr14	64598212	64598686	Htt_PeakRegion_07649	mHTT-specific	Intergenic	7264	ENSMUST00000175231	ENSMUSG00000092972	ENSMUST00000175231	ENSMUSG00000092972	Mir3078	microRNA 3078 [Source:MGI Symbol;Acc:MGI:4834251]	miRNA
chr14	65337263	65337886	Htt_PeakRegion_07655	mHTT-specific	Intergenic	-21101	ENSMUST00000066994	ENSMUSG00000034522	ENSMUST00000066994	ENSMUSG00000034522	Zfp395	zinc finger protein 395 [Source:MGI Symbol;Acc:MGI:2682318]	protein_coding
chr14	66977540	66977744	Htt_PeakRegion_07665	mHTT-specific	Intergenic	7190	ENSMUST00000083739	ENSMUSG00000065673	ENSMUST00000083739	ENSMUSG00000065673	Gm24258	predicted gene, 24258 [Source:MGI Symbol;Acc:MGI:5454035]	snoRNA
chr14	67846451	67846594	Htt_PeakRegion_07674	mHTT-specific	intron (ENSMUST00000039135, intron 5 of 51)	13222	ENSMUST00000183732	ENSMUSG00000098866	ENSMUST00000183732	ENSMUSG00000098866	Mir6539	microRNA 6539 [Source:MGI Symbol;Acc:MGI:5530846]	miRNA
chr14	69708231	69708308	Htt_PeakRegion_07678	mHTT-specific	promoter-TSS (ENSMUST00000118374)	-686	ENSMUST00000118374	ENSMUSG00000034194	ENSMUST00000147609	ENSMUSG00000034194	R3hcc1	R3H domain and coiled-coil containing 1 [Source:MGI Symbol;Acc:MGI:1919093]	protein_coding
chr14	70450713	70451165	Htt_PeakRegion_07693	mHTT-specific	Intergenic	-6537	ENSMUST00000003561	ENSMUSG00000003469	ENSMUST00000159180	ENSMUSG00000003469	Phyhip	phytanoyl-CoA hydroxylase interacting protein [Source:MGI Symbol;Acc:MGI:1860417]	protein_coding
chr14	76503378	76505214	Htt_PeakRegion_07709	mHTT-specific	promoter-TSS (ENSMUST00000022587)	82	ENSMUST00000177207	ENSMUSG00000022010	ENSMUST00000101618	ENSMUSG00000022010	Tsc22d1	TSC22 domain family, member 1 [Source:MGI Symbol;Acc:MGI:109127]	protein_coding
chr14	76506291	76506500	Htt_PeakRegion_07710	mHTT-specific	TTS (ENSMUST00000134109)	1298	ENSMUST00000133224	ENSMUSG00000022010	ENSMUST00000101618	ENSMUSG00000022010	Tsc22d1	TSC22 domain family, member 1 [Source:MGI Symbol;Acc:MGI:109127]	protein_coding
chr14	76507020	76508925	Htt_PeakRegion_07711	mHTT-specific	TTS (ENSMUST00000022587)	2875	ENSMUST00000133224	ENSMUSG00000022010	ENSMUST00000101618	ENSMUSG00000022010	Tsc22d1	TSC22 domain family, member 1 [Source:MGI Symbol;Acc:MGI:109127]	protein_coding
chr14	76780243	76780819	Htt_PeakRegion_07712	mHTT-specific	Intergenic	98777	ENSMUST00000191384	ENSMUSG00000101009	ENSMUST00000189375	ENSMUSG00000101009	1700108F19Rik	RIKEN cDNA 1700108F19 gene [Source:MGI Symbol;Acc:MGI:1920814]	processed_transcript
chr14	79450063	79450284	Htt_PeakRegion_07729	mHTT-specific	Intergenic	-1661	ENSMUST00000100359	ENSMUSG00000075502	ENSMUST00000100359	ENSMUSG00000075502	Kbtbd6	kelch repeat and BTB (POZ) domain containing 6 [Source:MGI Symbol;Acc:MGI:3643058]	protein_coding
chr14	83259782	83260702	Htt_PeakRegion_07732	mHTT-specific	Intergenic	-145389	ENSMUST00000157384	ENSMUSG00000088009	ENSMUST00000157384	ENSMUSG00000088009	Gm24774	predicted gene, 24774 [Source:MGI Symbol;Acc:MGI:5454551]	snoRNA
chr14	104468523	104469373	Htt_PeakRegion_07762	mHTT-specific	promoter-TSS (ENSMUST00000053016)	-949	ENSMUST00000053016	ENSMUSG00000048349	ENSMUST00000053016	ENSMUSG00000048349	Pou4f1	POU domain, class 4, transcription factor 1 [Source:MGI Symbol;Acc:MGI:102525]	protein_coding
chr14	119168670	119169050	Htt_PeakRegion_07783	mHTT-specific	intron (ENSMUST00000065904, intron 1 of 1)	30445	ENSMUST00000065904	ENSMUSG00000053465	ENSMUST00000065904	ENSMUSG00000053465	Hs6st3	heparan sulfate 6-O-sulfotransferase 3 [Source:MGI Symbol;Acc:MGI:1354960]	protein_coding
chr15	13396224	13396250	Htt_PeakRegion_07821	mHTT-specific	Intergenic	-222598	ENSMUST00000036439	ENSMUSG00000039385	ENSMUST00000036439	ENSMUSG00000039385	Cdh6	cadherin 6 [Source:MGI Symbol;Acc:MGI:107435]	protein_coding
chr15	16764260	16764309	Htt_PeakRegion_07822	mHTT-specific	Intergenic	-13816	ENSMUST00000026432	ENSMUSG00000025370	ENSMUST00000026432	ENSMUSG00000025370	Cdh9	cadherin 9 [Source:MGI Symbol;Acc:MGI:107433]	protein_coding
chr15	23613707	23613770	Htt_PeakRegion_07829	mHTT-specific	Intergenic	32838	ENSMUST00000157135	ENSMUSG00000087760	ENSMUST00000157135	ENSMUSG00000087760	Gm23980	predicted gene, 23980 [Source:MGI Symbol;Acc:MGI:5453757]	snRNA
chr15	24854326	24854575	Htt_PeakRegion_07830	mHTT-specific	Intergenic	-33749	ENSMUST00000082741	ENSMUSG00000064675	ENSMUST00000082741	ENSMUSG00000064675	Gm22810	predicted gene, 22810 [Source:MGI Symbol;Acc:MGI:5452587]	snRNA
chr15	31523265	31523450	Htt_PeakRegion_07846	mHTT-specific	intron (ENSMUST00000090227, intron 1 of 25)	7679	ENSMUST00000090227	ENSMUSG00000039100	ENSMUST00000090227	ENSMUSG00000039100	Marchf6	membrane associated ring-CH-type finger 6 [Source:MGI Symbol;Acc:MGI:2442773]	protein_coding
chr15	35294544	35294707	Htt_PeakRegion_07851	mHTT-specific	Intergenic	-1472	ENSMUST00000022952	ENSMUSG00000022330	ENSMUST00000022952	ENSMUSG00000022330	Osr2	odd-skipped related 2 [Source:MGI Symbol;Acc:MGI:1930813]	protein_coding
chr15	35662506	35662762	Htt_PeakRegion_07857	mHTT-specific	intron (ENSMUST00000048646, intron 30 of 61)	-1587	ENSMUST00000104698	ENSMUSG00000077890	ENSMUST00000104698	ENSMUSG00000077890	Mir875	microRNA 875 [Source:MGI Symbol;Acc:MGI:3718565]	miRNA
chr15	39344599	39345066	Htt_PeakRegion_07874	mHTT-specific	intron (ENSMUST00000082054, intron 4 of 26)	-36255	ENSMUST00000102078	ENSMUSG00000095297	ENSMUST00000102078	ENSMUSG00000095297	Gm25381	predicted gene, 25381 [Source:MGI Symbol;Acc:MGI:5455158]	miRNA
chr15	54101219	54101385	Htt_PeakRegion_07905	mHTT-specific	Intergenic	-65320	ENSMUST00000182320	ENSMUSG00000097938	ENSMUST00000182320	ENSMUSG00000097938	Gm26933	predicted gene, 26933 [Source:MGI Symbol;Acc:MGI:5504048]	processed_pseudogene
chr15	58140320	58140436	Htt_PeakRegion_07908	mHTT-specific	Intergenic	-1058	ENSMUST00000067563	ENSMUSG00000022359	ENSMUST00000067563	ENSMUSG00000022359	Wdyhv1	WDYHV motif containing 1 [Source:MGI Symbol;Acc:MGI:1924023]	protein_coding
chr15	58417537	58418086	Htt_PeakRegion_07909	mHTT-specific	intron (ENSMUST00000037270, intron 1 of 23)	2344	ENSMUST00000037270	ENSMUSG00000037119	ENSMUST00000037270	ENSMUSG00000037119	Fam91a1	family with sequence similarity 91, member A1 [Source:MGI Symbol;Acc:MGI:1277178]	protein_coding
chr15	58610231	58610428	Htt_PeakRegion_07911	mHTT-specific	intron (ENSMUST00000161028, intron 22 of 40)	-28175	ENSMUST00000159705	ENSMUSG00000037106	ENSMUST00000161028	ENSMUSG00000037106	Fer1l6	fer-1-like 6 (C. elegans) [Source:MGI Symbol;Acc:MGI:3645398]	protein_coding
chr15	64112193	64113109	Htt_PeakRegion_07922	mHTT-specific	intron (ENSMUST00000177374, intron 25 of 30)	-10109	ENSMUST00000176909	ENSMUSG00000022377	ENSMUST00000176427	ENSMUSG00000022377	Asap1	ArfGAP with SH3 domain, ankyrin repeat and PH domain1 [Source:MGI Symbol;Acc:MGI:1342335]	protein_coding
chr15	66606997	66607152	Htt_PeakRegion_07927	mHTT-specific	intron (ENSMUST00000048188, intron 8 of 20)	29503	ENSMUST00000048188	ENSMUSG00000072501	ENSMUST00000048188	ENSMUSG00000072501	Phf20l1	PHD finger protein 20-like 1 [Source:MGI Symbol;Acc:MGI:2444412]	protein_coding
chr15	75085504	75086991	Htt_PeakRegion_07942	mHTT-specific	Intergenic	-7154	ENSMUST00000189781	ENSMUSG00000099452	ENSMUST00000189781	ENSMUSG00000099452	Gm28502	predicted gene 28502 [Source:MGI Symbol;Acc:MGI:5579208]	lincRNA
chr15	76638927	76639078	Htt_PeakRegion_07953	mHTT-specific	promoter-TSS (ENSMUST00000163161)	635	ENSMUST00000168432	ENSMUSG00000059323	ENSMUST00000168432	ENSMUSG00000059323	Tonsl	tonsoku-like, DNA repair protein [Source:MGI Symbol;Acc:MGI:1919999]	protein_coding
chr15	77183536	77185951	Htt_PeakRegion_07969	mHTT-specific	intron (ENSMUST00000171751, intron 2 of 13)	-30932	ENSMUST00000166610	ENSMUSG00000033565	ENSMUST00000171751	ENSMUSG00000033565	Rbfox2	RNA binding protein, fox-1 homolog (C. elegans) 2 [Source:MGI Symbol;Acc:MGI:1933973]	protein_coding
chr15	78099177	78099278	Htt_PeakRegion_07974	mHTT-specific	intron (ENSMUST00000019290, intron 1 of 3)	-20478	ENSMUST00000174277	ENSMUSG00000092375	ENSMUST00000174277	ENSMUSG00000092375	A730060N03Rik	RIKEN cDNA A730060N03 gene [Source:MGI Symbol;Acc:MGI:2444190]	antisense
chr15	79191878	79193072	Htt_PeakRegion_07982	mHTT-specific	intron (ENSMUST00000147620, intron 2 of 4)	-16836	ENSMUST00000148028	ENSMUSG00000075555	ENSMUST00000131710	ENSMUSG00000075555	Gm10863	predicted gene 10863 [Source:MGI Symbol;Acc:MGI:3641623]	processed_transcript
chr15	79625665	79625920	Htt_PeakRegion_07995	mHTT-specific	intron (ENSMUST00000191401, intron 10 of 14)	-20709	ENSMUST00000023065	ENSMUSG00000022429	ENSMUST00000023065	ENSMUSG00000022429	Dmc1	DNA meiotic recombinase 1 [Source:MGI Symbol;Acc:MGI:105393]	protein_coding
chr15	80039116	80040018	Htt_PeakRegion_08007	mHTT-specific	Intergenic	-24759	ENSMUST00000000500	ENSMUSG00000000489	ENSMUST00000000500	ENSMUSG00000000489	Pdgfb	platelet derived growth factor, B polypeptide [Source:MGI Symbol;Acc:MGI:97528]	protein_coding
chr15	80075858	80085328	Htt_PeakRegion_08008	mHTT-specific	promoter-TSS (ENSMUST00000157594)	-250	ENSMUST00000157594	ENSMUSG00000088219	ENSMUST00000157594	ENSMUSG00000088219	Gm22077	predicted gene, 22077 [Source:MGI Symbol;Acc:MGI:5451854]	snoRNA
chr15	80314056	80314390	Htt_PeakRegion_08011	mHTT-specific	intron (ENSMUST00000162155, intron 2 of 36)	26689	ENSMUST00000162155	ENSMUSG00000022416	ENSMUST00000162913	ENSMUSG00000022416	Cacna1i	calcium channel, voltage-dependent, alpha 1I subunit [Source:MGI Symbol;Acc:MGI:2178051]	protein_coding
chr15	80666943	80667800	Htt_PeakRegion_08016	mHTT-specific	Intergenic	-4475	ENSMUST00000023044	ENSMUSG00000022408	ENSMUST00000023044	ENSMUSG00000022408	Fam83f	family with sequence similarity 83, member F [Source:MGI Symbol;Acc:MGI:2146227]	protein_coding
chr15	80668352	80668411	Htt_PeakRegion_08017	mHTT-specific	Intergenic	-3465	ENSMUST00000023044	ENSMUSG00000022408	ENSMUST00000023044	ENSMUSG00000022408	Fam83f	family with sequence similarity 83, member F [Source:MGI Symbol;Acc:MGI:2146227]	protein_coding
chr15	81730262	81731035	Htt_PeakRegion_08027	mHTT-specific	promoter-TSS (ENSMUST00000052374)	-730	ENSMUST00000170134	ENSMUSG00000022391	ENSMUST00000171115	ENSMUSG00000022391	Rangap1	RAN GTPase activating protein 1 [Source:MGI Symbol;Acc:MGI:103071]	protein_coding
chr15	81852845	81856937	Htt_PeakRegion_08030	mHTT-specific	intron (ENSMUST00000050467, intron 1 of 1)	3435	ENSMUST00000050467	ENSMUSG00000048546	ENSMUST00000050467	ENSMUSG00000048546	Tob2	transducer of ERBB2, 2 [Source:MGI Symbol;Acc:MGI:1888525]	protein_coding
chr15	82117726	82117997	Htt_PeakRegion_08039	mHTT-specific	intron (ENSMUST00000189540, intron 19 of 23)	-10060	ENSMUST00000089174	ENSMUSG00000068114	ENSMUST00000089174	ENSMUSG00000068114	Ccdc134	coiled-coil domain containing 134 [Source:MGI Symbol;Acc:MGI:1923707]	protein_coding
chr15	91722695	91722728	Htt_PeakRegion_08074	mHTT-specific	intron (ENSMUST00000060642, intron 14 of 50)	-16236	ENSMUST00000140734	ENSMUSG00000036273	ENSMUST00000133743	ENSMUSG00000036273	Lrrk2	leucine-rich repeat kinase 2 [Source:MGI Symbol;Acc:MGI:1913975]	protein_coding
chr15	94688975	94689128	Htt_PeakRegion_08084	mHTT-specific	intron (ENSMUST00000080141, intron 2 of 7)	-7666	ENSMUST00000103977	ENSMUSG00000095169	ENSMUST00000103977	ENSMUSG00000095169	Gm25546	predicted gene, 25546 [Source:MGI Symbol;Acc:MGI:5455323]	snoRNA
chr15	98909717	98911244	Htt_PeakRegion_08120	mHTT-specific	intron (ENSMUST00000109127, intron 6 of 16)	-1021	ENSMUST00000135051	ENSMUSG00000022999	ENSMUST00000128818	ENSMUSG00000022999	Lmbr1l	limb region 1 like [Source:MGI Symbol;Acc:MGI:1289247]	protein_coding
chr15	100075603	100076848	Htt_PeakRegion_08138	mHTT-specific	intron (ENSMUST00000100203, intron 1 of 37)	37562	ENSMUST00000100203	ENSMUSG00000023026	ENSMUST00000023768	ENSMUSG00000023026	Dip2b	disco interacting protein 2 homolog B [Source:MGI Symbol;Acc:MGI:2145977]	protein_coding
chr15	100990402	100992084	Htt_PeakRegion_08151	mHTT-specific	intron (ENSMUST00000108910, intron 11 of 25)	35845	ENSMUST00000108908	ENSMUSG00000023033	ENSMUST00000082209	ENSMUSG00000023033	Scn8a	sodium channel, voltage-gated, type VIII, alpha [Source:MGI Symbol;Acc:MGI:103169]	protein_coding
chr15	100994543	100995854	Htt_PeakRegion_08152	mHTT-specific	intron (ENSMUST00000108910, intron 11 of 25)	39801	ENSMUST00000108908	ENSMUSG00000023033	ENSMUST00000082209	ENSMUSG00000023033	Scn8a	sodium channel, voltage-gated, type VIII, alpha [Source:MGI Symbol;Acc:MGI:103169]	protein_coding
chr15	101058891	101059039	Htt_PeakRegion_08153	mHTT-specific	Intergenic	-4566	ENSMUST00000178140	ENSMUSG00000095440	ENSMUST00000178140	ENSMUSG00000095440	Fignl2	fidgetin-like 2 [Source:MGI Symbol;Acc:MGI:3646919]	protein_coding
chr15	101882290	101882498	Htt_PeakRegion_08164	mHTT-specific	Intergenic	10526	ENSMUST00000100179	ENSMUSG00000075402	ENSMUST00000100179	ENSMUSG00000075402	Krt76	keratin 76 [Source:MGI Symbol;Acc:MGI:1924305]	protein_coding
chr16	3351183	3351942	Htt_PeakRegion_08195	mHTT-specific	Intergenic	2309	ENSMUST00000178593	ENSMUSG00000096667	ENSMUST00000178593	ENSMUSG00000096667	Gm22862	predicted gene, 22862 [Source:MGI Symbol;Acc:MGI:5452639]	miRNA
chr16	4454853	4455214	Htt_PeakRegion_08202	mHTT-specific	Intergenic	-34536	ENSMUST00000120080	ENSMUSG00000005580	ENSMUST00000005719	ENSMUSG00000005580	Adcy9	adenylate cyclase 9 [Source:MGI Symbol;Acc:MGI:108450]	protein_coding
chr16	4899480	4900479	Htt_PeakRegion_08211	mHTT-specific	intron (ENSMUST00000070658, intron 1 of 16)	13880	ENSMUST00000070658	ENSMUSG00000022517	ENSMUST00000023159	ENSMUSG00000022517	Mgrn1	mahogunin, ring finger 1 [Source:MGI Symbol;Acc:MGI:2447670]	protein_coding
chr16	5079085	5079380	Htt_PeakRegion_08212	mHTT-specific	intron (ENSMUST00000052449, intron 16 of 18)	-18351	ENSMUST00000104179	ENSMUSG00000077367	ENSMUST00000104179	ENSMUSG00000077367	Gm23483	predicted gene, 23483 [Source:MGI Symbol;Acc:MGI:5453260]	snRNA
chr16	6494561	6495138	Htt_PeakRegion_08218	mHTT-specific	Intergenic	-314372	ENSMUST00000115841	ENSMUSG00000008658	ENSMUST00000056416	ENSMUSG00000008658	Rbfox1	RNA binding protein, fox-1 homolog (C. elegans) 1 [Source:MGI Symbol;Acc:MGI:1926224]	protein_coding
chr16	8051989	8051994	Htt_PeakRegion_08225	mHTT-specific	Intergenic	-151983	ENSMUST00000158881	ENSMUSG00000089506	ENSMUST00000158881	ENSMUSG00000089506	Gm23476	predicted gene, 23476 [Source:MGI Symbol;Acc:MGI:5453253]	misc_RNA
chr16	8225917	8226102	Htt_PeakRegion_08227	mHTT-specific	Intergenic	22035	ENSMUST00000158881	ENSMUSG00000089506	ENSMUST00000158881	ENSMUSG00000089506	Gm23476	predicted gene, 23476 [Source:MGI Symbol;Acc:MGI:5453253]	misc_RNA
chr16	10356965	10357090	Htt_PeakRegion_08239	mHTT-specific	TTS (ENSMUST00000043415)	38420	ENSMUST00000115831	ENSMUSG00000039179	ENSMUST00000043415	ENSMUSG00000039179	Tekt5	tektin 5 [Source:MGI Symbol;Acc:MGI:1917676]	protein_coding
chr16	11144008	11144195	Htt_PeakRegion_08243	mHTT-specific	promoter-TSS (ENSMUST00000102303)	-23	ENSMUST00000102303	ENSMUSG00000076258	ENSMUST00000102303	ENSMUSG00000076258	Gm23935	predicted gene, 23935 [Source:MGI Symbol;Acc:MGI:5453712]	miRNA
chr16	11989727	11989728	Htt_PeakRegion_08249	mHTT-specific	intron (ENSMUST00000170672, intron 1 of 4)	5050	ENSMUST00000182154	ENSMUSG00000022494	ENSMUST00000023138	ENSMUSG00000022494	Shisa9	shisa family member 9 [Source:MGI Symbol;Acc:MGI:1919805]	protein_coding
chr16	12928948	12929149	Htt_PeakRegion_08251	mHTT-specific	Intergenic	117659	ENSMUST00000190074	ENSMUSG00000101565	ENSMUST00000190074	ENSMUSG00000101565	1700003L19Rik	RIKEN cDNA 1700003L19 gene [Source:MGI Symbol;Acc:MGI:1922743]	lincRNA
chr16	13753170	13753731	Htt_PeakRegion_08262	mHTT-specific	Intergenic	-22468	ENSMUST00000023364	ENSMUSG00000022683	ENSMUST00000115807	ENSMUSG00000022683	Pla2g10	phospholipase A2, group X [Source:MGI Symbol;Acc:MGI:1347522]	protein_coding
chr16	16305627	16308906	Htt_PeakRegion_08271	mHTT-specific	TTS (ENSMUST00000159583)	2667	ENSMUST00000162734	ENSMUSG00000022792	ENSMUST00000159683	ENSMUSG00000022792	Yars2	tyrosyl-tRNA synthetase 2 (mitochondrial) [Source:MGI Symbol;Acc:MGI:1917370]	protein_coding
chr16	20397133	20399066	Htt_PeakRegion_08299	mHTT-specific	TTS (ENSMUST00000128978)	1521	ENSMUST00000134413	ENSMUSG00000022822	ENSMUST00000131453	ENSMUSG00000022822	Abcc5	ATP-binding cassette, sub-family C (CFTR/MRP), member 5 [Source:MGI Symbol;Acc:MGI:1351644]	protein_coding
chr16	21572194	21572595	Htt_PeakRegion_08309	mHTT-specific	intron (ENSMUST00000150765, intron 1 of 3)	4031	ENSMUST00000150765	ENSMUSG00000033653	ENSMUST00000156580	ENSMUSG00000033653	Vps8	VPS8 CORVET complex subunit [Source:MGI Symbol;Acc:MGI:2146407]	protein_coding
chr16	22941568	22942376	Htt_PeakRegion_08318	mHTT-specific	Intergenic	-9100	ENSMUST00000023590	ENSMUSG00000022877	ENSMUST00000023590	ENSMUSG00000022877	Hrg	histidine-rich glycoprotein [Source:MGI Symbol;Acc:MGI:2146636]	protein_coding
chr16	31126442	31127430	Htt_PeakRegion_08340	mHTT-specific	intron (ENSMUST00000058033, intron 10 of 22)	-45504	ENSMUST00000055389	ENSMUSG00000047434	ENSMUST00000142870	ENSMUSG00000047434	Xxylt1	xyloside xylosyltransferase 1 [Source:MGI Symbol;Acc:MGI:2146443]	protein_coding
chr16	32932761	32933743	Htt_PeakRegion_08354	mHTT-specific	intron (ENSMUST00000165616, intron 1 of 17)	10034	ENSMUST00000163830	ENSMUSG00000091997	ENSMUST00000163830	ENSMUSG00000091997	Gm6611	predicted gene 6611 [Source:MGI Symbol;Acc:MGI:3645568]	processed_pseudogene
chr16	33008417	33008626	Htt_PeakRegion_08355	mHTT-specific	intron (ENSMUST00000171118, intron 18 of 18)	6619	ENSMUST00000093713	ENSMUSG00000070225	ENSMUST00000093713	ENSMUSG00000070225	n-R5s33	nuclear encoded rRNA 5S 33 [Source:MGI Symbol;Acc:MGI:4421878]	rRNA
chr16	34109593	34110087	Htt_PeakRegion_08362	mHTT-specific	intron (ENSMUST00000142817, intron 33 of 48)	-12750	ENSMUST00000114966	ENSMUSG00000061751	ENSMUST00000114953	ENSMUSG00000061751	Kalrn	kalirin, RhoGEF kinase [Source:MGI Symbol;Acc:MGI:2685385]	protein_coding
chr16	34253397	34253758	Htt_PeakRegion_08367	mHTT-specific	intron (ENSMUST00000114947, intron 2 of 18)	-1263	ENSMUST00000124430	ENSMUSG00000061751	ENSMUST00000114953	ENSMUSG00000061751	Kalrn	kalirin, RhoGEF kinase [Source:MGI Symbol;Acc:MGI:2685385]	protein_coding
chr16	35156759	35156895	Htt_PeakRegion_08372	mHTT-specific	exon (ENSMUST00000114913, exon 1 of 21)	1950	ENSMUST00000114913	ENSMUSG00000022840	ENSMUST00000114913	ENSMUSG00000022840	Adcy5	adenylate cyclase 5 [Source:MGI Symbol;Acc:MGI:99673]	protein_coding
chr16	37206838	37208622	Htt_PeakRegion_08390	mHTT-specific	intron (ENSMUST00000114787, intron 16 of 27)	-3154	ENSMUST00000149984	ENSMUSG00000022829	ENSMUST00000023526	ENSMUSG00000022829	Stxbp5l	syntaxin binding protein 5-like [Source:MGI Symbol;Acc:MGI:2443815]	protein_coding
chr16	37393021	37393193	Htt_PeakRegion_08393	mHTT-specific	Intergenic	-8145	ENSMUST00000114780	ENSMUSG00000022829	ENSMUST00000023526	ENSMUSG00000022829	Stxbp5l	syntaxin binding protein 5-like [Source:MGI Symbol;Acc:MGI:2443815]	protein_coding
chr16	39404532	39404715	Htt_PeakRegion_08405	mHTT-specific	Intergenic	-50391	ENSMUST00000116737	ENSMUSG00000095894	ENSMUST00000116737	ENSMUSG00000095894	Gm24795	predicted gene, 24795 [Source:MGI Symbol;Acc:MGI:5454572]	miRNA
chr16	43194864	43195151	Htt_PeakRegion_08416	mHTT-specific	intron (ENSMUST00000151244, intron 4 of 9)	10435	ENSMUST00000120369	ENSMUSG00000083827	ENSMUST00000120369	ENSMUSG00000083827	Gm15712	predicted gene 15712 [Source:MGI Symbol;Acc:MGI:3783154]	processed_pseudogene
chr16	43544361	43545116	Htt_PeakRegion_08420	mHTT-specific	intron (ENSMUST00000122875, intron 3 of 5)	34431	ENSMUST00000114695	ENSMUSG00000022708	ENSMUST00000156981	ENSMUSG00000022708	Zbtb20	zinc finger and BTB domain containing 20 [Source:MGI Symbol;Acc:MGI:1929213]	protein_coding
chr16	45456034	45456191	Htt_PeakRegion_08427	mHTT-specific	intron (ENSMUST00000114585, intron 1 of 4)	-1135	ENSMUST00000144346	ENSMUSG00000053182	ENSMUST00000114585	ENSMUSG00000053182	Gm609	predicted gene 609 [Source:MGI Symbol;Acc:MGI:2685455]	protein_coding
chr16	49778366	49778541	Htt_PeakRegion_08431	mHTT-specific	intron (ENSMUST00000127115, intron 1 of 2)	20416	ENSMUST00000127115	ENSMUSG00000087066	ENSMUST00000127115	ENSMUSG00000087066	Gm15518	predicted gene 15518 [Source:MGI Symbol;Acc:MGI:3801752]	antisense
chr16	63574268	63574493	Htt_PeakRegion_08452	mHTT-specific	intron (ENSMUST00000064405, intron 13 of 16)	173153	ENSMUST00000158367	ENSMUSG00000088992	ENSMUST00000158367	ENSMUSG00000088992	Gm22769	predicted gene, 22769 [Source:MGI Symbol;Acc:MGI:5452546]	snRNA
chr16	67479153	67479564	Htt_PeakRegion_08456	mHTT-specific	intron (ENSMUST00000114292, intron 1 of 9)	113867	ENSMUST00000119911	ENSMUSG00000082823	ENSMUST00000119911	ENSMUSG00000082823	Gm15828	predicted gene 15828 [Source:MGI Symbol;Acc:MGI:3802124]	processed_pseudogene
chr16	75143323	75143476	Htt_PeakRegion_08463	mHTT-specific	Intergenic	182160	ENSMUST00000182628	ENSMUSG00000098143	ENSMUST00000182628	ENSMUSG00000098143	Gm26937	predicted gene, 26937 [Source:MGI Symbol;Acc:MGI:5504052]	processed_pseudogene
chr16	78425661	78425823	Htt_PeakRegion_08469	mHTT-specific	Intergenic	-1883	ENSMUST00000082928	ENSMUSG00000064862	ENSMUST00000082928	ENSMUSG00000064862	Gm25038	predicted gene, 25038 [Source:MGI Symbol;Acc:MGI:5454815]	snoRNA
chr16	88141074	88141199	Htt_PeakRegion_08488	mHTT-specific	Intergenic	-84961	ENSMUST00000114137	ENSMUSG00000022935	ENSMUST00000072256	ENSMUSG00000022935	Grik1	glutamate receptor, ionotropic, kainate 1 [Source:MGI Symbol;Acc:MGI:95814]	protein_coding
chr16	90939162	90939626	Htt_PeakRegion_08491	mHTT-specific	intron (ENSMUST00000129041, intron 3 of 3)	-4467	ENSMUST00000125519	ENSMUSG00000022972	ENSMUST00000142340	ENSMUSG00000022972	Cfap298	cilia and flagella associate protien 298 [Source:MGI Symbol;Acc:MGI:1915251]	protein_coding
chr16	92151569	92151755	Htt_PeakRegion_08506	mHTT-specific	Intergenic	45401	ENSMUST00000138961	ENSMUSG00000039680	ENSMUST00000138961	ENSMUSG00000039680	Mrps6	mitochondrial ribosomal protein S6 [Source:MGI Symbol;Acc:MGI:2153111]	protein_coding
chr16	94481880	94482200	Htt_PeakRegion_08526	mHTT-specific	Intergenic	15518	ENSMUST00000129536	ENSMUSG00000040785	ENSMUST00000149753	ENSMUSG00000040785	Ttc3	tetratricopeptide repeat domain 3 [Source:MGI Symbol;Acc:MGI:1276539]	protein_coding
chr16	96295777	96295997	Htt_PeakRegion_08538	mHTT-specific	intron (ENSMUST00000099497, intron 1 of 2)	15089	ENSMUST00000099497	ENSMUSG00000074892	ENSMUST00000134058	ENSMUSG00000074892	B3galt5	UDP-Gal:betaGlcNAc beta 1,3-galactosyltransferase, polypeptide 5 [Source:MGI Symbol;Acc:MGI:2136878]	protein_coding
chr16	98033801	98034733	Htt_PeakRegion_08547	mHTT-specific	Intergenic	25638	ENSMUST00000113729	ENSMUSG00000080717	ENSMUST00000113729	ENSMUSG00000080717	B230307C23Rik	RIKEN cDNA B230307C23 gene [Source:MGI Symbol;Acc:MGI:3643396]	protein_coding
chr17	3231550	3231706	Htt_PeakRegion_08550	mHTT-specific	Intergenic	-94945	ENSMUST00000169838	ENSMUSG00000023800	ENSMUST00000072156	ENSMUSG00000023800	Tiam2	T cell lymphoma invasion and metastasis 2 [Source:MGI Symbol;Acc:MGI:1344338]	protein_coding
chr17	5057983	5058443	Htt_PeakRegion_08557	mHTT-specific	intron (ENSMUST00000156775, intron 2 of 2)	17635	ENSMUST00000146703	ENSMUSG00000069729	ENSMUST00000115797	ENSMUSG00000069729	Arid1b	AT rich interactive domain 1B (SWI-like) [Source:MGI Symbol;Acc:MGI:1926129]	protein_coding
chr17	5675197	5675641	Htt_PeakRegion_08563	mHTT-specific	intron (ENSMUST00000089185, intron 2 of 8)	-123238	ENSMUST00000180924	ENSMUSG00000096965	ENSMUST00000181484	ENSMUSG00000096965	3300005D01Rik	RIKEN cDNA 3300005D01 gene [Source:MGI Symbol;Acc:MGI:1925762]	lincRNA
chr17	9328284	9328438	Htt_PeakRegion_08586	mHTT-specific	Intergenic	-6980	ENSMUST00000182375	ENSMUSG00000097958	ENSMUST00000182375	ENSMUSG00000097958	Gm8492	predicted gene 8492 [Source:MGI Symbol;Acc:MGI:3643249]	processed_pseudogene
chr17	9331226	9331482	Htt_PeakRegion_08587	mHTT-specific	Intergenic	-9973	ENSMUST00000182375	ENSMUSG00000097958	ENSMUST00000182375	ENSMUSG00000097958	Gm8492	predicted gene 8492 [Source:MGI Symbol;Acc:MGI:3643249]	processed_pseudogene
chr17	9902564	9902909	Htt_PeakRegion_08593	mHTT-specific	Intergenic	-233033	ENSMUST00000057190	ENSMUSG00000046173	ENSMUST00000057190	ENSMUSG00000046173	Pabpc6	poly(A) binding protein, cytoplasmic 6 [Source:MGI Symbol;Acc:MGI:1914793]	protein_coding
chr17	10056037	10056192	Htt_PeakRegion_08594	mHTT-specific	Intergenic	263246	ENSMUST00000097414	ENSMUSG00000062078	ENSMUST00000097414	ENSMUSG00000062078	Qk	quaking [Source:MGI Symbol;Acc:MGI:97837]	protein_coding
chr17	10334207	10334458	Htt_PeakRegion_08605	mHTT-specific	Intergenic	9731	ENSMUST00000187397	ENSMUSG00000099384	ENSMUST00000187397	ENSMUSG00000099384	1700110C19Rik	RIKEN cDNA 1700110C19 gene [Source:MGI Symbol;Acc:MGI:1923884]	lincRNA
chr17	11412475	11412681	Htt_PeakRegion_08609	mHTT-specific	intron (ENSMUST00000191124, intron 4 of 11)	108931	ENSMUST00000186406	ENSMUSG00000023826	ENSMUST00000066658	ENSMUSG00000023826	Prkn	parkin RBR E3 ubiquitin protein ligase [Source:MGI Symbol;Acc:MGI:1355296]	protein_coding
chr17	13654705	13655140	Htt_PeakRegion_08617	mHTT-specific	intron (ENSMUST00000185626, intron 1 of 5)	13968	ENSMUST00000185626	ENSMUSG00000038347	ENSMUST00000143162	ENSMUSG00000038347	Tcte2	t-complex-associated testis expressed 2 [Source:MGI Symbol;Acc:MGI:98641]	protein_coding
chr17	15044073	15044259	Htt_PeakRegion_08621	mHTT-specific	intron (ENSMUST00000097393, intron 3 of 17)	2525	ENSMUST00000097393	ENSMUSG00000036552	ENSMUST00000040594	ENSMUSG00000036552	Ermard	ER membrane associated RNA degradation [Source:MGI Symbol;Acc:MGI:1917317]	protein_coding
chr17	22398927	22399081	Htt_PeakRegion_08625	mHTT-specific	Intergenic	-25218	ENSMUST00000141831	ENSMUSG00000071266	ENSMUST00000141831	ENSMUSG00000071266	Zfp946	zinc finger protein 946 [Source:MGI Symbol;Acc:MGI:1921399]	protein_coding
chr17	24238249	24238402	Htt_PeakRegion_08636	mHTT-specific	intron (ENSMUST00000115390, intron 8 of 16)	2621	ENSMUST00000184733	ENSMUSG00000099123	ENSMUST00000184733	ENSMUSG00000099123	Mir6965	microRNA 6965 [Source:MGI Symbol;Acc:MGI:5530706]	miRNA
chr17	24471228	24473711	Htt_PeakRegion_08641	mHTT-specific	TTS (ENSMUST00000053024)	-1414	ENSMUST00000054946	ENSMUSG00000045744	ENSMUST00000164508	ENSMUSG00000045744	Bricd5	BRICHOS domain containing 5 [Source:MGI Symbol;Acc:MGI:2441766]	protein_coding
chr17	24520933	24521016	Htt_PeakRegion_08642	mHTT-specific	intron (ENSMUST00000177405, intron 1 of 6)	-1767	ENSMUST00000088464	ENSMUSG00000052752	ENSMUST00000176092	ENSMUSG00000052752	Traf7	TNF receptor-associated factor 7 [Source:MGI Symbol;Acc:MGI:3042141]	protein_coding
chr17	25050516	25050686	Htt_PeakRegion_08667	mHTT-specific	intron (ENSMUST00000142000, intron 13 of 25)	5035	ENSMUST00000153895	ENSMUSG00000024169	ENSMUST00000024983	ENSMUSG00000024169	Ift140	intraflagellar transport 140 [Source:MGI Symbol;Acc:MGI:2146906]	protein_coding
chr17	26921849	26922167	Htt_PeakRegion_08703	mHTT-specific	TTS (ENSMUST00000184919)	1046	ENSMUST00000184919	ENSMUSG00000098586	ENSMUST00000184919	ENSMUSG00000098586	Gm27775	predicted gene, 27775 [Source:MGI Symbol;Acc:MGI:5531157]	miRNA
chr17	27317451	27317605	Htt_PeakRegion_08709	mHTT-specific	Intergenic	-10857	ENSMUST00000185107	ENSMUSG00000099237	ENSMUST00000185107	ENSMUSG00000099237	Mir7216	microRNA 7216 [Source:MGI Symbol;Acc:MGI:5530937]	miRNA
chr17	28945939	28946110	Htt_PeakRegion_08720	mHTT-specific	Intergenic	-3763	ENSMUST00000051526	ENSMUSG00000045378	ENSMUST00000051526	ENSMUSG00000045378	Pxt1	peroxisomal, testis specific 1 [Source:MGI Symbol;Acc:MGI:1916557]	protein_coding
chr17	29803495	29803637	Htt_PeakRegion_08729	mHTT-specific	Intergenic	31792	ENSMUST00000170786	ENSMUSG00000043557	ENSMUST00000167190	ENSMUSG00000043557	Mdga1	MAM domain containing glycosylphosphatidylinositol anchor 1 [Source:MGI Symbol;Acc:MGI:1922012]	protein_coding
chr17	34595673	34597583	Htt_PeakRegion_08779	mHTT-specific	TTS (ENSMUST00000173229)	1168	ENSMUST00000173229	ENSMUSG00000034673	ENSMUST00000038149	ENSMUSG00000034673	Pbx2	pre B cell leukemia homeobox 2 [Source:MGI Symbol;Acc:MGI:1341793]	protein_coding
chr17	34997145	34997338	Htt_PeakRegion_08793	mHTT-specific	Intergenic	-3745	ENSMUST00000087315	ENSMUSG00000007029	ENSMUST00000173336	ENSMUSG00000007029	Vars	valyl-tRNA synthetase [Source:MGI Symbol;Acc:MGI:90675]	protein_coding
chr17	35221520	35222021	Htt_PeakRegion_08803	mHTT-specific	promoter-TSS (ENSMUST00000176748)	-114	ENSMUST00000176748	ENSMUSG00000042419	ENSMUST00000176748	ENSMUSG00000042419	Nfkbil1	nuclear factor of kappa light polypeptide gene enhancer in B cells inhibitor like 1 [Source:MGI Symbol;Acc:MGI:1340031]	protein_coding
chr17	35244710	35245771	Htt_PeakRegion_08804	mHTT-specific	intron (ENSMUST00000174757, intron 4 of 5)	1166	ENSMUST00000184879	ENSMUSG00000098499	ENSMUST00000184879	ENSMUSG00000098499	Mir6975	microRNA 6975 [Source:MGI Symbol;Acc:MGI:5531075]	miRNA
chr17	37049165	37049323	Htt_PeakRegion_08822	mHTT-specific	exon (ENSMUST00000172789, exon 3 of 3)	666	ENSMUST00000173564	ENSMUSG00000024462	ENSMUST00000174071	ENSMUSG00000024462	Gabbr1	gamma-aminobutyric acid (GABA) B receptor, 1 [Source:MGI Symbol;Acc:MGI:1860139]	protein_coding
chr17	44230783	44231215	Htt_PeakRegion_08833	mHTT-specific	intron (ENSMUST00000024755, intron 1 of 5)	42427	ENSMUST00000024755	ENSMUSG00000023959	ENSMUST00000024755	ENSMUSG00000023959	Clic5	chloride intracellular channel 5 [Source:MGI Symbol;Acc:MGI:1917912]	protein_coding
chr17	44637573	44638151	Htt_PeakRegion_08834	mHTT-specific	intron (ENSMUST00000162878, intron 3 of 4)	3281	ENSMUST00000093699	ENSMUSG00000070209	ENSMUST00000093699	ENSMUSG00000070209	n-R5s27	nuclear encoded rRNA 5S 27 [Source:MGI Symbol;Acc:MGI:4421872]	rRNA
chr17	45197795	45197948	Htt_PeakRegion_08837	mHTT-specific	Intergenic	-12094	ENSMUST00000178626	ENSMUSG00000096425	ENSMUST00000178626	ENSMUSG00000096425	Gm24979	predicted gene, 24979 [Source:MGI Symbol;Acc:MGI:5454756]	miRNA
chr17	46634846	46635029	Htt_PeakRegion_08853	mHTT-specific	intron (ENSMUST00000003642, intron 12 of 15)	-5434	ENSMUST00000044442	ENSMUSG00000023972	ENSMUST00000044442	ENSMUSG00000023972	Ptk7	PTK7 protein tyrosine kinase 7 [Source:MGI Symbol;Acc:MGI:1918711]	protein_coding
chr17	46694051	46695141	Htt_PeakRegion_08857	mHTT-specific	intron (ENSMUST00000002839, intron 2 of 14)	10406	ENSMUST00000002839	ENSMUSG00000059409	ENSMUST00000002839	ENSMUSG00000059409	Ppp2r5d	protein phosphatase 2, regulatory subunit B', delta [Source:MGI Symbol;Acc:MGI:2388481]	protein_coding
chr17	49953042	49953220	Htt_PeakRegion_08874	mHTT-specific	Intergenic	-57164	ENSMUST00000159471	ENSMUSG00000090227	ENSMUST00000159471	ENSMUSG00000090227	Gm16554	predicted gene 16554 [Source:MGI Symbol;Acc:MGI:4414974]	antisense
chr17	57248907	57249127	Htt_PeakRegion_08903	mHTT-specific	promoter-TSS (ENSMUST00000019631)	-434	ENSMUST00000019631	ENSMUSG00000019487	ENSMUST00000019631	ENSMUSG00000019487	Trip10	thyroid hormone receptor interactor 10 [Source:MGI Symbol;Acc:MGI:2146901]	protein_coding
chr17	64487678	64487899	Htt_PeakRegion_08913	mHTT-specific	Intergenic	46983	ENSMUST00000185032	ENSMUSG00000098984	ENSMUST00000185032	ENSMUSG00000098984	Mir6420	microRNA 6420 [Source:MGI Symbol;Acc:MGI:5531389]	miRNA
chr17	67426267	67426343	Htt_PeakRegion_08933	mHTT-specific	Intergenic	-71846	ENSMUST00000037974	ENSMUSG00000033278	ENSMUST00000037974	ENSMUSG00000033278	Ptprm	protein tyrosine phosphatase, receptor type, M [Source:MGI Symbol;Acc:MGI:102694]	protein_coding
chr17	71448379	71449085	Htt_PeakRegion_08944	mHTT-specific	exon (ENSMUST00000127430, exon 6 of 48)	10568	ENSMUST00000183937	ENSMUSG00000091831	ENSMUST00000180522	ENSMUSG00000091831	Gm4707	predicted gene 4707 [Source:MGI Symbol;Acc:MGI:3782887]	protein_coding
chr17	80672877	80672970	Htt_PeakRegion_08967	mHTT-specific	intron (ENSMUST00000112389, intron 2 of 34)	55169	ENSMUST00000025089	ENSMUSG00000024242	ENSMUST00000112389	ENSMUSG00000024242	Map4k3	mitogen-activated protein kinase kinase kinase kinase 3 [Source:MGI Symbol;Acc:MGI:2154405]	protein_coding
chr17	85050091	85050168	Htt_PeakRegion_08980	mHTT-specific	intron (ENSMUST00000024944, intron 6 of 9)	21783	ENSMUST00000024944	ENSMUSG00000024131	ENSMUST00000024944	ENSMUSG00000024131	Slc3a1	solute carrier family 3, member 1 [Source:MGI Symbol;Acc:MGI:1195264]	protein_coding
chr17	87378626	87378841	Htt_PeakRegion_08989	mHTT-specific	promoter-TSS (ENSMUST00000148126)	-119	ENSMUST00000148126	ENSMUSG00000036918	ENSMUST00000126497	ENSMUSG00000036918	Ttc7	tetratricopeptide repeat domain 7 [Source:MGI Symbol;Acc:MGI:1920999]	protein_coding
chr17	88483930	88483987	Htt_PeakRegion_09000	mHTT-specific	intron (ENSMUST00000141052, intron 5 of 6)	43184	ENSMUST00000141052	ENSMUSG00000034998	ENSMUST00000134107	ENSMUSG00000034998	Foxn2	forkhead box N2 [Source:MGI Symbol;Acc:MGI:1347478]	protein_coding
chr18	3004798	3005997	Htt_PeakRegion_09005	mHTT-specific	Intergenic	22484	ENSMUST00000176956	ENSMUSG00000093774	ENSMUST00000176956	ENSMUSG00000093774	Vmn1r-ps151	vomeronasal 1 receptor, pseudogene 151 [Source:MGI Symbol;Acc:MGI:3852490]	unprocessed_pseudogene
chr18	3096306	3096491	Htt_PeakRegion_09006	mHTT-specific	Intergenic	-14923	ENSMUST00000176452	ENSMUSG00000093444	ENSMUST00000176452	ENSMUSG00000093444	Vmn1r-ps152	vomeronasal 1 receptor, pseudogene 152 [Source:MGI Symbol;Acc:MGI:3852491]	unprocessed_pseudogene
chr18	3407350	3407831	Htt_PeakRegion_09008	mHTT-specific	intron (ENSMUST00000080089, intron 3 of 20)	-16859	ENSMUST00000161852	ENSMUSG00000024231	ENSMUST00000162301	ENSMUSG00000024231	Cul2	cullin 2 [Source:MGI Symbol;Acc:MGI:1918995]	protein_coding
chr18	10688634	10688900	Htt_PeakRegion_09028	mHTT-specific	intron (ENSMUST00000117828, intron 3 of 8)	17929	ENSMUST00000002549	ENSMUSG00000002475	ENSMUST00000144150	ENSMUSG00000002475	Abhd3	abhydrolase domain containing 3 [Source:MGI Symbol;Acc:MGI:2147183]	protein_coding
chr18	21187077	21187137	Htt_PeakRegion_09044	mHTT-specific	intron (ENSMUST00000049260, intron 2 of 5)	-109997	ENSMUST00000084199	ENSMUSG00000062962	ENSMUST00000084199	ENSMUSG00000062962	Gm6378	predicted pseudogene 6378 [Source:MGI Symbol;Acc:MGI:3647253]	processed_pseudogene
chr18	31724912	31725108	Htt_PeakRegion_09065	mHTT-specific	Intergenic	-34814	ENSMUST00000115808	ENSMUSG00000041915	ENSMUST00000115808	ENSMUSG00000041915	Ammecr1l	AMME chromosomal region gene 1-like [Source:MGI Symbol;Acc:MGI:2442711]	protein_coding
chr18	35778713	35779059	Htt_PeakRegion_09098	mHTT-specific	intron (ENSMUST00000170693, intron 1 of 6)	7284	ENSMUST00000167406	ENSMUSG00000091896	ENSMUST00000167406	ENSMUSG00000091896	Ube2d2a	ubiquitin-conjugating enzyme E2D 2A [Source:MGI Symbol;Acc:MGI:1930715]	protein_coding
chr18	35814219	35814488	Htt_PeakRegion_09103	mHTT-specific	Intergenic	-15464	ENSMUST00000060722	ENSMUSG00000046668	ENSMUST00000060722	ENSMUSG00000046668	Cxxc5	CXXC finger 5 [Source:MGI Symbol;Acc:MGI:1914643]	protein_coding
chr18	40308110	40308270	Htt_PeakRegion_09127	mHTT-specific	intron (ENSMUST00000091927, intron 1 of 1)	49829	ENSMUST00000091927	ENSMUSG00000051401	ENSMUST00000091927	ENSMUSG00000051401	Kctd16	potassium channel tetramerisation domain containing 16 [Source:MGI Symbol;Acc:MGI:1914659]	protein_coding
chr18	42916341	42916442	Htt_PeakRegion_09137	mHTT-specific	intron (ENSMUST00000025377, intron 1 of 8)	-16749	ENSMUST00000120632	ENSMUSG00000024500	ENSMUST00000136118	ENSMUSG00000024500	Ppp2r2b	protein phosphatase 2, regulatory subunit B, beta [Source:MGI Symbol;Acc:MGI:1920180]	protein_coding
chr18	43396955	43397119	Htt_PeakRegion_09139	mHTT-specific	intron (ENSMUST00000121805, intron 1 of 13)	-3660	ENSMUST00000025379	ENSMUSG00000024501	ENSMUST00000135547	ENSMUSG00000024501	Dpysl3	dihydropyrimidinase-like 3 [Source:MGI Symbol;Acc:MGI:1349762]	protein_coding
chr18	53240233	53240391	Htt_PeakRegion_09149	mHTT-specific	Intergenic	-5350	ENSMUST00000165032	ENSMUSG00000024535	ENSMUST00000025417	ENSMUSG00000024535	Snx24	sorting nexing 24 [Source:MGI Symbol;Acc:MGI:1916476]	protein_coding
chr18	54426173	54426549	Htt_PeakRegion_09155	mHTT-specific	intron (ENSMUST00000181269, intron 1 of 2)	4066	ENSMUST00000181269	ENSMUSG00000096982	ENSMUST00000181269	ENSMUSG00000096982	Redrum	Redrum, erythroid developmental long intergenic non-protein coding transcript [Source:MGI Symbol;Acc:MGI:1924683]	lincRNA
chr18	56998912	56998945	Htt_PeakRegion_09159	mHTT-specific	Intergenic	-23561	ENSMUST00000025488	ENSMUSG00000024592	ENSMUST00000139243	ENSMUSG00000024592	C330018D20Rik	RIKEN cDNA C330018D20 gene [Source:MGI Symbol;Acc:MGI:1924672]	protein_coding
chr18	60596763	60598337	Htt_PeakRegion_09168	mHTT-specific	intron (ENSMUST00000130360, intron 2 of 2)	2947	ENSMUST00000128528	ENSMUSG00000043079	ENSMUST00000155195	ENSMUSG00000043079	Synpo	synaptopodin [Source:MGI Symbol;Acc:MGI:1099446]	protein_coding
chr18	65264292	65264633	Htt_PeakRegion_09202	mHTT-specific	Intergenic	15602	ENSMUST00000083468	ENSMUSG00000065402	ENSMUST00000083468	ENSMUSG00000065402	Mir122	microRNA 122 [Source:MGI Symbol;Acc:MGI:2676805]	miRNA
chr18	67985061	67985226	Htt_PeakRegion_09212	mHTT-specific	intron (ENSMUST00000063775, intron 1 of 5)	51887	ENSMUST00000063775	ENSMUSG00000024544	ENSMUST00000063775	ENSMUSG00000024544	Ldlrad4	low density lipoprotein receptor class A domain containing 4 [Source:MGI Symbol;Acc:MGI:1277150]	protein_coding
chr18	73680965	73681000	Htt_PeakRegion_09223	mHTT-specific	intron (ENSMUST00000025393, intron 1 of 11)	-2752	ENSMUST00000114939	ENSMUSG00000024515	ENSMUST00000131339	ENSMUSG00000024515	Smad4	SMAD family member 4 [Source:MGI Symbol;Acc:MGI:894293]	protein_coding
chr18	75368213	75368355	Htt_PeakRegion_09230	mHTT-specific	promoter-TSS (ENSMUST00000168918)	-599	ENSMUST00000168918	ENSMUSG00000025880	ENSMUST00000026999	ENSMUSG00000025880	Smad7	SMAD family member 7 [Source:MGI Symbol;Acc:MGI:1100518]	protein_coding
chr18	83125065	83125255	Htt_PeakRegion_09256	mHTT-specific	Intergenic	-17300	ENSMUST00000185460	ENSMUSG00000100430	ENSMUST00000185460	ENSMUSG00000100430	1700095A13Rik	RIKEN cDNA 1700095A13 gene [Source:MGI Symbol;Acc:MGI:1924245]	lincRNA
chr18	88763560	88764054	Htt_PeakRegion_09262	mHTT-specific	intron (ENSMUST00000136173, intron 3 of 7)	-5316	ENSMUST00000155169	ENSMUSG00000056153	ENSMUST00000123826	ENSMUSG00000056153	Socs6	suppressor of cytokine signaling 6 [Source:MGI Symbol;Acc:MGI:1924885]	protein_coding
chr19	4104063	4104389	Htt_PeakRegion_09282	mHTT-specific	intron (ENSMUST00000151957, intron 5 of 22)	3604	ENSMUST00000100022	ENSMUSG00000024851	ENSMUST00000128798	ENSMUSG00000024851	Pitpnm1	phosphatidylinositol transfer protein, membrane-associated 1 [Source:MGI Symbol;Acc:MGI:1197524]	protein_coding
chr19	4279516	4280054	Htt_PeakRegion_09291	mHTT-specific	TTS (ENSMUST00000167215)	1226	ENSMUST00000170283	ENSMUSG00000005986	ENSMUST00000167215	ENSMUSG00000005986	Ankrd13d	ankyrin repeat domain 13 family, member D [Source:MGI Symbol;Acc:MGI:1915673]	protein_coding
chr19	4299663	4299930	Htt_PeakRegion_09292	mHTT-specific	intron (ENSMUST00000171123, intron 1 of 13)	5411	ENSMUST00000167511	ENSMUSG00000024858	ENSMUST00000168594	ENSMUSG00000024858	Grk2	G protein-coupled receptor kinase 2 [Source:MGI Symbol;Acc:MGI:87940]	protein_coding
chr19	4356924	4359522	Htt_PeakRegion_09296	mHTT-specific	intron (ENSMUST00000175959, intron 3 of 6)	4664	ENSMUST00000175959	ENSMUSG00000054611	ENSMUST00000176532	ENSMUSG00000054611	Kdm2a	lysine (K)-specific demethylase 2A [Source:MGI Symbol;Acc:MGI:1354736]	protein_coding
chr19	5757775	5758213	Htt_PeakRegion_09349	mHTT-specific	TTS (ENSMUST00000025890)	13407	ENSMUST00000025890	ENSMUSG00000024941	ENSMUST00000025890	ENSMUSG00000024941	Scyl1	SCY1-like 1 (S. cerevisiae) [Source:MGI Symbol;Acc:MGI:1931787]	protein_coding
chr19	6935147	6937674	Htt_PeakRegion_09373	mHTT-specific	Intergenic	-1896	ENSMUST00000025908	ENSMUSG00000024957	ENSMUST00000025908	ENSMUSG00000024957	Kcnk4	potassium channel, subfamily K, member 4 [Source:MGI Symbol;Acc:MGI:1298234]	protein_coding
chr19	8755361	8756882	Htt_PeakRegion_09383	mHTT-specific	promoter-TSS (ENSMUST00000010241)	-951	ENSMUST00000010241	ENSMUSG00000010097	ENSMUST00000184826	ENSMUSG00000010097	Nxf1	nuclear RNA export factor 1 [Source:MGI Symbol;Acc:MGI:1858330]	protein_coding
chr19	26677902	26678108	Htt_PeakRegion_09429	mHTT-specific	intron (ENSMUST00000176769, intron 14 of 31)	-3005	ENSMUST00000175935	ENSMUSG00000024921	ENSMUST00000177252	ENSMUSG00000024921	Smarca2	SWI/SNF related, matrix associated, actin dependent regulator of chromatin, subfamily a, member 2 [Source:MGI Symbol;Acc:MGI:99603]	protein_coding
chr19	37176384	37178135	Htt_PeakRegion_09465	mHTT-specific	intron (ENSMUST00000180609, intron 2 of 2)	757	ENSMUST00000133988	ENSMUSG00000039652	ENSMUST00000128642	ENSMUSG00000039652	Cpeb3	cytoplasmic polyadenylation element binding protein 3 [Source:MGI Symbol;Acc:MGI:2443075]	protein_coding
chr19	37270257	37271416	Htt_PeakRegion_09472	mHTT-specific	exon (ENSMUST00000131070, exon 24 of 24)	20041	ENSMUST00000134740	ENSMUSG00000056999	ENSMUST00000154339	ENSMUSG00000056999	Ide	insulin degrading enzyme [Source:MGI Symbol;Acc:MGI:96412]	protein_coding
chr19	37337739	37338086	Htt_PeakRegion_09480	mHTT-specific	promoter-TSS (ENSMUST00000154308)	-61	ENSMUST00000154308	ENSMUSG00000056999	ENSMUST00000154339	ENSMUSG00000056999	Ide	insulin degrading enzyme [Source:MGI Symbol;Acc:MGI:96412]	protein_coding
chr19	37372264	37372452	Htt_PeakRegion_09481	mHTT-specific	Intergenic	-4045	ENSMUST00000012587	ENSMUSG00000012443	ENSMUST00000012587	ENSMUSG00000012443	Kif11	kinesin family member 11 [Source:MGI Symbol;Acc:MGI:1098231]	protein_coding
chr19	37794506	37794527	Htt_PeakRegion_09484	mHTT-specific	Intergenic	96709	ENSMUST00000025946	ENSMUSG00000024987	ENSMUST00000025946	ENSMUSG00000024987	Cyp26a1	cytochrome P450, family 26, subfamily a, polypeptide 1 [Source:MGI Symbol;Acc:MGI:1096359]	protein_coding
chr19	40891523	40893219	Htt_PeakRegion_09495	mHTT-specific	Intergenic	-2332	ENSMUST00000183735	ENSMUSG00000099118	ENSMUST00000183735	ENSMUSG00000099118	Mir8092	microRNA 8092 [Source:MGI Symbol;Acc:MGI:5530789]	miRNA
chr19	45649455	45650216	Htt_PeakRegion_09527	mHTT-specific	intron (ENSMUST00000046869, intron 1 of 8)	-9033	ENSMUST00000159590	ENSMUSG00000040913	ENSMUST00000159590	ENSMUSG00000040913	Fbxw4	F-box and WD-40 domain protein 4 [Source:MGI Symbol;Acc:MGI:1354698]	protein_coding
chr19	46473985	46474138	Htt_PeakRegion_09542	mHTT-specific	intron (ENSMUST00000123252, intron 2 of 2)	-9035	ENSMUST00000144341	ENSMUSG00000025231	ENSMUST00000039922	ENSMUSG00000025231	Sufu	SUFU negative regulator of hedgehog signaling [Source:MGI Symbol;Acc:MGI:1345643]	protein_coding
chr19	47069809	47071057	Htt_PeakRegion_09551	mHTT-specific	intron (ENSMUST00000026027, intron 1 of 10)	2685	ENSMUST00000026027	ENSMUSG00000025049	ENSMUST00000026027	ENSMUSG00000025049	Taf5	TATA-box binding protein associated factor 5 [Source:MGI Symbol;Acc:MGI:2442144]	protein_coding
chrX	73540305	73540463	Htt_PeakRegion_09608	mHTT-specific	intron (ENSMUST00000114479, intron 11 of 21)	37298	ENSMUST00000088429	ENSMUSG00000031376	ENSMUST00000033744	ENSMUSG00000031376	Atp2b3	ATPase, Ca++ transporting, plasma membrane 3 [Source:MGI Symbol;Acc:MGI:1347353]	protein_coding
chrX	76598718	76599061	Htt_PeakRegion_09609	mHTT-specific	intron (ENSMUST00000114054, intron 1 of 1)	4034	ENSMUST00000114054	ENSMUSG00000079525	ENSMUST00000114054	ENSMUSG00000079525	Cldn34d	claudin 34D [Source:MGI Symbol;Acc:MGI:1922237]	protein_coding
chrX	94913764	94914432	Htt_PeakRegion_09611	mHTT-specific	Intergenic	84585	ENSMUST00000142240	ENSMUSG00000087522	ENSMUST00000142240	ENSMUSG00000087522	Gm371	predicted pseudogene 371 [Source:MGI Symbol;Acc:MGI:2685217]	processed_pseudogene
chrX	143482944	143483178	Htt_PeakRegion_09622	mHTT-specific	Intergenic	-35530	ENSMUST00000033640	ENSMUSG00000031284	ENSMUST00000112864	ENSMUSG00000031284	Pak3	p21 (RAC1) activated kinase 3 [Source:MGI Symbol;Acc:MGI:1339656]	protein_coding
chrY	34026252	34026314	Htt_PeakRegion_09642	mHTT-specific	Intergenic	2601	ENSMUST00000189513	ENSMUSG00000101870	ENSMUST00000189513	ENSMUSG00000101870	Gm21745	predicted gene, 21745 [Source:MGI Symbol;Acc:MGI:5433909]	unprocessed_pseudogene
chrY	90737564	90738157	Htt_PeakRegion_09649	mHTT-specific	Intergenic	-15196	ENSMUST00000167967	ENSMUSG00000095134	ENSMUST00000167967	ENSMUSG00000095134	Mid1-ps1	midline 1, pseudogene 1 [Source:MGI Symbol;Acc:MGI:5780070]	unprocessed_pseudogene
chrY	90749734	90751448	Htt_PeakRegion_09651	mHTT-specific	Intergenic	-2466	ENSMUST00000167967	ENSMUSG00000095134	ENSMUST00000167967	ENSMUSG00000095134	Mid1-ps1	midline 1, pseudogene 1 [Source:MGI Symbol;Acc:MGI:5780070]	unprocessed_pseudogene
chrY	90753041	90754411	Htt_PeakRegion_09652	mHTT-specific	TTS (ENSMUST00000177893)	669	ENSMUST00000167967	ENSMUSG00000095134	ENSMUST00000167967	ENSMUSG00000095134	Mid1-ps1	midline 1, pseudogene 1 [Source:MGI Symbol;Acc:MGI:5780070]	unprocessed_pseudogene
chr1	16342322	16343138	Htt_PeakRegion_00016	WT-mHTT-shared	TTS (ENSMUST00000128957)	32665	ENSMUST00000115360	ENSMUSG00000025920	ENSMUST00000115360	ENSMUSG00000025920	Stau2	staufen double-stranded RNA binding protein 2 [Source:MGI Symbol;Acc:MGI:1352508]	protein_coding
chr1	42698240	42703835	Htt_PeakRegion_00088	WT-mHTT-shared	exon (ENSMUST00000054883, exon 1 of 1)	5270	ENSMUST00000054883	ENSMUSG00000045515	ENSMUST00000054883	ENSMUSG00000045515	Pou3f3	POU domain, class 3, transcription factor 3 [Source:MGI Symbol;Acc:MGI:102564]	protein_coding
chr1	75211631	75218968	Htt_PeakRegion_00178	WT-mHTT-shared	TTS (ENSMUST00000186971)	2114	ENSMUST00000186971	ENSMUSG00000026202	ENSMUST00000189131	ENSMUSG00000026202	Tuba4a	tubulin, alpha 4A [Source:MGI Symbol;Acc:MGI:1095410]	protein_coding
chr1	75244566	75250630	Htt_PeakRegion_00180	WT-mHTT-shared	exon (ENSMUST00000027404, exon 23 of 23)	-4724	ENSMUST00000191154	ENSMUSG00000101840	ENSMUST00000191154	ENSMUSG00000101840	Gm28294	predicted gene 28294 [Source:MGI Symbol;Acc:MGI:5579000]	antisense
chr1	143998343	144004698	Htt_PeakRegion_00336	WT-mHTT-shared	TTS (ENSMUST00000027606)	2511	ENSMUST00000153527	ENSMUSG00000026360	ENSMUST00000127206	ENSMUSG00000026360	Rgs2	regulator of G-protein signaling 2 [Source:MGI Symbol;Acc:MGI:1098271]	protein_coding
chr1	161034627	161044838	Htt_PeakRegion_00401	WT-mHTT-shared	promoter-TSS (ENSMUST00000195700)	-887	ENSMUST00000195700	ENSMUSG00000102864	ENSMUST00000195700	ENSMUSG00000102864	Gm37634	predicted gene, 37634 [Source:MGI Symbol;Acc:MGI:5610862]	antisense
chr1	164432056	164441996	Htt_PeakRegion_00409	WT-mHTT-shared	TTS (ENSMUST00000027863)	6693	ENSMUST00000193980	ENSMUSG00000026576	ENSMUST00000193367	ENSMUSG00000026576	Atp1b1	ATPase, Na+/K+ transporting, beta 1 polypeptide [Source:MGI Symbol;Acc:MGI:88108]	protein_coding
chr1	178315315	178338067	Htt_PeakRegion_00459	WT-mHTT-shared	exon (ENSMUST00000037748, exon 14 of 14)	-2520	ENSMUST00000159117	ENSMUSG00000089788	ENSMUST00000159117	ENSMUSG00000089788	NA	NA	NA
chr2	3963885	3964638	Htt_PeakRegion_00551	WT-mHTT-shared	Intergenic	-35123	ENSMUST00000136489	ENSMUSG00000086445	ENSMUST00000136489	ENSMUSG00000086445	Gm13191	predicted gene 13191 [Source:MGI Symbol;Acc:MGI:3650045]	lincRNA
chr2	25281864	25304837	Htt_PeakRegion_00624	WT-mHTT-shared	intron (ENSMUST00000114308, intron 19 of 19)	2131	ENSMUST00000129723	ENSMUSG00000085830	ENSMUST00000129723	ENSMUSG00000085830	Grin1os	glutamate receptor, ionotropic, NMDA1 (zeta 1), opposite strand [Source:MGI Symbol;Acc:MGI:2443867]	antisense
chr2	29975452	30021273	Htt_PeakRegion_00672	WT-mHTT-shared	intron (ENSMUST00000113719, intron 20 of 56)	2413	ENSMUST00000184313	ENSMUSG00000098453	ENSMUST00000184313	ENSMUSG00000098453	Mir6997	microRNA 6997 [Source:MGI Symbol;Acc:MGI:5530692]	miRNA
chr2	30067472	30072912	Htt_PeakRegion_00674	WT-mHTT-shared	promoter-TSS (ENSMUST00000147590)	22	ENSMUST00000147590	ENSMUSG00000054766	ENSMUST00000125824	ENSMUSG00000054766	Set	SET nuclear oncogene [Source:MGI Symbol;Acc:MGI:1860267]	protein_coding
chr2	38122973	38123825	Htt_PeakRegion_00761	WT-mHTT-shared	intron (ENSMUST00000143095, intron 4 of 5)	42682	ENSMUST00000126889	ENSMUSG00000035392	ENSMUST00000126889	ENSMUSG00000035392	Dennd1a	DENN/MADD domain containing 1A [Source:MGI Symbol;Acc:MGI:2442794]	protein_coding
chr2	73274817	73285625	Htt_PeakRegion_00850	WT-mHTT-shared	intron (ENSMUST00000147133, intron 1 of 2)	8255	ENSMUST00000147133	ENSMUSG00000068859	ENSMUST00000147133	ENSMUSG00000068859	Sp9	trans-acting transcription factor 9 [Source:MGI Symbol;Acc:MGI:3574660]	protein_coding
chr2	74651031	74654788	Htt_PeakRegion_00868	WT-mHTT-shared	TTS (ENSMUST00000001867)	6509	ENSMUST00000173623	ENSMUSG00000001815	ENSMUST00000173623	ENSMUSG00000001815	Evx2	even-skipped homeobox 2 [Source:MGI Symbol;Acc:MGI:95462]	protein_coding
chr2	98662189	98662995	Htt_PeakRegion_00955	WT-mHTT-shared	intron (ENSMUST00000099684, intron 1 of 3)	355	ENSMUST00000099684	ENSMUSG00000075015	ENSMUST00000099684	ENSMUSG00000075015	Gm10801	predicted gene 10801 [Source:MGI Symbol;Acc:MGI:3641656]	protein_coding
chr2	98663809	98664050	Htt_PeakRegion_00956	WT-mHTT-shared	intron (ENSMUST00000099684, intron 3 of 3)	1693	ENSMUST00000099684	ENSMUSG00000075015	ENSMUST00000099684	ENSMUSG00000075015	Gm10801	predicted gene 10801 [Source:MGI Symbol;Acc:MGI:3641656]	protein_coding
chr2	98664920	98665255	Htt_PeakRegion_00957	WT-mHTT-shared	Intergenic	2213	ENSMUST00000099683	ENSMUSG00000075014	ENSMUST00000099683	ENSMUSG00000075014	Gm10800	predicted gene 10800 [Source:MGI Symbol;Acc:MGI:3641657]	protein_coding
chr2	98666212	98667366	Htt_PeakRegion_00958	WT-mHTT-shared	exon (ENSMUST00000099683, exon 4 of 5)	512	ENSMUST00000099683	ENSMUSG00000075014	ENSMUST00000099683	ENSMUSG00000075014	Gm10800	predicted gene 10800 [Source:MGI Symbol;Acc:MGI:3641657]	protein_coding
chr2	116050252	116065721	Htt_PeakRegion_01004	WT-mHTT-shared	intron (ENSMUST00000140461, intron 4 of 5)	855	ENSMUST00000138526	ENSMUSG00000027210	ENSMUST00000133990	ENSMUSG00000027210	Meis2	Meis homeobox 2 [Source:MGI Symbol;Acc:MGI:108564]	protein_coding
chr2	121306272	121316986	Htt_PeakRegion_01054	WT-mHTT-shared	TTS (ENSMUST00000094639)	-15621	ENSMUST00000129000	ENSMUSG00000087704	ENSMUST00000129000	ENSMUSG00000087704	Gm14978	predicted gene 14978 [Source:MGI Symbol;Acc:MGI:3705122]	antisense
chr2	130629966	130639861	Htt_PeakRegion_01106	WT-mHTT-shared	exon (ENSMUST00000045761, exon 5 of 5)	3181	ENSMUST00000089561	ENSMUSG00000037703	ENSMUST00000110260	ENSMUSG00000037703	Lzts3	leucine zipper, putative tumor suppressor family member 3 [Source:MGI Symbol;Acc:MGI:2656976]	protein_coding
chr2	156141177	156189458	Htt_PeakRegion_01213	WT-mHTT-shared	promoter-TSS (ENSMUST00000135274)	-106	ENSMUST00000135274	ENSMUSG00000027620	ENSMUST00000130516	ENSMUSG00000027620	Rbm39	RNA binding motif protein 39 [Source:MGI Symbol;Acc:MGI:2157953]	protein_coding
chr2	158374614	158388894	Htt_PeakRegion_01243	WT-mHTT-shared	TTS (ENSMUST00000138307)	2220	ENSMUST00000082651	ENSMUSG00000064585	ENSMUST00000082651	ENSMUSG00000064585	Gm25129	predicted gene, 25129 [Source:MGI Symbol;Acc:MGI:5454906]	snoRNA
chr2	164918845	164920309	Htt_PeakRegion_01280	WT-mHTT-shared	TTS (ENSMUST00000142338)	5487	ENSMUST00000142338	ENSMUSG00000085436	ENSMUST00000129364	ENSMUSG00000085436	Zfp335os	zinc finger protein 335, opposite strand [Source:MGI Symbol;Acc:MGI:3649775]	antisense
chr3	55460966	55473664	Htt_PeakRegion_01454	WT-mHTT-shared	exon (ENSMUST00000167204, exon 7 of 7)	4895	ENSMUST00000179544	ENSMUSG00000094962	ENSMUST00000179544	ENSMUSG00000094962	Gm21954	predicted gene, 21954 [Source:MGI Symbol;Acc:MGI:5439423]	protein_coding
chr3	66973996	66978175	Htt_PeakRegion_01487	WT-mHTT-shared	intron (ENSMUST00000195261, intron 2 of 4)	2361	ENSMUST00000162060	ENSMUSG00000027833	ENSMUST00000195261	ENSMUSG00000027833	Shox2	short stature homeobox 2 [Source:MGI Symbol;Acc:MGI:1201673]	protein_coding
chr3	88208016	88209388	Htt_PeakRegion_01542	WT-mHTT-shared	promoter-TSS (ENSMUST00000181636)	-770	ENSMUST00000181636	ENSMUSG00000097156	ENSMUST00000181636	ENSMUSG00000097156	Gm3764	predicted gene 3764 [Source:MGI Symbol;Acc:MGI:3781938]	lincRNA
chr3	88630764	88656416	Htt_PeakRegion_01557	WT-mHTT-shared	promoter-TSS (ENSMUST00000176272)	-342	ENSMUST00000176272	ENSMUSG00000028059	ENSMUST00000176539	ENSMUSG00000028059	Arhgef2	rho/rac guanine nucleotide exchange factor (GEF) 2 [Source:MGI Symbol;Acc:MGI:103264]	protein_coding
chr3	89169788	89179047	Htt_PeakRegion_01583	WT-mHTT-shared	promoter-TSS (ENSMUST00000139221)	463	ENSMUST00000132830	ENSMUSG00000068917	ENSMUST00000139221	ENSMUSG00000068917	Clk2	CDC-like kinase 2 [Source:MGI Symbol;Acc:MGI:1098669]	protein_coding
chr3	96042708	96044967	Htt_PeakRegion_01637	WT-mHTT-shared	intron (ENSMUST00000015891, intron 7 of 14)	13881	ENSMUST00000140518	ENSMUSG00000015747	ENSMUST00000131281	ENSMUSG00000015747	Vps45	vacuolar protein sorting 45 [Source:MGI Symbol;Acc:MGI:891965]	protein_coding
chr3	116243774	116251899	Htt_PeakRegion_01727	WT-mHTT-shared	Intergenic	5647	ENSMUST00000090473	ENSMUSG00000068696	ENSMUST00000090473	ENSMUSG00000068696	Gpr88	G-protein coupled receptor 88 [Source:MGI Symbol;Acc:MGI:1927653]	protein_coding
chr4	127022072	127051050	Htt_PeakRegion_02129	WT-mHTT-shared	intron (ENSMUST00000146285, intron 8 of 9)	779	ENSMUST00000137457	ENSMUSG00000085334	ENSMUST00000137457	ENSMUSG00000085334	Gm12940	predicted gene 12940 [Source:MGI Symbol;Acc:MGI:3702626]	processed_transcript
chr4	129174825	129188940	Htt_PeakRegion_02152	WT-mHTT-shared	TTS (ENSMUST00000142490)	647	ENSMUST00000049081	ENSMUSG00000040928	ENSMUST00000142490	ENSMUSG00000040928	S100pbp	S100P binding protein [Source:MGI Symbol;Acc:MGI:1921898]	protein_coding
chr4	134922891	134932954	Htt_PeakRegion_02208	WT-mHTT-shared	TTS (ENSMUST00000078084)	2477	ENSMUST00000149003	ENSMUSG00000037266	ENSMUST00000149003	ENSMUSG00000037266	Rsrp1	arginine/serine rich protein 1 [Source:MGI Symbol;Acc:MGI:106498]	protein_coding
chr4	138455827	138460746	Htt_PeakRegion_02247	WT-mHTT-shared	exon (ENSMUST00000050918, exon 2 of 2)	3973	ENSMUST00000050918	ENSMUSG00000046447	ENSMUST00000050918	ENSMUSG00000046447	Camk2n1	calcium/calmodulin-dependent protein kinase II inhibitor 1 [Source:MGI Symbol;Acc:MGI:1913509]	protein_coding
chr5	23424866	23434286	Htt_PeakRegion_02411	WT-mHTT-shared	intron (ENSMUST00000191186, intron 1 of 2)	3733	ENSMUST00000191186	ENSMUSG00000073147	ENSMUST00000188328	ENSMUSG00000073147	5031425E22Rik	RIKEN cDNA 5031425E22 gene [Source:MGI Symbol;Acc:MGI:1923227]	lincRNA
chr5	23502661	23511215	Htt_PeakRegion_02416	WT-mHTT-shared	exon (ENSMUST00000088392, exon 15 of 15)	8669	ENSMUST00000194010	ENSMUSG00000029004	ENSMUST00000126586	ENSMUSG00000029004	Kmt2e	lysine (K)-specific methyltransferase 2E [Source:MGI Symbol;Acc:MGI:1924825]	protein_coding
chr5	31193192	31206117	Htt_PeakRegion_02459	WT-mHTT-shared	TTS (ENSMUST00000031029)	631	ENSMUST00000176542	ENSMUSG00000043059	ENSMUST00000176542	ENSMUSG00000043059	Zfp513	zinc finger protein 513 [Source:MGI Symbol;Acc:MGI:2141255]	protein_coding
chr5	31244838	31250387	Htt_PeakRegion_02462	WT-mHTT-shared	intron (ENSMUST00000142646, intron 1 of 3)	190	ENSMUST00000142646	ENSMUSG00000029148	ENSMUST00000031034	ENSMUSG00000029148	Nrbp1	nuclear receptor binding protein 1 [Source:MGI Symbol;Acc:MGI:2183436]	protein_coding
chr5	36628773	36630766	Htt_PeakRegion_02516	WT-mHTT-shared	exon (ENSMUST00000031091, exon 3 of 9)	-8515	ENSMUST00000150088	ENSMUSG00000029190	ENSMUST00000174019	ENSMUSG00000029190	D5Ertd579e	DNA segment, Chr 5, ERATO Doi 579, expressed [Source:MGI Symbol;Acc:MGI:1261849]	protein_coding
chr5	36660851	36662800	Htt_PeakRegion_02517	WT-mHTT-shared	intron (ENSMUST00000031091, intron 2 of 8)	4686	ENSMUST00000158782	ENSMUSG00000089407	ENSMUST00000158782	ENSMUSG00000089407	Gm24878	predicted gene, 24878 [Source:MGI Symbol;Acc:MGI:5454655]	snRNA
chr5	115234973	115242984	Htt_PeakRegion_02722	WT-mHTT-shared	intron (ENSMUST00000154800, intron 1 of 1)	932	ENSMUST00000142233	ENSMUSG00000060152	ENSMUST00000142233	ENSMUSG00000060152	Pop5	processing of precursor 5, ribonuclease P/MRP family (S. cerevisiae) [Source:MGI Symbol;Acc:MGI:2151221]	protein_coding
chr5	115292121	115301416	Htt_PeakRegion_02723	WT-mHTT-shared	TTS (ENSMUST00000009157)	2666	ENSMUST00000123292	ENSMUSG00000009013	ENSMUST00000125959	ENSMUSG00000009013	Dynll1	dynein light chain LC8-type 1 [Source:MGI Symbol;Acc:MGI:1861457]	protein_coding
chr5	122476068	122494612	Htt_PeakRegion_02800	WT-mHTT-shared	intron (ENSMUST00000179939, intron 5 of 20)	16885	ENSMUST00000177974	ENSMUSG00000029467	ENSMUST00000179939	ENSMUSG00000029467	Atp2a2	ATPase, Ca++ transporting, cardiac muscle, slow twitch 2 [Source:MGI Symbol;Acc:MGI:88110]	protein_coding
chr5	124115129	124120894	Htt_PeakRegion_02841	WT-mHTT-shared	TTS (ENSMUST00000086123)	1333	ENSMUST00000145667	ENSMUSG00000029404	ENSMUST00000149835	ENSMUSG00000029404	Arl6ip4	ADP-ribosylation factor-like 6 interacting protein 4 [Source:MGI Symbol;Acc:MGI:1929500]	protein_coding
chr5	125135507	125136523	Htt_PeakRegion_02866	WT-mHTT-shared	intron (ENSMUST00000111402, intron 1 of 47)	-11115	ENSMUST00000055256	ENSMUSG00000029478	ENSMUST00000111402	ENSMUSG00000029478	Ncor2	nuclear receptor co-repressor 2 [Source:MGI Symbol;Acc:MGI:1337080]	protein_coding
chr5	142895557	142909007	Htt_PeakRegion_02994	WT-mHTT-shared	TTS (ENSMUST00000100497)	3539	ENSMUST00000171419	ENSMUSG00000029580	ENSMUST00000165629	ENSMUSG00000029580	Actb	actin, beta [Source:MGI Symbol;Acc:MGI:87904]	protein_coding
chr5	143936580	143937167	Htt_PeakRegion_03008	WT-mHTT-shared	promoter-TSS (ENSMUST00000169758)	-209	ENSMUST00000169758	ENSMUSG00000075569	ENSMUST00000031618	ENSMUSG00000075569	Rsph10b	radial spoke head 10 homolog B (Chlamydomonas) [Source:MGI Symbol;Acc:MGI:1922386]	protein_coding
chr6	3201068	3201565	Htt_PeakRegion_03048	WT-mHTT-shared	Intergenic	-87202	ENSMUST00000188807	ENSMUSG00000099762	ENSMUST00000187572	ENSMUSG00000099762	Gm21149	predicted gene, 21149 [Source:MGI Symbol;Acc:MGI:5434504]	protein_coding
chr6	6867842	6874141	Htt_PeakRegion_03057	WT-mHTT-shared	TTS (ENSMUST00000184182)	641	ENSMUST00000184182	ENSMUSG00000098326	ENSMUST00000184182	ENSMUSG00000098326	Dlx6os1	distal-less homeobox 6, opposite strand 1 [Source:MGI Symbol;Acc:MGI:2443217]	misc_RNA
chr6	41620966	41623931	Htt_PeakRegion_03156	WT-mHTT-shared	intron (ENSMUST00000031902, intron 13 of 14)	2506	ENSMUST00000167497	ENSMUSG00000029869	ENSMUST00000114732	ENSMUSG00000029869	Ephb6	Eph receptor B6 [Source:MGI Symbol;Acc:MGI:1096338]	protein_coding
chr6	47656641	47658492	Htt_PeakRegion_03170	WT-mHTT-shared	Intergenic	20424	ENSMUST00000157272	ENSMUSG00000087897	ENSMUST00000157272	ENSMUSG00000087897	Gm25283	predicted gene, 25283 [Source:MGI Symbol;Acc:MGI:5455060]	misc_RNA
chr6	47669960	47671274	Htt_PeakRegion_03173	WT-mHTT-shared	Intergenic	33474	ENSMUST00000157272	ENSMUSG00000087897	ENSMUST00000157272	ENSMUSG00000087897	Gm25283	predicted gene, 25283 [Source:MGI Symbol;Acc:MGI:5455060]	misc_RNA
chr6	47682587	47684441	Htt_PeakRegion_03177	WT-mHTT-shared	Intergenic	46371	ENSMUST00000157272	ENSMUSG00000087897	ENSMUST00000157272	ENSMUSG00000087897	Gm25283	predicted gene, 25283 [Source:MGI Symbol;Acc:MGI:5455060]	misc_RNA
chr6	47759174	47762497	Htt_PeakRegion_03181	WT-mHTT-shared	Intergenic	-12493	ENSMUST00000178492	ENSMUSG00000094807	ENSMUST00000178492	ENSMUSG00000094807	Gm24975	predicted gene, 24975 [Source:MGI Symbol;Acc:MGI:5454752]	miRNA
chr6	47764773	47766130	Htt_PeakRegion_03183	WT-mHTT-shared	Intergenic	-7877	ENSMUST00000178492	ENSMUSG00000094807	ENSMUST00000178492	ENSMUSG00000094807	Gm24975	predicted gene, 24975 [Source:MGI Symbol;Acc:MGI:5454752]	miRNA
chr6	47775446	47776307	Htt_PeakRegion_03185	WT-mHTT-shared	Intergenic	2548	ENSMUST00000178492	ENSMUSG00000094807	ENSMUST00000178492	ENSMUSG00000094807	Gm24975	predicted gene, 24975 [Source:MGI Symbol;Acc:MGI:5454752]	miRNA
chr6	47776783	47777324	Htt_PeakRegion_03186	WT-mHTT-shared	Intergenic	3725	ENSMUST00000178492	ENSMUSG00000094807	ENSMUST00000178492	ENSMUSG00000094807	Gm24975	predicted gene, 24975 [Source:MGI Symbol;Acc:MGI:5454752]	miRNA
chr6	49215728	49228447	Htt_PeakRegion_03190	WT-mHTT-shared	Intergenic	-7134	ENSMUST00000031838	ENSMUSG00000029814	ENSMUST00000031838	ENSMUSG00000029814	Igf2bp3	insulin-like growth factor 2 mRNA binding protein 3 [Source:MGI Symbol;Acc:MGI:1890359]	protein_coding
chr6	51174147	51185802	Htt_PeakRegion_03196	WT-mHTT-shared	Intergenic	89935	ENSMUST00000083571	ENSMUSG00000065505	ENSMUST00000083571	ENSMUSG00000065505	Mir148a	microRNA 148a [Source:MGI Symbol;Acc:MGI:2676833]	miRNA
chr6	51452486	51470486	Htt_PeakRegion_03198	WT-mHTT-shared	exon (ENSMUST00000114459, exon 11 of 11)	8359	ENSMUST00000090002	ENSMUSG00000004980	ENSMUST00000114459	ENSMUSG00000004980	Hnrnpa2b1	heterogeneous nuclear ribonucleoprotein A2/B1 [Source:MGI Symbol;Acc:MGI:104819]	protein_coding
chr6	72427361	72441114	Htt_PeakRegion_03239	WT-mHTT-shared	exon (ENSMUST00000059472, exon 9 of 9)	5320	ENSMUST00000059472	ENSMUSG00000053907	ENSMUST00000059472	ENSMUSG00000053907	Mat2a	methionine adenosyltransferase II, alpha [Source:MGI Symbol;Acc:MGI:2443731]	protein_coding
chr6	99012846	99027873	Htt_PeakRegion_03344	WT-mHTT-shared	intron (ENSMUST00000177307, intron 2 of 15)	7631	ENSMUST00000175670	ENSMUSG00000030067	ENSMUST00000177230	ENSMUSG00000030067	Foxp1	forkhead box P1 [Source:MGI Symbol;Acc:MGI:1914004]	protein_coding
chr6	99512670	99521816	Htt_PeakRegion_03350	WT-mHTT-shared	intron (ENSMUST00000176255, intron 1 of 1)	3754	ENSMUST00000176565	ENSMUSG00000030067	ENSMUST00000177230	ENSMUSG00000030067	Foxp1	forkhead box P1 [Source:MGI Symbol;Acc:MGI:1914004]	protein_coding
chr6	103649058	103649344	Htt_PeakRegion_03358	WT-mHTT-shared	intron (ENSMUST00000066905, intron 4 of 26)	60497	ENSMUST00000157640	ENSMUSG00000088265	ENSMUST00000157640	ENSMUSG00000088265	Gm24784	predicted gene, 24784 [Source:MGI Symbol;Acc:MGI:5454561]	snRNA
chr6	124802909	124808271	Htt_PeakRegion_03452	WT-mHTT-shared	Intergenic	-3071	ENSMUST00000047760	ENSMUSG00000038451	ENSMUST00000052727	ENSMUSG00000038451	Spsb2	splA/ryanodine receptor domain and SOCS box containing 2 [Source:MGI Symbol;Acc:MGI:1315199]	protein_coding
chr6	125092230	125096150	Htt_PeakRegion_03462	WT-mHTT-shared	Intergenic	-1791	ENSMUST00000112392	ENSMUSG00000063870	ENSMUST00000112390	ENSMUSG00000063870	Chd4	chromodomain helicase DNA binding protein 4 [Source:MGI Symbol;Acc:MGI:1344380]	protein_coding
chr6	125130101	125132314	Htt_PeakRegion_03467	WT-mHTT-shared	promoter-TSS (ENSMUST00000044200)	-675	ENSMUST00000044200	ENSMUSG00000038279	ENSMUST00000044200	ENSMUSG00000038279	Nop2	NOP2 nucleolar protein [Source:MGI Symbol;Acc:MGI:107891]	protein_coding
chr7	4125616	4139691	Htt_PeakRegion_03540	WT-mHTT-shared	promoter-TSS (ENSMUST00000140637)	-376	ENSMUST00000140637	ENSMUSG00000030428	ENSMUST00000134536	ENSMUSG00000030428	Ttyh1	tweety family member 1 [Source:MGI Symbol;Acc:MGI:1889007]	protein_coding
chr7	13030868	13036513	Htt_PeakRegion_03563	WT-mHTT-shared	intron (ENSMUST00000005711, intron 2 of 5)	1086	ENSMUST00000005711	ENSMUSG00000033916	ENSMUST00000005711	ENSMUSG00000033916	Chmp2a	charged multivesicular body protein 2A [Source:MGI Symbol;Acc:MGI:1916203]	protein_coding
chr7	15913527	15919457	Htt_PeakRegion_03564	WT-mHTT-shared	TTS (ENSMUST00000044355)	5910	ENSMUST00000044355	ENSMUSG00000041571	ENSMUST00000044355	ENSMUSG00000041571	Selenow	selenoprotein W [Source:MGI Symbol;Acc:MGI:1100878]	protein_coding
chr7	16157646	16158610	Htt_PeakRegion_03570	WT-mHTT-shared	intron (ENSMUST00000168693, intron 9 of 9)	-16962	ENSMUST00000176342	ENSMUSG00000041420	ENSMUST00000177156	ENSMUSG00000041420	Meis3	Meis homeobox 3 [Source:MGI Symbol;Acc:MGI:108519]	protein_coding
chr7	24974632	24979234	Htt_PeakRegion_03612	WT-mHTT-shared	Intergenic	-4205	ENSMUST00000076961	ENSMUSG00000003380	ENSMUST00000076961	ENSMUSG00000003380	Rabac1	Rab acceptor 1 (prenylated) [Source:MGI Symbol;Acc:MGI:1201692]	protein_coding
chr7	27520082	27529386	Htt_PeakRegion_03641	WT-mHTT-shared	intron (ENSMUST00000108353, intron 1 of 3)	1467	ENSMUST00000108353	ENSMUSG00000040424	ENSMUST00000037134	ENSMUSG00000040424	Hipk4	homeodomain interacting protein kinase 4 [Source:MGI Symbol;Acc:MGI:2685008]	protein_coding
chr7	28808991	28828617	Htt_PeakRegion_03662	WT-mHTT-shared	TTS (ENSMUST00000173578)	970	ENSMUST00000173578	ENSMUSG00000015165	ENSMUST00000174477	ENSMUSG00000015165	Hnrnpl	heterogeneous nuclear ribonucleoprotein L [Source:MGI Symbol;Acc:MGI:104816]	protein_coding
chr7	45123746	45129812	Htt_PeakRegion_03735	WT-mHTT-shared	promoter-TSS (ENSMUST00000083884)	100	ENSMUST00000125936	ENSMUSG00000074129	ENSMUST00000131697	ENSMUSG00000074129	Rpl13a	ribosomal protein L13A [Source:MGI Symbol;Acc:MGI:1351455]	protein_coding
chr7	45700413	45720176	Htt_PeakRegion_03756	WT-mHTT-shared	TTS (ENSMUST00000072836)	2406	ENSMUST00000155439	ENSMUSG00000059824	ENSMUST00000107740	ENSMUSG00000059824	Dbp	D site albumin promoter binding protein [Source:MGI Symbol;Acc:MGI:94866]	protein_coding
chr7	59284713	59291663	Htt_PeakRegion_03793	WT-mHTT-shared	intron (ENSMUST00000107537, intron 9 of 12)	30269	ENSMUST00000189653	ENSMUSG00000100826	ENSMUST00000189408	ENSMUSG00000100826	Snhg14	small nucleolar RNA host gene 14 [Source:MGI Symbol;Acc:MGI:1289201]	processed_transcript
chr7	59735476	59738378	Htt_PeakRegion_03804	WT-mHTT-shared	promoter-TSS (ENSMUST00000178214)	-521	ENSMUST00000178214	ENSMUSG00000095389	ENSMUST00000178214	ENSMUSG00000095389	Gm23953	predicted gene, 23953 [Source:MGI Symbol;Acc:MGI:5453730]	snoRNA
chr7	59747999	59749843	Htt_PeakRegion_03808	WT-mHTT-shared	TTS (ENSMUST00000179027)	128	ENSMUST00000179027	ENSMUSG00000094994	ENSMUST00000179027	ENSMUSG00000094994	Gm22046	predicted gene, 22046 [Source:MGI Symbol;Acc:MGI:5451823]	snoRNA
chr7	59759635	59760496	Htt_PeakRegion_03812	WT-mHTT-shared	promoter-TSS (ENSMUST00000178931)	-947	ENSMUST00000178931	ENSMUSG00000096865	ENSMUST00000178931	ENSMUSG00000096865	Gm23313	predicted gene, 23313 [Source:MGI Symbol;Acc:MGI:5453090]	snoRNA
chr7	59766965	59770197	Htt_PeakRegion_03813	WT-mHTT-shared	TTS (ENSMUST00000178813)	650	ENSMUST00000178813	ENSMUSG00000096302	ENSMUST00000178813	ENSMUSG00000096302	Gm25210	predicted gene, 25210 [Source:MGI Symbol;Acc:MGI:5454987]	snoRNA
chr7	59858154	59861745	Htt_PeakRegion_03818	WT-mHTT-shared	promoter-TSS (ENSMUST00000180227)	-643	ENSMUST00000180227	ENSMUSG00000094287	ENSMUST00000180227	ENSMUSG00000094287	Gm26433	predicted gene, 26433 [Source:MGI Symbol;Acc:MGI:5456210]	snoRNA
chr7	59895031	59897720	Htt_PeakRegion_03824	WT-mHTT-shared	TTS (ENSMUST00000101891)	878	ENSMUST00000101891	ENSMUSG00000096634	ENSMUST00000101891	ENSMUSG00000096634	Snord116l9	small nucleolar RNA, C/D box 116-like 9 [Source:MGI Symbol;Acc:MGI:1927540]	snoRNA
chr7	73516669	73561473	Htt_PeakRegion_03852	WT-mHTT-shared	TTS (ENSMUST00000184587)	-1450	ENSMUST00000172704	ENSMUSG00000078671	ENSMUST00000172704	ENSMUSG00000078671	Chd2	chromodomain helicase DNA binding protein 2 [Source:MGI Symbol;Acc:MGI:2448567]	protein_coding
chr7	92724694	92742297	Htt_PeakRegion_03946	WT-mHTT-shared	TTS (ENSMUST00000147198)	3656	ENSMUST00000182453	ENSMUSG00000098041	ENSMUST00000182453	ENSMUSG00000098041	Gm26981	predicted gene, 26981 [Source:MGI Symbol;Acc:MGI:5504096]	lincRNA
chr7	99976782	99979406	Htt_PeakRegion_03965	WT-mHTT-shared	intron (ENSMUST00000080817, intron 1 of 5)	2364	ENSMUST00000080817	ENSMUSG00000058761	ENSMUST00000174264	ENSMUSG00000058761	Rnf169	ring finger protein 169 [Source:MGI Symbol;Acc:MGI:1920257]	protein_coding
chr7	100868893	100872940	Htt_PeakRegion_03974	WT-mHTT-shared	exon (ENSMUST00000107032, exon 21 of 21)	-7471	ENSMUST00000008462	ENSMUSG00000008318	ENSMUST00000139604	ENSMUSG00000008318	Relt	RELT tumor necrosis factor receptor [Source:MGI Symbol;Acc:MGI:2443373]	protein_coding
chr7	101163521	101165827	Htt_PeakRegion_03982	WT-mHTT-shared	intron (ENSMUST00000145802, intron 3 of 6)	-9619	ENSMUST00000119683	ENSMUSG00000083121	ENSMUST00000119683	ENSMUSG00000083121	Gm6341	predicted pseudogene 6341 [Source:MGI Symbol;Acc:MGI:3643600]	processed_pseudogene
chr7	126792145	126799275	Htt_PeakRegion_04083	WT-mHTT-shared	TTS (ENSMUST00000135707)	2041	ENSMUST00000143509	ENSMUSG00000030695	ENSMUST00000032934	ENSMUSG00000030695	Aldoa	aldolase A, fructose-bisphosphate [Source:MGI Symbol;Acc:MGI:87994]	protein_coding
chr7	127513207	127558707	Htt_PeakRegion_04108	WT-mHTT-shared	TTS (ENSMUST00000189812)	2197	ENSMUST00000189812	ENSMUSG00000053877	ENSMUST00000187040	ENSMUSG00000053877	Srcap	Snf2-related CREBBP activator protein [Source:MGI Symbol;Acc:MGI:2444036]	protein_coding
chr7	127968237	127997333	Htt_PeakRegion_04127	WT-mHTT-shared	promoter-TSS (ENSMUST00000079045)	-294	ENSMUST00000079045	ENSMUSG00000063254	ENSMUST00000079045	ENSMUSG00000063254	NA	NA	NA
chr8	70323806	70337358	Htt_PeakRegion_04352	WT-mHTT-shared	TTS (ENSMUST00000075666)	765	ENSMUST00000046516	ENSMUSG00000055694	ENSMUST00000046516	ENSMUSG00000055694	NA	NA	NA
chr8	70533792	70539463	Htt_PeakRegion_04360	WT-mHTT-shared	Intergenic	2511	ENSMUST00000134893	ENSMUSG00000019428	ENSMUST00000128513	ENSMUSG00000019428	Fkbp8	FK506 binding protein 8 [Source:MGI Symbol;Acc:MGI:1341070]	protein_coding
chr8	94263722	94273273	Htt_PeakRegion_04473	WT-mHTT-shared	intron (ENSMUST00000109547, intron 2 of 20)	40837	ENSMUST00000109547	ENSMUSG00000032939	ENSMUST00000079961	ENSMUSG00000032939	Nup93	nucleoporin 93 [Source:MGI Symbol;Acc:MGI:1919055]	protein_coding
chr8	95710974	95730088	Htt_PeakRegion_04488	WT-mHTT-shared	intron (ENSMUST00000068452, intron 47 of 47)	3522	ENSMUST00000154593	ENSMUSG00000031671	ENSMUST00000126888	ENSMUSG00000031671	Setd6	SET domain containing 6 [Source:MGI Symbol;Acc:MGI:1913333]	protein_coding
chr8	123230533	123241390	Htt_PeakRegion_04582	WT-mHTT-shared	exon (ENSMUST00000166768, exon 1 of 2)	244	ENSMUST00000166768	ENSMUSG00000033594	ENSMUST00000166768	ENSMUSG00000033594	Spata2l	spermatogenesis associated 2-like [Source:MGI Symbol;Acc:MGI:1926029]	protein_coding
chr9	3000016	3004853	Htt_PeakRegion_04616	WT-mHTT-shared	promoter-TSS (ENSMUST00000177722)	-911	ENSMUST00000177722	ENSMUSG00000096385	ENSMUST00000177722	ENSMUSG00000096385	Gm11168	predicted gene 11168 [Source:MGI Symbol;Acc:MGI:3779420]	protein_coding
chr9	3006216	3019094	Htt_PeakRegion_04617	WT-mHTT-shared	promoter-TSS (ENSMUST00000143083)	-485	ENSMUST00000143083	ENSMUSG00000096519	ENSMUST00000143083	ENSMUSG00000096519	Gm10721	predicted gene 10721 [Source:MGI Symbol;Acc:MGI:3641688]	protein_coding
chr9	3019787	3022624	Htt_PeakRegion_04618	WT-mHTT-shared	TTS (ENSMUST00000179272)	1051	ENSMUST00000099047	ENSMUSG00000095547	ENSMUST00000099049	ENSMUSG00000095547	Gm10719	predicted gene 10719 [Source:MGI Symbol;Acc:MGI:3641690]	protein_coding
chr9	3023267	3038291	Htt_PeakRegion_04619	WT-mHTT-shared	exon (ENSMUST00000099042, exon 2 of 4)	211	ENSMUST00000179264	ENSMUSG00000095891	ENSMUST00000099056	ENSMUSG00000095891	Gm10717	predicted gene 10717 [Source:MGI Symbol;Acc:MGI:3642031]	protein_coding
chr9	35305208	35305636	Htt_PeakRegion_04702	WT-mHTT-shared	Intergenic	-23587	ENSMUST00000091097	ENSMUSG00000066771	ENSMUST00000091097	ENSMUSG00000066771	Gm5614	predicted gene 5614 [Source:MGI Symbol;Acc:MGI:3644422]	processed_pseudogene
chr9	40797897	40810300	Htt_PeakRegion_04713	WT-mHTT-shared	promoter-TSS (ENSMUST00000082857)	104	ENSMUST00000083424	ENSMUSG00000095118	ENSMUST00000083424	ENSMUSG00000095118	Snord14d	small nucleolar RNA, C/D box 14D [Source:MGI Symbol;Acc:MGI:3851602]	snoRNA
chr9	53925050	53927401	Htt_PeakRegion_04809	WT-mHTT-shared	intron (ENSMUST00000166580, intron 5 of 9)	10608	ENSMUST00000166580	ENSMUSG00000041986	ENSMUST00000166580	ENSMUSG00000041986	Elmod1	ELMO/CED-12 domain containing 1 [Source:MGI Symbol;Acc:MGI:3583900]	protein_coding
chr9	75048512	75063995	Htt_PeakRegion_04954	WT-mHTT-shared	intron (ENSMUST00000170310, intron 2 of 2)	4203	ENSMUST00000166549	ENSMUSG00000007656	ENSMUST00000166549	ENSMUSG00000007656	Arpp19	cAMP-regulated phosphoprotein 19 [Source:MGI Symbol;Acc:MGI:1891691]	protein_coding
chr9	75335848	75342258	Htt_PeakRegion_04962	WT-mHTT-shared	intron (ENSMUST00000076889, intron 8 of 11)	-8705	ENSMUST00000034709	ENSMUSG00000032191	ENSMUST00000034709	ENSMUSG00000032191	Bcl2l10	Bcl2-like 10 [Source:MGI Symbol;Acc:MGI:1330841]	protein_coding
chr9	78472761	78483460	Htt_PeakRegion_04974	WT-mHTT-shared	TTS (ENSMUST00000042235)	524	ENSMUST00000102184	ENSMUSG00000076138	ENSMUST00000102184	ENSMUSG00000076138	Gm26377	predicted gene, 26377 [Source:MGI Symbol;Acc:MGI:5456154]	miRNA
chr9	108095271	108101212	Htt_PeakRegion_05104	WT-mHTT-shared	exon (ENSMUST00000035208, exon 12 of 12)	-3636	ENSMUST00000193254	ENSMUSG00000032590	ENSMUST00000081309	ENSMUSG00000032590	Apeh	acylpeptide hydrolase [Source:MGI Symbol;Acc:MGI:88041]	protein_coding
chr9	112160095	112194973	Htt_PeakRegion_05156	WT-mHTT-shared	intron (ENSMUST00000164754, intron 6 of 18)	8192	ENSMUST00000160240	ENSMUSG00000032503	ENSMUST00000162533	ENSMUSG00000032503	Arpp21	cyclic AMP-regulated phosphoprotein, 21 [Source:MGI Symbol;Acc:MGI:107562]	protein_coding
chr10	3109583	3110360	Htt_PeakRegion_05223	WT-mHTT-shared	Intergenic	-9869	ENSMUST00000095874	ENSMUSG00000071434	ENSMUST00000095874	ENSMUSG00000071434	9230019H11Rik	RIKEN cDNA 9230019H11 gene [Source:MGI Symbol;Acc:MGI:3588256]	lincRNA
chr10	50894571	50900470	Htt_PeakRegion_05362	WT-mHTT-shared	intron (ENSMUST00000020071, intron 1 of 10)	1870	ENSMUST00000020071	ENSMUSG00000019913	ENSMUST00000020071	ENSMUSG00000019913	Sim1	single-minded family bHLH transcription factor 1 [Source:MGI Symbol;Acc:MGI:98306]	protein_coding
chr10	50901074	50904391	Htt_PeakRegion_05363	WT-mHTT-shared	intron (ENSMUST00000020071, intron 1 of 10)	7082	ENSMUST00000020071	ENSMUSG00000019913	ENSMUST00000020071	ENSMUSG00000019913	Sim1	single-minded family bHLH transcription factor 1 [Source:MGI Symbol;Acc:MGI:98306]	protein_coding
chr10	79837199	79839980	Htt_PeakRegion_05443	WT-mHTT-shared	Intergenic	-15837	ENSMUST00000172282	ENSMUSG00000006498	ENSMUST00000169091	ENSMUSG00000006498	Ptbp1	polypyrimidine tract binding protein 1 [Source:MGI Symbol;Acc:MGI:97791]	protein_coding
chr10	81169677	81177459	Htt_PeakRegion_05511	WT-mHTT-shared	Intergenic	-3063	ENSMUST00000047864	ENSMUSG00000034994	ENSMUST00000047864	ENSMUSG00000034994	Eef2	eukaryotic translation elongation factor 2 [Source:MGI Symbol;Acc:MGI:95288]	protein_coding
chr10	81457673	81466282	Htt_PeakRegion_05528	WT-mHTT-shared	exon (ENSMUST00000118763, exon 12 of 12)	819	ENSMUST00000156926	ENSMUSG00000084849	ENSMUST00000156926	ENSMUSG00000084849	Gm16105	predicted gene 16105 [Source:MGI Symbol;Acc:MGI:3801737]	antisense
chr10	98992062	99038900	Htt_PeakRegion_05599	WT-mHTT-shared	intron (ENSMUST00000020107, intron 17 of 20)	-91555	ENSMUST00000020113	ENSMUSG00000019952	ENSMUST00000162704	ENSMUSG00000019952	Poc1b	POC1 centriolar protein B [Source:MGI Symbol;Acc:MGI:1918511]	protein_coding
chr10	127092073	127099659	Htt_PeakRegion_05679	WT-mHTT-shared	exon (ENSMUST00000080975, exon 14 of 14)	16959	ENSMUST00000039259	ENSMUSG00000025422	ENSMUST00000039259	ENSMUSG00000025422	Agap2	ArfGAP with GTPase domain, ankyrin repeat and PH domain 2 [Source:MGI Symbol;Acc:MGI:3580016]	protein_coding
chr11	5065519	5097814	Htt_PeakRegion_05765	WT-mHTT-shared	TTS (ENSMUST00000144238)	673	ENSMUST00000150168	ENSMUSG00000009079	ENSMUST00000102930	ENSMUSG00000009079	Ewsr1	Ewing sarcoma breakpoint region 1 [Source:MGI Symbol;Acc:MGI:99960]	protein_coding
chr11	50373807	50391586	Htt_PeakRegion_05892	WT-mHTT-shared	promoter-TSS (ENSMUST00000132715)	-250	ENSMUST00000141668	ENSMUSG00000007850	ENSMUST00000141668	ENSMUSG00000007850	Hnrnph1	heterogeneous nuclear ribonucleoprotein H1 [Source:MGI Symbol;Acc:MGI:1891925]	protein_coding
chr11	69035203	69045417	Htt_PeakRegion_06016	WT-mHTT-shared	Intergenic	-5337	ENSMUST00000108666	ENSMUSG00000020897	ENSMUST00000108666	ENSMUSG00000020897	Aurkb	aurora kinase B [Source:MGI Symbol;Acc:MGI:107168]	protein_coding
chr11	69081510	69121356	Htt_PeakRegion_06022	WT-mHTT-shared	TTS (ENSMUST00000132462)	911	ENSMUST00000102605	ENSMUSG00000020893	ENSMUST00000102605	ENSMUSG00000020893	Per1	period circadian clock 1 [Source:MGI Symbol;Acc:MGI:1098283]	protein_coding
chr11	69122926	69126562	Htt_PeakRegion_06024	WT-mHTT-shared	TTS (ENSMUST00000024543)	-1152	ENSMUST00000021268	ENSMUSG00000020892	ENSMUST00000021268	ENSMUSG00000020892	Aloxe3	arachidonate lipoxygenase 3 [Source:MGI Symbol;Acc:MGI:1345140]	protein_coding
chr11	69369721	69371655	Htt_PeakRegion_06028	WT-mHTT-shared	Intergenic	-1282	ENSMUST00000108661	ENSMUSG00000018474	ENSMUST00000154046	ENSMUSG00000018474	Chd3	chromodomain helicase DNA binding protein 3 [Source:MGI Symbol;Acc:MGI:1344395]	protein_coding
chr11	69659133	69681248	Htt_PeakRegion_06035	WT-mHTT-shared	promoter-TSS (ENSMUST00000122759)	-413	ENSMUST00000122759	ENSMUSG00000084708	ENSMUST00000122759	ENSMUSG00000084708	Gm22988	predicted gene, 22988 [Source:MGI Symbol;Acc:MGI:5452765]	snoRNA
chr11	70646885	70653613	Htt_PeakRegion_06065	WT-mHTT-shared	TTS (ENSMUST00000141237)	313	ENSMUST00000152458	ENSMUSG00000040746	ENSMUST00000141237	ENSMUSG00000040746	Rnf167	ring finger protein 167 [Source:MGI Symbol;Acc:MGI:1917760]	protein_coding
chr11	79492046	79508326	Htt_PeakRegion_06158	WT-mHTT-shared	TTS (ENSMUST00000164465)	3898	ENSMUST00000164465	ENSMUSG00000049612	ENSMUST00000164465	ENSMUSG00000049612	Omg	oligodendrocyte myelin glycoprotein [Source:MGI Symbol;Acc:MGI:106586]	protein_coding
chr11	84516585	84519040	Htt_PeakRegion_06186	WT-mHTT-shared	TTS (ENSMUST00000018842)	4254	ENSMUST00000176503	ENSMUSG00000018698	ENSMUST00000176503	ENSMUSG00000018698	Lhx1	LIM homeobox protein 1 [Source:MGI Symbol;Acc:MGI:99783]	protein_coding
chr11	87420713	87433374	Htt_PeakRegion_06226	WT-mHTT-shared	promoter-TSS (ENSMUST00000156483)	328	ENSMUST00000082761	ENSMUSG00000096205	ENSMUST00000082761	ENSMUSG00000096205	Gm22068	predicted gene, 22068 [Source:MGI Symbol;Acc:MGI:5451845]	snRNA
chr11	97537463	97539737	Htt_PeakRegion_06296	WT-mHTT-shared	intron (ENSMUST00000126287, intron 3 of 6)	-16705	ENSMUST00000134289	ENSMUSG00000087042	ENSMUST00000134289	ENSMUSG00000087042	Gm11611	predicted gene 11611 [Source:MGI Symbol;Acc:MGI:3707011]	sense_intronic
chr11	97995750	98011692	Htt_PeakRegion_06319	WT-mHTT-shared	intron (ENSMUST00000017552, intron 13 of 13)	-7540	ENSMUST00000042971	ENSMUSG00000038352	ENSMUST00000042971	ENSMUSG00000038352	Arl5c	ADP-ribosylation factor-like 5C [Source:MGI Symbol;Acc:MGI:3028577]	protein_coding
chr11	98207413	98213025	Htt_PeakRegion_06329	WT-mHTT-shared	intron (ENSMUST00000107539, intron 1 of 13)	6884	ENSMUST00000107538	ENSMUSG00000003119	ENSMUST00000003203	ENSMUSG00000003119	Cdk12	cyclin-dependent kinase 12 [Source:MGI Symbol;Acc:MGI:1098802]	protein_coding
chr11	98347155	98363983	Htt_PeakRegion_06333	WT-mHTT-shared	intron (ENSMUST00000152525, intron 2 of 3)	973	ENSMUST00000152525	ENSMUSG00000061718	ENSMUST00000137634	ENSMUSG00000061718	Ppp1r1b	protein phosphatase 1, regulatory inhibitor subunit 1B [Source:MGI Symbol;Acc:MGI:94860]	protein_coding
chr11	98766344	98776570	Htt_PeakRegion_06345	WT-mHTT-shared	exon (ENSMUST00000064941, exon 3 of 8)	-1031	ENSMUST00000139220	ENSMUSG00000020889	ENSMUST00000139220	ENSMUSG00000020889	Nr1d1	nuclear receptor subfamily 1, group D, member 1 [Source:MGI Symbol;Acc:MGI:2444210]	protein_coding
chr11	100315556	100328499	Htt_PeakRegion_06359	WT-mHTT-shared	TTS (ENSMUST00000049385)	1144	ENSMUST00000132618	ENSMUSG00000035530	ENSMUST00000139846	ENSMUSG00000035530	Eif1	eukaryotic translation initiation factor 1 [Source:MGI Symbol;Acc:MGI:105125]	protein_coding
chr11	101640157	101646672	Htt_PeakRegion_06407	WT-mHTT-shared	Intergenic	1667	ENSMUST00000082768	ENSMUSG00000064702	ENSMUST00000082768	ENSMUSG00000064702	Gm24950	predicted gene, 24950 [Source:MGI Symbol;Acc:MGI:5454727]	snRNA
chr11	102300304	102305505	Htt_PeakRegion_06429	WT-mHTT-shared	Intergenic	-6274	ENSMUST00000073234	ENSMUSG00000059995	ENSMUST00000141516	ENSMUSG00000059995	Atxn7l3	ataxin 7-like 3 [Source:MGI Symbol;Acc:MGI:3036270]	protein_coding
chr11	106773830	106794059	Htt_PeakRegion_06499	WT-mHTT-shared	promoter-TSS (ENSMUST00000130172)	-294	ENSMUST00000130172	ENSMUSG00000020719	ENSMUST00000133426	ENSMUSG00000020719	Ddx5	DEAD (Asp-Glu-Ala-Asp) box polypeptide 5 [Source:MGI Symbol;Acc:MGI:105037]	protein_coding
chr11	108594966	108595811	Htt_PeakRegion_06523	WT-mHTT-shared	intron (ENSMUST00000182729, intron 17 of 24)	8312	ENSMUST00000146912	ENSMUSG00000020728	ENSMUST00000183042	ENSMUSG00000020728	Cep112	centrosomal protein 112 [Source:MGI Symbol;Acc:MGI:1923673]	protein_coding
chr11	109237083	109266906	Htt_PeakRegion_06528	WT-mHTT-shared	intron (ENSMUST00000106706, intron 9 of 16)	-1844	ENSMUST00000103062	ENSMUSG00000020599	ENSMUST00000156785	ENSMUSG00000020599	Rgs9	regulator of G-protein signaling 9 [Source:MGI Symbol;Acc:MGI:1338824]	protein_coding
chr11	109296850	109299366	Htt_PeakRegion_06534	WT-mHTT-shared	promoter-TSS (ENSMUST00000020920)	-2	ENSMUST00000106704	ENSMUSG00000020599	ENSMUST00000156785	ENSMUSG00000020599	Rgs9	regulator of G-protein signaling 9 [Source:MGI Symbol;Acc:MGI:1338824]	protein_coding
chr11	116015520	116030055	Htt_PeakRegion_06559	WT-mHTT-shared	TTS (ENSMUST00000139378)	1685	ENSMUST00000139378	ENSMUSG00000016559	ENSMUST00000139378	ENSMUSG00000016559	H3f3b	H3.3 histone B [Source:MGI Symbol;Acc:MGI:1101768]	protein_coding
chr11	116843958	116857306	Htt_PeakRegion_06583	WT-mHTT-shared	TTS (ENSMUST00000106370)	939	ENSMUST00000177429	ENSMUSG00000034120	ENSMUST00000190993	ENSMUSG00000034120	Srsf2	serine and arginine-rich splicing factor 2 [Source:MGI Symbol;Acc:MGI:98284]	protein_coding
chr11	120000859	120010634	Htt_PeakRegion_06638	WT-mHTT-shared	intron (ENSMUST00000106233, intron 14 of 14)	6661	ENSMUST00000142959	ENSMUSG00000025375	ENSMUST00000103020	ENSMUSG00000025375	Aatk	apoptosis-associated tyrosine kinase [Source:MGI Symbol;Acc:MGI:1197518]	protein_coding
chr11	120184838	120189556	Htt_PeakRegion_06647	WT-mHTT-shared	TTS (ENSMUST00000145437)	1554	ENSMUST00000155681	ENSMUSG00000075389	ENSMUST00000145437	ENSMUSG00000075389	2810410L24Rik	RIKEN cDNA 2810410L24 gene [Source:MGI Symbol;Acc:MGI:1923627]	processed_transcript
chr11	120231689	120236547	Htt_PeakRegion_06652	WT-mHTT-shared	intron (ENSMUST00000122148, intron 1 of 27)	1171	ENSMUST00000044985	ENSMUSG00000039741	ENSMUST00000044985	ENSMUSG00000039741	Bahcc1	BAH domain and coiled-coil containing 1 [Source:MGI Symbol;Acc:MGI:2679272]	protein_coding
chr11	120340306	120348467	Htt_PeakRegion_06656	WT-mHTT-shared	Intergenic	2432	ENSMUST00000175523	ENSMUSG00000093264	ENSMUST00000175523	ENSMUSG00000093264	Gm23419	predicted gene, 23419 [Source:MGI Symbol;Acc:MGI:5453196]	miRNA
chr11	120582544	120589459	Htt_PeakRegion_06668	WT-mHTT-shared	Intergenic	4332	ENSMUST00000193520	ENSMUSG00000102881	ENSMUST00000193520	ENSMUSG00000102881	Gm3807	predicted gene 3807 [Source:MGI Symbol;Acc:MGI:3781980]	TEC
chr12	3109809	3110132	Htt_PeakRegion_06684	WT-mHTT-shared	Intergenic	27304	ENSMUST00000168738	ENSMUSG00000092168	ENSMUST00000168738	ENSMUSG00000092168	Gm9075	predicted gene 9075 [Source:MGI Symbol;Acc:MGI:3644696]	unprocessed_pseudogene
chr12	49385093	49401178	Htt_PeakRegion_06798	WT-mHTT-shared	exon (ENSMUST00000110746, exon 4 of 4)	2477	ENSMUST00000145291	ENSMUSG00000089922	ENSMUST00000127041	ENSMUSG00000089922	Gm43517	predicted gene 43517 [Source:MGI Symbol;Acc:MGI:5663654]	protein_coding
chr12	54695819	54698887	Htt_PeakRegion_06819	WT-mHTT-shared	TTS (ENSMUST00000179621)	571	ENSMUST00000179621	ENSMUSG00000096349	ENSMUST00000179621	ENSMUSG00000096349	Gm22513	predicted gene, 22513 [Source:MGI Symbol;Acc:MGI:5452290]	snRNA
chr12	78350894	78351090	Htt_PeakRegion_06895	WT-mHTT-shared	intron (ENSMUST00000110388, intron 2 of 22)	124337	ENSMUST00000052472	ENSMUSG00000047454	ENSMUST00000110388	ENSMUSG00000047454	Gphn	gephyrin [Source:MGI Symbol;Acc:MGI:109602]	protein_coding
chr12	80945197	80954678	Htt_PeakRegion_06910	WT-mHTT-shared	exon (ENSMUST00000094693, exon 8 of 8)	3562	ENSMUST00000151036	ENSMUSG00000021134	ENSMUST00000110356	ENSMUSG00000021134	Srsf5	serine and arginine-rich splicing factor 5 [Source:MGI Symbol;Acc:MGI:98287]	protein_coding
chr12	83683668	83685731	Htt_PeakRegion_06926	WT-mHTT-shared	Intergenic	-3503	ENSMUST00000041806	ENSMUSG00000019969	ENSMUST00000101225	ENSMUSG00000019969	Psen1	presenilin 1 [Source:MGI Symbol;Acc:MGI:1202717]	protein_coding
chr12	100200571	100212499	Htt_PeakRegion_06980	WT-mHTT-shared	TTS (ENSMUST00000127300)	1132	ENSMUST00000127300	ENSMUSG00000001175	ENSMUST00000127300	ENSMUSG00000001175	Calm1	calmodulin 1 [Source:MGI Symbol;Acc:MGI:88251]	protein_coding
chr12	111538971	111554910	Htt_PeakRegion_07056	WT-mHTT-shared	TTS (ENSMUST00000166123)	6000	ENSMUST00000082559	ENSMUSG00000064493	ENSMUST00000082559	ENSMUSG00000064493	Snora28	small nucleolar RNA, H/ACA box 28 [Source:MGI Symbol;Acc:MGI:3819496]	snoRNA
chr13	42678875	42706400	Htt_PeakRegion_07161	WT-mHTT-shared	intron (ENSMUST00000149235, intron 2 of 13)	9940	ENSMUST00000110161	ENSMUSG00000054728	ENSMUST00000066928	ENSMUSG00000054728	Phactr1	phosphatase and actin regulator 1 [Source:MGI Symbol;Acc:MGI:2659021]	protein_coding
chr13	48262000	48267738	Htt_PeakRegion_07208	WT-mHTT-shared	TTS (ENSMUST00000021810)	-2246	ENSMUST00000180921	ENSMUSG00000097622	ENSMUST00000180921	ENSMUSG00000097622	A330033J07Rik	RIKEN cDNA A330033J07 gene [Source:MGI Symbol;Acc:MGI:2444369]	antisense
chr13	54043971	54056229	Htt_PeakRegion_07232	WT-mHTT-shared	Intergenic	5558	ENSMUST00000021932	ENSMUSG00000021478	ENSMUST00000021932	ENSMUSG00000021478	Drd1	dopamine receptor D1 [Source:MGI Symbol;Acc:MGI:99578]	protein_coding
chr13	55472105	55476425	Htt_PeakRegion_07243	WT-mHTT-shared	TTS (ENSMUST00000135705)	3511	ENSMUST00000183653	ENSMUSG00000098341	ENSMUST00000183653	ENSMUSG00000098341	Mir6944	microRNA 6944 [Source:MGI Symbol;Acc:MGI:5531092]	miRNA
chr13	77438837	77439059	Htt_PeakRegion_07285	WT-mHTT-shared	intron (ENSMUST00000168779, intron 19 of 19)	-237873	ENSMUST00000157896	ENSMUSG00000088521	ENSMUST00000157896	ENSMUSG00000088521	Gm26088	predicted gene, 26088 [Source:MGI Symbol;Acc:MGI:5455865]	snoRNA
chr13	83721574	83745715	Htt_PeakRegion_07300	WT-mHTT-shared	intron (ENSMUST00000185281, intron 2 of 3)	1079	ENSMUST00000182701	ENSMUSG00000050334	ENSMUST00000185281	ENSMUSG00000050334	C130071C03Rik	RIKEN cDNA C130071C03 gene [Source:MGI Symbol;Acc:MGI:2443574]	lincRNA
chr13	94877648	94882626	Htt_PeakRegion_07350	WT-mHTT-shared	intron (ENSMUST00000022195, intron 2 of 2)	-2463	ENSMUST00000184985	ENSMUSG00000021685	ENSMUST00000184985	ENSMUSG00000021685	Otp	orthopedia homeobox [Source:MGI Symbol;Acc:MGI:99835]	protein_coding
chr13	98351179	98354119	Htt_PeakRegion_07369	WT-mHTT-shared	Intergenic	-1593	ENSMUST00000105098	ENSMUSG00000078302	ENSMUST00000105098	ENSMUSG00000078302	Foxd1	forkhead box D1 [Source:MGI Symbol;Acc:MGI:1347463]	protein_coding
chr13	110392342	110406796	Htt_PeakRegion_07415	WT-mHTT-shared	intron (ENSMUST00000022212, intron 12 of 13)	4525	ENSMUST00000022212	ENSMUSG00000021701	ENSMUST00000022212	ENSMUSG00000021701	Plk2	polo like kinase 2 [Source:MGI Symbol;Acc:MGI:1099790]	protein_coding
chr13	120094484	120095641	Htt_PeakRegion_07439	WT-mHTT-shared	Intergenic	5269	ENSMUST00000178830	ENSMUSG00000095709	ENSMUST00000178830	ENSMUSG00000095709	NA	NA	NA
chr14	19415704	19419469	Htt_PeakRegion_07462	WT-mHTT-shared	intron (ENSMUST00000177817, intron 2 of 5)	1343	ENSMUST00000177817	ENSMUSG00000095280	ENSMUST00000177817	ENSMUSG00000095280	Gm21738	predicted gene, 21738 [Source:MGI Symbol;Acc:MGI:5433902]	protein_coding
chr14	54894880	54903298	Htt_PeakRegion_07580	WT-mHTT-shared	TTS (ENSMUST00000022808)	4256	ENSMUST00000146271	ENSMUSG00000022194	ENSMUST00000140691	ENSMUSG00000022194	Pabpn1	poly(A) binding protein, nuclear 1 [Source:MGI Symbol;Acc:MGI:1859158]	protein_coding
chr14	55110122	55113488	Htt_PeakRegion_07594	WT-mHTT-shared	exon (ENSMUST00000133954, exon 3 of 3)	-1247	ENSMUST00000132992	ENSMUSG00000022208	ENSMUST00000124493	ENSMUSG00000022208	Jph4	junctophilin 4 [Source:MGI Symbol;Acc:MGI:2443113]	protein_coding
chr14	64578145	64597629	Htt_PeakRegion_07648	WT-mHTT-shared	promoter-TSS (ENSMUST00000180610)	-164	ENSMUST00000180610	ENSMUSG00000097545	ENSMUST00000180610	ENSMUSG00000097545	Mir124a-1hg	Mir124-1 host gene (non-protein coding) [Source:MGI Symbol;Acc:MGI:2442197]	lincRNA
chr14	67008071	67032593	Htt_PeakRegion_07666	WT-mHTT-shared	intron (ENSMUST00000089230, intron 8 of 9)	-11455	ENSMUST00000022634	ENSMUSG00000022051	ENSMUST00000151059	ENSMUSG00000022051	Bnip3l	BCL2/adenovirus E1B interacting protein 3-like [Source:MGI Symbol;Acc:MGI:1332659]	protein_coding
chr14	70597914	70605072	Htt_PeakRegion_07698	WT-mHTT-shared	TTS (ENSMUST00000022694)	-1658	ENSMUST00000022690	ENSMUSG00000022095	ENSMUST00000022690	ENSMUSG00000022095	Fam160b2	family with sequence similarity 160, member B2 [Source:MGI Symbol;Acc:MGI:3036290]	protein_coding
chr14	122479306	122482102	Htt_PeakRegion_07794	WT-mHTT-shared	TTS (ENSMUST00000075888)	2604	ENSMUST00000137059	ENSMUSG00000061524	ENSMUST00000137059	ENSMUSG00000061524	Zic2	zinc finger protein of the cerebellum 2 [Source:MGI Symbol;Acc:MGI:106679]	protein_coding
chr14	122485008	122490442	Htt_PeakRegion_07795	WT-mHTT-shared	Intergenic	-2861	ENSMUST00000100294	ENSMUSG00000075465	ENSMUST00000100294	ENSMUSG00000075465	Gm10837	predicted gene 10837 [Source:MGI Symbol;Acc:MGI:3642026]	lincRNA
chr15	9015836	9016290	Htt_PeakRegion_07808	WT-mHTT-shared	intron (ENSMUST00000053308, intron 10 of 15)	47637	ENSMUST00000053308	ENSMUSG00000048424	ENSMUST00000053308	ENSMUSG00000048424	Ranbp3l	RAN binding protein 3-like [Source:MGI Symbol;Acc:MGI:2444654]	protein_coding
chr15	36762655	36792860	Htt_PeakRegion_07859	WT-mHTT-shared	intron (ENSMUST00000154879, intron 2 of 4)	14656	ENSMUST00000126184	ENSMUSG00000022285	ENSMUST00000151635	ENSMUSG00000022285	Ywhaz	tyrosine 3-monooxygenase/tryptophan 5-monooxygenase activation protein, zeta polypeptide [Source:MGI Symbol;Acc:MGI:109484]	protein_coding
chr15	74667047	74673951	Htt_PeakRegion_07939	WT-mHTT-shared	intron (ENSMUST00000023268, intron 1 of 2)	2069	ENSMUST00000023268	ENSMUSG00000022602	ENSMUST00000110009	ENSMUSG00000022602	Arc	activity regulated cytoskeletal-associated protein [Source:MGI Symbol;Acc:MGI:88067]	protein_coding
chr15	80251498	80260714	Htt_PeakRegion_08009	WT-mHTT-shared	intron (ENSMUST00000109605, intron 1 of 2)	922	ENSMUST00000109605	ENSMUSG00000042406	ENSMUST00000109605	ENSMUSG00000042406	Atf4	activating transcription factor 4 [Source:MGI Symbol;Acc:MGI:88096]	protein_coding
chr15	98943580	98961580	Htt_PeakRegion_08121	WT-mHTT-shared	intron (ENSMUST00000097014, intron 1 of 3)	962	ENSMUST00000134214	ENSMUSG00000072235	ENSMUST00000097014	ENSMUSG00000072235	Tuba1a	tubulin, alpha 1A [Source:MGI Symbol;Acc:MGI:98869]	protein_coding
chr15	103497203	103509999	Htt_PeakRegion_08188	WT-mHTT-shared	intron (ENSMUST00000023132, intron 2 of 15)	303	ENSMUST00000023132	ENSMUSG00000022489	ENSMUST00000023132	ENSMUSG00000022489	Pde1b	phosphodiesterase 1B, Ca2+-calmodulin dependent [Source:MGI Symbol;Acc:MGI:97523]	protein_coding
chr15	103514186	103536591	Htt_PeakRegion_08190	WT-mHTT-shared	intron (ENSMUST00000023132, intron 10 of 15)	12603	ENSMUST00000023133	ENSMUSG00000022490	ENSMUST00000023133	ENSMUSG00000022490	Ppp1r1a	protein phosphatase 1, regulatory inhibitor subunit 1A [Source:MGI Symbol;Acc:MGI:1889595]	protein_coding
chr16	23105592	23121673	Htt_PeakRegion_08319	WT-mHTT-shared	TTS (ENSMUST00000023598)	1111	ENSMUST00000147321	ENSMUSG00000022881	ENSMUST00000133847	ENSMUSG00000022881	Rfc4	replication factor C (activator 1) 4 [Source:MGI Symbol;Acc:MGI:2146571]	protein_coding
chr17	8799743	8868651	Htt_PeakRegion_08576	WT-mHTT-shared	intron (ENSMUST00000141877, intron 1 of 1)	-15788	ENSMUST00000115720	ENSMUSG00000023868	ENSMUST00000141877	ENSMUSG00000023868	Pde10a	phosphodiesterase 10A [Source:MGI Symbol;Acc:MGI:1345143]	protein_coding
chr17	8920465	8990561	Htt_PeakRegion_08582	WT-mHTT-shared	intron (ENSMUST00000149440, intron 11 of 19)	9944	ENSMUST00000115708	ENSMUSG00000023868	ENSMUST00000141877	ENSMUSG00000023868	Pde10a	phosphodiesterase 10A [Source:MGI Symbol;Acc:MGI:1345143]	protein_coding
chr17	10262633	10309158	Htt_PeakRegion_08602	WT-mHTT-shared	intron (ENSMUST00000097414, intron 1 of 7)	33465	ENSMUST00000097414	ENSMUSG00000062078	ENSMUST00000097414	ENSMUSG00000062078	Qk	quaking [Source:MGI Symbol;Acc:MGI:97837]	protein_coding
chr17	10309340	10318299	Htt_PeakRegion_08603	WT-mHTT-shared	intron (ENSMUST00000097414, intron 1 of 7)	5541	ENSMUST00000097414	ENSMUSG00000062078	ENSMUST00000097414	ENSMUSG00000062078	Qk	quaking [Source:MGI Symbol;Acc:MGI:97837]	protein_coding
chr17	24523195	24530705	Htt_PeakRegion_08643	WT-mHTT-shared	TTS (ENSMUST00000061764)	539	ENSMUST00000177154	ENSMUSG00000052752	ENSMUST00000176092	ENSMUSG00000052752	Traf7	TNF receptor-associated factor 7 [Source:MGI Symbol;Acc:MGI:3042141]	protein_coding
chr17	24887362	24892711	Htt_PeakRegion_08658	WT-mHTT-shared	exon (ENSMUST00000119848, exon 7 of 7)	2173	ENSMUST00000144430	ENSMUSG00000024160	ENSMUST00000120943	ENSMUSG00000024160	Spsb3	splA/ryanodine receptor domain and SOCS box containing 3 [Source:MGI Symbol;Acc:MGI:1891471]	protein_coding
chr17	25809501	25836350	Htt_PeakRegion_08679	WT-mHTT-shared	promoter-TSS (ENSMUST00000026833)	-701	ENSMUST00000026833	ENSMUSG00000025737	ENSMUST00000160275	ENSMUSG00000025737	Wdr24	WD repeat domain 24 [Source:MGI Symbol;Acc:MGI:2446285]	protein_coding
chr17	32317393	32333425	Htt_PeakRegion_08756	WT-mHTT-shared	intron (ENSMUST00000050214, intron 12 of 13)	-4256	ENSMUST00000002699	ENSMUSG00000024045	ENSMUST00000002699	ENSMUSG00000024045	Akap8	A kinase (PRKA) anchor protein 8 [Source:MGI Symbol;Acc:MGI:1928488]	protein_coding
chr17	34104073	34127319	Htt_PeakRegion_08775	WT-mHTT-shared	promoter-TSS (ENSMUST00000148143)	-226	ENSMUST00000155286	ENSMUSG00000024335	ENSMUST00000095347	ENSMUSG00000024335	Brd2	bromodomain containing 2 [Source:MGI Symbol;Acc:MGI:99495]	protein_coding
chr17	34631407	34637109	Htt_PeakRegion_08787	WT-mHTT-shared	Intergenic	2854	ENSMUST00000172945	ENSMUSG00000015476	ENSMUST00000172945	ENSMUSG00000015476	Prrt1	proline-rich transmembrane protein 1 [Source:MGI Symbol;Acc:MGI:1932118]	protein_coding
chr17	35144645	35157544	Htt_PeakRegion_08798	WT-mHTT-shared	promoter-TSS (ENSMUST00000172899)	-143	ENSMUST00000172899	ENSMUSG00000024393	ENSMUST00000172929	ENSMUSG00000024393	Prrc2a	proline-rich coiled-coil 2A [Source:MGI Symbol;Acc:MGI:1915467]	protein_coding
chr17	35246621	35249260	Htt_PeakRegion_08805	WT-mHTT-shared	TTS (ENSMUST00000083339)	766	ENSMUST00000083339	ENSMUSG00000065273	ENSMUST00000083339	ENSMUSG00000065273	Gm25128	predicted gene, 25128 [Source:MGI Symbol;Acc:MGI:5454905]	snoRNA
chr17	35911113	35928525	Htt_PeakRegion_08816	WT-mHTT-shared	intron (ENSMUST00000151664, intron 2 of 4)	1930	ENSMUST00000122802	ENSMUSG00000084751	ENSMUST00000122802	ENSMUSG00000084751	Mir1894	microRNA 1894 [Source:MGI Symbol;Acc:MGI:3811423]	miRNA
chr17	39846183	39848275	Htt_PeakRegion_08827	WT-mHTT-shared	TTS (ENSMUST00000062783)	271	ENSMUST00000182010	ENSMUSG00000098178	ENSMUST00000182010	ENSMUSG00000098178	NA	NA	NA
chr17	78636827	78716037	Htt_PeakRegion_08958	WT-mHTT-shared	intron (ENSMUST00000145910, intron 7 of 17)	7920	ENSMUST00000145480	ENSMUSG00000024077	ENSMUST00000024881	ENSMUSG00000024077	Strn	striatin, calmodulin binding protein [Source:MGI Symbol;Acc:MGI:1333757]	protein_coding
chr18	34859951	34870132	Htt_PeakRegion_09085	WT-mHTT-shared	TTS (ENSMUST00000064795)	3835	ENSMUST00000165033	ENSMUSG00000038418	ENSMUST00000165033	ENSMUSG00000038418	Egr1	early growth response 1 [Source:MGI Symbol;Acc:MGI:95295]	protein_coding
chr18	61579878	61600137	Htt_PeakRegion_09182	WT-mHTT-shared	TTS (ENSMUST00000165123)	7164	ENSMUST00000170482	ENSMUSG00000024576	ENSMUST00000115246	ENSMUSG00000024576	Csnk1a1	casein kinase 1, alpha 1 [Source:MGI Symbol;Acc:MGI:1934950]	protein_coding
chr18	64265234	64278303	Htt_PeakRegion_09193	WT-mHTT-shared	exon (ENSMUST00000025477, exon 6 of 6)	4961	ENSMUST00000129518	ENSMUSG00000056812	ENSMUST00000025477	ENSMUSG00000056812	St8sia3	ST8 alpha-N-acetyl-neuraminide alpha-2,8-sialyltransferase 3 [Source:MGI Symbol;Acc:MGI:106019]	protein_coding
chr18	64331766	64337581	Htt_PeakRegion_09194	WT-mHTT-shared	Intergenic	-5690	ENSMUST00000175965	ENSMUSG00000045991	ENSMUST00000175965	ENSMUSG00000045991	Onecut2	one cut domain, family member 2 [Source:MGI Symbol;Acc:MGI:1891408]	protein_coding
chr18	77778802	77787519	Htt_PeakRegion_09242	WT-mHTT-shared	TTS (ENSMUST00000026495)	3329	ENSMUST00000146869	ENSMUSG00000025428	ENSMUST00000146869	ENSMUSG00000025428	Atp5a1	ATP synthase, H+ transporting, mitochondrial F1 complex, alpha subunit 1 [Source:MGI Symbol;Acc:MGI:88115]	protein_coding
chr19	4734731	4743503	Htt_PeakRegion_09304	WT-mHTT-shared	exon (ENSMUST00000008991, exon 17 of 37)	-17426	ENSMUST00000182821	ENSMUSG00000033760	ENSMUST00000182065	ENSMUSG00000033760	Rbm4b	RNA binding motif protein 4B [Source:MGI Symbol;Acc:MGI:1913954]	protein_coding
chr19	4981376	4989815	Htt_PeakRegion_09314	WT-mHTT-shared	intron (ENSMUST00000056129, intron 7 of 7)	4375	ENSMUST00000056129	ENSMUSG00000045903	ENSMUST00000056129	ENSMUSG00000045903	Npas4	neuronal PAS domain protein 4 [Source:MGI Symbol;Acc:MGI:2664186]	protein_coding
chr19	4991655	4996667	Htt_PeakRegion_09316	WT-mHTT-shared	Intergenic	-4190	ENSMUST00000056129	ENSMUSG00000045903	ENSMUST00000056129	ENSMUSG00000045903	Npas4	neuronal PAS domain protein 4 [Source:MGI Symbol;Acc:MGI:2664186]	protein_coding
chr19	5484315	5497237	Htt_PeakRegion_09332	WT-mHTT-shared	intron (ENSMUST00000116560, intron 1 of 5)	291	ENSMUST00000116560	ENSMUSG00000056201	ENSMUST00000116560	ENSMUSG00000056201	Cfl1	cofilin 1, non-muscle [Source:MGI Symbol;Acc:MGI:101757]	protein_coding
chr19	5789045	5822239	Htt_PeakRegion_09350	WT-mHTT-shared	Intergenic	-2970	ENSMUST00000172812	ENSMUSG00000092341	ENSMUST00000172812	ENSMUSG00000092341	Malat1	metastasis associated lung adenocarcinoma transcript 1 (non-coding RNA) [Source:MGI Symbol;Acc:MGI:1919539]	lincRNA
chr19	5826631	5852184	Htt_PeakRegion_09352	WT-mHTT-shared	exon (ENSMUST00000173672, exon 1 of 1)	5029	ENSMUST00000183800	ENSMUSG00000098543	ENSMUST00000183800	ENSMUSG00000098543	Gm27533	predicted gene, 27533 [Source:MGI Symbol;Acc:MGI:5530915]	misc_RNA
chr19	6364280	6374003	Htt_PeakRegion_09363	WT-mHTT-shared	promoter-TSS (ENSMUST00000154260)	-977	ENSMUST00000154260	ENSMUSG00000024949	ENSMUST00000155973	ENSMUSG00000024949	Sf1	splicing factor 1 [Source:MGI Symbol;Acc:MGI:1095403]	protein_coding
chr19	6400370	6418793	Htt_PeakRegion_09366	WT-mHTT-shared	TTS (ENSMUST00000135532)	1177	ENSMUST00000149205	ENSMUSG00000032946	ENSMUST00000167240	ENSMUSG00000032946	Rasgrp2	RAS, guanyl releasing protein 2 [Source:MGI Symbol;Acc:MGI:1333849]	protein_coding
chr19	6979250	6985141	Htt_PeakRegion_09375	WT-mHTT-shared	TTS (ENSMUST00000025914)	-1735	ENSMUST00000177752	ENSMUSG00000056629	ENSMUST00000070878	ENSMUSG00000056629	Fkbp2	FK506 binding protein 2 [Source:MGI Symbol;Acc:MGI:95542]	protein_coding
chr19	8828567	8837793	Htt_PeakRegion_09388	WT-mHTT-shared	exon (ENSMUST00000096753, exon 14 of 14)	-4287	ENSMUST00000171649	ENSMUSG00000071657	ENSMUST00000160556	ENSMUSG00000071657	Bscl2	Berardinelli-Seip congenital lipodystrophy 2 (seipin) [Source:MGI Symbol;Acc:MGI:1298392]	protein_coding
chr19	24898014	24899501	Htt_PeakRegion_09428	WT-mHTT-shared	TTS (ENSMUST00000058600)	2551	ENSMUST00000058600	ENSMUSG00000051490	ENSMUST00000058600	ENSMUSG00000051490	Foxd4	forkhead box D4 [Source:MGI Symbol;Acc:MGI:1347467]	protein_coding
chr19	37307819	37310183	Htt_PeakRegion_09477	WT-mHTT-shared	intron (ENSMUST00000154308, intron 11 of 11)	-1609	ENSMUST00000154339	ENSMUSG00000056999	ENSMUST00000154339	ENSMUSG00000056999	Ide	insulin degrading enzyme [Source:MGI Symbol;Acc:MGI:96412]	protein_coding
chr19	43607167	43609701	Htt_PeakRegion_09506	WT-mHTT-shared	TTS (ENSMUST00000172872)	2191	ENSMUST00000172872	ENSMUSG00000092250	ENSMUST00000172872	ENSMUSG00000092250	Gm20467	predicted gene 20467 [Source:MGI Symbol;Acc:MGI:5141932]	lincRNA
chrX	167206078	167208817	Htt_PeakRegion_09634	WT-mHTT-shared	exon (ENSMUST00000112172, exon 3 of 3)	1379	ENSMUST00000112175	ENSMUSG00000049775	ENSMUST00000112176	ENSMUSG00000049775	Tmsb4x	thymosin, beta 4, X chromosome [Source:MGI Symbol;Acc:MGI:99510]	protein_coding
chrX	170010028	170010606	Htt_PeakRegion_09638	WT-mHTT-shared	promoter-TSS (ENSMUST00000178789)	425	ENSMUST00000180251	ENSMUSG00000095562	ENSMUST00000179760	ENSMUSG00000095562	Erdr1	erythroid differentiation regulator 1 [Source:MGI Symbol;Acc:MGI:2384747]	lincRNA
chrX	170019197	170022567	Htt_PeakRegion_09639	WT-mHTT-shared	Intergenic	10138	ENSMUST00000178789	ENSMUSG00000095562	ENSMUST00000179760	ENSMUSG00000095562	Erdr1	erythroid differentiation regulator 1 [Source:MGI Symbol;Acc:MGI:2384747]	lincRNA
chrY	90738777	90740933	Htt_PeakRegion_09650	WT-mHTT-shared	Intergenic	-13202	ENSMUST00000167967	ENSMUSG00000095134	ENSMUST00000167967	ENSMUSG00000095134	Mid1-ps1	midline 1, pseudogene 1 [Source:MGI Symbol;Acc:MGI:5780070]	unprocessed_pseudogene
chrY	90794714	90813572	Htt_PeakRegion_09655	WT-mHTT-shared	intron (ENSMUST00000179077, intron 4 of 4)	18557	ENSMUST00000179077	ENSMUSG00000096768	ENSMUST00000177671	ENSMUSG00000096768	Gm47283	predicted gene, 47283 [Source:MGI Symbol;Acc:MGI:6096131]	lincRNA
chr1	5139041	5139278	Htt_PeakRegion_00004	WT-specific	intron (ENSMUST00000194301, intron 10 of 10)	55996	ENSMUST00000192142	ENSMUSG00000033793	ENSMUST00000192029	ENSMUSG00000033793	Atp6v1h	ATPase, H+ transporting, lysosomal V1 subunit H [Source:MGI Symbol;Acc:MGI:1914864]	protein_coding
chr1	13620197	13620303	Htt_PeakRegion_00015	WT-specific	Intergenic	18161	ENSMUST00000156222	ENSMUSG00000025937	ENSMUST00000027071	ENSMUSG00000025937	Lactb2	lactamase, beta 2 [Source:MGI Symbol;Acc:MGI:2442551]	protein_coding
chr1	23946109	23946287	Htt_PeakRegion_00022	WT-specific	Intergenic	-23881	ENSMUST00000027339	ENSMUSG00000026155	ENSMUST00000136506	ENSMUSG00000026155	Smap1	small ArfGAP 1 [Source:MGI Symbol;Acc:MGI:2138261]	protein_coding
chr1	25614439	25614672	Htt_PeakRegion_00028	WT-specific	TTS (ENSMUST00000190216)	959	ENSMUST00000190216	ENSMUSG00000101301	ENSMUST00000190216	ENSMUSG00000101301	Gm29214	predicted gene 29214 [Source:MGI Symbol;Acc:MGI:5579920]	processed_pseudogene
chr1	30802606	30803794	Htt_PeakRegion_00035	WT-specific	TTS (ENSMUST00000191329)	5905	ENSMUST00000190190	ENSMUSG00000048874	ENSMUST00000191064	ENSMUSG00000048874	Phf3	PHD finger protein 3 [Source:MGI Symbol;Acc:MGI:2446126]	protein_coding
chr1	32868518	32868652	Htt_PeakRegion_00037	WT-specific	Intergenic	103905	ENSMUST00000194631	ENSMUSG00000102926	ENSMUST00000194631	ENSMUSG00000102926	Gm37151	predicted gene, 37151 [Source:MGI Symbol;Acc:MGI:5610379]	TEC
chr1	33568036	33568252	Htt_PeakRegion_00039	WT-specific	intron (ENSMUST00000027312, intron 7 of 13)	48688	ENSMUST00000192891	ENSMUSG00000102714	ENSMUST00000192891	ENSMUSG00000102714	Gm37618	predicted gene, 37618 [Source:MGI Symbol;Acc:MGI:5610846]	TEC
chr1	33922888	33922942	Htt_PeakRegion_00043	WT-specific	exon (ENSMUST00000193333, exon 1 of 1)	460	ENSMUST00000193333	ENSMUSG00000103596	ENSMUST00000193333	ENSMUSG00000103596	Gm37354	predicted gene, 37354 [Source:MGI Symbol;Acc:MGI:5610582]	TEC
chr1	34307694	34309970	Htt_PeakRegion_00046	WT-specific	TTS (ENSMUST00000097785)	14386	ENSMUST00000182507	ENSMUSG00000026131	ENSMUST00000097785	ENSMUSG00000026131	Dst	dystonin [Source:MGI Symbol;Acc:MGI:104627]	protein_coding
chr1	36494166	36494297	Htt_PeakRegion_00053	WT-specific	intron (ENSMUST00000153128, intron 1 of 6)	-17635	ENSMUST00000001166	ENSMUSG00000001138	ENSMUST00000154225	ENSMUSG00000001138	Cnnm3	cyclin M3 [Source:MGI Symbol;Acc:MGI:2151055]	protein_coding
chr1	36726383	36726442	Htt_PeakRegion_00054	WT-specific	Intergenic	11867	ENSMUST00000195374	ENSMUSG00000102416	ENSMUST00000192873	ENSMUSG00000102416	4933424G06Rik	RIKEN cDNA 4933424G06 gene [Source:MGI Symbol;Acc:MGI:1918416]	protein_coding
chr1	36937645	36938462	Htt_PeakRegion_00055	WT-specific	intron (ENSMUST00000185964, intron 1 of 5)	1473	ENSMUST00000027290	ENSMUSG00000026116	ENSMUST00000191381	ENSMUSG00000026116	Tmem131	transmembrane protein 131 [Source:MGI Symbol;Acc:MGI:1927110]	protein_coding
chr1	37377961	37378111	Htt_PeakRegion_00058	WT-specific	intron (ENSMUST00000168546, intron 6 of 15)	364	ENSMUST00000123124	ENSMUSG00000026113	ENSMUST00000193774	ENSMUSG00000026113	Inpp4a	inositol polyphosphate-4-phosphatase, type I [Source:MGI Symbol;Acc:MGI:1931123]	protein_coding
chr1	38014737	38014909	Htt_PeakRegion_00063	WT-specific	intron (ENSMUST00000192548, intron 1 of 21)	16694	ENSMUST00000192548	ENSMUSG00000026083	ENSMUST00000195664	ENSMUSG00000026083	Eif5b	eukaryotic translation initiation factor 5B [Source:MGI Symbol;Acc:MGI:2441772]	protein_coding
chr1	38045456	38045839	Htt_PeakRegion_00065	WT-specific	TTS (ENSMUST00000193806)	1014	ENSMUST00000195664	ENSMUSG00000026083	ENSMUST00000195664	ENSMUSG00000026083	Eif5b	eukaryotic translation initiation factor 5B [Source:MGI Symbol;Acc:MGI:2441772]	protein_coding
chr1	38252260	38252729	Htt_PeakRegion_00067	WT-specific	intron (ENSMUST00000095027, intron 10 of 21)	12795	ENSMUST00000133299	ENSMUSG00000085391	ENSMUST00000127620	ENSMUSG00000085391	Gm16150	predicted gene 16150 [Source:MGI Symbol;Acc:MGI:3801827]	antisense
chr1	38280074	38280553	Htt_PeakRegion_00068	WT-specific	intron (ENSMUST00000095027, intron 8 of 21)	-27588	ENSMUST00000129696	ENSMUSG00000085280	ENSMUST00000129696	ENSMUSG00000085280	Gm16151	predicted gene 16151 [Source:MGI Symbol;Acc:MGI:3801826]	antisense
chr1	38554874	38555191	Htt_PeakRegion_00071	WT-specific	intron (ENSMUST00000134963, intron 1 of 3)	67514	ENSMUST00000195175	ENSMUSG00000102984	ENSMUST00000195175	ENSMUSG00000102984	Gm34727	predicted gene, 34727 [Source:MGI Symbol;Acc:MGI:5593886]	processed_pseudogene
chr1	38843850	38844040	Htt_PeakRegion_00073	WT-specific	Intergenic	-7234	ENSMUST00000147695	ENSMUSG00000048814	ENSMUST00000147695	ENSMUSG00000048814	Lonrf2	LON peptidase N-terminal domain and ring finger 2 [Source:MGI Symbol;Acc:MGI:1920209]	protein_coding
chr1	39076211	39076525	Htt_PeakRegion_00075	WT-specific	Intergenic	6970	ENSMUST00000195455	ENSMUSG00000103182	ENSMUST00000195455	ENSMUSG00000103182	Gm37091	predicted gene, 37091 [Source:MGI Symbol;Acc:MGI:5610319]	TEC
chr1	39364352	39377907	Htt_PeakRegion_00076	WT-specific	TTS (ENSMUST00000054462)	1280	ENSMUST00000191855	ENSMUSG00000073702	ENSMUST00000179954	ENSMUSG00000073702	Rpl31	ribosomal protein L31 [Source:MGI Symbol;Acc:MGI:2149632]	protein_coding
chr1	39452054	39452562	Htt_PeakRegion_00077	WT-specific	intron (ENSMUST00000193823, intron 1 of 18)	26353	ENSMUST00000192531	ENSMUSG00000003134	ENSMUST00000054462	ENSMUSG00000003134	Tbc1d8	TBC1 domain family, member 8 [Source:MGI Symbol;Acc:MGI:1927225]	protein_coding
chr1	39511635	39512509	Htt_PeakRegion_00078	WT-specific	Intergenic	-7461	ENSMUST00000083695	ENSMUSG00000065629	ENSMUST00000083695	ENSMUSG00000065629	Gm24826	predicted gene, 24826 [Source:MGI Symbol;Acc:MGI:5454603]	snoRNA
chr1	41978454	41978539	Htt_PeakRegion_00086	WT-specific	Intergenic	60145	ENSMUST00000187227	ENSMUSG00000100832	ENSMUST00000187227	ENSMUSG00000100832	Gm29260	predicted gene 29260 [Source:MGI Symbol;Acc:MGI:5579966]	lincRNA
chr1	42611990	42612140	Htt_PeakRegion_00087	WT-specific	intron (ENSMUST00000181660, intron 3 of 3)	39614	ENSMUST00000176977	ENSMUSG00000060424	ENSMUST00000176154	ENSMUSG00000060424	Pantr1	POU domain, class 3, transcription factor 3 adjacent noncoding transcript 1 [Source:MGI Symbol;Acc:MGI:1913547]	lincRNA
chr1	42704615	42704839	Htt_PeakRegion_00089	WT-specific	intron (ENSMUST00000176807, intron 1 of 1)	3325	ENSMUST00000192894	ENSMUSG00000097063	ENSMUST00000192894	ENSMUSG00000097063	Pantr2	POU domain, class 3, transcription factor 3 adjacent noncoding transcript 2 [Source:MGI Symbol;Acc:MGI:1913870]	processed_transcript
chr1	42705674	42705773	Htt_PeakRegion_00090	WT-specific	intron (ENSMUST00000176807, intron 1 of 1)	2328	ENSMUST00000192894	ENSMUSG00000097063	ENSMUST00000192894	ENSMUSG00000097063	Pantr2	POU domain, class 3, transcription factor 3 adjacent noncoding transcript 2 [Source:MGI Symbol;Acc:MGI:1913870]	processed_transcript
chr1	45529109	45529313	Htt_PeakRegion_00097	WT-specific	Intergenic	-8457	ENSMUST00000186840	ENSMUSG00000100361	ENSMUST00000186840	ENSMUSG00000100361	Gm7063	predicted gene 7063 [Source:MGI Symbol;Acc:MGI:3644583]	processed_pseudogene
chr1	49377442	49377523	Htt_PeakRegion_00101	WT-specific	Intergenic	23246	ENSMUST00000189810	ENSMUSG00000099627	ENSMUST00000189810	ENSMUSG00000099627	Gm6757	predicted gene 6757 [Source:MGI Symbol;Acc:MGI:3648801]	processed_pseudogene
chr1	51879721	51879982	Htt_PeakRegion_00106	WT-specific	promoter-TSS (ENSMUST00000186817)	-244	ENSMUST00000186817	ENSMUSG00000100313	ENSMUST00000186817	ENSMUSG00000100313	Gm28323	predicted gene 28323 [Source:MGI Symbol;Acc:MGI:5579029]	sense_intronic
chr1	52226475	52228003	Htt_PeakRegion_00108	WT-specific	intron (ENSMUST00000142976, intron 1 of 3)	5057	ENSMUST00000114512	ENSMUSG00000026103	ENSMUST00000114513	ENSMUSG00000026103	Gls	glutaminase [Source:MGI Symbol;Acc:MGI:95752]	protein_coding
chr1	54013652	54013825	Htt_PeakRegion_00112	WT-specific	intron (ENSMUST00000146850, intron 2 of 3)	-126798	ENSMUST00000157324	ENSMUSG00000087949	ENSMUST00000157324	ENSMUSG00000087949	Gm24251	predicted gene, 24251 [Source:MGI Symbol;Acc:MGI:5454028]	snRNA
chr1	54106780	54107007	Htt_PeakRegion_00113	WT-specific	intron (ENSMUST00000146850, intron 1 of 3)	48202	ENSMUST00000192858	ENSMUSG00000102868	ENSMUST00000192858	ENSMUSG00000102868	Gm37633	predicted gene, 37633 [Source:MGI Symbol;Acc:MGI:5610861]	TEC
chr1	57417416	57417900	Htt_PeakRegion_00120	WT-specific	exon (ENSMUST00000027114, exon 5 of 5)	4715	ENSMUST00000104588	ENSMUSG00000077776	ENSMUST00000104588	ENSMUSG00000077776	Gm22371	predicted gene, 22371 [Source:MGI Symbol;Acc:MGI:5452148]	snoRNA
chr1	58399718	58401032	Htt_PeakRegion_00122	WT-specific	intron (ENSMUST00000188898, intron 4 of 7)	6905	ENSMUST00000186949	ENSMUSG00000051223	ENSMUST00000188630	ENSMUSG00000051223	Bzw1	basic leucine zipper and W2 domains 1 [Source:MGI Symbol;Acc:MGI:1914132]	protein_coding
chr1	58401642	58402335	Htt_PeakRegion_00123	WT-specific	intron (ENSMUST00000188898, intron 7 of 7)	8519	ENSMUST00000186949	ENSMUSG00000051223	ENSMUST00000188630	ENSMUSG00000051223	Bzw1	basic leucine zipper and W2 domains 1 [Source:MGI Symbol;Acc:MGI:1914132]	protein_coding
chr1	58403469	58407998	Htt_PeakRegion_00124	WT-specific	TTS (ENSMUST00000186949)	7127	ENSMUST00000139787	ENSMUSG00000026034	ENSMUST00000148330	ENSMUSG00000026034	Clk1	CDC-like kinase 1 [Source:MGI Symbol;Acc:MGI:107403]	protein_coding
chr1	58408544	58419038	Htt_PeakRegion_00125	WT-specific	promoter-TSS (ENSMUST00000129303)	34	ENSMUST00000129303	ENSMUSG00000026034	ENSMUST00000148330	ENSMUSG00000026034	Clk1	CDC-like kinase 1 [Source:MGI Symbol;Acc:MGI:107403]	protein_coding
chr1	58419628	58424565	Htt_PeakRegion_00126	WT-specific	promoter-TSS (ENSMUST00000135380)	-839	ENSMUST00000135380	ENSMUSG00000026034	ENSMUST00000148330	ENSMUSG00000026034	Clk1	CDC-like kinase 1 [Source:MGI Symbol;Acc:MGI:107403]	protein_coding
chr1	58425299	58425395	Htt_PeakRegion_00127	WT-specific	Intergenic	-1281	ENSMUST00000156931	ENSMUSG00000026034	ENSMUST00000148330	ENSMUSG00000026034	Clk1	CDC-like kinase 1 [Source:MGI Symbol;Acc:MGI:107403]	protein_coding
chr1	59660867	59661702	Htt_PeakRegion_00129	WT-specific	intron (ENSMUST00000191158, intron 1 of 3)	9454	ENSMUST00000185265	ENSMUSG00000026021	ENSMUST00000091374	ENSMUSG00000026021	Sumo1	small ubiquitin-like modifier 1 [Source:MGI Symbol;Acc:MGI:1197010]	protein_coding
chr1	59833113	59833281	Htt_PeakRegion_00131	WT-specific	intron (ENSMUST00000087435, intron 3 of 12)	-17468	ENSMUST00000190659	ENSMUSG00000067336	ENSMUST00000186246	ENSMUSG00000067336	Bmpr2	bone morphogenetic protein receptor, type II (serine/threonine kinase) [Source:MGI Symbol;Acc:MGI:1095407]	protein_coding
chr1	59929339	59929954	Htt_PeakRegion_00134	WT-specific	promoter-TSS (ENSMUST00000191628)	-41	ENSMUST00000191628	ENSMUSG00000103696	ENSMUST00000191628	ENSMUSG00000103696	Gm37531	predicted gene, 37531 [Source:MGI Symbol;Acc:MGI:5610759]	TEC
chr1	60383365	60383803	Htt_PeakRegion_00135	WT-specific	intron (ENSMUST00000148443, intron 10 of 11)	-26035	ENSMUST00000052332	ENSMUSG00000026782	ENSMUST00000188618	ENSMUSG00000026782	Abi2	abl-interactor 2 [Source:MGI Symbol;Acc:MGI:106913]	protein_coding
chr1	60464296	60464653	Htt_PeakRegion_00136	WT-specific	intron (ENSMUST00000189980, intron 9 of 10)	25533	ENSMUST00000190158	ENSMUSG00000026782	ENSMUST00000188618	ENSMUSG00000026782	Abi2	abl-interactor 2 [Source:MGI Symbol;Acc:MGI:106913]	protein_coding
chr1	61199926	61200139	Htt_PeakRegion_00141	WT-specific	Intergenic	-2791	ENSMUST00000120063	ENSMUSG00000080785	ENSMUST00000120063	ENSMUSG00000080785	Gm11591	predicted gene 11591 [Source:MGI Symbol;Acc:MGI:3652105]	processed_pseudogene
chr1	63127796	63127981	Htt_PeakRegion_00142	WT-specific	intron (ENSMUST00000188602, intron 1 of 3)	10771	ENSMUST00000185480	ENSMUSG00000101599	ENSMUST00000185480	ENSMUSG00000101599	Gm20342	predicted gene, 20342 [Source:MGI Symbol;Acc:MGI:5012527]	lincRNA
chr1	63779018	63779089	Htt_PeakRegion_00147	WT-specific	Intergenic	-9787	ENSMUST00000027102	ENSMUSG00000025961	ENSMUST00000027102	ENSMUSG00000025961	4933402D24Rik	RIKEN cDNA 4933402D24 gene [Source:MGI Symbol;Acc:MGI:1921676]	protein_coding
chr1	64604548	64605106	Htt_PeakRegion_00151	WT-specific	TTS (ENSMUST00000087366)	10804	ENSMUST00000162806	ENSMUSG00000025956	ENSMUST00000114079	ENSMUSG00000025956	Mettl21a	methyltransferase like 21A [Source:MGI Symbol;Acc:MGI:1914349]	protein_coding
chr1	66475957	66476184	Htt_PeakRegion_00154	WT-specific	intron (ENSMUST00000136727, intron 4 of 5)	7641	ENSMUST00000136727	ENSMUSG00000055567	ENSMUST00000114008	ENSMUSG00000055567	Unc80	unc-80, NALCN activator [Source:MGI Symbol;Acc:MGI:2652882]	protein_coding
chr1	68888815	68888968	Htt_PeakRegion_00158	WT-specific	intron (ENSMUST00000153432, intron 1 of 18)	-127165	ENSMUST00000195066	ENSMUSG00000103809	ENSMUST00000195066	ENSMUSG00000103809	Gm37061	predicted gene, 37061 [Source:MGI Symbol;Acc:MGI:5610289]	TEC
chr1	74237783	74237898	Htt_PeakRegion_00167	WT-specific	TTS (ENSMUST00000185733)	1291	ENSMUST00000113819	ENSMUSG00000006304	ENSMUST00000113819	ENSMUSG00000006304	Arpc2	actin related protein 2/3 complex, subunit 2 [Source:MGI Symbol;Acc:MGI:1923959]	protein_coding
chr1	75134437	75139601	Htt_PeakRegion_00175	WT-specific	TTS (ENSMUST00000188037)	787	ENSMUST00000188037	ENSMUSG00000033159	ENSMUST00000041213	ENSMUSG00000033159	Cnppd1	cyclin Pas1/PHO80 domain containing 1 [Source:MGI Symbol;Acc:MGI:1916421]	protein_coding
chr1	75140256	75140836	Htt_PeakRegion_00176	WT-specific	intron (ENSMUST00000190679, intron 2 of 7)	1145	ENSMUST00000190679	ENSMUSG00000033159	ENSMUST00000041213	ENSMUSG00000033159	Cnppd1	cyclin Pas1/PHO80 domain containing 1 [Source:MGI Symbol;Acc:MGI:1916421]	protein_coding
chr1	75142029	75142565	Htt_PeakRegion_00177	WT-specific	promoter-TSS (ENSMUST00000097694)	341	ENSMUST00000168720	ENSMUSG00000033159	ENSMUST00000041213	ENSMUSG00000033159	Cnppd1	cyclin Pas1/PHO80 domain containing 1 [Source:MGI Symbol;Acc:MGI:1916421]	protein_coding
chr1	77100517	77101581	Htt_PeakRegion_00189	WT-specific	Intergenic	-43704	ENSMUST00000158701	ENSMUSG00000089326	ENSMUST00000158701	ENSMUSG00000089326	Gm25974	predicted gene, 25974 [Source:MGI Symbol;Acc:MGI:5455751]	rRNA
chr1	77206532	77207328	Htt_PeakRegion_00190	WT-specific	Intergenic	-59938	ENSMUST00000193479	ENSMUSG00000102904	ENSMUST00000193479	ENSMUSG00000102904	Gm38265	predicted gene, 38265 [Source:MGI Symbol;Acc:MGI:5611493]	TEC
chr1	78679509	78679687	Htt_PeakRegion_00195	WT-specific	intron (ENSMUST00000135642, intron 1 of 2)	-2342	ENSMUST00000132997	ENSMUSG00000032883	ENSMUST00000148608	ENSMUSG00000032883	Acsl3	acyl-CoA synthetase long-chain family member 3 [Source:MGI Symbol;Acc:MGI:1921455]	protein_coding
chr1	80284084	80285931	Htt_PeakRegion_00196	WT-specific	intron (ENSMUST00000164108, intron 5 of 14)	-7567	ENSMUST00000168372	ENSMUSG00000004364	ENSMUST00000167293	ENSMUSG00000004364	Cul3	cullin 3 [Source:MGI Symbol;Acc:MGI:1347360]	protein_coding
chr1	80293119	80293143	Htt_PeakRegion_00197	WT-specific	intron (ENSMUST00000170897, intron 3 of 5)	-15690	ENSMUST00000168372	ENSMUSG00000004364	ENSMUST00000167293	ENSMUSG00000004364	Cul3	cullin 3 [Source:MGI Symbol;Acc:MGI:1347360]	protein_coding
chr1	85907032	85907216	Htt_PeakRegion_00209	WT-specific	exon (ENSMUST00000027425, exon 5 of 6)	963	ENSMUST00000139837	ENSMUSG00000026223	ENSMUST00000185569	ENSMUSG00000026223	Itm2c	integral membrane protein 2C [Source:MGI Symbol;Acc:MGI:1927594]	protein_coding
chr1	85996445	85996472	Htt_PeakRegion_00211	WT-specific	Intergenic	-9542	ENSMUST00000186560	ENSMUSG00000100108	ENSMUST00000186560	ENSMUSG00000100108	Gm28100	predicted gene 28100 [Source:MGI Symbol;Acc:MGI:5578806]	lincRNA
chr1	86180767	86181048	Htt_PeakRegion_00212	WT-specific	intron (ENSMUST00000155168, intron 9 of 18)	-15482	ENSMUST00000150059	ENSMUSG00000062590	ENSMUST00000134858	ENSMUSG00000062590	Armc9	armadillo repeat containing 9 [Source:MGI Symbol;Acc:MGI:1926045]	protein_coding
chr1	86342233	86355951	Htt_PeakRegion_00214	WT-specific	exon (ENSMUST00000027438, exon 14 of 14)	2119	ENSMUST00000188682	ENSMUSG00000026234	ENSMUST00000185676	ENSMUSG00000026234	Ncl	nucleolin [Source:MGI Symbol;Acc:MGI:97286]	protein_coding
chr1	86419512	86419698	Htt_PeakRegion_00215	WT-specific	Intergenic	-6724	ENSMUST00000046004	ENSMUSG00000036574	ENSMUST00000046004	ENSMUSG00000036574	Tex44	testis expressed 44 [Source:MGI Symbol;Acc:MGI:1919113]	protein_coding
chr1	87092788	87092896	Htt_PeakRegion_00217	WT-specific	intron (ENSMUST00000186823, intron 1 of 1)	-2914	ENSMUST00000188310	ENSMUSG00000026246	ENSMUST00000190082	ENSMUSG00000026246	Alppl2	alkaline phosphatase, placental-like 2 [Source:MGI Symbol;Acc:MGI:108009]	protein_coding
chr1	87385484	87385610	Htt_PeakRegion_00219	WT-specific	promoter-TSS (ENSMUST00000174334)	-770	ENSMUST00000174535	ENSMUSG00000048000	ENSMUST00000187038	ENSMUSG00000048000	Gigyf2	GRB10 interacting GYF protein 2 [Source:MGI Symbol;Acc:MGI:2138584]	protein_coding
chr1	87387613	87391255	Htt_PeakRegion_00220	WT-specific	promoter-TSS (ENSMUST00000174179)	-45	ENSMUST00000174179	ENSMUSG00000079436	ENSMUST00000113212	ENSMUSG00000079436	Kcnj13	potassium inwardly-rectifying channel, subfamily J, member 13 [Source:MGI Symbol;Acc:MGI:3781032]	protein_coding
chr1	87470591	87484995	Htt_PeakRegion_00221	WT-specific	TTS (ENSMUST00000168235)	5254	ENSMUST00000191095	ENSMUSG00000026258	ENSMUST00000027476	ENSMUSG00000026258	Snorc	secondary ossification center associated regulator of chondrocyte maturation [Source:MGI Symbol;Acc:MGI:1920484]	protein_coding
chr1	87504020	87508939	Htt_PeakRegion_00223	WT-specific	intron (ENSMUST00000068681, intron 4 of 14)	-3409	ENSMUST00000166055	ENSMUSG00000079434	ENSMUST00000163606	ENSMUSG00000079434	Neu2	neuraminidase 2 [Source:MGI Symbol;Acc:MGI:1344417]	protein_coding
chr1	87548853	87549044	Htt_PeakRegion_00224	WT-specific	intron (ENSMUST00000068681, intron 1 of 14)	-4257	ENSMUST00000172004	ENSMUSG00000090994	ENSMUST00000172004	ENSMUSG00000090994	Gm6153	predicted gene 6153 [Source:MGI Symbol;Acc:MGI:3645798]	processed_pseudogene
chr1	87602051	87602688	Htt_PeakRegion_00225	WT-specific	Intergenic	7820	ENSMUST00000165109	ENSMUSG00000079434	ENSMUST00000163606	ENSMUSG00000079434	Neu2	neuraminidase 2 [Source:MGI Symbol;Acc:MGI:1344417]	protein_coding
chr1	87707222	87707769	Htt_PeakRegion_00226	WT-specific	intron (ENSMUST00000170300, intron 14 of 22)	-1845	ENSMUST00000163548	ENSMUSG00000026288	ENSMUST00000163576	ENSMUSG00000026288	Inpp5d	inositol polyphosphate-5-phosphatase D [Source:MGI Symbol;Acc:MGI:107357]	protein_coding
chr1	88883863	88884087	Htt_PeakRegion_00230	WT-specific	Intergenic	-8565	ENSMUST00000185425	ENSMUSG00000099848	ENSMUST00000185425	ENSMUSG00000099848	Gm29337	predicted gene 29337 [Source:MGI Symbol;Acc:MGI:5580043]	lincRNA
chr1	89038327	89038477	Htt_PeakRegion_00231	WT-specific	Intergenic	-10572	ENSMUST00000190713	ENSMUSG00000099544	ENSMUST00000190713	ENSMUSG00000099544	Gm18699	predicted gene, 18699 [Source:MGI Symbol;Acc:MGI:5010884]	processed_pseudogene
chr1	89746748	89747177	Htt_PeakRegion_00232	WT-specific	intron (ENSMUST00000190096, intron 11 of 16)	62161	ENSMUST00000158150	ENSMUSG00000088775	ENSMUST00000158150	ENSMUSG00000088775	Gm26037	predicted gene, 26037 [Source:MGI Symbol;Acc:MGI:5455814]	misc_RNA
chr1	90554315	90554327	Htt_PeakRegion_00236	WT-specific	Intergenic	33825	ENSMUST00000192105	ENSMUSG00000103292	ENSMUST00000192105	ENSMUSG00000103292	Gm35048	predicted gene, 35048 [Source:MGI Symbol;Acc:MGI:5594207]	TEC
chr1	91256933	91257136	Htt_PeakRegion_00239	WT-specific	intron (ENSMUST00000191533, intron 2 of 3)	6379	ENSMUST00000191533	ENSMUSG00000034343	ENSMUST00000171165	ENSMUSG00000034343	Ube2f	ubiquitin-conjugating enzyme E2F (putative) [Source:MGI Symbol;Acc:MGI:1915171]	protein_coding
chr1	92868309	92868913	Htt_PeakRegion_00243	WT-specific	Intergenic	11843	ENSMUST00000190215	ENSMUSG00000034220	ENSMUST00000190586	ENSMUSG00000034220	Gpc1	glypican 1 [Source:MGI Symbol;Acc:MGI:1194891]	protein_coding
chr1	92985442	92986108	Htt_PeakRegion_00246	WT-specific	TTS (ENSMUST00000064480)	6853	ENSMUST00000169198	ENSMUSG00000026271	ENSMUST00000064480	ENSMUSG00000026271	Gpr35	G protein-coupled receptor 35 [Source:MGI Symbol;Acc:MGI:1929509]	protein_coding
chr1	93739263	93739437	Htt_PeakRegion_00248	WT-specific	intron (ENSMUST00000188846, intron 1 of 2)	-7424	ENSMUST00000189728	ENSMUSG00000026279	ENSMUST00000187445	ENSMUSG00000026279	Thap4	THAP domain containing 4 [Source:MGI Symbol;Acc:MGI:1914276]	protein_coding
chr1	97863436	97863904	Htt_PeakRegion_00250	WT-specific	intron (ENSMUST00000159841, intron 3 of 3)	794	ENSMUST00000161071	ENSMUSG00000026335	ENSMUST00000159585	ENSMUSG00000026335	Pam	peptidylglycine alpha-amidating monooxygenase [Source:MGI Symbol;Acc:MGI:97475]	protein_coding
chr1	106660360	106660943	Htt_PeakRegion_00259	WT-specific	intron (ENSMUST00000112751, intron 1 of 1)	52527	ENSMUST00000189999	ENSMUSG00000057329	ENSMUST00000189999	ENSMUSG00000057329	Bcl2	B cell leukemia/lymphoma 2 [Source:MGI Symbol;Acc:MGI:88138]	protein_coding
chr1	112720291	112720410	Htt_PeakRegion_00264	WT-specific	Intergenic	155637	ENSMUST00000185696	ENSMUSG00000099884	ENSMUST00000185696	ENSMUSG00000099884	Gm8204	predicted gene 8204 [Source:MGI Symbol;Acc:MGI:3646498]	processed_pseudogene
chr1	118458296	118459765	Htt_PeakRegion_00268	WT-specific	TTS (ENSMUST00000116892)	234	ENSMUST00000116892	ENSMUSG00000080542	ENSMUST00000116892	ENSMUSG00000080542	Gm22710	predicted gene, 22710 [Source:MGI Symbol;Acc:MGI:5452487]	snRNA
chr1	118519413	118519437	Htt_PeakRegion_00270	WT-specific	intron (ENSMUST00000190571, intron 19 of 40)	9188	ENSMUST00000189216	ENSMUSG00000064302	ENSMUST00000185405	ENSMUSG00000064302	Clasp1	CLIP associating protein 1 [Source:MGI Symbol;Acc:MGI:1923957]	protein_coding
chr1	120149993	120150099	Htt_PeakRegion_00273	WT-specific	promoter-TSS (ENSMUST00000153037)	-553	ENSMUST00000187809	ENSMUSG00000026388	ENSMUST00000112644	ENSMUSG00000026388	3110009E18Rik	RIKEN cDNA 3110009E18 gene [Source:MGI Symbol;Acc:MGI:1920353]	protein_coding
chr1	121826440	121826600	Htt_PeakRegion_00274	WT-specific	Intergenic	120005	ENSMUST00000192952	ENSMUSG00000102488	ENSMUST00000192952	ENSMUSG00000102488	Gm37920	predicted gene, 37920 [Source:MGI Symbol;Acc:MGI:5611148]	TEC
chr1	123669989	123670166	Htt_PeakRegion_00278	WT-specific	intron (ENSMUST00000140361, intron 4 of 5)	-19718	ENSMUST00000187202	ENSMUSG00000036815	ENSMUST00000112603	ENSMUSG00000036815	Dpp10	dipeptidylpeptidase 10 [Source:MGI Symbol;Acc:MGI:2442409]	protein_coding
chr1	126221905	126221912	Htt_PeakRegion_00283	WT-specific	TTS (ENSMUST00000162646)	102765	ENSMUST00000192213	ENSMUSG00000103824	ENSMUST00000192213	ENSMUSG00000103824	Gm38177	predicted gene, 38177 [Source:MGI Symbol;Acc:MGI:5611405]	TEC
chr1	127917195	127918336	Htt_PeakRegion_00286	WT-specific	intron (ENSMUST00000037649, intron 9 of 23)	-5307	ENSMUST00000189259	ENSMUSG00000036104	ENSMUST00000150945	ENSMUSG00000036104	Rab3gap1	RAB3 GTPase activating protein subunit 1 [Source:MGI Symbol;Acc:MGI:2445001]	protein_coding
chr1	128008463	128009245	Htt_PeakRegion_00287	WT-specific	intron (ENSMUST00000127393, intron 2 of 2)	9839	ENSMUST00000131732	ENSMUSG00000036086	ENSMUST00000097597	ENSMUSG00000036086	Zranb3	zinc finger, RAN-binding domain containing 3 [Source:MGI Symbol;Acc:MGI:1918362]	protein_coding
chr1	128152657	128152852	Htt_PeakRegion_00289	WT-specific	intron (ENSMUST00000187023, intron 2 of 12)	941	ENSMUST00000189317	ENSMUSG00000056211	ENSMUST00000185853	ENSMUSG00000056211	R3hdm1	R3H domain containing 1 [Source:MGI Symbol;Acc:MGI:2448514]	protein_coding
chr1	128191940	128192343	Htt_PeakRegion_00292	WT-specific	promoter-TSS (ENSMUST00000189982)	-690	ENSMUST00000189982	ENSMUSG00000056211	ENSMUST00000185853	ENSMUSG00000056211	R3hdm1	R3H domain containing 1 [Source:MGI Symbol;Acc:MGI:2448514]	protein_coding
chr1	128192917	128193062	Htt_PeakRegion_00293	WT-specific	exon (ENSMUST00000189982, exon 1 of 1)	158	ENSMUST00000189982	ENSMUSG00000056211	ENSMUST00000185853	ENSMUSG00000056211	R3hdm1	R3H domain containing 1 [Source:MGI Symbol;Acc:MGI:2448514]	protein_coding
chr1	131113320	131113478	Htt_PeakRegion_00296	WT-specific	Intergenic	-10654	ENSMUST00000158631	ENSMUSG00000089256	ENSMUST00000158631	ENSMUSG00000089256	Gm25717	predicted gene, 25717 [Source:MGI Symbol;Acc:MGI:5455494]	misc_RNA
chr1	131356987	131357062	Htt_PeakRegion_00298	WT-specific	intron (ENSMUST00000186543, intron 5 of 21)	7039	ENSMUST00000185596	ENSMUSG00000026425	ENSMUST00000185596	ENSMUSG00000026425	Srgap2	SLIT-ROBO Rho GTPase activating protein 2 [Source:MGI Symbol;Acc:MGI:109605]	protein_coding
chr1	131467848	131468384	Htt_PeakRegion_00299	WT-specific	intron (ENSMUST00000189893, intron 2 of 4)	-20421	ENSMUST00000190146	ENSMUSG00000099959	ENSMUST00000190146	ENSMUSG00000099959	Gm29487	predicted gene 29487 [Source:MGI Symbol;Acc:MGI:5580193]	processed_pseudogene
chr1	131515901	131516782	Htt_PeakRegion_00301	WT-specific	intron (ENSMUST00000189893, intron 2 of 4)	-2110	ENSMUST00000185445	ENSMUSG00000026425	ENSMUST00000185596	ENSMUSG00000026425	Srgap2	SLIT-ROBO Rho GTPase activating protein 2 [Source:MGI Symbol;Acc:MGI:109605]	protein_coding
chr1	131733139	131733320	Htt_PeakRegion_00302	WT-specific	Intergenic	-10792	ENSMUST00000049027	ENSMUSG00000042268	ENSMUST00000147800	ENSMUSG00000042268	Slc26a9	solute carrier family 26, member 9 [Source:MGI Symbol;Acc:MGI:2444594]	protein_coding
chr1	132022529	132022648	Htt_PeakRegion_00305	WT-specific	TTS (ENSMUST00000126927)	4146	ENSMUST00000131159	ENSMUSG00000026436	ENSMUST00000086556	ENSMUSG00000026436	Elk4	ELK4, member of ETS oncogene family [Source:MGI Symbol;Acc:MGI:102853]	protein_coding
chr1	132504105	132504427	Htt_PeakRegion_00311	WT-specific	TTS (ENSMUST00000187505)	533	ENSMUST00000187834	ENSMUSG00000026439	ENSMUST00000187834	ENSMUSG00000026439	Rbbp5	retinoblastoma binding protein 5, histone lysine methyltransferase complex subunit [Source:MGI Symbol;Acc:MGI:1918367]	protein_coding
chr1	132505508	132508772	Htt_PeakRegion_00312	WT-specific	exon (ENSMUST00000188789, exon 1 of 1)	251	ENSMUST00000188789	ENSMUSG00000048174	ENSMUST00000188789	ENSMUSG00000048174	Tmem81	transmembrane protein 81 [Source:MGI Symbol;Acc:MGI:1921876]	protein_coding
chr1	133028903	133029061	Htt_PeakRegion_00316	WT-specific	intron (ENSMUST00000190807, intron 1 of 5)	1579	ENSMUST00000190807	ENSMUSG00000054387	ENSMUST00000187244	ENSMUSG00000054387	Mdm4	transformed mouse 3T3 cell double minute 4 [Source:MGI Symbol;Acc:MGI:107934]	protein_coding
chr1	133040774	133042456	Htt_PeakRegion_00317	WT-specific	Intergenic	-4052	ENSMUST00000153707	ENSMUSG00000026447	ENSMUST00000145153	ENSMUSG00000026447	Pik3c2b	phosphatidylinositol-4-phosphate 3-kinase catalytic subunit type 2 beta [Source:MGI Symbol;Acc:MGI:2685045]	protein_coding
chr1	133043714	133043823	Htt_PeakRegion_00318	WT-specific	Intergenic	-1898	ENSMUST00000153707	ENSMUSG00000026447	ENSMUST00000145153	ENSMUSG00000026447	Pik3c2b	phosphatidylinositol-4-phosphate 3-kinase catalytic subunit type 2 beta [Source:MGI Symbol;Acc:MGI:2685045]	protein_coding
chr1	133099749	133100403	Htt_PeakRegion_00320	WT-specific	intron (ENSMUST00000077730, intron 26 of 32)	-31067	ENSMUST00000052529	ENSMUSG00000046062	ENSMUST00000052529	ENSMUSG00000046062	Ppp1r15b	protein phosphatase 1, regulatory subunit 15B [Source:MGI Symbol;Acc:MGI:2444211]	protein_coding
chr1	134219243	134221458	Htt_PeakRegion_00325	WT-specific	intron (ENSMUST00000187631, intron 2 of 2)	14227	ENSMUST00000169927	ENSMUSG00000042429	ENSMUST00000187631	ENSMUSG00000042429	Adora1	adenosine A1 receptor [Source:MGI Symbol;Acc:MGI:99401]	protein_coding
chr1	134509893	134509916	Htt_PeakRegion_00328	WT-specific	Intergenic	4567	ENSMUST00000104014	ENSMUSG00000077202	ENSMUST00000104014	ENSMUSG00000077202	Gm25612	predicted gene, 25612 [Source:MGI Symbol;Acc:MGI:5455389]	snoRNA
chr1	134542572	134542695	Htt_PeakRegion_00329	WT-specific	intron (ENSMUST00000172898, intron 2 of 2)	4316	ENSMUST00000185836	ENSMUSG00000046367	ENSMUST00000185836	ENSMUSG00000046367	Mgat4e	MGAT4 family, member E [Source:MGI Symbol;Acc:MGI:1918251]	protein_coding
chr1	134545489	134546109	Htt_PeakRegion_00330	WT-specific	intron (ENSMUST00000172898, intron 2 of 2)	1151	ENSMUST00000185836	ENSMUSG00000046367	ENSMUST00000185836	ENSMUSG00000046367	Mgat4e	MGAT4 family, member E [Source:MGI Symbol;Acc:MGI:1918251]	protein_coding
chr1	143997610	143997834	Htt_PeakRegion_00335	WT-specific	Intergenic	6310	ENSMUST00000153527	ENSMUSG00000026360	ENSMUST00000127206	ENSMUSG00000026360	Rgs2	regulator of G-protein signaling 2 [Source:MGI Symbol;Acc:MGI:1098271]	protein_coding
chr1	145362908	145363060	Htt_PeakRegion_00339	WT-specific	Intergenic	-36293	ENSMUST00000194549	ENSMUSG00000103055	ENSMUST00000194549	ENSMUSG00000103055	Gm38269	predicted gene, 38269 [Source:MGI Symbol;Acc:MGI:5611497]	TEC
chr1	152873436	152874314	Htt_PeakRegion_00350	WT-specific	intron (ENSMUST00000111836, intron 1 of 22)	-2717	ENSMUST00000186692	ENSMUSG00000042772	ENSMUST00000186692	ENSMUSG00000042772	Smg7	Smg-7 homolog, nonsense mediated mRNA decay factor (C. elegans) [Source:MGI Symbol;Acc:MGI:2682334]	protein_coding
chr1	152948742	152948968	Htt_PeakRegion_00351	WT-specific	TTS (ENSMUST00000187136)	1242	ENSMUST00000187136	ENSMUSG00000100702	ENSMUST00000187136	ENSMUSG00000100702	Gm8976	predicted gene 8976 [Source:MGI Symbol;Acc:MGI:3648530]	processed_pseudogene
chr1	153229944	153230283	Htt_PeakRegion_00354	WT-specific	promoter-TSS (ENSMUST00000160515)	-696	ENSMUST00000160515	ENSMUSG00000026478	ENSMUST00000163011	ENSMUSG00000026478	Lamc1	laminin, gamma 1 [Source:MGI Symbol;Acc:MGI:99914]	protein_coding
chr1	153456586	153462899	Htt_PeakRegion_00357	WT-specific	intron (ENSMUST00000186380, intron 22 of 27)	14380	ENSMUST00000137861	ENSMUSG00000042708	ENSMUST00000137861	ENSMUSG00000042708	Shcbp1l	Shc SH2-domain binding protein 1-like [Source:MGI Symbol;Acc:MGI:1919086]	protein_coding
chr1	153463456	153471079	Htt_PeakRegion_00358	WT-specific	intron (ENSMUST00000190544, intron 10 of 14)	10871	ENSMUST00000190544	ENSMUSG00000042699	ENSMUST00000190383	ENSMUSG00000042699	Dhx9	DEAH (Asp-Glu-Ala-His) box polypeptide 9 [Source:MGI Symbol;Acc:MGI:108177]	protein_coding
chr1	153900535	153905169	Htt_PeakRegion_00360	WT-specific	promoter-TSS (ENSMUST00000153134)	-946	ENSMUST00000153134	ENSMUSG00000026473	ENSMUST00000139476	ENSMUSG00000026473	Glul	glutamate-ammonia ligase (glutamine synthetase) [Source:MGI Symbol;Acc:MGI:95739]	protein_coding
chr1	153905864	153913568	Htt_PeakRegion_00361	WT-specific	TTS (ENSMUST00000086199)	3673	ENSMUST00000154576	ENSMUSG00000026473	ENSMUST00000139476	ENSMUSG00000026473	Glul	glutamate-ammonia ligase (glutamine synthetase) [Source:MGI Symbol;Acc:MGI:95739]	protein_coding
chr1	154375718	154376371	Htt_PeakRegion_00367	WT-specific	Intergenic	-52437	ENSMUST00000185981	ENSMUSG00000100031	ENSMUST00000185981	ENSMUSG00000100031	Gm18727	predicted gene, 18727 [Source:MGI Symbol;Acc:MGI:5010912]	processed_pseudogene
chr1	154485143	154485237	Htt_PeakRegion_00368	WT-specific	intron (ENSMUST00000187541, intron 12 of 46)	-8494	ENSMUST00000188384	ENSMUSG00000004110	ENSMUST00000186256	ENSMUSG00000004110	Cacna1e	calcium channel, voltage-dependent, R type, alpha 1E subunit [Source:MGI Symbol;Acc:MGI:106217]	protein_coding
chr1	154510538	154511209	Htt_PeakRegion_00369	WT-specific	intron (ENSMUST00000188965, intron 9 of 13)	-34178	ENSMUST00000188384	ENSMUSG00000004110	ENSMUST00000186256	ENSMUSG00000004110	Cacna1e	calcium channel, voltage-dependent, R type, alpha 1E subunit [Source:MGI Symbol;Acc:MGI:106217]	protein_coding
chr1	154623324	154623363	Htt_PeakRegion_00371	WT-specific	intron (ENSMUST00000188965, intron 8 of 13)	102576	ENSMUST00000004214	ENSMUSG00000004110	ENSMUST00000186256	ENSMUSG00000004110	Cacna1e	calcium channel, voltage-dependent, R type, alpha 1E subunit [Source:MGI Symbol;Acc:MGI:106217]	protein_coding
chr1	155338451	155339782	Htt_PeakRegion_00373	WT-specific	intron (ENSMUST00000111775, intron 3 of 13)	23151	ENSMUST00000175545	ENSMUSG00000093286	ENSMUST00000175545	ENSMUSG00000093286	Gm22569	predicted gene, 22569 [Source:MGI Symbol;Acc:MGI:5452346]	miRNA
chr1	155341593	155341812	Htt_PeakRegion_00374	WT-specific	intron (ENSMUST00000129271, intron 3 of 6)	25737	ENSMUST00000175545	ENSMUSG00000093286	ENSMUST00000175545	ENSMUSG00000093286	Gm22569	predicted gene, 22569 [Source:MGI Symbol;Acc:MGI:5452346]	miRNA
chr1	155375201	155375877	Htt_PeakRegion_00375	WT-specific	intron (ENSMUST00000129271, intron 2 of 6)	9123	ENSMUST00000143529	ENSMUSG00000026469	ENSMUST00000111774	ENSMUSG00000026469	Xpr1	xenotropic and polytropic retrovirus receptor 1 [Source:MGI Symbol;Acc:MGI:97932]	protein_coding
chr1	155576764	155578078	Htt_PeakRegion_00377	WT-specific	intron (ENSMUST00000194476, intron 3 of 7)	10173	ENSMUST00000159339	ENSMUSG00000033701	ENSMUST00000194476	ENSMUSG00000033701	Acbd6	acyl-Coenzyme A binding domain containing 6 [Source:MGI Symbol;Acc:MGI:1919732]	protein_coding
chr1	155911353	155911494	Htt_PeakRegion_00380	WT-specific	intron (ENSMUST00000138762, intron 18 of 37)	-24199	ENSMUST00000129865	ENSMUSG00000033671	ENSMUST00000132189	ENSMUSG00000033671	Cep350	centrosomal protein 350 [Source:MGI Symbol;Acc:MGI:1921331]	protein_coding
chr1	156036692	156037138	Htt_PeakRegion_00381	WT-specific	promoter-TSS (ENSMUST00000027738)	-435	ENSMUST00000136331	ENSMUSG00000026466	ENSMUST00000123705	ENSMUSG00000026466	Tor1aip1	torsin A interacting protein 1 [Source:MGI Symbol;Acc:MGI:3582693]	protein_coding
chr1	156607866	156608072	Htt_PeakRegion_00383	WT-specific	intron (ENSMUST00000173929, intron 1 of 2)	-7954	ENSMUST00000190749	ENSMUSG00000026596	ENSMUST00000027888	ENSMUSG00000026596	Abl2	v-abl Abelson murine leukemia viral oncogene 2 (arg, Abelson-related gene) [Source:MGI Symbol;Acc:MGI:87860]	protein_coding
chr1	160569969	160570121	Htt_PeakRegion_00395	WT-specific	TTS (ENSMUST00000192582)	3765	ENSMUST00000192582	ENSMUSG00000104026	ENSMUST00000192582	ENSMUSG00000104026	Gm37212	predicted gene, 37212 [Source:MGI Symbol;Acc:MGI:5610440]	TEC
chr1	160676217	160676378	Htt_PeakRegion_00399	WT-specific	intron (ENSMUST00000195442, intron 12 of 12)	-25996	ENSMUST00000194571	ENSMUSG00000102172	ENSMUST00000194571	ENSMUSG00000102172	Gm37873	predicted gene, 37873 [Source:MGI Symbol;Acc:MGI:5611101]	TEC
chr1	163848500	163848809	Htt_PeakRegion_00406	WT-specific	intron (ENSMUST00000077642, intron 10 of 20)	69072	ENSMUST00000027877	ENSMUSG00000026585	ENSMUST00000027877	ENSMUSG00000026585	Kifap3	kinesin-associated protein 3 [Source:MGI Symbol;Acc:MGI:107566]	protein_coding
chr1	164264134	164264480	Htt_PeakRegion_00408	WT-specific	TTS (ENSMUST00000160773)	1954	ENSMUST00000160773	ENSMUSG00000040918	ENSMUST00000159230	ENSMUSG00000040918	Slc19a2	solute carrier family 19 (thiamine transporter), member 2 [Source:MGI Symbol;Acc:MGI:1928761]	protein_coding
chr1	165076312	165076731	Htt_PeakRegion_00410	WT-specific	intron (ENSMUST00000195635, intron 1 of 4)	-8408	ENSMUST00000193317	ENSMUSG00000102408	ENSMUST00000195635	ENSMUSG00000102408	4930568G15Rik	RIKEN cDNA 4930568G15 gene [Source:MGI Symbol;Acc:MGI:1923107]	lincRNA
chr1	165368285	165369130	Htt_PeakRegion_00412	WT-specific	intron (ENSMUST00000195220, intron 1 of 4)	-10811	ENSMUST00000193181	ENSMUSG00000104427	ENSMUST00000193181	ENSMUSG00000104427	Gm38368	predicted gene, 38368 [Source:MGI Symbol;Acc:MGI:5611596]	TEC
chr1	165474221	165475535	Htt_PeakRegion_00414	WT-specific	intron (ENSMUST00000193575, intron 1 of 2)	-3264	ENSMUST00000138999	ENSMUSG00000026568	ENSMUST00000138999	ENSMUSG00000026568	Mpc2	mitochondrial pyruvate carrier 2 [Source:MGI Symbol;Acc:MGI:1917706]	protein_coding
chr1	165648692	165648897	Htt_PeakRegion_00416	WT-specific	TTS (ENSMUST00000040357)	-4107	ENSMUST00000192126	ENSMUSG00000104517	ENSMUST00000192126	ENSMUSG00000104517	Gm18407	predicted gene, 18407 [Source:MGI Symbol;Acc:MGI:5010592]	processed_pseudogene
chr1	165991797	165992173	Htt_PeakRegion_00417	WT-specific	intron (ENSMUST00000177358, intron 1 of 6)	10624	ENSMUST00000111429	ENSMUSG00000026565	ENSMUST00000160260	ENSMUSG00000026565	Pou2f1	POU domain, class 2, transcription factor 1 [Source:MGI Symbol;Acc:MGI:101898]	protein_coding
chr1	166042790	166042943	Htt_PeakRegion_00418	WT-specific	TTS (ENSMUST00000195801)	824	ENSMUST00000195801	ENSMUSG00000102890	ENSMUST00000195801	ENSMUSG00000102890	Gm7626	predicted gene 7626 [Source:MGI Symbol;Acc:MGI:3647116]	processed_pseudogene
chr1	168173313	168173324	Htt_PeakRegion_00420	WT-specific	intron (ENSMUST00000176790, intron 7 of 7)	-8657	ENSMUST00000097471	ENSMUSG00000052534	ENSMUST00000097471	ENSMUSG00000052534	Pbx1	pre B cell leukemia homeobox 1 [Source:MGI Symbol;Acc:MGI:97495]	protein_coding
chr1	168429863	168430648	Htt_PeakRegion_00421	WT-specific	intron (ENSMUST00000188912, intron 1 of 7)	1248	ENSMUST00000064438	ENSMUSG00000052534	ENSMUST00000097471	ENSMUSG00000052534	Pbx1	pre B cell leukemia homeobox 1 [Source:MGI Symbol;Acc:MGI:97495]	protein_coding
chr1	169740343	169748276	Htt_PeakRegion_00422	WT-specific	intron (ENSMUST00000111357, intron 3 of 3)	3313	ENSMUST00000132567	ENSMUSG00000038530	ENSMUST00000111357	ENSMUSG00000038530	Rgs4	regulator of G-protein signaling 4 [Source:MGI Symbol;Acc:MGI:108409]	protein_coding
chr1	169881489	169881592	Htt_PeakRegion_00425	WT-specific	Intergenic	27993	ENSMUST00000193654	ENSMUSG00000103110	ENSMUST00000193654	ENSMUSG00000103110	Gm37586	predicted gene, 37586 [Source:MGI Symbol;Acc:MGI:5610814]	unprocessed_pseudogene
chr1	169923834	169923924	Htt_PeakRegion_00426	WT-specific	Intergenic	-4769	ENSMUST00000094348	ENSMUSG00000070532	ENSMUST00000175731	ENSMUSG00000070532	Ccdc190	coiled-coil domain containing 190 [Source:MGI Symbol;Acc:MGI:1925715]	protein_coding
chr1	170823055	170823639	Htt_PeakRegion_00429	WT-specific	intron (ENSMUST00000027974, intron 7 of 15)	9524	ENSMUST00000179933	ENSMUSG00000096547	ENSMUST00000179933	ENSMUSG00000096547	Gm25235	predicted gene, 25235 [Source:MGI Symbol;Acc:MGI:5455012]	snRNA
chr1	171292187	171295697	Htt_PeakRegion_00437	WT-specific	intron (ENSMUST00000152621, intron 2 of 4)	998	ENSMUST00000152621	ENSMUSG00000062963	ENSMUST00000152621	ENSMUSG00000062963	Ufc1	ubiquitin-fold modifier conjugating enzyme 1 [Source:MGI Symbol;Acc:MGI:1913405]	protein_coding
chr1	172523064	172523222	Htt_PeakRegion_00447	WT-specific	exon (ENSMUST00000194051, exon 1 of 1)	1962	ENSMUST00000162988	ENSMUSG00000026546	ENSMUST00000162988	ENSMUSG00000026546	Cfap45	cilia and flagella associated protein 45 [Source:MGI Symbol;Acc:MGI:1919120]	protein_coding
chr1	172750205	172750290	Htt_PeakRegion_00448	WT-specific	intron (ENSMUST00000194251, intron 1 of 1)	-31197	ENSMUST00000193740	ENSMUSG00000102430	ENSMUST00000193740	ENSMUSG00000102430	Gm38051	predicted gene, 38051 [Source:MGI Symbol;Acc:MGI:5611279]	processed_pseudogene
chr1	174610176	174610215	Htt_PeakRegion_00450	WT-specific	intron (ENSMUST00000195621, intron 1 of 3)	387	ENSMUST00000195621	ENSMUSG00000028354	ENSMUST00000195300	ENSMUSG00000028354	Fmn2	formin 2 [Source:MGI Symbol;Acc:MGI:1859252]	protein_coding
chr1	177414080	177414817	Htt_PeakRegion_00457	WT-specific	Intergenic	14635	ENSMUST00000193187	ENSMUSG00000097892	ENSMUST00000180591	ENSMUSG00000097892	Gm26801	predicted gene, 26801 [Source:MGI Symbol;Acc:MGI:5477295]	antisense
chr1	179585223	179585479	Htt_PeakRegion_00466	WT-specific	intron (ENSMUST00000153962, intron 2 of 3)	-8039	ENSMUST00000143270	ENSMUSG00000038949	ENSMUST00000153962	ENSMUSG00000038949	Cnst	consortin, connexin sorting protein [Source:MGI Symbol;Acc:MGI:2445141]	protein_coding
chr1	179605012	179605779	Htt_PeakRegion_00467	WT-specific	TTS (ENSMUST00000143270)	12006	ENSMUST00000143270	ENSMUSG00000038949	ENSMUST00000153962	ENSMUSG00000038949	Cnst	consortin, connexin sorting protein [Source:MGI Symbol;Acc:MGI:2445141]	protein_coding
chr1	179792532	179792785	Htt_PeakRegion_00469	WT-specific	TTS (ENSMUST00000192645)	3486	ENSMUST00000192645	ENSMUSG00000026491	ENSMUST00000027768	ENSMUSG00000026491	Ahctf1	AT hook containing transcription factor 1 [Source:MGI Symbol;Acc:MGI:1915033]	protein_coding
chr1	179793506	179794307	Htt_PeakRegion_00470	WT-specific	exon (ENSMUST00000192645, exon 1 of 1)	2238	ENSMUST00000192645	ENSMUSG00000026491	ENSMUST00000027768	ENSMUSG00000026491	Ahctf1	AT hook containing transcription factor 1 [Source:MGI Symbol;Acc:MGI:1915033]	protein_coding
chr1	179878676	179879144	Htt_PeakRegion_00471	WT-specific	Intergenic	46501	ENSMUST00000193272	ENSMUSG00000104418	ENSMUST00000193272	ENSMUSG00000104418	Gm37070	predicted gene, 37070 [Source:MGI Symbol;Acc:MGI:5610298]	processed_pseudogene
chr1	179960900	179961060	Htt_PeakRegion_00472	WT-specific	promoter-TSS (ENSMUST00000076687)	-130	ENSMUST00000076687	ENSMUSG00000026490	ENSMUST00000143350	ENSMUSG00000026490	Cdc42bpa	CDC42 binding protein kinase alpha [Source:MGI Symbol;Acc:MGI:2441841]	protein_coding
chr1	179976068	179977296	Htt_PeakRegion_00473	WT-specific	intron (ENSMUST00000143350, intron 1 of 5)	783	ENSMUST00000143350	ENSMUSG00000026490	ENSMUST00000143350	ENSMUSG00000026490	Cdc42bpa	CDC42 binding protein kinase alpha [Source:MGI Symbol;Acc:MGI:2441841]	protein_coding
chr1	180067554	180069373	Htt_PeakRegion_00474	WT-specific	intron (ENSMUST00000134959, intron 9 of 17)	-16019	ENSMUST00000139002	ENSMUSG00000026490	ENSMUST00000143350	ENSMUSG00000026490	Cdc42bpa	CDC42 binding protein kinase alpha [Source:MGI Symbol;Acc:MGI:2441841]	protein_coding
chr1	180123376	180123740	Htt_PeakRegion_00477	WT-specific	promoter-TSS (ENSMUST00000145274)	-208	ENSMUST00000145274	ENSMUSG00000026490	ENSMUST00000143350	ENSMUSG00000026490	Cdc42bpa	CDC42 binding protein kinase alpha [Source:MGI Symbol;Acc:MGI:2441841]	protein_coding
chr1	180526396	180526498	Htt_PeakRegion_00485	WT-specific	Intergenic	-6720	ENSMUST00000194222	ENSMUSG00000102608	ENSMUST00000194222	ENSMUSG00000102608	Gm37267	predicted gene, 37267 [Source:MGI Symbol;Acc:MGI:5610495]	lincRNA
chr1	180564509	180564661	Htt_PeakRegion_00486	WT-specific	Intergenic	-4339	ENSMUST00000194608	ENSMUSG00000026496	ENSMUST00000194608	ENSMUSG00000026496	Parp1	poly (ADP-ribose) polymerase family, member 1 [Source:MGI Symbol;Acc:MGI:1340806]	protein_coding
chr1	180747863	180749703	Htt_PeakRegion_00487	WT-specific	intron (ENSMUST00000027780, intron 7 of 7)	7053	ENSMUST00000192748	ENSMUSG00000103649	ENSMUST00000192748	ENSMUSG00000103649	Gm37768	predicted gene, 37768 [Source:MGI Symbol;Acc:MGI:5610996]	antisense
chr1	180838860	180839017	Htt_PeakRegion_00490	WT-specific	Intergenic	6170	ENSMUST00000122609	ENSMUSG00000084558	ENSMUST00000122609	ENSMUSG00000084558	Gm24836	predicted gene, 24836 [Source:MGI Symbol;Acc:MGI:5454613]	snRNA
chr1	181171369	181177270	Htt_PeakRegion_00491	WT-specific	exon (ENSMUST00000162819, exon 14 of 14)	9419	ENSMUST00000159290	ENSMUSG00000038733	ENSMUST00000036329	ENSMUSG00000038733	Wdr26	WD repeat domain 26 [Source:MGI Symbol;Acc:MGI:1923825]	protein_coding
chr1	182221788	182221983	Htt_PeakRegion_00494	WT-specific	Intergenic	60338	ENSMUST00000133052	ENSMUSG00000038633	ENSMUST00000133052	ENSMUSG00000038633	Degs1	delta(4)-desaturase, sphingolipid 1 [Source:MGI Symbol;Acc:MGI:1097711]	protein_coding
chr1	182432622	182433200	Htt_PeakRegion_00496	WT-specific	intron (ENSMUST00000117245, intron 3 of 17)	-9165	ENSMUST00000191804	ENSMUSG00000026510	ENSMUST00000191626	ENSMUSG00000026510	Trp53bp2	transformation related protein 53 binding protein 2 [Source:MGI Symbol;Acc:MGI:2138319]	protein_coding
chr1	184813405	184813612	Htt_PeakRegion_00503	WT-specific	TTS (ENSMUST00000160318)	-2196	ENSMUST00000110992	ENSMUSG00000026621	ENSMUST00000048462	ENSMUSG00000026621	Mtarc1	mitochondrial amidoxime reducing component 1 [Source:MGI Symbol;Acc:MGI:1913362]	protein_coding
chr1	184904022	184904953	Htt_PeakRegion_00504	WT-specific	intron (ENSMUST00000027929, intron 16 of 17)	-18648	ENSMUST00000192968	ENSMUSG00000102784	ENSMUST00000192968	ENSMUSG00000102784	Gm38251	predicted gene, 38251 [Source:MGI Symbol;Acc:MGI:5611479]	antisense
chr1	185308399	185308552	Htt_PeakRegion_00508	WT-specific	intron (ENSMUST00000110975, intron 12 of 16)	-3711	ENSMUST00000192375	ENSMUSG00000104368	ENSMUST00000192375	ENSMUSG00000104368	2010103J01Rik	RIKEN cDNA 2010103J01 gene [Source:MGI Symbol;Acc:MGI:1917139]	antisense
chr1	186540195	186540312	Htt_PeakRegion_00510	WT-specific	intron (ENSMUST00000195454, intron 1 of 2)	18218	ENSMUST00000193084	ENSMUSG00000103690	ENSMUST00000193084	ENSMUSG00000103690	A730004F24Rik	RIKEN cDNA A730004F24 gene [Source:MGI Symbol;Acc:MGI:2444046]	lincRNA
chr1	186686296	186686311	Htt_PeakRegion_00511	WT-specific	intron (ENSMUST00000045288, intron 1 of 6)	9562	ENSMUST00000158420	ENSMUSG00000089045	ENSMUST00000158420	ENSMUSG00000089045	Gm26169	predicted gene, 26169 [Source:MGI Symbol;Acc:MGI:5455946]	snoRNA
chr1	189198879	189198964	Htt_PeakRegion_00516	WT-specific	Intergenic	12091	ENSMUST00000194444	ENSMUSG00000103669	ENSMUST00000194444	ENSMUSG00000103669	2900042K21Rik	RIKEN cDNA 2900042K21 gene [Source:MGI Symbol;Acc:MGI:1920203]	sense_overlapping
chr1	190540727	190540768	Htt_PeakRegion_00520	WT-specific	Intergenic	-53578	ENSMUST00000191893	ENSMUSG00000103963	ENSMUST00000191893	ENSMUSG00000103963	Gm30932	predicted gene, 30932 [Source:MGI Symbol;Acc:MGI:5590091]	lincRNA
chr1	191320669	191320683	Htt_PeakRegion_00523	WT-specific	Intergenic	-2482	ENSMUST00000046770	ENSMUSG00000037499	ENSMUST00000046770	ENSMUSG00000037499	Nenf	neuron derived neurotrophic factor [Source:MGI Symbol;Acc:MGI:1913458]	protein_coding
chr1	191397788	191398000	Htt_PeakRegion_00526	WT-specific	promoter-TSS (ENSMUST00000067976)	-853	ENSMUST00000067976	ENSMUSG00000026626	ENSMUST00000191920	ENSMUSG00000026626	Ppp2r5a	protein phosphatase 2, regulatory subunit B', alpha [Source:MGI Symbol;Acc:MGI:2388479]	protein_coding
chr1	191761048	191762389	Htt_PeakRegion_00528	WT-specific	TTS (ENSMUST00000180108)	584	ENSMUST00000180108	ENSMUSG00000095504	ENSMUST00000180108	ENSMUSG00000095504	Gm22446	predicted gene, 22446 [Source:MGI Symbol;Acc:MGI:5452223]	snRNA
chr1	191789590	191789966	Htt_PeakRegion_00530	WT-specific	Intergenic	1536	ENSMUST00000192352	ENSMUSG00000102596	ENSMUST00000192352	ENSMUSG00000102596	Gm20203	predicted gene, 20203 [Source:MGI Symbol;Acc:MGI:5012388]	processed_pseudogene
chr1	192053361	192053736	Htt_PeakRegion_00531	WT-specific	TTS (ENSMUST00000195815)	5613	ENSMUST00000193355	ENSMUSG00000026637	ENSMUST00000193355	ENSMUSG00000026637	Traf5	TNF receptor-associated factor 5 [Source:MGI Symbol;Acc:MGI:107548]	protein_coding
chr1	192971312	192971851	Htt_PeakRegion_00536	WT-specific	intron (ENSMUST00000191907, intron 2 of 2)	26992	ENSMUST00000158533	ENSMUSG00000089158	ENSMUST00000158533	ENSMUSG00000089158	Gm23583	predicted gene, 23583 [Source:MGI Symbol;Acc:MGI:5453360]	misc_RNA
chr1	192972617	192972713	Htt_PeakRegion_00537	WT-specific	intron (ENSMUST00000191907, intron 2 of 2)	25909	ENSMUST00000158533	ENSMUSG00000089158	ENSMUST00000158533	ENSMUSG00000089158	Gm23583	predicted gene, 23583 [Source:MGI Symbol;Acc:MGI:5453360]	misc_RNA
chr1	193341783	193341830	Htt_PeakRegion_00541	WT-specific	intron (ENSMUST00000194677, intron 26 of 26)	17971	ENSMUST00000163202	ENSMUSG00000016179	ENSMUST00000165718	ENSMUSG00000016179	Camk1g	calcium/calmodulin-dependent protein kinase I gamma [Source:MGI Symbol;Acc:MGI:2388073]	protein_coding
chr1	194120340	194120499	Htt_PeakRegion_00542	WT-specific	Intergenic	102339	ENSMUST00000193395	ENSMUSG00000103692	ENSMUST00000193395	ENSMUSG00000103692	4930503O07Rik	RIKEN cDNA 4930503O07 gene [Source:MGI Symbol;Acc:MGI:1922192]	lincRNA
chr1	194643473	194643559	Htt_PeakRegion_00543	WT-specific	intron (ENSMUST00000027952, intron 1 of 31)	-1340	ENSMUST00000125381	ENSMUSG00000026640	ENSMUST00000027952	ENSMUSG00000026640	Plxna2	plexin A2 [Source:MGI Symbol;Acc:MGI:107684]	protein_coding
chr1	195039846	195043295	Htt_PeakRegion_00549	WT-specific	promoter-TSS (ENSMUST00000194487)	-812	ENSMUST00000194487	ENSMUSG00000104010	ENSMUST00000194487	ENSMUSG00000104010	Gm37366	predicted gene, 37366 [Source:MGI Symbol;Acc:MGI:5610594]	TEC
chr2	3336450	3336498	Htt_PeakRegion_00550	WT-specific	intron (ENSMUST00000115089, intron 1 of 3)	306	ENSMUST00000115089	ENSMUSG00000026644	ENSMUST00000115089	ENSMUSG00000026644	Acbd7	acyl-Coenzyme A binding domain containing 7 [Source:MGI Symbol;Acc:MGI:1925495]	protein_coding
chr2	5281546	5282093	Htt_PeakRegion_00552	WT-specific	Intergenic	-1830	ENSMUST00000117204	ENSMUSG00000080820	ENSMUST00000117204	ENSMUSG00000080820	Gm13197	predicted gene 13197 [Source:MGI Symbol;Acc:MGI:3652146]	processed_pseudogene
chr2	5943793	5943951	Htt_PeakRegion_00555	WT-specific	Intergenic	-1080	ENSMUST00000095147	ENSMUSG00000025815	ENSMUST00000095147	ENSMUSG00000025815	Dhtkd1	dehydrogenase E1 and transketolase domain containing 1 [Source:MGI Symbol;Acc:MGI:2445096]	protein_coding
chr2	6532138	6532948	Htt_PeakRegion_00556	WT-specific	Intergenic	52853	ENSMUST00000194293	ENSMUSG00000102599	ENSMUST00000194293	ENSMUSG00000102599	Gm38386	predicted gene, 38386 [Source:MGI Symbol;Acc:MGI:5611614]	TEC
chr2	6533511	6540582	Htt_PeakRegion_00557	WT-specific	Intergenic	55753	ENSMUST00000182355	ENSMUSG00000002107	ENSMUST00000137733	ENSMUSG00000002107	Celf2	CUGBP, Elav-like family member 2 [Source:MGI Symbol;Acc:MGI:1338822]	protein_coding
chr2	6546709	6548033	Htt_PeakRegion_00559	WT-specific	intron (ENSMUST00000183209, intron 12 of 13)	45429	ENSMUST00000182355	ENSMUSG00000002107	ENSMUST00000137733	ENSMUSG00000002107	Celf2	CUGBP, Elav-like family member 2 [Source:MGI Symbol;Acc:MGI:1338822]	protein_coding
chr2	6770462	6773573	Htt_PeakRegion_00562	WT-specific	intron (ENSMUST00000183209, intron 2 of 13)	-49802	ENSMUST00000126742	ENSMUSG00000002107	ENSMUST00000137733	ENSMUSG00000002107	Celf2	CUGBP, Elav-like family member 2 [Source:MGI Symbol;Acc:MGI:1338822]	protein_coding
chr2	6815445	6816132	Htt_PeakRegion_00566	WT-specific	intron (ENSMUST00000183209, intron 2 of 13)	56183	ENSMUST00000123142	ENSMUSG00000002107	ENSMUST00000137733	ENSMUSG00000002107	Celf2	CUGBP, Elav-like family member 2 [Source:MGI Symbol;Acc:MGI:1338822]	protein_coding
chr2	6908642	6908860	Htt_PeakRegion_00569	WT-specific	intron (ENSMUST00000183209, intron 2 of 13)	-23755	ENSMUST00000170438	ENSMUSG00000002107	ENSMUST00000137733	ENSMUSG00000002107	Celf2	CUGBP, Elav-like family member 2 [Source:MGI Symbol;Acc:MGI:1338822]	protein_coding
chr2	7696669	7696787	Htt_PeakRegion_00574	WT-specific	Intergenic	65652	ENSMUST00000121483	ENSMUSG00000083252	ENSMUST00000121483	ENSMUSG00000083252	Gm13210	predicted gene 13210 [Source:MGI Symbol;Acc:MGI:3651020]	processed_pseudogene
chr2	8542080	8542268	Htt_PeakRegion_00578	WT-specific	Intergenic	-69790	ENSMUST00000157949	ENSMUSG00000088574	ENSMUST00000157949	ENSMUSG00000088574	Gm24534	predicted gene, 24534 [Source:MGI Symbol;Acc:MGI:5454311]	misc_RNA
chr2	9289021	9289266	Htt_PeakRegion_00579	WT-specific	Intergenic	-18635	ENSMUST00000121712	ENSMUSG00000083423	ENSMUST00000121712	ENSMUSG00000083423	Gm13221	predicted gene 13221 [Source:MGI Symbol;Acc:MGI:3651692]	processed_pseudogene
chr2	13241642	13241938	Htt_PeakRegion_00587	WT-specific	exon (ENSMUST00000028059, exon 3 of 9)	-1163	ENSMUST00000193081	ENSMUSG00000103232	ENSMUST00000193081	ENSMUSG00000103232	Gm37160	predicted gene, 37160 [Source:MGI Symbol;Acc:MGI:5610388]	TEC
chr2	14725450	14725981	Htt_PeakRegion_00590	WT-specific	intron (ENSMUST00000192361, intron 1 of 2)	4582	ENSMUST00000120376	ENSMUSG00000083305	ENSMUST00000120376	ENSMUSG00000083305	Gm13315	predicted gene 13315 [Source:MGI Symbol;Acc:MGI:3651096]	processed_pseudogene
chr2	17567685	17567844	Htt_PeakRegion_00598	WT-specific	intron (ENSMUST00000028080, intron 3 of 6)	4251	ENSMUST00000184784	ENSMUSG00000099161	ENSMUST00000184784	ENSMUSG00000099161	Mir6419	microRNA 6419 [Source:MGI Symbol;Acc:MGI:5531095]	miRNA
chr2	18084925	18085460	Htt_PeakRegion_00602	WT-specific	intron (ENSMUST00000153279, intron 4 of 5)	20352	ENSMUST00000155352	ENSMUSG00000026743	ENSMUST00000114669	ENSMUSG00000026743	Mllt10	myeloid/lymphoid or mixed-lineage leukemia; translocated to, 10 [Source:MGI Symbol;Acc:MGI:1329038]	protein_coding
chr2	18237155	18237317	Htt_PeakRegion_00603	WT-specific	intron (ENSMUST00000163130, intron 6 of 9)	12607	ENSMUST00000120519	ENSMUSG00000083070	ENSMUST00000120519	ENSMUSG00000083070	Gm13350	predicted gene 13350 [Source:MGI Symbol;Acc:MGI:3651066]	processed_pseudogene
chr2	18247966	18248347	Htt_PeakRegion_00604	WT-specific	intron (ENSMUST00000163130, intron 6 of 9)	1686	ENSMUST00000120519	ENSMUSG00000083070	ENSMUST00000120519	ENSMUSG00000083070	Gm13350	predicted gene 13350 [Source:MGI Symbol;Acc:MGI:3651066]	processed_pseudogene
chr2	19746671	19746748	Htt_PeakRegion_00605	WT-specific	Intergenic	55422	ENSMUST00000104154	ENSMUSG00000077342	ENSMUST00000104154	ENSMUSG00000077342	Gm24670	predicted gene, 24670 [Source:MGI Symbol;Acc:MGI:5454447]	snoRNA
chr2	19999106	19999282	Htt_PeakRegion_00606	WT-specific	intron (ENSMUST00000114610, intron 1 of 7)	6273	ENSMUST00000122008	ENSMUSG00000060795	ENSMUST00000122008	ENSMUSG00000060795	Gm13363	predicted gene 13363 [Source:MGI Symbol;Acc:MGI:3651407]	processed_pseudogene
chr2	23150536	23150607	Htt_PeakRegion_00614	WT-specific	intron (ENSMUST00000136207, intron 2 of 6)	5325	ENSMUST00000136207	ENSMUSG00000026779	ENSMUST00000028119	ENSMUSG00000026779	Mastl	microtubule associated serine/threonine kinase-like [Source:MGI Symbol;Acc:MGI:1914371]	protein_coding
chr2	24838985	24839441	Htt_PeakRegion_00617	WT-specific	intron (ENSMUST00000152636, intron 1 of 7)	378	ENSMUST00000152636	ENSMUSG00000036893	ENSMUST00000114418	ENSMUSG00000036893	Ehmt1	euchromatic histone methyltransferase 1 [Source:MGI Symbol;Acc:MGI:1924933]	protein_coding
chr2	24903419	24904025	Htt_PeakRegion_00618	WT-specific	intron (ENSMUST00000150379, intron 1 of 4)	-9856	ENSMUST00000192134	ENSMUSG00000102875	ENSMUST00000192134	ENSMUSG00000102875	Gm37139	predicted gene, 37139 [Source:MGI Symbol;Acc:MGI:5610367]	TEC
chr2	24919933	24920401	Htt_PeakRegion_00619	WT-specific	promoter-TSS (ENSMUST00000046227)	-558	ENSMUST00000102938	ENSMUSG00000036893	ENSMUST00000114418	ENSMUSG00000036893	Ehmt1	euchromatic histone methyltransferase 1 [Source:MGI Symbol;Acc:MGI:1924933]	protein_coding
chr2	25063828	25068013	Htt_PeakRegion_00621	WT-specific	Intergenic	5092	ENSMUST00000124309	ENSMUSG00000006476	ENSMUST00000140737	ENSMUSG00000006476	Nsmf	NMDA receptor synaptonuclear signaling and neuronal migration factor [Source:MGI Symbol;Acc:MGI:1861755]	protein_coding
chr2	25068618	25069828	Htt_PeakRegion_00622	WT-specific	Intergenic	8394	ENSMUST00000124309	ENSMUSG00000006476	ENSMUST00000140737	ENSMUSG00000006476	Nsmf	NMDA receptor synaptonuclear signaling and neuronal migration factor [Source:MGI Symbol;Acc:MGI:1861755]	protein_coding
chr2	25255942	25263159	Htt_PeakRegion_00623	WT-specific	Intergenic	-3067	ENSMUST00000114336	ENSMUSG00000048707	ENSMUST00000141509	ENSMUSG00000048707	Tprn	taperin [Source:MGI Symbol;Acc:MGI:2139535]	protein_coding
chr2	25305569	25312286	Htt_PeakRegion_00625	WT-specific	intron (ENSMUST00000114318, intron 5 of 20)	-3531	ENSMUST00000153551	ENSMUSG00000026959	ENSMUST00000028335	ENSMUSG00000026959	Grin1	glutamate receptor, ionotropic, NMDA1 (zeta 1) [Source:MGI Symbol;Acc:MGI:95819]	protein_coding
chr2	25317648	25318255	Htt_PeakRegion_00626	WT-specific	intron (ENSMUST00000155627, intron 1 of 2)	1143	ENSMUST00000114318	ENSMUSG00000026959	ENSMUST00000028335	ENSMUSG00000026959	Grin1	glutamate receptor, ionotropic, NMDA1 (zeta 1) [Source:MGI Symbol;Acc:MGI:95819]	protein_coding
chr2	25340496	25340734	Htt_PeakRegion_00627	WT-specific	TTS (ENSMUST00000157546)	964	ENSMUST00000157546	ENSMUSG00000088171	ENSMUST00000157546	ENSMUSG00000088171	Gm25220	predicted gene, 25220 [Source:MGI Symbol;Acc:MGI:5454997]	snRNA
chr2	25580182	25582851	Htt_PeakRegion_00630	WT-specific	intron (ENSMUST00000191602, intron 1 of 2)	211	ENSMUST00000114217	ENSMUSG00000029419	ENSMUST00000187017	ENSMUSG00000029419	Ajm1	apical junction component 1 [Source:MGI Symbol;Acc:MGI:2685842]	protein_coding
chr2	25594983	25596469	Htt_PeakRegion_00631	WT-specific	TTS (ENSMUST00000140785)	-5354	ENSMUST00000150206	ENSMUSG00000015087	ENSMUST00000135084	ENSMUSG00000015087	Rabl6	RAB, member RAS oncogene family-like 6 [Source:MGI Symbol;Acc:MGI:2442633]	protein_coding
chr2	25597458	25597730	Htt_PeakRegion_00632	WT-specific	intron (ENSMUST00000146012, intron 4 of 13)	-7222	ENSMUST00000150206	ENSMUSG00000015087	ENSMUST00000135084	ENSMUSG00000015087	Rabl6	RAB, member RAS oncogene family-like 6 [Source:MGI Symbol;Acc:MGI:2442633]	protein_coding
chr2	25691175	25691551	Htt_PeakRegion_00634	WT-specific	Intergenic	8637	ENSMUST00000058912	ENSMUSG00000047356	ENSMUST00000058912	ENSMUSG00000047356	Lcn10	lipocalin 10 [Source:MGI Symbol;Acc:MGI:1925000]	protein_coding
chr2	25916020	25924534	Htt_PeakRegion_00637	WT-specific	Intergenic	12214	ENSMUST00000145544	ENSMUSG00000058740	ENSMUST00000128502	ENSMUSG00000058740	Kcnt1	potassium channel, subfamily T, member 1 [Source:MGI Symbol;Acc:MGI:1924627]	protein_coding
chr2	26360420	26360583	Htt_PeakRegion_00639	WT-specific	promoter-TSS (ENSMUST00000100303)	416	ENSMUST00000028294	ENSMUSG00000026928	ENSMUST00000100303	ENSMUSG00000026928	Card9	caspase recruitment domain family, member 9 [Source:MGI Symbol;Acc:MGI:2685628]	protein_coding
chr2	26390068	26399440	Htt_PeakRegion_00640	WT-specific	TTS (ENSMUST00000114093)	3827	ENSMUST00000139535	ENSMUSG00000026926	ENSMUST00000135155	ENSMUSG00000026926	Pmpca	peptidase (mitochondrial processing) alpha [Source:MGI Symbol;Acc:MGI:1918568]	protein_coding
chr2	26498546	26499634	Htt_PeakRegion_00644	WT-specific	exon (ENSMUST00000131393, exon 2 of 2)	4732	ENSMUST00000028288	ENSMUSG00000026923	ENSMUST00000147481	ENSMUSG00000026923	Notch1	notch 1 [Source:MGI Symbol;Acc:MGI:97363]	protein_coding
chr2	26879358	26879507	Htt_PeakRegion_00645	WT-specific	Intergenic	12740	ENSMUST00000129554	ENSMUSG00000036160	ENSMUST00000129554	ENSMUSG00000036160	Surf6	surfeit gene 6 [Source:MGI Symbol;Acc:MGI:98447]	protein_coding
chr2	26880085	26880283	Htt_PeakRegion_00646	WT-specific	Intergenic	11989	ENSMUST00000129554	ENSMUSG00000036160	ENSMUST00000129554	ENSMUSG00000036160	Surf6	surfeit gene 6 [Source:MGI Symbol;Acc:MGI:98447]	protein_coding
chr2	26911007	26912000	Htt_PeakRegion_00647	WT-specific	promoter-TSS (ENSMUST00000015920)	243	ENSMUST00000083324	ENSMUSG00000065258	ENSMUST00000083324	ENSMUSG00000065258	Gm23969	predicted gene, 23969 [Source:MGI Symbol;Acc:MGI:5453746]	snoRNA
chr2	26912777	26915780	Htt_PeakRegion_00648	WT-specific	TTS (ENSMUST00000102898)	480	ENSMUST00000142967	ENSMUSG00000015790	ENSMUST00000142967	ENSMUSG00000015790	Surf1	surfeit gene 1 [Source:MGI Symbol;Acc:MGI:98443]	protein_coding
chr2	26964628	26965113	Htt_PeakRegion_00649	WT-specific	promoter-TSS (ENSMUST00000064244)	-485	ENSMUST00000064244	ENSMUSG00000052406	ENSMUST00000135752	ENSMUSG00000052406	Rexo4	REX4, 3'-5' exonuclease [Source:MGI Symbol;Acc:MGI:2684957]	protein_coding
chr2	27010484	27011614	Htt_PeakRegion_00650	WT-specific	intron (ENSMUST00000114003, intron 1 of 5)	456	ENSMUST00000114003	ENSMUSG00000015488	ENSMUST00000114006	ENSMUSG00000015488	Cacfd1	calcium channel flower domain containing 1 [Source:MGI Symbol;Acc:MGI:1924317]	protein_coding
chr2	28234732	28234881	Htt_PeakRegion_00655	WT-specific	Intergenic	29148	ENSMUST00000028177	ENSMUSG00000026833	ENSMUST00000113920	ENSMUSG00000026833	Olfm1	olfactomedin 1 [Source:MGI Symbol;Acc:MGI:1860437]	protein_coding
chr2	28938646	28938821	Htt_PeakRegion_00657	WT-specific	intron (ENSMUST00000190049, intron 5 of 5)	-4125	ENSMUST00000121658	ENSMUSG00000083773	ENSMUST00000121658	ENSMUSG00000083773	Gm13394	predicted gene 13394 [Source:MGI Symbol;Acc:MGI:3651848]	processed_pseudogene
chr2	29487924	29488441	Htt_PeakRegion_00659	WT-specific	intron (ENSMUST00000162623, intron 4 of 4)	-8328	ENSMUST00000162773	ENSMUSG00000026799	ENSMUST00000162623	ENSMUSG00000026799	Med27	mediator complex subunit 27 [Source:MGI Symbol;Acc:MGI:1916225]	protein_coding
chr2	29747971	29748192	Htt_PeakRegion_00660	WT-specific	promoter-TSS (ENSMUST00000129574)	-832	ENSMUST00000129574	ENSMUSG00000079497	ENSMUST00000129574	ENSMUSG00000079497	Gm13420	predicted gene 13420 [Source:MGI Symbol;Acc:MGI:3649917]	protein_coding
chr2	29752225	29752660	Htt_PeakRegion_00661	WT-specific	Intergenic	-5193	ENSMUST00000129574	ENSMUSG00000079497	ENSMUST00000129574	ENSMUSG00000079497	Gm13420	predicted gene 13420 [Source:MGI Symbol;Acc:MGI:3649917]	protein_coding
chr2	29879192	29879447	Htt_PeakRegion_00666	WT-specific	TTS (ENSMUST00000153863)	3128	ENSMUST00000155355	ENSMUSG00000039787	ENSMUST00000047521	ENSMUSG00000039787	Cercam	cerebral endothelial cell adhesion molecule [Source:MGI Symbol;Acc:MGI:2139134]	protein_coding
chr2	29909991	29910549	Htt_PeakRegion_00667	WT-specific	intron (ENSMUST00000184845, intron 8 of 19)	-2354	ENSMUST00000131165	ENSMUSG00000026790	ENSMUST00000152503	ENSMUSG00000026790	Odf2	outer dense fiber of sperm tails 2 [Source:MGI Symbol;Acc:MGI:1098824]	protein_coding
chr2	29911216	29911976	Htt_PeakRegion_00668	WT-specific	intron (ENSMUST00000184845, intron 8 of 19)	-1028	ENSMUST00000131165	ENSMUSG00000026790	ENSMUST00000152503	ENSMUSG00000026790	Odf2	outer dense fiber of sperm tails 2 [Source:MGI Symbol;Acc:MGI:1098824]	protein_coding
chr2	29966331	29974820	Htt_PeakRegion_00671	WT-specific	intron (ENSMUST00000113741, intron 2 of 4)	4859	ENSMUST00000046257	ENSMUSG00000057738	ENSMUST00000143918	ENSMUSG00000057738	Sptan1	spectrin alpha, non-erythrocytic 1 [Source:MGI Symbol;Acc:MGI:98386]	protein_coding
chr2	30021942	30033131	Htt_PeakRegion_00673	WT-specific	promoter-TSS (ENSMUST00000124494)	-27	ENSMUST00000124494	ENSMUSG00000057738	ENSMUST00000143918	ENSMUSG00000057738	Sptan1	spectrin alpha, non-erythrocytic 1 [Source:MGI Symbol;Acc:MGI:98386]	protein_coding
chr2	30125986	30129597	Htt_PeakRegion_00675	WT-specific	Intergenic	-3207	ENSMUST00000154231	ENSMUSG00000039686	ENSMUST00000113677	ENSMUSG00000039686	Zer1	zyg-11 related, cell cycle regulator [Source:MGI Symbol;Acc:MGI:2442511]	protein_coding
chr2	30340512	30344969	Htt_PeakRegion_00679	WT-specific	promoter-TSS (ENSMUST00000133421)	-199	ENSMUST00000133421	ENSMUSG00000052533	ENSMUST00000156023	ENSMUSG00000052533	Nup188	nucleoporin 188 [Source:MGI Symbol;Acc:MGI:2446190]	protein_coding
chr2	30387929	30391817	Htt_PeakRegion_00681	WT-specific	Intergenic	-2381	ENSMUST00000028209	ENSMUSG00000026856	ENSMUST00000152303	ENSMUSG00000026856	Dolpp1	dolichyl pyrophosphate phosphatase 1 [Source:MGI Symbol;Acc:MGI:1914093]	protein_coding
chr2	30602241	30602822	Htt_PeakRegion_00684	WT-specific	intron (ENSMUST00000102853, intron 1 of 1)	-2685	ENSMUST00000129719	ENSMUSG00000047363	ENSMUST00000129719	ENSMUSG00000047363	Cstad	CSA-conditional, T cell activation-dependent protein [Source:MGI Symbol;Acc:MGI:1925867]	protein_coding
chr2	30622972	30623772	Htt_PeakRegion_00685	WT-specific	Intergenic	-6283	ENSMUST00000146702	ENSMUSG00000086405	ENSMUST00000146702	ENSMUSG00000086405	9330198N18Rik	RIKEN cDNA 9330198N18 gene [Source:MGI Symbol;Acc:MGI:1924766]	lincRNA
chr2	30650514	30651261	Htt_PeakRegion_00687	WT-specific	intron (ENSMUST00000146702, intron 2 of 3)	19020	ENSMUST00000147959	ENSMUSG00000087268	ENSMUST00000147959	ENSMUSG00000087268	Gm14486	predicted gene 14486 [Source:MGI Symbol;Acc:MGI:3649723]	lincRNA
chr2	31203487	31203629	Htt_PeakRegion_00695	WT-specific	intron (ENSMUST00000149622, intron 1 of 1)	-3074	ENSMUST00000147099	ENSMUSG00000000194	ENSMUST00000147099	ENSMUSG00000000194	Gpr107	G protein-coupled receptor 107 [Source:MGI Symbol;Acc:MGI:2139054]	protein_coding
chr2	31497933	31498659	Htt_PeakRegion_00697	WT-specific	intron (ENSMUST00000126474, intron 1 of 3)	524	ENSMUST00000126474	ENSMUSG00000076441	ENSMUST00000192802	ENSMUSG00000076441	Ass1	argininosuccinate synthetase 1 [Source:MGI Symbol;Acc:MGI:88090]	protein_coding
chr2	31629570	31629722	Htt_PeakRegion_00699	WT-specific	Intergenic	-10391	ENSMUST00000113470	ENSMUSG00000079466	ENSMUST00000113470	ENSMUSG00000079466	Prdm12	PR domain containing 12 [Source:MGI Symbol;Acc:MGI:2685844]	protein_coding
chr2	32157396	32157503	Htt_PeakRegion_00706	WT-specific	intron (ENSMUST00000069817, intron 1 of 31)	6302	ENSMUST00000069817	ENSMUSG00000039262	ENSMUST00000128936	ENSMUSG00000039262	Prrc2b	proline-rich coiled-coil 2B [Source:MGI Symbol;Acc:MGI:1923304]	protein_coding
chr2	32157655	32158448	Htt_PeakRegion_00707	WT-specific	intron (ENSMUST00000069817, intron 1 of 31)	6904	ENSMUST00000069817	ENSMUSG00000039262	ENSMUST00000128936	ENSMUSG00000039262	Prrc2b	proline-rich coiled-coil 2B [Source:MGI Symbol;Acc:MGI:1923304]	protein_coding
chr2	32184479	32185435	Htt_PeakRegion_00708	WT-specific	intron (ENSMUST00000132459, intron 1 of 28)	1731	ENSMUST00000132459	ENSMUSG00000039262	ENSMUST00000128936	ENSMUSG00000039262	Prrc2b	proline-rich coiled-coil 2B [Source:MGI Symbol;Acc:MGI:1923304]	protein_coding
chr2	32276849	32277686	Htt_PeakRegion_00710	WT-specific	Intergenic	5423	ENSMUST00000118269	ENSMUSG00000066068	ENSMUST00000118269	ENSMUSG00000066068	Gm13611	predicted gene 13611 [Source:MGI Symbol;Acc:MGI:3651300]	processed_pseudogene
chr2	32365989	32366209	Htt_PeakRegion_00714	WT-specific	TTS (ENSMUST00000136325)	754	ENSMUST00000192055	ENSMUSG00000039205	ENSMUST00000149184	ENSMUSG00000039205	Ciz1	CDKN1A interacting zinc finger protein 1 [Source:MGI Symbol;Acc:MGI:1920234]	protein_coding
chr2	32367675	32369812	Htt_PeakRegion_00715	WT-specific	intron (ENSMUST00000139637, intron 1 of 3)	1272	ENSMUST00000151806	ENSMUSG00000039205	ENSMUST00000149184	ENSMUSG00000039205	Ciz1	CDKN1A interacting zinc finger protein 1 [Source:MGI Symbol;Acc:MGI:1920234]	protein_coding
chr2	32444668	32445586	Htt_PeakRegion_00718	WT-specific	intron (ENSMUST00000113310, intron 1 of 9)	-5330	ENSMUST00000048431	ENSMUSG00000039164	ENSMUST00000048431	ENSMUSG00000039164	Naif1	nuclear apoptosis inducing factor 1 [Source:MGI Symbol;Acc:MGI:1918504]	protein_coding
chr2	32446166	32446285	Htt_PeakRegion_00719	WT-specific	intron (ENSMUST00000113310, intron 1 of 9)	-4231	ENSMUST00000048431	ENSMUSG00000039164	ENSMUST00000048431	ENSMUSG00000039164	Naif1	nuclear apoptosis inducing factor 1 [Source:MGI Symbol;Acc:MGI:1918504]	protein_coding
chr2	32449288	32450346	Htt_PeakRegion_00720	WT-specific	promoter-TSS (ENSMUST00000048431)	-640	ENSMUST00000048431	ENSMUSG00000039164	ENSMUST00000048431	ENSMUSG00000039164	Naif1	nuclear apoptosis inducing factor 1 [Source:MGI Symbol;Acc:MGI:1918504]	protein_coding
chr2	32487621	32487791	Htt_PeakRegion_00721	WT-specific	promoter-TSS (ENSMUST00000195599)	-282	ENSMUST00000195599	ENSMUSG00000103175	ENSMUST00000195599	ENSMUSG00000103175	Gm37169	predicted gene, 37169 [Source:MGI Symbol;Acc:MGI:5610397]	TEC
chr2	32590932	32592049	Htt_PeakRegion_00722	WT-specific	intron (ENSMUST00000192934, intron 2 of 2)	2082	ENSMUST00000175406	ENSMUSG00000093147	ENSMUST00000175406	ENSMUSG00000093147	Gm23369	predicted gene, 23369 [Source:MGI Symbol;Acc:MGI:5453146]	snRNA
chr2	32967825	32967926	Htt_PeakRegion_00727	WT-specific	Intergenic	4585	ENSMUST00000083190	ENSMUSG00000065124	ENSMUST00000083190	ENSMUSG00000065124	Snora65	small nucleolar RNA, H/ACA box 65 [Source:MGI Symbol;Acc:MGI:2148176]	snoRNA
chr2	33021216	33021770	Htt_PeakRegion_00730	WT-specific	exon (ENSMUST00000150242, exon 2 of 3)	5701	ENSMUST00000150242	ENSMUSG00000038860	ENSMUST00000148043	ENSMUSG00000038860	Garnl3	GTPase activating RANGAP domain-like 3 [Source:MGI Symbol;Acc:MGI:2139309]	protein_coding
chr2	33056581	33058120	Htt_PeakRegion_00732	WT-specific	intron (ENSMUST00000148043, intron 3 of 3)	-22567	ENSMUST00000193171	ENSMUSG00000038860	ENSMUST00000148043	ENSMUSG00000038860	Garnl3	GTPase activating RANGAP domain-like 3 [Source:MGI Symbol;Acc:MGI:2139309]	protein_coding
chr2	33149159	33149309	Htt_PeakRegion_00734	WT-specific	intron (ENSMUST00000131298, intron 12 of 17)	8936	ENSMUST00000138704	ENSMUSG00000038831	ENSMUST00000131298	ENSMUSG00000038831	Ralgps1	Ral GEF with PH domain and SH3 binding motif 1 [Source:MGI Symbol;Acc:MGI:1922008]	protein_coding
chr2	33324565	33324858	Htt_PeakRegion_00736	WT-specific	intron (ENSMUST00000131298, intron 3 of 17)	1541	ENSMUST00000120467	ENSMUSG00000082844	ENSMUST00000120467	ENSMUSG00000082844	Gm13537	predicted gene 13537 [Source:MGI Symbol;Acc:MGI:3651462]	processed_pseudogene
chr2	33390235	33390588	Htt_PeakRegion_00738	WT-specific	Intergenic	-18926	ENSMUST00000113165	ENSMUSG00000038831	ENSMUST00000131298	ENSMUSG00000038831	Ralgps1	Ral GEF with PH domain and SH3 binding motif 1 [Source:MGI Symbol;Acc:MGI:1922008]	protein_coding
chr2	34309686	34312148	Htt_PeakRegion_00742	WT-specific	intron (ENSMUST00000175855, intron 1 of 5)	-22065	ENSMUST00000176213	ENSMUSG00000038718	ENSMUST00000155423	ENSMUSG00000038718	Pbx3	pre B cell leukemia homeobox 3 [Source:MGI Symbol;Acc:MGI:97496]	protein_coding
chr2	35168135	35169905	Htt_PeakRegion_00746	WT-specific	intron (ENSMUST00000143647, intron 2 of 3)	3318	ENSMUST00000143647	ENSMUSG00000057110	ENSMUST00000113034	ENSMUSG00000057110	Cntrl	centriolin [Source:MGI Symbol;Acc:MGI:1889576]	protein_coding
chr2	35196489	35196918	Htt_PeakRegion_00747	WT-specific	intron (ENSMUST00000113025, intron 1 of 5)	-3861	ENSMUST00000155359	ENSMUSG00000026878	ENSMUST00000155483	ENSMUSG00000026878	Rab14	RAB14, member RAS oncogene family [Source:MGI Symbol;Acc:MGI:1915615]	protein_coding
chr2	35197743	35199807	Htt_PeakRegion_00748	WT-specific	intron (ENSMUST00000113025, intron 1 of 5)	2014	ENSMUST00000148543	ENSMUSG00000026878	ENSMUST00000155483	ENSMUSG00000026878	Rab14	RAB14, member RAS oncogene family [Source:MGI Symbol;Acc:MGI:1915615]	protein_coding
chr2	35605692	35605845	Htt_PeakRegion_00750	WT-specific	intron (ENSMUST00000135741, intron 1 of 16)	-16212	ENSMUST00000145698	ENSMUSG00000026883	ENSMUST00000156465	ENSMUSG00000026883	Dab2ip	disabled 2 interacting protein [Source:MGI Symbol;Acc:MGI:1916851]	protein_coding
chr2	37375849	37376770	Htt_PeakRegion_00753	WT-specific	intron (ENSMUST00000112934, intron 21 of 21)	4950	ENSMUST00000143826	ENSMUSG00000075376	ENSMUST00000112936	ENSMUSG00000075376	Rc3h2	ring finger and CCCH-type zinc finger domains 2 [Source:MGI Symbol;Acc:MGI:2442789]	protein_coding
chr2	37378937	37379479	Htt_PeakRegion_00754	WT-specific	exon (ENSMUST00000143826, exon 1 of 2)	2052	ENSMUST00000143826	ENSMUSG00000075376	ENSMUST00000112936	ENSMUSG00000075376	Rc3h2	ring finger and CCCH-type zinc finger domains 2 [Source:MGI Symbol;Acc:MGI:2442789]	protein_coding
chr2	37980309	37980498	Htt_PeakRegion_00758	WT-specific	intron (ENSMUST00000130472, intron 3 of 4)	-127964	ENSMUST00000136460	ENSMUSG00000035392	ENSMUST00000126889	ENSMUSG00000035392	Dennd1a	DENN/MADD domain containing 1A [Source:MGI Symbol;Acc:MGI:2442794]	protein_coding
chr2	38260590	38261234	Htt_PeakRegion_00764	WT-specific	intron (ENSMUST00000150896, intron 1 of 9)	-17442	ENSMUST00000136116	ENSMUSG00000035392	ENSMUST00000126889	ENSMUSG00000035392	Dennd1a	DENN/MADD domain containing 1A [Source:MGI Symbol;Acc:MGI:2442794]	protein_coding
chr2	38618178	38619351	Htt_PeakRegion_00768	WT-specific	intron (ENSMUST00000151981, intron 5 of 5)	-4036	ENSMUST00000121784	ENSMUSG00000082931	ENSMUST00000121784	ENSMUSG00000082931	Gm13586	predicted gene 13586 [Source:MGI Symbol;Acc:MGI:3649994]	processed_pseudogene
chr2	39142109	39142313	Htt_PeakRegion_00770	WT-specific	intron (ENSMUST00000157038, intron 2 of 9)	19778	ENSMUST00000121253	ENSMUSG00000082315	ENSMUST00000121253	ENSMUSG00000082315	Gm16523	predicted gene, 16523 [Source:MGI Symbol;Acc:MGI:4360990]	transcribed_processed_pseudogene
chr2	39437705	39437720	Htt_PeakRegion_00773	WT-specific	Intergenic	42300	ENSMUST00000120391	ENSMUSG00000083401	ENSMUST00000120391	ENSMUSG00000083401	Gm13506	predicted gene 13506 [Source:MGI Symbol;Acc:MGI:3649429]	unprocessed_pseudogene
chr2	41523946	41524140	Htt_PeakRegion_00775	WT-specific	intron (ENSMUST00000167270, intron 4 of 62)	265035	ENSMUST00000167270	ENSMUSG00000049252	ENSMUST00000134032	ENSMUSG00000049252	Lrp1b	low density lipoprotein-related protein 1B [Source:MGI Symbol;Acc:MGI:2151136]	protein_coding
chr2	41675440	41675553	Htt_PeakRegion_00777	WT-specific	intron (ENSMUST00000167270, intron 3 of 62)	113581	ENSMUST00000167270	ENSMUSG00000049252	ENSMUST00000134032	ENSMUSG00000049252	Lrp1b	low density lipoprotein-related protein 1B [Source:MGI Symbol;Acc:MGI:2151136]	protein_coding
chr2	42067319	42067704	Htt_PeakRegion_00779	WT-specific	intron (ENSMUST00000138700, intron 2 of 10)	-57109	ENSMUST00000119020	ENSMUSG00000081085	ENSMUST00000119020	ENSMUSG00000081085	Gm13463	predicted gene 13463 [Source:MGI Symbol;Acc:MGI:3649844]	processed_pseudogene
chr2	44804763	44804941	Htt_PeakRegion_00781	WT-specific	intron (ENSMUST00000133442, intron 3 of 3)	16587	ENSMUST00000121620	ENSMUSG00000083849	ENSMUST00000121620	ENSMUSG00000083849	Gm13477	predicted gene 13477 [Source:MGI Symbol;Acc:MGI:3652109]	processed_pseudogene
chr2	45048309	45048611	Htt_PeakRegion_00782	WT-specific	intron (ENSMUST00000177302, intron 1 of 8)	-25283	ENSMUST00000174938	ENSMUSG00000092679	ENSMUST00000174938	ENSMUSG00000092679	Mir5129	microRNA 5129 [Source:MGI Symbol;Acc:MGI:4950454]	miRNA
chr2	47323381	47323458	Htt_PeakRegion_00783	WT-specific	Intergenic	-218564	ENSMUST00000175112	ENSMUSG00000092853	ENSMUST00000175112	ENSMUSG00000092853	Gm25959	predicted gene, 25959 [Source:MGI Symbol;Acc:MGI:5455736]	miRNA
chr2	47915962	47916188	Htt_PeakRegion_00784	WT-specific	Intergenic	-224071	ENSMUST00000122057	ENSMUSG00000082278	ENSMUST00000122057	ENSMUSG00000082278	Gm13471	predicted gene 13471 [Source:MGI Symbol;Acc:MGI:3649390]	processed_pseudogene
chr2	48141838	48141928	Htt_PeakRegion_00786	WT-specific	intron (ENSMUST00000127672, intron 3 of 5)	1737	ENSMUST00000122057	ENSMUSG00000082278	ENSMUST00000122057	ENSMUSG00000082278	Gm13471	predicted gene 13471 [Source:MGI Symbol;Acc:MGI:3649390]	processed_pseudogene
chr2	49304130	49305022	Htt_PeakRegion_00789	WT-specific	intron (ENSMUST00000132717, intron 3 of 5)	-3579	ENSMUST00000119733	ENSMUSG00000081272	ENSMUST00000119733	ENSMUSG00000081272	Ap2m1-ps	adaptor-related protein complex 2, mu 1 subunit, pseudogene [Source:MGI Symbol;Acc:MGI:3649640]	processed_pseudogene
chr2	49450145	49450182	Htt_PeakRegion_00790	WT-specific	Intergenic	-1322	ENSMUST00000092123	ENSMUSG00000069495	ENSMUST00000152485	ENSMUSG00000069495	Epc2	enhancer of polycomb homolog 2 [Source:MGI Symbol;Acc:MGI:1278321]	protein_coding
chr2	49450224	49450415	Htt_PeakRegion_00791	WT-specific	Intergenic	-1166	ENSMUST00000092123	ENSMUSG00000069495	ENSMUST00000152485	ENSMUSG00000069495	Epc2	enhancer of polycomb homolog 2 [Source:MGI Symbol;Acc:MGI:1278321]	protein_coding
chr2	49543268	49543474	Htt_PeakRegion_00792	WT-specific	intron (ENSMUST00000092123, intron 10 of 13)	14496	ENSMUST00000152485	ENSMUSG00000069495	ENSMUST00000152485	ENSMUSG00000069495	Epc2	enhancer of polycomb homolog 2 [Source:MGI Symbol;Acc:MGI:1278321]	protein_coding
chr2	52654315	52655137	Htt_PeakRegion_00797	WT-specific	intron (ENSMUST00000178799, intron 2 of 13)	21417	ENSMUST00000148837	ENSMUSG00000017412	ENSMUST00000102760	ENSMUSG00000017412	Cacnb4	calcium channel, voltage-dependent, beta 4 subunit [Source:MGI Symbol;Acc:MGI:103301]	protein_coding
chr2	55133027	55133504	Htt_PeakRegion_00802	WT-specific	Intergenic	129281	ENSMUST00000158727	ENSMUSG00000089352	ENSMUST00000158727	ENSMUSG00000089352	Gm25489	predicted gene, 25489 [Source:MGI Symbol;Acc:MGI:5455266]	snRNA
chr2	57120027	57120339	Htt_PeakRegion_00803	WT-specific	intron (ENSMUST00000183542, intron 1 of 7)	3820	ENSMUST00000183542	ENSMUSG00000026826	ENSMUST00000128776	ENSMUSG00000026826	Nr4a2	nuclear receptor subfamily 4, group A, member 2 [Source:MGI Symbol;Acc:MGI:1352456]	protein_coding
chr2	57182119	57182624	Htt_PeakRegion_00804	WT-specific	promoter-TSS (ENSMUST00000126549)	541	ENSMUST00000123210	ENSMUSG00000086396	ENSMUST00000123210	ENSMUSG00000086396	4930555B11Rik	RIKEN cDNA 4930555B11 gene [Source:MGI Symbol;Acc:MGI:1922529]	processed_transcript
chr2	58454995	58455206	Htt_PeakRegion_00805	WT-specific	intron (ENSMUST00000112601, intron 10 of 11)	-15015	ENSMUST00000167423	ENSMUSG00000091922	ENSMUST00000167423	ENSMUSG00000091922	Gm17409	predicted gene, 17409 [Source:MGI Symbol;Acc:MGI:4937043]	TEC
chr2	61307971	61307972	Htt_PeakRegion_00808	WT-specific	Intergenic	27694	ENSMUST00000104276	ENSMUSG00000077464	ENSMUST00000104276	ENSMUSG00000077464	Gm26422	predicted gene, 26422 [Source:MGI Symbol;Acc:MGI:5456199]	snoRNA
chr2	64797401	64797632	Htt_PeakRegion_00813	WT-specific	Intergenic	71071	ENSMUST00000120849	ENSMUSG00000084104	ENSMUST00000120849	ENSMUSG00000084104	Gm13578	predicted gene 13578 [Source:MGI Symbol;Acc:MGI:3649303]	processed_pseudogene
chr2	65483496	65483722	Htt_PeakRegion_00815	WT-specific	intron (ENSMUST00000100069, intron 18 of 26)	14990	ENSMUST00000155838	ENSMUSG00000057182	ENSMUST00000066432	ENSMUSG00000057182	Scn3a	sodium channel, voltage-gated, type III, alpha [Source:MGI Symbol;Acc:MGI:98249]	protein_coding
chr2	66176274	66176491	Htt_PeakRegion_00819	WT-specific	Intergenic	-11453	ENSMUST00000128859	ENSMUSG00000086671	ENSMUST00000128859	ENSMUSG00000086671	Gm13618	predicted gene 13618 [Source:MGI Symbol;Acc:MGI:3650299]	antisense
chr2	68374798	68374957	Htt_PeakRegion_00822	WT-specific	intron (ENSMUST00000123781, intron 5 of 15)	-8359	ENSMUST00000126663	ENSMUSG00000027030	ENSMUST00000102715	ENSMUSG00000027030	Stk39	serine/threonine kinase 39 [Source:MGI Symbol;Acc:MGI:1858416]	protein_coding
chr2	69754968	69758342	Htt_PeakRegion_00826	WT-specific	Intergenic	-9527	ENSMUST00000118359	ENSMUSG00000083007	ENSMUST00000118359	ENSMUSG00000083007	Gm13623	predicted gene 13623 [Source:MGI Symbol;Acc:MGI:3649578]	processed_pseudogene
chr2	69758908	69759228	Htt_PeakRegion_00827	WT-specific	intron (ENSMUST00000094942, intron 8 of 8)	-7114	ENSMUST00000118359	ENSMUSG00000083007	ENSMUST00000118359	ENSMUSG00000083007	Gm13623	predicted gene 13623 [Source:MGI Symbol;Acc:MGI:3649578]	processed_pseudogene
chr2	69896787	69897079	Htt_PeakRegion_00829	WT-specific	promoter-TSS (ENSMUST00000055758)	-313	ENSMUST00000112251	ENSMUSG00000044308	ENSMUST00000126165	ENSMUSG00000044308	Ubr3	ubiquitin protein ligase E3 component n-recognin 3 [Source:MGI Symbol;Acc:MGI:1861100]	protein_coding
chr2	69924937	69924971	Htt_PeakRegion_00830	WT-specific	intron (ENSMUST00000131553, intron 5 of 7)	-11015	ENSMUST00000142563	ENSMUSG00000044308	ENSMUST00000126165	ENSMUSG00000044308	Ubr3	ubiquitin protein ligase E3 component n-recognin 3 [Source:MGI Symbol;Acc:MGI:1861100]	protein_coding
chr2	70714577	70716198	Htt_PeakRegion_00833	WT-specific	TTS (ENSMUST00000152738)	2516	ENSMUST00000152738	ENSMUSG00000041997	ENSMUST00000152738	ENSMUSG00000041997	Tlk1	tousled-like kinase 1 [Source:MGI Symbol;Acc:MGI:2441683]	protein_coding
chr2	70779371	70779521	Htt_PeakRegion_00834	WT-specific	intron (ENSMUST00000132542, intron 1 of 7)	45782	ENSMUST00000124629	ENSMUSG00000041997	ENSMUST00000152738	ENSMUSG00000041997	Tlk1	tousled-like kinase 1 [Source:MGI Symbol;Acc:MGI:2441683]	protein_coding
chr2	70984854	70985157	Htt_PeakRegion_00835	WT-specific	intron (ENSMUST00000148876, intron 3 of 10)	-2822	ENSMUST00000149181	ENSMUSG00000041975	ENSMUST00000148876	ENSMUSG00000041975	Mettl8	methyltransferase like 8 [Source:MGI Symbol;Acc:MGI:2385142]	protein_coding
chr2	71096155	71096212	Htt_PeakRegion_00836	WT-specific	TTS (ENSMUST00000154704)	20842	ENSMUST00000132619	ENSMUSG00000041966	ENSMUST00000064141	ENSMUSG00000041966	Dcaf17	DDB1 and CUL4 associated factor 17 [Source:MGI Symbol;Acc:MGI:1923013]	protein_coding
chr2	71123574	71123641	Htt_PeakRegion_00837	WT-specific	intron (ENSMUST00000028403, intron 1 of 3)	5685	ENSMUST00000028403	ENSMUSG00000027015	ENSMUST00000028403	ENSMUSG00000027015	Cybrd1	cytochrome b reductase 1 [Source:MGI Symbol;Acc:MGI:2654575]	protein_coding
chr2	71240462	71241059	Htt_PeakRegion_00839	WT-specific	intron (ENSMUST00000141619, intron 6 of 7)	5962	ENSMUST00000137683	ENSMUSG00000027012	ENSMUST00000100028	ENSMUSG00000027012	Dync1i2	dynein cytoplasmic 1 intermediate chain 2 [Source:MGI Symbol;Acc:MGI:107750]	protein_coding
chr2	71337886	71338038	Htt_PeakRegion_00840	WT-specific	intron (ENSMUST00000151937, intron 3 of 17)	6070	ENSMUST00000126493	ENSMUSG00000027010	ENSMUST00000137916	ENSMUSG00000027010	Slc25a12	solute carrier family 25 (mitochondrial carrier, Aralar), member 12 [Source:MGI Symbol;Acc:MGI:1926080]	protein_coding
chr2	71404763	71405025	Htt_PeakRegion_00841	WT-specific	intron (ENSMUST00000112122, intron 2 of 10)	-4094	ENSMUST00000144888	ENSMUSG00000027018	ENSMUST00000028408	ENSMUSG00000027018	Hat1	histone aminotransferase 1 [Source:MGI Symbol;Acc:MGI:96013]	protein_coding
chr2	71535456	71536333	Htt_PeakRegion_00843	WT-specific	intron (ENSMUST00000137251, intron 1 of 1)	1915	ENSMUST00000143767	ENSMUSG00000084946	ENSMUST00000143767	ENSMUSG00000084946	Dlx1as	distal-less homeobox 1, antisense [Source:MGI Symbol;Acc:MGI:1195983]	antisense
chr2	72326806	72327098	Htt_PeakRegion_00848	WT-specific	promoter-TSS (ENSMUST00000157677)	-735	ENSMUST00000157677	ENSMUSG00000088302	ENSMUST00000157677	ENSMUSG00000088302	Zakit	sterile alpha motif and leucine zipper containing kinase AZK, intronic transcript [Source:MGI Symbol;Acc:MGI:5451945]	misc_RNA
chr2	73267716	73269476	Htt_PeakRegion_00849	WT-specific	Intergenic	-3329	ENSMUST00000090813	ENSMUSG00000068859	ENSMUST00000147133	ENSMUSG00000068859	Sp9	trans-acting transcription factor 9 [Source:MGI Symbol;Acc:MGI:3574660]	protein_coding
chr2	73299409	73300659	Htt_PeakRegion_00853	WT-specific	intron (ENSMUST00000058615, intron 7 of 9)	12532	ENSMUST00000136519	ENSMUSG00000041777	ENSMUST00000058615	ENSMUSG00000041777	Cir1	corepressor interacting with RBPJ, 1 [Source:MGI Symbol;Acc:MGI:1914185]	protein_coding
chr2	73388599	73390004	Htt_PeakRegion_00854	WT-specific	intron (ENSMUST00000144735, intron 2 of 4)	2332	ENSMUST00000144735	ENSMUSG00000087176	ENSMUST00000144735	ENSMUSG00000087176	D230022J07Rik	RIKEN cDNA D230022J07 gene [Source:MGI Symbol;Acc:MGI:2444095]	processed_transcript
chr2	73393457	73393903	Htt_PeakRegion_00855	WT-specific	intron (ENSMUST00000144735, intron 2 of 4)	6710	ENSMUST00000144735	ENSMUSG00000087176	ENSMUST00000144735	ENSMUSG00000087176	D230022J07Rik	RIKEN cDNA D230022J07 gene [Source:MGI Symbol;Acc:MGI:2444095]	processed_transcript
chr2	73417801	73418869	Htt_PeakRegion_00856	WT-specific	intron (ENSMUST00000144735, intron 3 of 4)	-3574	ENSMUST00000123663	ENSMUSG00000085768	ENSMUST00000123663	ENSMUSG00000085768	Gm13707	predicted gene 13707 [Source:MGI Symbol;Acc:MGI:3651119]	antisense
chr2	73596129	73597090	Htt_PeakRegion_00857	WT-specific	promoter-TSS (ENSMUST00000147420)	84	ENSMUST00000147420	ENSMUSG00000086544	ENSMUST00000149231	ENSMUSG00000086544	Chn1os3	chimerin 1, opposite strand 3 [Source:MGI Symbol;Acc:MGI:3705094]	antisense
chr2	73607946	73613589	Htt_PeakRegion_00858	WT-specific	TTS (ENSMUST00000102677)	13944	ENSMUST00000149231	ENSMUSG00000086544	ENSMUST00000149231	ENSMUSG00000086544	Chn1os3	chimerin 1, opposite strand 3 [Source:MGI Symbol;Acc:MGI:3705094]	antisense
chr2	73655634	73661415	Htt_PeakRegion_00861	WT-specific	intron (ENSMUST00000123613, intron 1 of 1)	255	ENSMUST00000123613	ENSMUSG00000085838	ENSMUST00000123613	ENSMUSG00000085838	Chn1os1	chimerin 1, opposite strand 1 [Source:MGI Symbol;Acc:MGI:3702041]	antisense
chr2	73916816	73916957	Htt_PeakRegion_00863	WT-specific	Intergenic	-5561	ENSMUST00000018914	ENSMUSG00000018770	ENSMUST00000111996	ENSMUSG00000018770	Atp5g3	ATP synthase, H+ transporting, mitochondrial F0 complex, subunit C3 (subunit 9) [Source:MGI Symbol;Acc:MGI:2442035]	protein_coding
chr2	74847437	74848042	Htt_PeakRegion_00872	WT-specific	intron (ENSMUST00000155844, intron 2 of 5)	-7966	ENSMUST00000121240	ENSMUSG00000081156	ENSMUST00000121240	ENSMUSG00000081156	Gm14425	predicted gene 14425 [Source:MGI Symbol;Acc:MGI:3652020]	transcribed_processed_pseudogene
chr2	75659737	75673879	Htt_PeakRegion_00876	WT-specific	TTS (ENSMUST00000111961)	4319	ENSMUST00000141974	ENSMUSG00000059005	ENSMUST00000111962	ENSMUSG00000059005	Hnrnpa3	heterogeneous nuclear ribonucleoprotein A3 [Source:MGI Symbol;Acc:MGI:1917171]	protein_coding
chr2	75673937	75676802	Htt_PeakRegion_00877	WT-specific	TTS (ENSMUST00000102672)	11468	ENSMUST00000158390	ENSMUSG00000089015	ENSMUST00000158390	ENSMUSG00000089015	Gm24996	predicted gene, 24996 [Source:MGI Symbol;Acc:MGI:5454773]	snRNA
chr2	75677773	75678871	Htt_PeakRegion_00878	WT-specific	intron (ENSMUST00000102672, intron 3 of 4)	8516	ENSMUST00000158390	ENSMUSG00000089015	ENSMUST00000158390	ENSMUSG00000089015	Gm24996	predicted gene, 24996 [Source:MGI Symbol;Acc:MGI:5454773]	snRNA
chr2	75679620	75680229	Htt_PeakRegion_00879	WT-specific	intron (ENSMUST00000102672, intron 1 of 4)	6913	ENSMUST00000158390	ENSMUSG00000089015	ENSMUST00000158390	ENSMUSG00000089015	Gm24996	predicted gene, 24996 [Source:MGI Symbol;Acc:MGI:5454773]	snRNA
chr2	75893868	75894998	Htt_PeakRegion_00881	WT-specific	exon (ENSMUST00000111952, exon 14 of 14)	324	ENSMUST00000176973	ENSMUSG00000042410	ENSMUST00000111952	ENSMUSG00000042410	Agps	alkylglycerone phosphate synthase [Source:MGI Symbol;Acc:MGI:2443065]	protein_coding
chr2	76113335	76113500	Htt_PeakRegion_00882	WT-specific	intron (ENSMUST00000144892, intron 7 of 14)	101976	ENSMUST00000144892	ENSMUSG00000075270	ENSMUST00000144892	ENSMUSG00000075270	Pde11a	phosphodiesterase 11A [Source:MGI Symbol;Acc:MGI:3036251]	protein_coding
chr2	77107514	77107585	Htt_PeakRegion_00885	WT-specific	intron (ENSMUST00000164114, intron 6 of 23)	-62820	ENSMUST00000179467	ENSMUSG00000044033	ENSMUST00000111833	ENSMUSG00000044033	Ccdc141	coiled-coil domain containing 141 [Source:MGI Symbol;Acc:MGI:1919735]	protein_coding
chr2	77731047	77731197	Htt_PeakRegion_00886	WT-specific	intron (ENSMUST00000111829, intron 1 of 3)	-11383	ENSMUST00000090766	ENSMUSG00000027016	ENSMUST00000111829	ENSMUSG00000027016	Zfp385b	zinc finger protein 385B [Source:MGI Symbol;Acc:MGI:2444734]	protein_coding
chr2	80500946	80502600	Htt_PeakRegion_00894	WT-specific	intron (ENSMUST00000111760, intron 31 of 31)	2543	ENSMUST00000119857	ENSMUSG00000082494	ENSMUST00000119857	ENSMUSG00000082494	Gm13687	predicted gene 13687 [Source:MGI Symbol;Acc:MGI:3651822]	processed_pseudogene
chr2	80504255	80504542	Htt_PeakRegion_00895	WT-specific	intron (ENSMUST00000111760, intron 30 of 31)	5169	ENSMUST00000119857	ENSMUSG00000082494	ENSMUST00000119857	ENSMUSG00000082494	Gm13687	predicted gene 13687 [Source:MGI Symbol;Acc:MGI:3651822]	processed_pseudogene
chr2	80509145	80511193	Htt_PeakRegion_00896	WT-specific	intron (ENSMUST00000154793, intron 5 of 6)	10939	ENSMUST00000119857	ENSMUSG00000082494	ENSMUST00000119857	ENSMUSG00000082494	Gm13687	predicted gene 13687 [Source:MGI Symbol;Acc:MGI:3651822]	processed_pseudogene
chr2	80525464	80526745	Htt_PeakRegion_00897	WT-specific	promoter-TSS (ENSMUST00000154793)	-425	ENSMUST00000154793	ENSMUSG00000027002	ENSMUST00000028386	ENSMUSG00000027002	Nckap1	NCK-associated protein 1 [Source:MGI Symbol;Acc:MGI:1355333]	protein_coding
chr2	81427886	81428119	Htt_PeakRegion_00901	WT-specific	Intergenic	115339	ENSMUST00000157569	ENSMUSG00000088194	ENSMUST00000157569	ENSMUSG00000088194	Gm23900	predicted gene, 23900 [Source:MGI Symbol;Acc:MGI:5453677]	rRNA
chr2	83813891	83814316	Htt_PeakRegion_00903	WT-specific	intron (ENSMUST00000051454, intron 1 of 7)	1468	ENSMUST00000051454	ENSMUSG00000048388	ENSMUST00000051454	ENSMUSG00000048388	Fam171b	family with sequence similarity 171, member B [Source:MGI Symbol;Acc:MGI:2444579]	protein_coding
chr2	84510705	84510826	Htt_PeakRegion_00905	WT-specific	intron (ENSMUST00000139492, intron 1 of 2)	-3893	ENSMUST00000126679	ENSMUSG00000087362	ENSMUST00000139492	ENSMUSG00000087362	Gm13710	predicted gene 13710 [Source:MGI Symbol;Acc:MGI:3650894]	lincRNA
chr2	84628838	84629656	Htt_PeakRegion_00906	WT-specific	intron (ENSMUST00000189772, intron 2 of 20)	8858	ENSMUST00000126092	ENSMUSG00000034101	ENSMUST00000131926	ENSMUSG00000034101	Ctnnd1	catenin (cadherin associated protein), delta 1 [Source:MGI Symbol;Acc:MGI:105100]	protein_coding
chr2	85187272	85187401	Htt_PeakRegion_00911	WT-specific	TTS (ENSMUST00000111601)	9362	ENSMUST00000111601	ENSMUSG00000075224	ENSMUST00000111601	ENSMUSG00000075224	Lrrc55	leucine rich repeat containing 55 [Source:MGI Symbol;Acc:MGI:2685197]	protein_coding
chr2	88126401	88126672	Htt_PeakRegion_00915	WT-specific	Intergenic	-1554	ENSMUST00000099833	ENSMUSG00000101078	ENSMUST00000099833	ENSMUSG00000101078	Olfr1166	olfactory receptor 1166 [Source:MGI Symbol;Acc:MGI:3031000]	protein_coding
chr2	90897757	90899744	Htt_PeakRegion_00919	WT-specific	promoter-TSS (ENSMUST00000140248)	187	ENSMUST00000139400	ENSMUSG00000005510	ENSMUST00000123426	ENSMUSG00000005510	Ndufs3	NADH:ubiquinone oxidoreductase core subunit S3 [Source:MGI Symbol;Acc:MGI:1915599]	protein_coding
chr2	90900802	90904203	Htt_PeakRegion_00920	WT-specific	exon (ENSMUST00000005647, exon 4 of 7)	183	ENSMUST00000123426	ENSMUSG00000005510	ENSMUST00000123426	ENSMUSG00000005510	Ndufs3	NADH:ubiquinone oxidoreductase core subunit S3 [Source:MGI Symbol;Acc:MGI:1915599]	protein_coding
chr2	90962966	90964827	Htt_PeakRegion_00922	WT-specific	intron (ENSMUST00000177642, intron 2 of 14)	-1195	ENSMUST00000133657	ENSMUSG00000005506	ENSMUST00000005643	ENSMUSG00000005506	Celf1	CUGBP, Elav-like family member 1 [Source:MGI Symbol;Acc:MGI:1342295]	protein_coding
chr2	91200997	91201678	Htt_PeakRegion_00923	WT-specific	intron (ENSMUST00000131634, intron 1 of 1)	1176	ENSMUST00000157393	ENSMUSG00000088018	ENSMUST00000157393	ENSMUSG00000088018	Gm23390	predicted gene, 23390 [Source:MGI Symbol;Acc:MGI:5453167]	snRNA
chr2	91611154	91611272	Htt_PeakRegion_00929	WT-specific	intron (ENSMUST00000111338, intron 37 of 43)	15125	ENSMUST00000129118	ENSMUSG00000040549	ENSMUST00000111337	ENSMUSG00000040549	Ckap5	cytoskeleton associated protein 5 [Source:MGI Symbol;Acc:MGI:1923036]	protein_coding
chr2	92276671	92278833	Htt_PeakRegion_00933	WT-specific	intron (ENSMUST00000162146, intron 6 of 6)	-34402	ENSMUST00000119099	ENSMUSG00000081730	ENSMUST00000119099	ENSMUSG00000081730	Gm13785	predicted gene 13785 [Source:MGI Symbol;Acc:MGI:3649781]	processed_pseudogene
chr2	92280435	92280626	Htt_PeakRegion_00934	WT-specific	intron (ENSMUST00000162146, intron 6 of 6)	-31623	ENSMUST00000119099	ENSMUSG00000081730	ENSMUST00000119099	ENSMUSG00000081730	Gm13785	predicted gene 13785 [Source:MGI Symbol;Acc:MGI:3649781]	processed_pseudogene
chr2	92376955	92379015	Htt_PeakRegion_00935	WT-specific	intron (ENSMUST00000155891, intron 5 of 10)	2426	ENSMUST00000148386	ENSMUSG00000027222	ENSMUST00000148386	ENSMUSG00000027222	Pex16	peroxisomal biogenesis factor 16 [Source:MGI Symbol;Acc:MGI:1338829]	protein_coding
chr2	92380253	92380770	Htt_PeakRegion_00936	WT-specific	intron (ENSMUST00000155891, intron 10 of 10)	-2026	ENSMUST00000189714	ENSMUSG00000044916	ENSMUST00000111280	ENSMUSG00000044916	1700029I15Rik	RIKEN cDNA 1700029I15 gene [Source:MGI Symbol;Acc:MGI:1916742]	protein_coding
chr2	92381504	92383954	Htt_PeakRegion_00937	WT-specific	promoter-TSS (ENSMUST00000054316)	-189	ENSMUST00000111280	ENSMUSG00000044916	ENSMUST00000111280	ENSMUSG00000044916	1700029I15Rik	RIKEN cDNA 1700029I15 gene [Source:MGI Symbol;Acc:MGI:1916742]	protein_coding
chr2	92417995	92420142	Htt_PeakRegion_00941	WT-specific	intron (ENSMUST00000126002, intron 2 of 3)	10177	ENSMUST00000126002	ENSMUSG00000084781	ENSMUST00000126002	ENSMUSG00000084781	D930015M05Rik	RIKEN cDNA D930015M05 gene [Source:MGI Symbol;Acc:MGI:3612068]	processed_transcript
chr2	92650029	92650185	Htt_PeakRegion_00945	WT-specific	Intergenic	50400	ENSMUST00000065797	ENSMUSG00000027221	ENSMUST00000065797	ENSMUSG00000027221	Chst1	carbohydrate sulfotransferase 1 [Source:MGI Symbol;Acc:MGI:1924219]	protein_coding
chr2	93929665	93929948	Htt_PeakRegion_00947	WT-specific	Intergenic	11071	ENSMUST00000121653	ENSMUSG00000083009	ENSMUST00000121653	ENSMUSG00000083009	Gm1335	predicted gene 1335 [Source:MGI Symbol;Acc:MGI:2686181]	processed_pseudogene
chr2	96663132	96663280	Htt_PeakRegion_00952	WT-specific	intron (ENSMUST00000162807, intron 2 of 7)	-336418	ENSMUST00000171924	ENSMUSG00000091288	ENSMUST00000171924	ENSMUSG00000091288	Gm17075	predicted gene 17075 [Source:MGI Symbol;Acc:MGI:4937902]	processed_pseudogene
chr2	103148932	103149146	Htt_PeakRegion_00961	WT-specific	Intergenic	-28748	ENSMUST00000130680	ENSMUSG00000087032	ENSMUST00000135348	ENSMUSG00000087032	Gm13874	predicted gene 13874 [Source:MGI Symbol;Acc:MGI:3650729]	lincRNA
chr2	103759300	103765601	Htt_PeakRegion_00962	WT-specific	TTS (ENSMUST00000028607)	-1181	ENSMUST00000028608	ENSMUSG00000027185	ENSMUST00000090447	ENSMUSG00000027185	Nat10	N-acetyltransferase 10 [Source:MGI Symbol;Acc:MGI:2138939]	protein_coding
chr2	103766303	103768460	Htt_PeakRegion_00963	WT-specific	TTS (ENSMUST00000145606)	4411	ENSMUST00000145606	ENSMUSG00000027184	ENSMUST00000143349	ENSMUSG00000027184	Caprin1	cell cycle associated protein 1 [Source:MGI Symbol;Acc:MGI:1858234]	protein_coding
chr2	104339563	104339732	Htt_PeakRegion_00967	WT-specific	intron (ENSMUST00000139015, intron 1 of 2)	48074	ENSMUST00000120886	ENSMUSG00000081721	ENSMUST00000120886	ENSMUSG00000081721	Gm13882	predicted gene 13882 [Source:MGI Symbol;Acc:MGI:3650052]	processed_pseudogene
chr2	104615600	104615787	Htt_PeakRegion_00969	WT-specific	intron (ENSMUST00000028599, intron 3 of 20)	25076	ENSMUST00000137961	ENSMUSG00000027176	ENSMUST00000131761	ENSMUSG00000027176	Cstf3	cleavage stimulation factor, 3' pre-RNA, subunit 3 [Source:MGI Symbol;Acc:MGI:1351825]	protein_coding
chr2	104627610	104630609	Htt_PeakRegion_00970	WT-specific	intron (ENSMUST00000028599, intron 3 of 20)	-26430	ENSMUST00000124944	ENSMUSG00000027176	ENSMUST00000131761	ENSMUSG00000027176	Cstf3	cleavage stimulation factor, 3' pre-RNA, subunit 3 [Source:MGI Symbol;Acc:MGI:1351825]	protein_coding
chr2	104721211	104721442	Htt_PeakRegion_00971	WT-specific	TTS (ENSMUST00000028595)	1828	ENSMUST00000144133	ENSMUSG00000027173	ENSMUST00000028595	ENSMUSG00000027173	Depdc7	DEP domain containing 7 [Source:MGI Symbol;Acc:MGI:2139258]	protein_coding
chr2	105123548	105123760	Htt_PeakRegion_00972	WT-specific	promoter-TSS (ENSMUST00000184528)	-471	ENSMUST00000184528	ENSMUSG00000098946	ENSMUST00000184528	ENSMUSG00000098946	Gm27636	predicted gene, 27636 [Source:MGI Symbol;Acc:MGI:5531018]	misc_RNA
chr2	106959469	106959623	Htt_PeakRegion_00974	WT-specific	Intergenic	9731	ENSMUST00000146961	ENSMUSG00000027122	ENSMUST00000093883	ENSMUSG00000027122	Arl14ep	ADP-ribosylation factor-like 14 effector protein [Source:MGI Symbol;Acc:MGI:1926020]	protein_coding
chr2	110635844	110635959	Htt_PeakRegion_00979	WT-specific	intron (ENSMUST00000045972, intron 10 of 14)	30178	ENSMUST00000146664	ENSMUSG00000041644	ENSMUST00000045972	ENSMUSG00000041644	Slc5a12	solute carrier family 5 (sodium/glucose cotransporter), member 12 [Source:MGI Symbol;Acc:MGI:2138890]	protein_coding
chr2	110734182	110734705	Htt_PeakRegion_00980	WT-specific	intron (ENSMUST00000111017, intron 3 of 3)	12796	ENSMUST00000090332	ENSMUSG00000050808	ENSMUST00000111016	ENSMUSG00000050808	Muc15	mucin 15 [Source:MGI Symbol;Acc:MGI:2442110]	protein_coding
chr2	110801037	110801095	Htt_PeakRegion_00981	WT-specific	intron (ENSMUST00000111019, intron 4 of 17)	-39502	ENSMUST00000140777	ENSMUSG00000074968	ENSMUST00000140777	ENSMUSG00000074968	Ano3	anoctamin 3 [Source:MGI Symbol;Acc:MGI:3613666]	protein_coding
chr2	112603603	112604434	Htt_PeakRegion_00985	WT-specific	intron (ENSMUST00000099588, intron 1 of 4)	36540	ENSMUST00000142537	ENSMUSG00000057378	ENSMUST00000146187	ENSMUSG00000057378	Ryr3	ryanodine receptor 3 [Source:MGI Symbol;Acc:MGI:99684]	protein_coding
chr2	112643206	112645354	Htt_PeakRegion_00986	WT-specific	intron (ENSMUST00000137131, intron 5 of 14)	-3721	ENSMUST00000142537	ENSMUSG00000057378	ENSMUST00000146187	ENSMUSG00000057378	Ryr3	ryanodine receptor 3 [Source:MGI Symbol;Acc:MGI:99684]	protein_coding
chr2	112936067	112936402	Htt_PeakRegion_00990	WT-specific	intron (ENSMUST00000134358, intron 10 of 101)	-27738	ENSMUST00000146187	ENSMUSG00000057378	ENSMUST00000146187	ENSMUSG00000057378	Ryr3	ryanodine receptor 3 [Source:MGI Symbol;Acc:MGI:99684]	protein_coding
chr2	113206305	113206390	Htt_PeakRegion_00992	WT-specific	intron (ENSMUST00000156757, intron 1 of 3)	10703	ENSMUST00000080673	ENSMUSG00000057378	ENSMUST00000146187	ENSMUSG00000057378	Ryr3	ryanodine receptor 3 [Source:MGI Symbol;Acc:MGI:99684]	protein_coding
chr2	113211444	113211594	Htt_PeakRegion_00993	WT-specific	intron (ENSMUST00000156757, intron 1 of 3)	5532	ENSMUST00000080673	ENSMUSG00000057378	ENSMUST00000146187	ENSMUSG00000057378	Ryr3	ryanodine receptor 3 [Source:MGI Symbol;Acc:MGI:99684]	protein_coding
chr2	115644461	115644673	Htt_PeakRegion_01000	WT-specific	intron (ENSMUST00000166472, intron 5 of 10)	5842	ENSMUST00000157981	ENSMUSG00000088606	ENSMUST00000157981	ENSMUSG00000088606	Mir1951	microRNA 1951 [Source:MGI Symbol;Acc:MGI:3837029]	miRNA
chr2	115974519	115979790	Htt_PeakRegion_01002	WT-specific	intron (ENSMUST00000154671, intron 3 of 3)	64891	ENSMUST00000151279	ENSMUSG00000027210	ENSMUST00000133990	ENSMUSG00000027210	Meis2	Meis homeobox 2 [Source:MGI Symbol;Acc:MGI:108564]	protein_coding
chr2	116160421	116161087	Htt_PeakRegion_01008	WT-specific	Intergenic	-84658	ENSMUST00000195368	ENSMUSG00000103562	ENSMUST00000195368	ENSMUSG00000103562	2810405F15Rik	RIKEN cDNA 2810405F15 gene [Source:MGI Symbol;Acc:MGI:1917224]	TEC
chr2	116293855	116293880	Htt_PeakRegion_01009	WT-specific	Intergenic	-217772	ENSMUST00000195368	ENSMUSG00000103562	ENSMUST00000195368	ENSMUSG00000103562	2810405F15Rik	RIKEN cDNA 2810405F15 gene [Source:MGI Symbol;Acc:MGI:1917224]	TEC
chr2	116664039	116664671	Htt_PeakRegion_01012	WT-specific	Intergenic	-135865	ENSMUST00000120190	ENSMUSG00000081787	ENSMUST00000120190	ENSMUSG00000081787	Gm13991	predicted gene 13991 [Source:MGI Symbol;Acc:MGI:3651689]	processed_pseudogene
chr2	116979431	116979612	Htt_PeakRegion_01016	WT-specific	Intergenic	-3094	ENSMUST00000188763	ENSMUSG00000099470	ENSMUST00000188763	ENSMUSG00000099470	Gm29340	predicted gene 29340 [Source:MGI Symbol;Acc:MGI:5580046]	lincRNA
chr2	117186415	117188013	Htt_PeakRegion_01017	WT-specific	Intergenic	2087	ENSMUST00000102421	ENSMUSG00000076376	ENSMUST00000102421	ENSMUSG00000076376	Mir674	microRNA 674 [Source:MGI Symbol;Acc:MGI:3629631]	miRNA
chr2	117216418	117216941	Htt_PeakRegion_01018	WT-specific	Intergenic	-24203	ENSMUST00000118467	ENSMUSG00000081842	ENSMUST00000118467	ENSMUSG00000081842	Rap1a-ps2	RAS related protein 1a, pseudogene 2 [Source:MGI Symbol;Acc:MGI:3651938]	processed_pseudogene
chr2	117268297	117268659	Htt_PeakRegion_01019	WT-specific	intron (ENSMUST00000028825, intron 7 of 7)	9696	ENSMUST00000143612	ENSMUSG00000027349	ENSMUST00000028825	ENSMUSG00000027349	Fam98b	family with sequence similarity 98, member B [Source:MGI Symbol;Acc:MGI:1915465]	protein_coding
chr2	117339307	117339741	Htt_PeakRegion_01021	WT-specific	intron (ENSMUST00000178884, intron 1 of 16)	3185	ENSMUST00000174770	ENSMUSG00000027347	ENSMUST00000173252	ENSMUSG00000027347	Rasgrp1	RAS guanyl releasing protein 1 [Source:MGI Symbol;Acc:MGI:1314635]	protein_coding
chr2	118747124	118747294	Htt_PeakRegion_01024	WT-specific	exon (ENSMUST00000149978, exon 1 of 1)	1451	ENSMUST00000149978	ENSMUSG00000074918	ENSMUST00000149978	ENSMUSG00000074918	Inafm2	InaF motif containing 2 [Source:MGI Symbol;Acc:MGI:1915354]	protein_coding
chr2	119071039	119071451	Htt_PeakRegion_01026	WT-specific	exon (ENSMUST00000028799, exon 8 of 8)	13964	ENSMUST00000028802	ENSMUSG00000027326	ENSMUST00000099542	ENSMUSG00000027326	Knl1	kinetochore scaffold 1 [Source:MGI Symbol;Acc:MGI:1923714]	protein_coding
chr2	119839316	119839666	Htt_PeakRegion_01034	WT-specific	Intergenic	28645	ENSMUST00000137135	ENSMUSG00000027298	ENSMUST00000147761	ENSMUSG00000027298	Tyro3	TYRO3 protein tyrosine kinase 3 [Source:MGI Symbol;Acc:MGI:104294]	protein_coding
chr2	119969434	119972216	Htt_PeakRegion_01036	WT-specific	Intergenic	-1874	ENSMUST00000066058	ENSMUSG00000033902	ENSMUST00000128077	ENSMUSG00000033902	Mapkbp1	mitogen-activated protein kinase binding protein 1 [Source:MGI Symbol;Acc:MGI:1347004]	protein_coding
chr2	120058548	120058846	Htt_PeakRegion_01038	WT-specific	TTS (ENSMUST00000125737)	-1200	ENSMUST00000156159	ENSMUSG00000074899	ENSMUST00000110756	ENSMUSG00000074899	Sptbn5	spectrin beta, non-erythrocytic 5 [Source:MGI Symbol;Acc:MGI:2685200]	protein_coding
chr2	120610938	120613295	Htt_PeakRegion_01040	WT-specific	intron (ENSMUST00000110706, intron 1 of 5)	2522	ENSMUST00000110706	ENSMUSG00000027285	ENSMUST00000124187	ENSMUSG00000027285	Haus2	HAUS augmin-like complex, subunit 2 [Source:MGI Symbol;Acc:MGI:1913546]	protein_coding
chr2	121107770	121108030	Htt_PeakRegion_01045	WT-specific	intron (ENSMUST00000110675, intron 2 of 11)	1895	ENSMUST00000110675	ENSMUSG00000079103	ENSMUST00000110675	ENSMUSG00000079103	Tgm7	transglutaminase 7 [Source:MGI Symbol;Acc:MGI:2151164]	protein_coding
chr2	121142401	121142790	Htt_PeakRegion_01047	WT-specific	exon (ENSMUST00000066155, exon 2 of 10)	455	ENSMUST00000066155	ENSMUSG00000027259	ENSMUST00000110665	ENSMUSG00000027259	Adal	adenosine deaminase-like [Source:MGI Symbol;Acc:MGI:1923144]	protein_coding
chr2	121151175	121151325	Htt_PeakRegion_01048	WT-specific	TTS (ENSMUST00000147271)	1178	ENSMUST00000152164	ENSMUSG00000027259	ENSMUST00000110665	ENSMUSG00000027259	Adal	adenosine deaminase-like [Source:MGI Symbol;Acc:MGI:1923144]	protein_coding
chr2	121195675	121196977	Htt_PeakRegion_01051	WT-specific	TTS (ENSMUST00000154318)	4379	ENSMUST00000154318	ENSMUSG00000027263	ENSMUST00000144123	ENSMUSG00000027263	Tubgcp4	tubulin, gamma complex associated protein 4 [Source:MGI Symbol;Acc:MGI:1196293]	protein_coding
chr2	121217256	121217551	Htt_PeakRegion_01053	WT-specific	intron (ENSMUST00000156493, intron 1 of 1)	1032	ENSMUST00000140582	ENSMUSG00000043909	ENSMUST00000124411	ENSMUSG00000043909	Trp53bp1	transformation related protein 53 binding protein 1 [Source:MGI Symbol;Acc:MGI:1351320]	protein_coding
chr2	121338171	121341000	Htt_PeakRegion_01055	WT-specific	TTS (ENSMUST00000150081)	2399	ENSMUST00000142364	ENSMUSG00000033526	ENSMUST00000132617	ENSMUSG00000033526	Ppip5k1	diphosphoinositol pentakisphosphate kinase 1 [Source:MGI Symbol;Acc:MGI:2443281]	protein_coding
chr2	121355681	121357236	Htt_PeakRegion_01056	WT-specific	Intergenic	-1063	ENSMUST00000110625	ENSMUSG00000033526	ENSMUST00000132617	ENSMUSG00000033526	Ppip5k1	diphosphoinositol pentakisphosphate kinase 1 [Source:MGI Symbol;Acc:MGI:2443281]	protein_coding
chr2	121414880	121417212	Htt_PeakRegion_01058	WT-specific	intron (ENSMUST00000153378, intron 1 of 1)	1938	ENSMUST00000135079	ENSMUSG00000027248	ENSMUST00000130450	ENSMUSG00000027248	Pdia3	protein disulfide isomerase associated 3 [Source:MGI Symbol;Acc:MGI:95834]	protein_coding
chr2	121468605	121469482	Htt_PeakRegion_01059	WT-specific	intron (ENSMUST00000056732, intron 2 of 6)	5023	ENSMUST00000056732	ENSMUSG00000048222	ENSMUST00000056732	ENSMUSG00000048222	Mfap1b	microfibrillar-associated protein 1B [Source:MGI Symbol;Acc:MGI:3694697]	protein_coding
chr2	123703084	123703575	Htt_PeakRegion_01067	WT-specific	Intergenic	-386639	ENSMUST00000137172	ENSMUSG00000027200	ENSMUST00000151199	ENSMUSG00000027200	Sema6d	sema domain, transmembrane domain (TM), and cytoplasmic domain, (semaphorin) 6D [Source:MGI Symbol;Acc:MGI:2387661]	protein_coding
chr2	124650329	124650479	Htt_PeakRegion_01068	WT-specific	intron (ENSMUST00000103240, intron 1 of 18)	-3231	ENSMUST00000103238	ENSMUSG00000027200	ENSMUST00000151199	ENSMUSG00000027200	Sema6d	sema domain, transmembrane domain (TM), and cytoplasmic domain, (semaphorin) 6D [Source:MGI Symbol;Acc:MGI:2387661]	protein_coding
chr2	125818711	125819017	Htt_PeakRegion_01073	WT-specific	Intergenic	-35994	ENSMUST00000053699	ENSMUSG00000035093	ENSMUST00000139944	ENSMUSG00000035093	Secisbp2l	SECIS binding protein 2-like [Source:MGI Symbol;Acc:MGI:1917604]	protein_coding
chr2	126702662	126703076	Htt_PeakRegion_01076	WT-specific	Intergenic	-4459	ENSMUST00000138859	ENSMUSG00000027363	ENSMUST00000138859	ENSMUSG00000027363	Usp8	ubiquitin specific peptidase 8 [Source:MGI Symbol;Acc:MGI:1934029]	protein_coding
chr2	126706457	126706635	Htt_PeakRegion_01077	WT-specific	promoter-TSS (ENSMUST00000028841)	-782	ENSMUST00000138859	ENSMUSG00000027363	ENSMUST00000138859	ENSMUSG00000027363	Usp8	ubiquitin specific peptidase 8 [Source:MGI Symbol;Acc:MGI:1934029]	protein_coding
chr2	127025579	127025983	Htt_PeakRegion_01083	WT-specific	intron (ENSMUST00000177372, intron 4 of 15)	-14780	ENSMUST00000175177	ENSMUSG00000092918	ENSMUST00000175177	ENSMUSG00000092918	Gm24081	predicted gene, 24081 [Source:MGI Symbol;Acc:MGI:5453858]	miRNA
chr2	127072904	127073076	Htt_PeakRegion_01085	WT-specific	intron (ENSMUST00000142861, intron 1 of 4)	2297	ENSMUST00000110389	ENSMUSG00000001999	ENSMUST00000142737	ENSMUSG00000001999	Blvra	biliverdin reductase A [Source:MGI Symbol;Acc:MGI:88170]	protein_coding
chr2	127182311	127182748	Htt_PeakRegion_01086	WT-specific	Intergenic	25724	ENSMUST00000150956	ENSMUSG00000044145	ENSMUST00000150956	ENSMUSG00000044145	1810024B03Rik	RIKEN cDNA 1810024B03 gene [Source:MGI Symbol;Acc:MGI:1925560]	protein_coding
chr2	127239011	127244594	Htt_PeakRegion_01087	WT-specific	TTS (ENSMUST00000174030)	3711	ENSMUST00000131435	ENSMUSG00000003660	ENSMUST00000103220	ENSMUSG00000003660	Snrnp200	small nuclear ribonucleoprotein 200 (U5) [Source:MGI Symbol;Acc:MGI:2444401]	protein_coding
chr2	127436978	127437252	Htt_PeakRegion_01088	WT-specific	intron (ENSMUST00000146757, intron 4 of 6)	1204	ENSMUST00000123327	ENSMUSG00000027371	ENSMUST00000137502	ENSMUSG00000027371	Fahd2a	fumarylacetoacetate hydrolase domain containing 2A [Source:MGI Symbol;Acc:MGI:1915376]	protein_coding
chr2	128326867	128327202	Htt_PeakRegion_01089	WT-specific	intron (ENSMUST00000154173, intron 2 of 2)	-87392	ENSMUST00000136025	ENSMUSG00000086879	ENSMUST00000136025	ENSMUSG00000086879	NA	NA	NA
chr2	128328450	128328759	Htt_PeakRegion_01090	WT-specific	intron (ENSMUST00000154173, intron 2 of 2)	-88962	ENSMUST00000136025	ENSMUSG00000086879	ENSMUST00000136025	ENSMUSG00000086879	NA	NA	NA
chr2	130342112	130342393	Htt_PeakRegion_01097	WT-specific	intron (ENSMUST00000140169, intron 6 of 16)	43076	ENSMUST00000117531	ENSMUSG00000083483	ENSMUST00000117531	ENSMUSG00000083483	Gm14044	predicted gene 14044 [Source:MGI Symbol;Acc:MGI:3650452]	processed_pseudogene
chr2	130517724	130518023	Htt_PeakRegion_01098	WT-specific	intron (ENSMUST00000077303, intron 4 of 21)	13870	ENSMUST00000103816	ENSMUSG00000077004	ENSMUST00000103816	ENSMUSG00000077004	Gm23876	predicted gene, 23876 [Source:MGI Symbol;Acc:MGI:5453653]	miRNA
chr2	130558165	130560771	Htt_PeakRegion_01102	WT-specific	intron (ENSMUST00000136793, intron 2 of 8)	-4274	ENSMUST00000046149	ENSMUSG00000037740	ENSMUST00000046149	ENSMUSG00000037740	Mrps26	mitochondrial ribosomal protein S26 [Source:MGI Symbol;Acc:MGI:1333830]	protein_coding
chr2	130595306	130595396	Htt_PeakRegion_01103	WT-specific	intron (ENSMUST00000028761, intron 5 of 5)	-12797	ENSMUST00000046001	ENSMUSG00000037727	ENSMUST00000046001	ENSMUSG00000037727	Avp	arginine vasopressin [Source:MGI Symbol;Acc:MGI:88121]	protein_coding
chr2	130628843	130629409	Htt_PeakRegion_01105	WT-specific	intron (ENSMUST00000140581, intron 1 of 4)	901	ENSMUST00000140581	ENSMUSG00000027300	ENSMUST00000028761	ENSMUSG00000027300	Ubox5	U box domain containing 5 [Source:MGI Symbol;Acc:MGI:2154658]	protein_coding
chr2	130641570	130642027	Htt_PeakRegion_01107	WT-specific	intron (ENSMUST00000045761, intron 1 of 4)	1004	ENSMUST00000045761	ENSMUSG00000037703	ENSMUST00000110260	ENSMUSG00000037703	Lzts3	leucine zipper, putative tumor suppressor family member 3 [Source:MGI Symbol;Acc:MGI:2656976]	protein_coding
chr2	130720511	130720543	Htt_PeakRegion_01109	WT-specific	promoter-TSS (ENSMUST00000139684)	-598	ENSMUST00000139684	ENSMUSG00000027309	ENSMUST00000144717	ENSMUSG00000027309	4930402H24Rik	RIKEN cDNA 4930402H24 gene [Source:MGI Symbol;Acc:MGI:1923029]	protein_coding
chr2	130733452	130734908	Htt_PeakRegion_01110	WT-specific	intron (ENSMUST00000119422, intron 27 of 36)	-3004	ENSMUST00000148932	ENSMUSG00000027309	ENSMUST00000144717	ENSMUSG00000027309	4930402H24Rik	RIKEN cDNA 4930402H24 gene [Source:MGI Symbol;Acc:MGI:1923029]	protein_coding
chr2	130789695	130791388	Htt_PeakRegion_01116	WT-specific	intron (ENSMUST00000148924, intron 10 of 20)	-12209	ENSMUST00000144717	ENSMUSG00000027309	ENSMUST00000144717	ENSMUSG00000027309	4930402H24Rik	RIKEN cDNA 4930402H24 gene [Source:MGI Symbol;Acc:MGI:1923029]	protein_coding
chr2	130827391	130827609	Htt_PeakRegion_01118	WT-specific	intron (ENSMUST00000146975, intron 1 of 3)	12187	ENSMUST00000119422	ENSMUSG00000027309	ENSMUST00000144717	ENSMUSG00000027309	4930402H24Rik	RIKEN cDNA 4930402H24 gene [Source:MGI Symbol;Acc:MGI:1923029]	protein_coding
chr2	130828526	130828946	Htt_PeakRegion_01119	WT-specific	intron (ENSMUST00000146975, intron 1 of 3)	10951	ENSMUST00000119422	ENSMUSG00000027309	ENSMUST00000144717	ENSMUSG00000027309	4930402H24Rik	RIKEN cDNA 4930402H24 gene [Source:MGI Symbol;Acc:MGI:1923029]	protein_coding
chr2	130853386	130853663	Htt_PeakRegion_01120	WT-specific	intron (ENSMUST00000146975, intron 1 of 3)	-13380	ENSMUST00000110243	ENSMUSG00000027309	ENSMUST00000144717	ENSMUSG00000027309	4930402H24Rik	RIKEN cDNA 4930402H24 gene [Source:MGI Symbol;Acc:MGI:1923029]	protein_coding
chr2	131199258	131199684	Htt_PeakRegion_01123	WT-specific	TTS (ENSMUST00000028804)	6597	ENSMUST00000145556	ENSMUSG00000027330	ENSMUST00000028804	ENSMUSG00000027330	Cdc25b	cell division cycle 25B [Source:MGI Symbol;Acc:MGI:99701]	protein_coding
chr2	132291568	132291778	Htt_PeakRegion_01127	WT-specific	intron (ENSMUST00000089461, intron 1 of 12)	5734	ENSMUST00000089461	ENSMUSG00000058793	ENSMUST00000089461	ENSMUSG00000058793	Cds2	CDP-diacylglycerol synthase (phosphatidate cytidylyltransferase) 2 [Source:MGI Symbol;Acc:MGI:1332236]	protein_coding
chr2	133678627	133678782	Htt_PeakRegion_01131	WT-specific	Intergenic	-94284	ENSMUST00000083049	ENSMUSG00000064983	ENSMUST00000083049	ENSMUSG00000064983	Gm25258	predicted gene, 25258 [Source:MGI Symbol;Acc:MGI:5455035]	snRNA
chr2	134846299	134846851	Htt_PeakRegion_01136	WT-specific	intron (ENSMUST00000130524, intron 2 of 2)	42626	ENSMUST00000118248	ENSMUSG00000082399	ENSMUST00000118248	ENSMUSG00000082399	Gm14036	predicted gene 14036 [Source:MGI Symbol;Acc:MGI:3649581]	processed_pseudogene
chr2	134958107	134958314	Htt_PeakRegion_01137	WT-specific	intron (ENSMUST00000130524, intron 2 of 2)	154262	ENSMUST00000118248	ENSMUSG00000082399	ENSMUST00000118248	ENSMUSG00000082399	Gm14036	predicted gene 14036 [Source:MGI Symbol;Acc:MGI:3649581]	processed_pseudogene
chr2	136781840	136782134	Htt_PeakRegion_01140	WT-specific	TTS (ENSMUST00000110098)	-37372	ENSMUST00000121662	ENSMUSG00000082849	ENSMUST00000121662	ENSMUSG00000082849	Gm14053	predicted gene 14053 [Source:MGI Symbol;Acc:MGI:3651943]	processed_pseudogene
chr2	137177385	137178098	Htt_PeakRegion_01141	WT-specific	Intergenic	-21241	ENSMUST00000185663	ENSMUSG00000099683	ENSMUST00000185663	ENSMUSG00000099683	Gm28214	predicted gene 28214 [Source:MGI Symbol;Acc:MGI:5578920]	lincRNA
chr2	137631528	137631690	Htt_PeakRegion_01143	WT-specific	Intergenic	-31826	ENSMUST00000134833	ENSMUSG00000085640	ENSMUST00000134833	ENSMUSG00000085640	Gm14064	predicted gene 14064 [Source:MGI Symbol;Acc:MGI:3649737]	lincRNA
chr2	143592315	143592501	Htt_PeakRegion_01149	WT-specific	intron (ENSMUST00000028905, intron 2 of 11)	-44571	ENSMUST00000126735	ENSMUSG00000086171	ENSMUST00000126735	ENSMUSG00000086171	Pcsk2os1	proprotein convertase subtilisin/kexin type 2, opposite strand 1 [Source:MGI Symbol;Acc:MGI:3605632]	antisense
chr2	144194527	144194877	Htt_PeakRegion_01152	WT-specific	Intergenic	-5412	ENSMUST00000099292	ENSMUSG00000074758	ENSMUST00000099292	ENSMUSG00000074758	Gm5535	predicted gene 5535 [Source:MGI Symbol;Acc:MGI:3645019]	lincRNA
chr2	144438369	144438519	Htt_PeakRegion_01154	WT-specific	Intergenic	-20836	ENSMUST00000124788	ENSMUSG00000083674	ENSMUST00000124788	ENSMUSG00000083674	Zfp133-ps	zinc finger protein 133, pseudogene [Source:MGI Symbol;Acc:MGI:2176612]	transcribed_unitary_pseudogene
chr2	144489332	144489554	Htt_PeakRegion_01155	WT-specific	intron (ENSMUST00000163701, intron 12 of 20)	24267	ENSMUST00000137929	ENSMUSG00000083674	ENSMUST00000124788	ENSMUSG00000083674	Zfp133-ps	zinc finger protein 133, pseudogene [Source:MGI Symbol;Acc:MGI:2176612]	transcribed_unitary_pseudogene
chr2	144503167	144503174	Htt_PeakRegion_01156	WT-specific	intron (ENSMUST00000163701, intron 8 of 20)	23477	ENSMUST00000150816	ENSMUSG00000037259	ENSMUST00000150816	ENSMUSG00000037259	Dzank1	double zinc ribbon and ankyrin repeat domains 1 [Source:MGI Symbol;Acc:MGI:2139080]	protein_coding
chr2	146215164	146215741	Htt_PeakRegion_01160	WT-specific	TTS (ENSMUST00000133433)	840	ENSMUST00000167179	ENSMUSG00000037143	ENSMUST00000155214	ENSMUSG00000037143	Cfap61	cilia and flagella associated protein 61 [Source:MGI Symbol;Acc:MGI:1926024]	protein_coding
chr2	146281876	146282258	Htt_PeakRegion_01162	WT-specific	intron (ENSMUST00000149499, intron 29 of 30)	-20692	ENSMUST00000124583	ENSMUSG00000037110	ENSMUST00000124709	ENSMUSG00000037110	Ralgapa2	Ral GTPase activating protein, alpha subunit 2 (catalytic) [Source:MGI Symbol;Acc:MGI:3036245]	protein_coding
chr2	146430623	146430792	Htt_PeakRegion_01163	WT-specific	exon (ENSMUST00000135974, exon 13 of 13)	16584	ENSMUST00000149499	ENSMUSG00000037110	ENSMUST00000124709	ENSMUSG00000037110	Ralgapa2	Ral GTPase activating protein, alpha subunit 2 (catalytic) [Source:MGI Symbol;Acc:MGI:3036245]	protein_coding
chr2	146914429	146914452	Htt_PeakRegion_01166	WT-specific	intron (ENSMUST00000099278, intron 6 of 13)	-38442	ENSMUST00000135595	ENSMUSG00000074749	ENSMUST00000156232	ENSMUSG00000074749	Kiz	kizuna centrosomal protein [Source:MGI Symbol;Acc:MGI:2684960]	protein_coding
chr2	147022352	147023909	Htt_PeakRegion_01167	WT-specific	intron (ENSMUST00000028921, intron 1 of 29)	-6421	ENSMUST00000147057	ENSMUSG00000027433	ENSMUST00000028921	ENSMUSG00000027433	Xrn2	5'-3' exoribonuclease 2 [Source:MGI Symbol;Acc:MGI:894687]	protein_coding
chr2	148704814	148706341	Htt_PeakRegion_01170	WT-specific	TTS (ENSMUST00000140647)	20966	ENSMUST00000151362	ENSMUSG00000027439	ENSMUST00000131292	ENSMUSG00000027439	Gzf1	GDNF-inducible zinc finger protein 1 [Source:MGI Symbol;Acc:MGI:1921783]	protein_coding
chr2	151492973	151493078	Htt_PeakRegion_01174	WT-specific	Intergenic	-1156	ENSMUST00000089140	ENSMUSG00000027455	ENSMUST00000133197	ENSMUSG00000027455	Nsfl1c	NSFL1 (p97) cofactor (p47) [Source:MGI Symbol;Acc:MGI:3042273]	protein_coding
chr2	152254193	152254674	Htt_PeakRegion_01179	WT-specific	intron (ENSMUST00000124791, intron 3 of 5)	27521	ENSMUST00000141597	ENSMUSG00000074698	ENSMUST00000124791	ENSMUSG00000074698	Csnk2a1	casein kinase 2, alpha 1 polypeptide [Source:MGI Symbol;Acc:MGI:88543]	protein_coding
chr2	152383519	152383651	Htt_PeakRegion_01185	WT-specific	Intergenic	-6947	ENSMUST00000079278	ENSMUSG00000059361	ENSMUST00000079278	ENSMUSG00000059361	Nrsn2	neurensin 2 [Source:MGI Symbol;Acc:MGI:2684969]	protein_coding
chr2	153357216	153357667	Htt_PeakRegion_01192	WT-specific	TTS (ENSMUST00000123215)	9639	ENSMUST00000144722	ENSMUSG00000042548	ENSMUST00000109790	ENSMUSG00000042548	Asxl1	additional sex combs like 1 [Source:MGI Symbol;Acc:MGI:2684063]	protein_coding
chr2	153383848	153385062	Htt_PeakRegion_01193	WT-specific	intron (ENSMUST00000144722, intron 4 of 4)	-8405	ENSMUST00000138571	ENSMUSG00000042548	ENSMUST00000109790	ENSMUSG00000042548	Asxl1	additional sex combs like 1 [Source:MGI Symbol;Acc:MGI:2684063]	protein_coding
chr2	155199321	155199464	Htt_PeakRegion_01201	WT-specific	promoter-TSS (ENSMUST00000119431)	-133	ENSMUST00000119431	ENSMUSG00000082596	ENSMUST00000119431	ENSMUSG00000082596	Gm14227	predicted gene 14227 [Source:MGI Symbol;Acc:MGI:3649437]	processed_pseudogene
chr2	155576867	155576889	Htt_PeakRegion_01203	WT-specific	TTS (ENSMUST00000155347)	-2495	ENSMUST00000140860	ENSMUSG00000027610	ENSMUST00000157008	ENSMUSG00000027610	Gss	glutathione synthetase [Source:MGI Symbol;Acc:MGI:95852]	protein_coding
chr2	155659776	155660514	Htt_PeakRegion_01204	WT-specific	intron (ENSMUST00000152548, intron 5 of 10)	3677	ENSMUST00000140370	ENSMUSG00000038324	ENSMUST00000140370	ENSMUSG00000038324	Trpc4ap	transient receptor potential cation channel, subfamily C, member 4 associated protein [Source:MGI Symbol;Acc:MGI:1930751]	protein_coding
chr2	156113143	156114578	Htt_PeakRegion_01210	WT-specific	intron (ENSMUST00000162612, intron 3 of 6)	-1883	ENSMUST00000128499	ENSMUSG00000089824	ENSMUST00000138068	ENSMUSG00000089824	Rbm12	RNA binding motif protein 12 [Source:MGI Symbol;Acc:MGI:1922960]	protein_coding
chr2	156198689	156199630	Htt_PeakRegion_01214	WT-specific	intron (ENSMUST00000152617, intron 1 of 16)	2404	ENSMUST00000132129	ENSMUSG00000038116	ENSMUST00000135796	ENSMUSG00000038116	Phf20	PHD finger protein 20 [Source:MGI Symbol;Acc:MGI:2444148]	protein_coding
chr2	156200374	156201232	Htt_PeakRegion_01215	WT-specific	intron (ENSMUST00000152617, intron 1 of 16)	4047	ENSMUST00000132129	ENSMUSG00000038116	ENSMUST00000135796	ENSMUSG00000038116	Phf20	PHD finger protein 20 [Source:MGI Symbol;Acc:MGI:2444148]	protein_coding
chr2	156202277	156202588	Htt_PeakRegion_01216	WT-specific	intron (ENSMUST00000152617, intron 1 of 16)	5677	ENSMUST00000132129	ENSMUSG00000038116	ENSMUST00000135796	ENSMUSG00000038116	Phf20	PHD finger protein 20 [Source:MGI Symbol;Acc:MGI:2444148]	protein_coding
chr2	156226536	156227482	Htt_PeakRegion_01219	WT-specific	intron (ENSMUST00000153822, intron 1 of 1)	4129	ENSMUST00000153822	ENSMUSG00000038116	ENSMUST00000135796	ENSMUSG00000038116	Phf20	PHD finger protein 20 [Source:MGI Symbol;Acc:MGI:2444148]	protein_coding
chr2	156538415	156540286	Htt_PeakRegion_01224	WT-specific	intron (ENSMUST00000137067, intron 4 of 4)	1994	ENSMUST00000129999	ENSMUSG00000027624	ENSMUST00000103135	ENSMUSG00000027624	Epb41l1	erythrocyte membrane protein band 4.1 like 1 [Source:MGI Symbol;Acc:MGI:103010]	protein_coding
chr2	156540834	156542032	Htt_PeakRegion_01225	WT-specific	exon (ENSMUST00000029155, exon 22 of 22)	4076	ENSMUST00000129999	ENSMUSG00000027624	ENSMUST00000103135	ENSMUSG00000027624	Epb41l1	erythrocyte membrane protein band 4.1 like 1 [Source:MGI Symbol;Acc:MGI:103010]	protein_coding
chr2	156542534	156548063	Htt_PeakRegion_01226	WT-specific	Intergenic	-2285	ENSMUST00000109570	ENSMUSG00000027628	ENSMUST00000137928	ENSMUSG00000027628	Aar2	AAR2 splicing factor homolog [Source:MGI Symbol;Acc:MGI:1915545]	protein_coding
chr2	156560898	156563084	Htt_PeakRegion_01227	WT-specific	intron (ENSMUST00000109570, intron 4 of 4)	-9801	ENSMUST00000144818	ENSMUSG00000055494	ENSMUST00000144818	ENSMUSG00000055494	Gm14168	predicted gene 14168 [Source:MGI Symbol;Acc:MGI:3651463]	lincRNA
chr2	156646037	156646333	Htt_PeakRegion_01228	WT-specific	intron (ENSMUST00000169464, intron 1 of 12)	-12717	ENSMUST00000118255	ENSMUSG00000083498	ENSMUST00000118255	ENSMUSG00000083498	Gm14172	predicted gene 14172 [Source:MGI Symbol;Acc:MGI:3650935]	processed_pseudogene
chr2	156744433	156744830	Htt_PeakRegion_01229	WT-specific	intron (ENSMUST00000099145, intron 1 of 6)	-15313	ENSMUST00000123730	ENSMUSG00000061689	ENSMUST00000109566	ENSMUSG00000061689	Dlgap4	DLG associated protein 4 [Source:MGI Symbol;Acc:MGI:2138865]	protein_coding
chr2	156947736	156948387	Htt_PeakRegion_01230	WT-specific	TTS (ENSMUST00000156651)	-3996	ENSMUST00000156491	ENSMUSG00000027634	ENSMUST00000126627	ENSMUSG00000027634	Ndrg3	N-myc downstream regulated gene 3 [Source:MGI Symbol;Acc:MGI:1352499]	protein_coding
chr2	156955260	156955674	Htt_PeakRegion_01231	WT-specific	TTS (ENSMUST00000126627)	-2074	ENSMUST00000140297	ENSMUSG00000027634	ENSMUST00000126627	ENSMUSG00000027634	Ndrg3	N-myc downstream regulated gene 3 [Source:MGI Symbol;Acc:MGI:1352499]	protein_coding
chr2	156985673	156987112	Htt_PeakRegion_01232	WT-specific	intron (ENSMUST00000126627, intron 1 of 2)	5534	ENSMUST00000156651	ENSMUSG00000027634	ENSMUST00000126627	ENSMUSG00000027634	Ndrg3	N-myc downstream regulated gene 3 [Source:MGI Symbol;Acc:MGI:1352499]	protein_coding
chr2	157981949	157981994	Htt_PeakRegion_01239	WT-specific	exon (ENSMUST00000029179, exon 8 of 8)	25240	ENSMUST00000126541	ENSMUSG00000027650	ENSMUST00000126541	ENSMUSG00000027650	Tti1	TELO2 interacting protein 1 [Source:MGI Symbol;Acc:MGI:1922675]	protein_coding
chr2	158402560	158404578	Htt_PeakRegion_01244	WT-specific	promoter-TSS (ENSMUST00000117627)	-554	ENSMUST00000117627	ENSMUSG00000083168	ENSMUST00000117627	ENSMUSG00000083168	Gm14201	predicted gene 14201 [Source:MGI Symbol;Acc:MGI:3651330]	processed_pseudogene
chr2	158521896	158522255	Htt_PeakRegion_01245	WT-specific	intron (ENSMUST00000165398, intron 1 of 14)	9280	ENSMUST00000099133	ENSMUSG00000074625	ENSMUST00000165398	ENSMUSG00000074625	Arhgap40	Rho GTPase activating protein 40 [Source:MGI Symbol;Acc:MGI:3649852]	protein_coding
chr2	158675467	158676023	Htt_PeakRegion_01247	WT-specific	intron (ENSMUST00000045503, intron 1 of 10)	8626	ENSMUST00000045503	ENSMUSG00000037754	ENSMUST00000052927	ENSMUSG00000037754	Ppp1r16b	protein phosphatase 1, regulatory subunit 16B [Source:MGI Symbol;Acc:MGI:2151841]	protein_coding
chr2	158762021	158768260	Htt_PeakRegion_01251	WT-specific	exon (ENSMUST00000045503, exon 11 of 11)	-2952	ENSMUST00000029183	ENSMUSG00000027654	ENSMUST00000151801	ENSMUSG00000027654	Fam83d	family with sequence similarity 83, member D [Source:MGI Symbol;Acc:MGI:1919128]	protein_coding
chr2	158774315	158774602	Htt_PeakRegion_01252	WT-specific	intron (ENSMUST00000029183, intron 1 of 3)	6366	ENSMUST00000029183	ENSMUSG00000027654	ENSMUST00000151801	ENSMUSG00000027654	Fam83d	family with sequence similarity 83, member D [Source:MGI Symbol;Acc:MGI:1919128]	protein_coding
chr2	162125084	162126054	Htt_PeakRegion_01257	WT-specific	intron (ENSMUST00000129015, intron 1 of 1)	9882	ENSMUST00000129015	ENSMUSG00000053141	ENSMUST00000109442	ENSMUSG00000053141	Ptprt	protein tyrosine phosphatase, receptor type, T [Source:MGI Symbol;Acc:MGI:1321152]	protein_coding
chr2	162932636	162937682	Htt_PeakRegion_01258	WT-specific	TTS (ENSMUST00000017065)	3498	ENSMUST00000126163	ENSMUSG00000016921	ENSMUST00000130411	ENSMUSG00000016921	Srsf6	serine and arginine-rich splicing factor 6 [Source:MGI Symbol;Acc:MGI:1915246]	protein_coding
chr2	163660842	163660940	Htt_PeakRegion_01261	WT-specific	promoter-TSS (ENSMUST00000135537)	-608	ENSMUST00000135537	ENSMUSG00000035268	ENSMUST00000135537	ENSMUSG00000035268	Pkig	protein kinase inhibitor, gamma [Source:MGI Symbol;Acc:MGI:1343086]	protein_coding
chr2	163997540	163999557	Htt_PeakRegion_01264	WT-specific	intron (ENSMUST00000131288, intron 1 of 3)	3046	ENSMUST00000131288	ENSMUSG00000018326	ENSMUST00000131288	ENSMUSG00000018326	Ywhab	tyrosine 3-monooxygenase/tryptophan 5-monooxygenase activation protein, beta polypeptide [Source:MGI Symbol;Acc:MGI:1891917]	protein_coding
chr2	164488830	164489748	Htt_PeakRegion_01268	WT-specific	intron (ENSMUST00000164863, intron 5 of 5)	1468	ENSMUST00000017878	ENSMUSG00000017734	ENSMUST00000069385	ENSMUSG00000017734	Dbndd2	dysbindin (dystrobrevin binding protein 1) domain containing 2 [Source:MGI Symbol;Acc:MGI:106562]	protein_coding
chr2	164691626	164692360	Htt_PeakRegion_01270	WT-specific	Intergenic	-6508	ENSMUST00000017454	ENSMUSG00000017310	ENSMUST00000017454	ENSMUSG00000017310	Spint4	serine protease inhibitor, Kunitz type 4 [Source:MGI Symbol;Acc:MGI:1925489]	protein_coding
chr2	164797463	164798810	Htt_PeakRegion_01272	WT-specific	intron (ENSMUST00000134611, intron 2 of 2)	-1648	ENSMUST00000133053	ENSMUSG00000017307	ENSMUST00000134611	ENSMUSG00000017307	Acot8	acyl-CoA thioesterase 8 [Source:MGI Symbol;Acc:MGI:2158201]	protein_coding
chr2	164840593	164842314	Htt_PeakRegion_01274	WT-specific	TTS (ENSMUST00000017904)	4272	ENSMUST00000140213	ENSMUSG00000017760	ENSMUST00000133077	ENSMUSG00000017760	Ctsa	cathepsin A [Source:MGI Symbol;Acc:MGI:97748]	protein_coding
chr2	164855310	164856562	Htt_PeakRegion_01276	WT-specific	intron (ENSMUST00000148912, intron 3 of 7)	860	ENSMUST00000142603	ENSMUSG00000017754	ENSMUST00000148912	ENSMUSG00000017754	Pltp	phospholipid transfer protein [Source:MGI Symbol;Acc:MGI:103151]	protein_coding
chr2	164874727	164885282	Htt_PeakRegion_01277	WT-specific	promoter-TSS (ENSMUST00000122810)	-47	ENSMUST00000122810	ENSMUSG00000039849	ENSMUST00000122810	ENSMUSG00000039849	Pcif1	PDX1 C-terminal inhibiting factor 1 [Source:MGI Symbol;Acc:MGI:2443858]	protein_coding
chr2	164886167	164890318	Htt_PeakRegion_01278	WT-specific	intron (ENSMUST00000041643, intron 10 of 16)	4310	ENSMUST00000130213	ENSMUSG00000039849	ENSMUST00000122810	ENSMUSG00000039849	Pcif1	PDX1 C-terminal inhibiting factor 1 [Source:MGI Symbol;Acc:MGI:2443858]	protein_coding
chr2	164964780	164965583	Htt_PeakRegion_01282	WT-specific	intron (ENSMUST00000124372, intron 1 of 3)	-2801	ENSMUST00000099092	ENSMUSG00000017740	ENSMUST00000099092	ENSMUSG00000017740	Slc12a5	solute carrier family 12, member 5 [Source:MGI Symbol;Acc:MGI:1862037]	protein_coding
chr2	164978797	164979010	Htt_PeakRegion_01283	WT-specific	intron (ENSMUST00000099092, intron 6 of 25)	-3533	ENSMUST00000135918	ENSMUSG00000017740	ENSMUST00000099092	ENSMUSG00000017740	Slc12a5	solute carrier family 12, member 5 [Source:MGI Symbol;Acc:MGI:1862037]	protein_coding
chr2	164998181	165001699	Htt_PeakRegion_01286	WT-specific	TTS (ENSMUST00000040381)	3349	ENSMUST00000137302	ENSMUSG00000017740	ENSMUST00000099092	ENSMUSG00000017740	Slc12a5	solute carrier family 12, member 5 [Source:MGI Symbol;Acc:MGI:1862037]	protein_coding
chr2	165287907	165291310	Htt_PeakRegion_01290	WT-specific	exon (ENSMUST00000074046, exon 22 of 22)	-1740	ENSMUST00000109300	ENSMUSG00000017664	ENSMUST00000145301	ENSMUSG00000017664	Slc35c2	solute carrier family 35, member C2 [Source:MGI Symbol;Acc:MGI:2385166]	protein_coding
chr2	165384004	165384264	Htt_PeakRegion_01292	WT-specific	intron (ENSMUST00000103084, intron 2 of 4)	4125	ENSMUST00000103084	ENSMUSG00000017667	ENSMUST00000103084	ENSMUSG00000017667	Zfp334	zinc finger protein 334 [Source:MGI Symbol;Acc:MGI:2388656]	protein_coding
chr2	165719980	165720346	Htt_PeakRegion_01293	WT-specific	intron (ENSMUST00000150638, intron 2 of 6)	6594	ENSMUST00000150638	ENSMUSG00000017897	ENSMUST00000128696	ENSMUSG00000017897	Eya2	EYA transcriptional coactivator and phosphatase 2 [Source:MGI Symbol;Acc:MGI:109341]	protein_coding
chr2	165991075	165991748	Htt_PeakRegion_01296	WT-specific	exon (ENSMUST00000146963, exon 2 of 3)	1105	ENSMUST00000146963	ENSMUSG00000087351	ENSMUST00000146963	ENSMUSG00000087351	Gm11464	predicted gene 11464 [Source:MGI Symbol;Acc:MGI:3650572]	lincRNA
chr2	166023223	166023969	Htt_PeakRegion_01297	WT-specific	intron (ENSMUST00000109252, intron 1 of 22)	-24322	ENSMUST00000153507	ENSMUSG00000027678	ENSMUST00000109252	ENSMUSG00000027678	Ncoa3	nuclear receptor coactivator 3 [Source:MGI Symbol;Acc:MGI:1276535]	protein_coding
chr2	167063078	167067545	Htt_PeakRegion_01305	WT-specific	promoter-TSS (ENSMUST00000104510)	36	ENSMUST00000104510	ENSMUSG00000077698	ENSMUST00000104510	ENSMUSG00000077698	Snord12	small nucleolar RNA, C/D box 12 [Source:MGI Symbol;Acc:MGI:3819520]	snoRNA
chr2	167169732	167170257	Htt_PeakRegion_01308	WT-specific	intron (ENSMUST00000059826, intron 1 of 1)	-18707	ENSMUST00000151217	ENSMUSG00000085151	ENSMUST00000147446	ENSMUSG00000085151	1110018N20Rik	RIKEN cDNA 1110018N20 gene [Source:MGI Symbol;Acc:MGI:1915753]	processed_transcript
chr2	167415393	167415543	Htt_PeakRegion_01310	WT-specific	Intergenic	-6244	ENSMUST00000047815	ENSMUSG00000039463	ENSMUST00000073873	ENSMUSG00000039463	Slc9a8	solute carrier family 9 (sodium/hydrogen exchanger), member 8 [Source:MGI Symbol;Acc:MGI:1924281]	protein_coding
chr2	167432802	167432952	Htt_PeakRegion_01311	WT-specific	intron (ENSMUST00000131956, intron 2 of 16)	8758	ENSMUST00000149607	ENSMUSG00000039463	ENSMUST00000073873	ENSMUSG00000039463	Slc9a8	solute carrier family 9 (sodium/hydrogen exchanger), member 8 [Source:MGI Symbol;Acc:MGI:1924281]	protein_coding
[truncated: 3,373 more rows]
