# Supplementary material for: Altered huntingtin−chromatin interactions predict transcriptional and epigenetic changes in Huntington's disease
Source: Dis Model Mech. 2025 May 27;18(5):dmm052282. doi: 10.1242/dmm.052282 (PMC12147460; doi:10.1242/dmm.052282)
Supplement: Table S2. — A per-gene summary of HTT peaks across the categories of “mHTT-specific”, “WT-specific”, or “WT-mHTT-shared.” [file dmm-18-052282-TableS2.xlsx]

## Sheet: mm9.knownGene.transcripts.gene_
CHR	TSS.20kbUpstream	TSS.20kbDownstream	TX.ID	Gene.Symbol	Strand	Htt.WT.nt	Htt.Shared.nt	Htt.Q111.nt	Htt.Summed.nt
chr1	90179857	90219857	uc011wox.1	Trpm8	+	0	6794	0	6794
chr1	90183236	90223236	uc011woy.1	Trpm8	+	0	6794	0	6794
chr1	90154154	90194154	uc007bym.2	Hjurp	-	302	6357	0	6659
chr1	90154154	90194154	uc007byn.2	A730008H23Rik	-	302	6357	0	6659
chr17	13394053	13434053	uc012akl.1	Smok2a	+	2630	3512	317	6459
chr1	90152760	90192760	uc007byo.1	A730008H23Rik	-	302	5680	0	5982
chr17	13377907	13417907	uc012akk.1	Gm10512	+	2673	2848	193	5714
chr7	46499904	46539904	uc009gky.1	Gm16387	-	0	3773	1664	5437
chr17	13407736	13447736	uc012akm.1	Smok2b	+	2073	2443	183	4699
chr15	96510129	96550129	uc007xkm.1	Slc38a2	-	0	2841	1692	4533
chr15	96510129	96550129	uc007xkn.1	Slc38a2	-	0	2841	1692	4533
chr1	90082323	90122323	uc007byj.2	Dnajb3	-	315	3873	307	4495
chr1	90088533	90128533	uc007byk.1	Ugt1a1	+	315	3873	307	4495
chr1	90103594	90143594	uc011wov.1	Heatr7b1	+	315	3873	307	4495
chr4	134032892	134072892	uc008vfd.1	Paqr7	+	974	2853	0	3827
chr4	134032892	134072892	uc008vfe.1	Paqr7	+	974	2853	0	3827
chr4	134032892	134072892	uc008vff.1	Paqr7	+	974	2853	0	3827
chr4	145729009	145769009	uc008vsh.2	Gm13251	-	272	3000	155	3427
chr1	90077185	90117185	uc007byi.1	Ugt1a2	+	315	2731	307	3353
chr1	90145988	90185988	uc011wow.1	A730008H23Rik	-	302	2842	0	3144
chr19	5782671	5822671	uc008gfj.2	Malat1	-	1472	0	1650	3122
chr4	134004234	134044234	uc008vfc.2	Stmn1	+	0	2853	0	2853
chr4	117487862	117527862	uc008uiy.1	Slc6a9	+	0	0	2617	2617
chr17	13726958	13766958	uc008ami.1	BC068229	-	1633	0	899	2532
chr4	146907385	146947385	uc008vsy.2	Gm13154	+	537	933	818	2288
chr5	115665859	115705859	uc008zdi.1	Pop5	+	20	0	2178	2198
chr5	115667832	115707832	uc008zdj.1	Pop5	+	20	0	2178	2198
chr5	115679531	115719531	uc008zdn.1	RIE2	-	20	0	2178	2198
chr6	124841723	124881723	uc009dsl.2	Lag3	-	0	0	2090	2090
chr6	124846880	124886880	uc009dsn.1	A230083G16Rik	+	0	0	2090	2090
chr6	124847964	124887964	uc009dsm.2	Ptms	-	0	0	2090	2090
chr6	124861405	124901405	uc009dsp.2	Mlf2	+	0	0	2090	2090
chr6	124861405	124901405	uc009dso.2	Mlf2	+	0	0	2090	2090
chr6	124861405	124901405	uc009dsq.2	Mlf2	+	0	0	2090	2090
chr4	145631140	145671140	uc008vsg.1	AK007118	+	89	432	1367	1888
chr4	145631140	145671140	uc008vsf.1	AK161354	+	89	432	1367	1888
chr3	105950482	105990482	uc008qvw.2	Chi3l3	-	1320	0	402	1722
chr17	26625417	26665417	uc008bee.2	Dusp1	-	0	0	1611	1611
chr7	50412957	50452957	uc009gmi.2	Zfp936	+	686	345	577	1608
chr7	50412957	50452957	uc009gmh.1	Zfp936	+	686	345	577	1608
chr6	91614060	91654060	uc009cyg.2	Slc6a6	+	0	0	1566	1566
chr6	91614060	91654060	uc009cyh.2	Slc6a6	+	0	0	1566	1566
chr10	61321140	61361140	uc007fgq.1	Col13a1	-	1523	0	0	1523
chr4	61476214	61516214	uc008tbq.1	Mup5	-	905	0	596	1501
chr3	66765063	66805063	uc008plc.1	Shox2	-	624	0	875	1499
chr3	66765693	66805693	uc008pld.1	Shox2	-	624	0	875	1499
chr3	66765693	66805693	uc008ple.1	Shox2	-	624	0	875	1499
chr3	66769593	66809593	uc008plf.1	Rsrc1	+	624	0	875	1499
chr3	66769593	66809593	uc008plg.1	Rsrc1	+	624	0	875	1499
chr3	66769593	66809593	uc008plh.1	Rsrc1	+	624	0	875	1499
chr3	66769593	66809593	uc008pli.1	Rsrc1	+	624	0	875	1499
chr3	66769625	66809625	uc008plj.1	Rsrc1	+	624	0	875	1499
chr6	88123884	88163884	uc009cvc.2	Gata2	+	1493	0	0	1493
chr6	88128657	88168657	uc009cvd.2	Gata2	+	1493	0	0	1493
chr4	146755689	146795689	uc012dpd.1	AB341580	-	56	1377	38	1471
chr4	146755643	146795643	uc012dpc.1	AB341590	-	56	1353	38	1447
chr7	17489381	17529381	uc009fin.1	Calm3	-	0	0	1420	1420
chr7	17510030	17550030	uc009fio.1	Pnmal2	+	0	0	1420	1420
chr7	17525143	17565143	uc009fip.1	Pnmal1	+	0	0	1420	1420
chr19	5823982	5863982	uc008gfl.1	AK215842	+	46	0	1359	1405
chr19	5824633	5864633	uc008gfm.1	AK197973	-	46	0	1359	1405
chr19	5825476	5865476	uc008gfk.1	AK148054	-	46	0	1359	1405
chr19	5825478	5865478	uc012bhe.1	Neat1	-	46	0	1359	1405
chr19	5828507	5868507	uc012bhf.1	AK009639	+	46	0	1359	1405
chr2	165798136	165838136	uc008nyi.2	Ncoa3	+	0	0	1392	1392
chr8	47229042	47269042	uc009lpw.1	4933411K20Rik	+	1350	0	0	1350
chr8	47229042	47269042	uc009lpv.1	4933411K20Rik	+	1350	0	0	1350
chr8	47229068	47269068	uc009lpx.1	4933411K20Rik	+	1350	0	0	1350
chr8	47234912	47274912	uc009lpy.1	4933411K20Rik	+	1350	0	0	1350
chr7	24877338	24917338	uc012fff.1	Zfp112	+	747	0	589	1336
chr7	24877338	24917338	uc009fou.1	Zfp112	+	747	0	589	1336
chr2	165681275	165721275	uc008nye.1	Zmynd8	-	0	0	1322	1322
chr2	165683068	165723068	uc008nyb.1	Zmynd8	-	0	0	1322	1322
chr2	165685023	165725023	uc008nyg.1	mKIAA1125	-	0	0	1322	1322
chr2	165689739	165729739	uc008nyh.1	mKIAA1125	-	0	0	1322	1322
chr2	165690188	165730188	uc008nyc.1	Zmynd8	-	0	0	1322	1322
chr2	165690188	165730188	uc008nyd.1	Zmynd8	-	0	0	1322	1322
chr2	165702450	165742450	uc008nyf.1	Zmynd8	-	0	0	1322	1322
chr10	18711769	18751769	uc007ena.2	Tnfaip3	-	1293	0	0	1293
chr10	18715216	18755216	uc007enb.2	Tnfaip3	-	1293	0	0	1293
chr4	116116788	116156788	uc008ugo.1	Mast2	-	1269	0	0	1269
chr4	116116788	116156788	uc008ugn.1	Mast2	-	1269	0	0	1269
chr2	148213924	148253924	uc008mtd.2	Thbd	-	1267	0	0	1267
chr12	114404113	114444113	uc007pgc.1	Tmem121	+	889	0	365	1254
chr16	38321946	38361946	uc007zer.1	4932425I24Rik	-	1249	0	0	1249
chr16	38321946	38361946	uc007zes.1	Aat1	-	1249	0	0	1249
chr12	114483328	114523328	uc007pgh.1	Igh-A	-	797	0	434	1231
chr9	90145607	90185607	uc009rac.1	Tbc1d2b	-	0	0	1205	1205
chr9	90145607	90185607	uc009rad.1	mKIAA1055	-	0	0	1205	1205
chr11	90229521	90269521	uc007kwt.1	Hlf	-	1197	0	0	1197
chr11	90230962	90270962	uc007kwr.1	Hlf	-	1197	0	0	1197
chr11	90230962	90270962	uc007kwq.1	Hlf	-	1197	0	0	1197
chr11	90232231	90272231	uc007kws.1	Hlf	-	1197	0	0	1197
chr13	101302436	101342436	uc011zdx.1	Ocln	-	79	561	533	1173
chr13	101302453	101342453	uc007rqy.1	Ocln	-	79	561	533	1173
chr13	101302578	101342578	uc007rqz.1	Ocln	-	79	561	533	1173
chr13	101302578	101342578	uc011zdy.1	Ocln	-	79	561	533	1173
chr5	32418844	32458844	uc008wzi.2	Fosl2	+	1173	0	0	1173
chr5	32428893	32468893	uc008wzj.1	Fosl2	+	1173	0	0	1173
chr17	56581560	56621560	uc008dbx.2	Ptprs	-	1170	0	0	1170
chr1	137795601	137835601	uc007cub.1	Pkp1	-	1168	0	0	1168
chr1	137795601	137835601	uc011wss.1	Pkp1	-	1168	0	0	1168
chr4	143978367	144018367	uc008vre.1	Pramef12	-	1158	0	0	1158
chr4	143978367	144018367	uc008vrd.1	Pramef12	-	1158	0	0	1158
chr11	33978554	34018554	uc007ikt.1	AK015529	-	1146	0	0	1146
chr1	167002061	167042061	uc007div.1	AK016251	-	0	0	1144	1144
chr1	37662913	37702913	uc007arw.1	2010300C02Rik	-	0	0	1142	1142
chr11	3004023	3044023	uc007hrp.1	Pisd-ps1	+	0	1138	0	1138
chr11	3004023	3044023	uc007hro.1	Pisd-ps1	+	0	1138	0	1138
chr11	3004023	3044023	uc011xqn.1	Pisd-ps1	+	0	1138	0	1138
chr11	3004023	3044023	uc007hrq.1	Pisd-ps1	+	0	1138	0	1138
chr11	3005790	3045790	uc007hrr.1	Pisd-ps1	+	0	1138	0	1138
chr4	3079229	3119229	uc012dad.1	Vmn1r2	+	169	950	0	1119
chr5	73157284	73197284	uc008xsa.2	Tec	-	459	0	650	1109
chr8	3495383	3535383	uc009krs.1	Pnpla6	+	1100	0	0	1100
chr8	3495383	3535383	uc009krr.1	Pnpla6	+	1100	0	0	1100
chr8	3495383	3535383	uc012fyk.1	Pnpla6	+	1100	0	0	1100
chr8	3496862	3536862	uc009krt.1	Pnpla6	+	1100	0	0	1100
chr8	3496862	3536862	uc009kru.1	Pnpla6	+	1100	0	0	1100
chr12	86136986	86176986	uc011ypc.1	Ltbp2	-	1087	0	0	1087
chr4	146753788	146793788	uc008vsx.1	AK019745	-	56	992	38	1086
chr15	54944990	54984990	uc007vsa.1	Deptor	+	518	0	548	1066
chr17	53101600	53141600	uc008czk.1	Kcnh8	-	1049	0	0	1049
chr1	95250472	95290472	uc007cdw.1	Ano7	+	601	0	441	1042
chr5	150801249	150841249	uc009ato.1	Rxfp2	+	1038	0	0	1038
chr5	150801249	150841249	uc009atp.2	Rxfp2	+	1038	0	0	1038
chr5	150801249	150841249	uc012ehj.1	Rxfp2	+	1038	0	0	1038
chr5	150801249	150841249	uc012ehk.1	Rxfp2	+	1038	0	0	1038
chr4	147258750	147298750	uc008vtg.1	Mfn2	-	1031	0	0	1031
chr4	147258928	147298928	uc008vth.1	Mfn2	-	1031	0	0	1031
chr4	147258928	147298928	uc008vti.1	Mfn2	-	1031	0	0	1031
chr4	147258928	147298928	uc008vtj.1	Mfn2	-	1031	0	0	1031
chr15	59158455	59198455	uc011ztc.1	E430025E21Rik	-	1016	0	0	1016
chr15	59164084	59204084	uc007vxs.1	Kiaa0196	-	1016	0	0	1016
chr9	65986032	66026032	uc009qen.2	Dapk2	+	1013	0	0	1013
chr9	65986032	66026032	uc009qem.2	DAPK2	+	1013	0	0	1013
chr11	3013889	3053889	uc007hrv.1	BC049259	-	0	993	0	993
chr18	24093188	24133188	uc008egh.1	Zfp397	+	984	0	0	984
chr4	3092452	3132452	uc008rwg.1	Vmn1r3	-	34	950	0	984
chr8	111088495	111128495	uc009nic.1	AK080070	-	983	0	0	983
chr16	11383552	11423552	uc007yfi.2	Snx29	+	971	0	9	980
chr16	11385740	11425740	uc007yfj.1	Snx29	+	971	0	9	980
chr5	118272194	118312194	uc008zfx.2	Nos1	+	941	0	35	976
chr7	28865827	28905827	uc009fxt.2	Fcgbp	+	919	56	0	975
chr7	28878845	28918845	uc009fxu.2	Fcgbp	+	919	56	0	975
chr4	134046913	134086913	uc008vfg.1	2610002D18Rik	+	974	0	0	974
chr13	113732925	113772925	uc007rwy.1	AK164583	+	972	0	0	972
chr14	33258227	33298227	uc007szc.1	AK049621	+	971	0	0	971
chr14	33259095	33299095	uc007syv.1	Chat	-	971	0	0	971
chr14	33259095	33299095	uc011zil.1	Chat	-	971	0	0	971
chr14	33259143	33299143	uc007syz.1	Chat	-	971	0	0	971
chr14	33259143	33299143	uc007sza.1	Chat	-	971	0	0	971
chr17	27620478	27660478	uc008bow.1	Grm4	-	961	0	0	961
chr9	20120538	20160538	uc009oii.1	Olfr18	-	959	0	0	959
chr9	20120538	20160538	uc012gou.1	Olfr18	-	959	0	0	959
chr19	37994508	38034508	uc008hiu.1	mKIAA1207	-	950	0	0	950
chr9	96633250	96673250	uc009rcs.2	Zbtb38	-	943	0	0	943
chr9	96633250	96673250	uc012gyq.1	Zbtb38	-	943	0	0	943
chr5	77817070	77857070	uc012dxr.1	Igfbp7	-	511	0	430	941
chr5	77817070	77857070	uc008xwf.2	Igfbp7	-	511	0	430	941
chr4	145034112	145074112	uc008vrx.1	Vmn2r-ps14	+	483	0	456	939
chr12	9557391	9597391	uc007nan.1	AK006240	-	929	0	0	929
chr12	9561247	9601247	uc007nao.2	Osr1	+	929	0	0	929
chr14	75570135	75610135	uc007uqo.1	Lcp1	+	929	0	0	929
chr6	127891758	127931758	uc009ecr.1	AK214641	+	924	0	0	924
chr7	28894484	28934484	uc009fxx.2	9530053A07Rik	+	919	0	0	919
chr7	28894484	28934484	uc009fxv.1	9530053A07Rik	+	919	0	0	919
chr7	28894484	28934484	uc009fxw.1	9530053A07Rik	+	919	0	0	919
chr13	21364555	21404555	uc007ppz.2	Gpx5	-	0	0	915	915
chr6	41535480	41575480	uc009bqa.2	Ephb6	+	910	0	0	910
chr6	41535480	41575480	uc009bqb.2	Ephb6	+	910	0	0	910
chr6	41566404	41606404	uc009bqc.2	Trpv6	-	910	0	0	910
chr1	43225965	43265965	uc007avm.2	Rpl29	+	906	0	0	906
chr14	33258036	33298036	uc007szb.1	Slc18a3	-	904	0	0	904
chr17	88051896	88091896	uc008duz.1	Msh2	+	904	0	0	904
chr17	88051896	88091896	uc008dva.1	Msh2	+	904	0	0	904
chr17	88051896	88091896	uc008dvb.1	Msh2	+	904	0	0	904
chr3	107860381	107900381	uc012cwa.1	Ampd2	-	0	0	904	904
chr3	107868317	107908317	uc008qyb.1	Ampd2	-	0	0	904	904
chr3	107869545	107909545	uc008qxz.1	Ampd2	-	0	0	904	904
chr3	107869569	107909569	uc008qya.1	Ampd2	-	0	0	904	904
chr3	107875985	107915985	uc008qyc.1	Gnat2	+	0	0	904	904
chr3	107876111	107916111	uc012cwb.1	Gnat2	+	0	0	904	904
chr9	15056185	15096185	uc012goo.1	Med17	-	316	0	576	892
chr9	15064311	15104311	uc009ofl.1	Med17	-	316	0	576	892
chr7	17768825	17808825	uc012fam.1	Psg29	+	883	0	0	883
chr13	34988858	35028858	uc007qbr.1	1700026J04Rik	-	877	0	0	877
chr13	34991861	35031861	uc011yyi.1	1700026J04Rik	-	877	0	0	877
chr13	34996277	35036277	uc007qbt.2	4933417A18Rik	+	877	0	0	877
chr13	34996277	35036277	uc007qbu.2	4933417A18Rik	+	877	0	0	877
chr13	70078710	70118710	uc007rcr.1	AK016836	+	876	0	0	876
chr6	100457393	100497393	uc009dbx.1	AK006738	+	876	0	0	876
chr11	11688965	11728965	uc007iau.2	Fignl1	-	628	0	246	874
chr11	11688965	11728965	uc011xro.1	Fignl1	-	628	0	246	874
chr11	11688965	11728965	uc007iat.2	Fignl1	-	628	0	246	874
chr11	11688965	11728965	uc007iar.2	Fignl1	-	628	0	246	874
chr11	11688965	11728965	uc007ias.2	Fignl1	-	628	0	246	874
chr18	62881041	62921041	uc012bdy.1	Spink13	-	861	0	12	873
chr18	62896001	62936001	uc008fdk.1	2700046A07Rik	-	861	0	12	873
chr5	93454048	93494048	uc008ydw.1	Ankrd56	-	872	0	0	872
chr16	11234418	11274418	uc007yfg.1	Gspt1	-	292	84	493	869
chr16	11234418	11274418	uc007yff.2	Gspt1	-	292	84	493	869
chr16	11234418	11274418	uc007yfe.2	Gspt1	-	292	84	493	869
chr16	11234538	11274538	uc012abe.1	Mir1945	-	292	84	493	869
chr15	76006140	76046140	uc007wir.2	Plec	-	860	0	0	860
chr15	76008639	76048639	uc007wis.2	Plec	-	860	0	0	860
chr15	76009836	76049836	uc007wit.2	Plec	-	860	0	0	860
chr15	76010265	76050265	uc007wiu.2	Plec	-	860	0	0	860
chr15	76010265	76050265	uc007wjd.2	Plec	-	860	0	0	860
chr15	76011037	76051037	uc007wiv.2	Plec	-	860	0	0	860
chr15	76011037	76051037	uc007wjg.1	Plec1	-	860	0	0	860
chr15	76016751	76056751	uc007wjc.2	Plec	-	860	0	0	860
chr15	76016751	76056751	uc007wiw.2	Plec	-	860	0	0	860
chr15	76018683	76058683	uc007wix.2	Plec	-	860	0	0	860
chr15	76018683	76058683	uc007wje.2	Plec	-	860	0	0	860
chr15	76019083	76059083	uc007wiy.2	Plec	-	860	0	0	860
chr15	76019595	76059595	uc007wjh.1	Plec1	-	860	0	0	860
chr15	76019595	76059595	uc007wiz.2	Plec	-	860	0	0	860
chr5	101255247	101295247	uc008yii.1	Agpat9	+	860	0	0	860
chr5	101255247	101295247	uc008yih.1	Agpat9	+	860	0	0	860
chr5	101255382	101295382	uc008yij.1	Agpat9	+	860	0	0	860
chr5	101256186	101296186	uc008yig.1	AK133807	-	860	0	0	860
chr1	43200806	43240806	uc007avk.1	Fhl2	-	859	0	0	859
chr6	134941629	134981629	uc009eld.2	Ddx47	+	859	0	0	859
chr1	88302903	88342903	uc007bvo.2	1700019O17Rik	+	0	0	857	857
chr5	29785010	29825010	uc008wuk.2	Mnx1	-	0	0	857	857
chr9	123105156	123145156	uc009sfz.1	Cdcp1	-	852	0	0	852
chr9	123105156	123145156	uc009sga.1	Cdcp1	-	852	0	0	852
chr7	91499412	91539412	uc009ief.1	Arnt2	-	0	0	851	851
chr7	91501041	91541041	uc009ieg.1	Arnt2	-	0	0	851	851
chr6	58526665	58566665	uc009cdb.1	Abcg2	+	64	584	201	849
chr2	148201112	148241112	uc008mtc.1	Sstr4	+	847	0	0	847
chr10	12790593	12830593	uc011xag.1	Plagl1	+	0	0	845	845
chr10	12790593	12830593	uc007ekm.2	Plagl1	+	0	0	845	845
chr10	12790593	12830593	uc007ekl.2	Plagl1	+	0	0	845	845
chr10	12790593	12830593	uc007ekk.2	Plagl1	+	0	0	845	845
chr10	12791580	12831580	uc011xah.1	Plagl1	+	0	0	845	845
chr10	12791580	12831580	uc007ekn.1	Zac1	+	0	0	845	845
chr16	27287726	27327726	uc007yvl.1	Ostn	+	842	0	0	842
chr12	114639146	114679146	uc007pgt.1	M13680	-	530	311	0	841
chr12	114639220	114679220	uc007pgs.1	V00821	-	530	311	0	841
chr12	114646777	114686777	uc007pgd.1	Igh-A	-	530	311	0	841
chr12	114646777	114686777	uc007pgq.1	Igh	-	530	311	0	841
chr12	114646777	114686777	uc007pge.1	Gm16844	-	530	311	0	841
chr12	114647344	114687344	uc007pgf.1	Igh-A	-	530	311	0	841
chr12	114647344	114687344	uc007pgl.1	Igh	-	530	311	0	841
chr12	114647724	114687724	uc007pgg.1	Igh-A	-	530	311	0	841
chr12	114648044	114688044	uc007pgi.1	Igh-A	-	530	311	0	841
chr12	114648044	114688044	uc007pgr.1	Igh	-	530	311	0	841
chr12	114648044	114688044	uc007pgm.1	Ighg	-	530	311	0	841
chr7	123216663	123256663	uc009jiv.2	1700003G18Rik	-	837	0	0	837
chr7	123216854	123256854	uc009jiw.1	1110004F10Rik	+	837	0	0	837
chr7	123216893	123256893	uc009jix.1	1110004F10Rik	+	837	0	0	837
chr4	147163895	147203895	uc012dpf.1	Gm13157	-	219	462	155	836
chr4	147163895	147203895	uc008vtb.2	Gm13157	-	219	462	155	836
chr10	93333019	93373019	uc011xlx.1	Metap2	-	834	0	0	834
chr10	93333019	93373019	uc007gvd.1	Metap2	-	834	0	0	834
chr10	93333954	93373954	uc007gve.1	Metap2	-	834	0	0	834
chr10	93339838	93379838	uc007gvf.1	Metap2	-	834	0	0	834
chr10	93339902	93379902	uc007gvg.1	AK029692	+	834	0	0	834
chr18	11977782	12017782	uc008ebr.2	Cables1	+	832	0	0	832
chr18	11977782	12017782	uc012azi.1	Cables1	+	832	0	0	832
chr18	11977886	12017886	uc008ebq.1	BC030050	-	832	0	0	832
chr18	11978947	12018947	uc012azj.1	Mir1901	-	832	0	0	832
chr1	89386937	89426937	uc007bwx.2	Ngef	-	831	0	0	831
chr16	28580129	28620129	uc012ady.1	Mir690	-	831	0	0	831
chr16	93909812	93949812	uc012aiq.1	Cldn14	-	816	0	0	816
chr16	93910062	93950062	uc012air.1	Cldn14	-	816	0	0	816
chr18	4332951	4372951	uc008dyf.1	cot	-	0	0	816	816
chr18	4332951	4372951	uc012ayx.1	Map3k8	-	0	0	816	816
chr18	4332951	4372951	uc008dye.1	Map3k8	-	0	0	816	816
chr18	4333555	4373555	uc008dyg.1	AK014726	+	0	0	816	816
chr16	75981028	76021028	uc007zrv.1	AK146213	+	813	0	0	813
chr7	36214110	36254110	uc009gjw.2	Slc7a9	+	812	0	0	812
chr7	36214110	36254110	uc009gjx.2	Slc7a9	+	812	0	0	812
chr7	36214110	36254110	uc012fii.1	Slc7a9	+	812	0	0	812
chr7	36214197	36254197	uc009gjy.2	Slc7a9	+	812	0	0	812
chr12	88793249	88833249	uc007ojf.1	Snw1	-	811	0	0	811
chr13	24171532	24211532	uc007pvo.1	Lrrc16a	-	0	0	810	810
chr13	24180463	24220463	uc007pvm.1	Lrrc16a	-	0	0	810	810
chr14	49845103	49885103	uc007tke.2	1700011H14Rik	-	806	0	0	806
chr19	11390606	11430606	uc008gsb.1	Ms4a7	-	806	0	0	806
chr19	11390606	11430606	uc008gsa.1	Ms4a7	-	806	0	0	806
chr19	11390606	11430606	uc008grz.1	Ms4a7	-	806	0	0	806
chr19	53444531	53484531	uc008hws.1	Smndc1	-	0	0	806	806
chr7	36519473	36559473	uc009gkg.2	Dpy19l3	-	0	0	806	806
chr11	113592474	113632474	uc007mfb.2	Cdc42ep4	-	805	0	0	805
chr11	113593129	113633129	uc007mfc.2	Cdc42ep4	-	805	0	0	805
chr14	77886675	77926675	uc007usa.1	Gm6994	-	799	0	0	799
chr9	55368955	55408955	uc012gtt.1	Isl2	+	0	0	798	798
chr9	55368955	55408955	uc012gts.1	Isl2	+	0	0	798	798
chr9	55368955	55408955	uc009psm.1	Isl2	+	0	0	798	798
chr12	114491358	114531358	uc011yvk.1	J00476	-	797	0	0	797
chr16	20697050	20737050	uc012ada.1	Clcn2	-	0	0	796	796
chr16	20697819	20737819	uc012adb.1	Clcn2	-	0	0	796	796
chr16	20697898	20737898	uc007yqz.1	Polr2h	+	0	0	796	796
chr16	20710671	20750671	uc007yra.2	Thpo	-	0	0	796	796
chr16	20713199	20753199	uc012adc.1	Chrd	+	0	0	796	796
chr16	20713199	20753199	uc007yrc.1	Chrd	+	0	0	796	796
chr16	20713199	20753199	uc007yrd.1	Chrd	+	0	0	796	796
chr16	20713199	20753199	uc007yre.2	Chrd	+	0	0	796	796
chr16	20713199	20753199	uc012add.1	Chrd	+	0	0	796	796
chr16	20713199	20753199	uc012ade.1	Chrd	+	0	0	796	796
chr16	20713199	20753199	uc012adf.1	Chrd	+	0	0	796	796
chr16	20714584	20754584	uc007yrb.1	Thpo	-	0	0	796	796
chr14	27832186	27872186	uc007stl.1	Il17rd	+	795	0	0	795
chr14	27832186	27872186	uc007stk.1	Sef	+	795	0	0	795
chr11	65063491	65103491	uc011xwi.1	Myocd	-	0	0	794	794
chr11	65063491	65103491	uc007jkz.1	Myocd	-	0	0	794	794
chr11	65063491	65103491	uc007jky.1	Myocd	-	0	0	794	794
chr11	65081335	65121335	uc007jla.1	AK042647	-	0	0	794	794
chr13	73965079	74005079	uc007reh.2	Nkd2	-	793	0	0	793
chr13	73965079	74005079	uc007reg.2	Nkd2	-	793	0	0	793
chr13	73965079	74005079	uc007ref.2	Nkd2	-	793	0	0	793
chr2	11241115	11281115	uc008iid.1	AK140161	+	0	0	793	793
chr12	70377667	70417667	uc007nry.2	Klhdc2	+	792	0	0	792
chr12	70377667	70417667	uc007nsa.2	Klhdc2	+	792	0	0	792
chr12	70377667	70417667	uc007nrz.2	Klhdc2	+	792	0	0	792
chr12	70383310	70423310	uc007nsb.1	Klhdc2	+	792	0	0	792
chr12	70385523	70425523	uc007nsc.1	Klhdc2	+	792	0	0	792
chr18	9687645	9727645	uc008eak.2	Colec12	+	790	0	0	790
chr17	31246556	31286556	uc008buk.2	Tff3	-	788	0	0	788
chr17	31261227	31301227	uc008bul.1	Tff2	-	788	0	0	788
chr6	42623058	42663058	uc009brt.1	Fam115a	-	0	0	787	787
chr6	42623058	42663058	uc009brs.1	Fam115a	-	0	0	787	787
chr6	42623058	42663058	uc009bro.1	Fam115a	-	0	0	787	787
chr6	42640070	42680070	uc009bru.1	Fam115a	-	0	0	787	787
chr6	42640070	42680070	uc009brr.1	Fam115a	-	0	0	787	787
chr6	42640070	42680070	uc009brq.1	Fam115a	-	0	0	787	787
chr6	42640070	42680070	uc009brp.1	Fam115a	-	0	0	787	787
chr2	84642809	84682809	uc008kjg.1	Smtnl1	-	785	0	0	785
chr2	84647177	84687177	uc008kjh.2	Timm10	+	785	0	0	785
chr2	84659564	84699564	uc008kji.1	Slc43a1	+	785	0	0	785
chr2	84659564	84699564	uc008kjj.1	Slc43a1	+	785	0	0	785
chr2	84660479	84700479	uc008kjk.1	Slc43a1	+	785	0	0	785
chr2	84660782	84700782	uc008kjl.1	Slc43a1	+	785	0	0	785
chr8	4507035	4547035	uc009kty.1	AK030646	+	782	0	0	782
chr4	98440458	98480458	uc008tul.1	AK166708	+	781	0	0	781
chr4	98464228	98504228	uc008tuk.2	Kank4	-	781	0	0	781
chr8	3416981	3456981	uc009krk.1	Arhgef18	+	777	0	0	777
chr8	96833107	96873107	uc009mwd.2	Slc12a3	+	774	0	0	774
chr8	96833107	96873107	uc009mwc.2	Slc12a3	+	774	0	0	774
chr8	96833107	96873107	uc009mwe.2	Slc12a3	+	774	0	0	774
chr8	96833107	96873107	uc009mwf.2	Slc12a3	+	774	0	0	774
chr7	6262036	6302036	uc009fbc.2	Zfp583	-	770	0	0	770
chr7	6262887	6302887	uc009fbd.2	Zfp583	-	770	0	0	770
chr4	144691288	144731288	uc008vrq.2	Vps13d	-	768	0	0	768
chr17	73969560	74009560	uc008dnm.1	AK085353	-	762	0	0	762
chr5	141338159	141378159	uc009aii.1	Card11	-	760	0	0	760
chr5	141347037	141387037	uc012egd.1	Card11	-	760	0	0	760
chr4	46178568	46218568	uc012ddq.1	Xpa	-	756	0	0	756
chr4	46189183	46229183	uc008stm.2	Xpa	-	756	0	0	756
chr4	46189183	46229183	uc008stn.1	Xpa	-	756	0	0	756
chr5	65644905	65684905	uc008xnm.1	Rfc1	-	756	0	0	756
chr11	45738437	45778437	uc007ins.1	Lsm11	-	752	0	0	752
chr11	45738437	45778437	uc007int.1	Lsm11	-	752	0	0	752
chr14	118511987	118551987	uc007uyp.2	Tgds	-	0	0	752	752
chr14	118511987	118551987	uc007uyo.2	Tgds	-	0	0	752	752
chr14	118516348	118556348	uc007uyr.2	Gpr180	+	0	0	752	752
chr14	118516348	118556348	uc007uyq.2	Gpr180	+	0	0	752	752
chr1	74978225	75018225	uc007bnm.1	Ihh	-	0	0	751	751
chr1	74978225	75018225	uc007bnl.1	Ihh	-	0	0	751	751
chr14	22513798	22553798	uc007sll.1	Dupd1	-	750	0	0	750
chr15	57839450	57879450	uc007vtb.1	BC039940	-	750	0	0	750
chr15	57845849	57885849	uc007vta.1	9130401M01Rik	-	750	0	0	750
chr8	23307513	23347513	uc009lcu.1	Vps36	+	750	0	0	750
chr8	23317811	23357811	uc009lcv.1	Thsd1	+	750	0	0	750
chr8	23317811	23357811	uc009lcw.1	Thsd1	+	750	0	0	750
chr8	23317811	23357811	uc012gbc.1	Thsd1	+	750	0	0	750
chr8	23328926	23368926	uc009lcx.1	Thsd1	+	750	0	0	750
chr15	73406956	73446956	uc007wcf.2	Slc45a4	-	749	0	0	749
chr15	73416506	73456506	uc007wcg.2	Slc45a4	-	749	0	0	749
chr7	7054187	7094187	uc012exo.1	Zfp954	-	748	0	0	748
chr7	7069466	7109466	uc009fcj.2	Zfp773	-	748	0	0	748
chr7	7069466	7109466	uc012exp.1	Zfp773	-	748	0	0	748
chr11	85104755	85144755	uc011ybq.1	Ppm1d	+	0	0	746	746
chr11	85104755	85144755	uc011ybp.1	Ppm1d	+	0	0	746	746
chr11	85104755	85144755	uc007krl.2	Ppm1d	+	0	0	746	746
chr11	85104862	85144862	uc007krm.1	Ppm1d	+	0	0	746	746
chr2	80658611	80698611	uc008kht.1	AK199495	+	740	4	0	744
chr8	94528340	94568340	uc009msx.1	AK049522	+	743	0	0	743
chr2	164504000	164544000	uc008nvr.1	Spint4	+	739	0	0	739
chr2	164520804	164560804	uc008nvs.1	Gm14316	+	739	0	0	739
chr15	89400857	89440857	uc007xhe.1	Rabl2	-	738	0	0	738
chr15	89402354	89442354	uc007xhf.1	Rabl2	-	738	0	0	738
chr15	89402354	89442354	uc007xhg.1	Rabl2	-	738	0	0	738
chr15	89402354	89442354	uc007xhh.1	Rabl2a	-	738	0	0	738
chr19	3263010	3303010	uc008fwa.1	Ighmbp2	-	738	0	0	738
chr19	3263010	3303010	uc008fwb.1	Ighmbp2	-	738	0	0	738
chr19	3263010	3303010	uc008fwc.1	Ighmbp2	-	738	0	0	738
chr19	3263046	3303046	uc008fwe.1	Mrpl21	+	738	0	0	738
chr19	3263046	3303046	uc008fwd.1	Mrpl21	+	738	0	0	738
chr18	21790869	21830869	uc008efi.1	Klhl14	-	737	0	0	737
chr18	21791063	21831063	uc008efj.1	AK156636	+	737	0	0	737
chr3	100609381	100649381	uc008qqx.2	Vtcn1	+	0	0	737	737
chr3	101980899	102020899	uc008qrt.1	Vangl1	-	737	0	0	737
chr3	101987886	102027886	uc012cux.1	Vangl1	-	737	0	0	737
chr3	101988616	102028616	uc008qrs.2	Vangl1	-	737	0	0	737
chr5	44466007	44506007	uc012dvv.1	Prom1	-	732	0	0	732
chr5	44466007	44506007	uc008xik.1	Prom1	-	732	0	0	732
chr5	44466007	44506007	uc008xij.1	Prom1	-	732	0	0	732
chr5	44466007	44506007	uc008xii.1	Prom1	-	732	0	0	732
chr5	44466007	44506007	uc012dvx.1	Prom1	-	732	0	0	732
chr5	44466007	44506007	uc012dvw.1	Prom1	-	732	0	0	732
chr5	44470463	44510463	uc008xil.1	Prom1	-	732	0	0	732
chr5	44470463	44510463	uc008xie.1	Prom1	-	732	0	0	732
chr5	44472975	44512975	uc008xim.2	Prom1	-	732	0	0	732
chr5	44472975	44512975	uc008xif.2	Prom1	-	732	0	0	732
chr5	44472975	44512975	uc008xig.2	Prom1	-	732	0	0	732
chr5	44473271	44513271	uc008xih.1	Prom1	-	732	0	0	732
chr16	23107803	23147803	uc007yti.1	Rfc4	-	730	0	0	730
chr16	23107803	23147803	uc007yth.1	Rfc4	-	730	0	0	730
chr16	23126608	23166608	uc007ytk.1	Adipoq	+	730	0	0	730
chr10	4404140	4444140	uc007egh.2	Rgs17	+	728	0	0	728
chr10	4404140	4444140	uc007egg.2	Rgs17	+	728	0	0	728
chr14	119056153	119096153	uc011zpz.1	Abcc4	-	723	0	0	723
chr14	119085441	119125441	uc011zqa.1	Abcc4	-	723	0	0	723
chr14	119085441	119125441	uc007uyv.2	Abcc4	-	723	0	0	723
chr3	37603282	37643282	uc012cpa.1	EG381438	-	723	0	0	723
chr3	37603282	37643282	uc008paz.1	Gm5148	-	723	0	0	723
chr3	37603282	37643282	uc012coz.1	EG381438	-	723	0	0	723
chr4	46337065	46377065	uc008sto.1	Foxe1	+	722	0	0	722
chr2	148538156	148578156	uc008mti.1	Napb	-	719	0	0	719
chr6	116194252	116234252	uc009djv.1	Anubl1	+	719	0	0	719
chr6	116194252	116234252	uc009djw.1	Anubl1	+	719	0	0	719
chr6	116196549	116236549	uc012eqw.1	Anubl1	+	719	0	0	719
chr5	136450746	136490746	uc008zzo.1	Dtx2	+	718	0	0	718
chr5	136450746	136490746	uc008zzp.1	Dtx2	+	718	0	0	718
chr5	136450746	136490746	uc008zzn.1	Dtx2	+	718	0	0	718
chr5	136450746	136490746	uc008zzm.1	Dtx2	+	718	0	0	718
chr5	136450746	136490746	uc012eer.1	Dtx2	+	718	0	0	718
chr9	108574473	108614473	uc009rqt.1	Prkar2a	+	715	0	0	715
chr4	114561503	114601503	uc012dix.1	Foxd2	-	714	0	0	714
chr4	114561893	114601893	uc008uee.2	9130206I24Rik	+	714	0	0	714
chr4	114561893	114601893	uc008ued.2	9130206I24Rik	+	714	0	0	714
chr4	114561893	114601893	uc012diy.1	9130206I24Rik	+	714	0	0	714
chr1	167774785	167814785	uc007djs.1	Cd247	+	528	185	0	713
chr17	13694321	13734321	uc008amk.2	Smok(Tcr)	+	246	0	467	713
chr3	67676141	67716141	uc008plq.1	Iqcj	+	712	0	0	712
chr3	67676141	67716141	uc012cqg.1	Iqcj-schip1	+	712	0	0	712
chr7	116293642	116333642	uc009jdl.1	AK211336	+	709	0	0	709
chr7	116293822	116333822	uc009jdk.1	Lmo1	-	709	0	0	709
chr7	87311726	87351726	uc009hzo.1	Sema4b	+	0	0	708	708
chr7	87311726	87351726	uc009hzp.1	Sema4b	+	0	0	708	708
chr7	87323326	87363326	uc009hzq.1	Sema4b	+	0	0	708	708
chr7	87323404	87363404	uc009hzr.1	mKIAA1745	+	0	0	708	708
chr5	141021021	141061021	uc009aht.1	Grifin	-	707	0	0	707
chr2	102478839	102518839	uc008lid.2	Slc1a2	+	706	0	0	706
chr15	89125742	89165742	uc011zxu.1	Sbf1	-	705	0	0	705
chr15	89125742	89165742	uc007xfz.1	Sbf1	-	705	0	0	705
chr15	89125742	89165742	uc007xga.1	Sbf1	-	705	0	0	705
chr15	89133402	89173402	uc007xgb.1	Adm2	+	705	0	0	705
chr15	89144903	89184903	uc007xgc.1	Miox	+	705	0	0	705
chr8	90792964	90832964	uc009mrj.2	Adcy7	+	705	0	0	705
chr8	90798102	90838102	uc009mrk.2	Adcy7	+	705	0	0	705
chr8	90816098	90856098	uc009mrl.1	Adcy7	+	705	0	0	705
chr11	32227810	32267810	uc007ijq.1	Sh3pxd2b	+	702	0	0	702
chr11	32227810	32267810	uc007ijp.1	Sh3pxd2b	+	702	0	0	702
chr11	32227810	32267810	uc007ijo.1	Sh3pxd2b	+	702	0	0	702
chr5	33064882	33104882	uc008wzx.1	Pisd	-	0	699	0	699
chr14	34716772	34756772	uc007tab.1	Gdf10	+	697	0	0	697
chr11	29598562	29638562	uc007iho.2	Rtn4	+	0	0	696	696
chr4	115670507	115710507	uc008uft.1	Faah	-	696	0	0	696
chr4	115670507	115710507	uc012djg.1	Faah	-	696	0	0	696
chr4	115670507	115710507	uc008ufs.2	Faah	-	696	0	0	696
chr5	120861894	120901894	uc012ecn.1	Lhx5	+	0	0	692	692
chr12	79987925	80027925	uc007nzl.2	Plek2	-	691	0	0	691
chr4	146584368	146624368	uc008vsv.1	Gm13154	+	107	496	87	690
chr7	133610868	133650868	uc009jrp.2	Tufm	+	148	0	540	688
chr7	133610868	133650868	uc009jrq.2	Tufm	+	148	0	540	688
chr7	133610868	133650868	uc009jro.2	Tufm	+	148	0	540	688
chr7	133622755	133662755	uc009jrr.1	Atxn2l	-	148	0	540	688
chr7	133625832	133665832	uc009jrv.1	Atxn2l	-	148	0	540	688
chr7	133625928	133665928	uc009jrt.1	Atxn2l	-	148	0	540	688
chr7	133626816	133666816	uc009jrs.1	Atxn2l	-	148	0	540	688
chr7	133626816	133666816	uc009jru.1	Atxn2l	-	148	0	540	688
chr18	49662942	49702942	uc008ewk.2	1700044K03Rik	+	686	0	0	686
chr13	49291229	49331229	uc007qix.1	1110007C09Rik	-	680	0	0	680
chr13	49291395	49331395	uc007qiy.1	1110007C09Rik	-	680	0	0	680
chr13	49323532	49363532	uc007qjb.1	Susd3	-	680	0	0	680
chr13	49323532	49363532	uc007qiz.1	Susd3	-	680	0	0	680
chr13	49324075	49364075	uc007qja.1	Susd3	-	680	0	0	680
chr17	56950431	56990431	uc008ddg.2	Rfx2	-	680	0	0	680
chr17	56950431	56990431	uc008ddf.2	Rfx2	-	680	0	0	680
chr17	56950431	56990431	uc008ddh.2	Rfx2	-	680	0	0	680
chr8	119586349	119626349	uc012gli.1	Pkd1l2	-	676	0	0	676
chr8	119599764	119639764	uc012gll.1	Bcmo1	+	676	0	0	676
chr8	119599764	119639764	uc009now.2	Bcmo1	+	676	0	0	676
chr1	62795542	62835542	uc007bfp.1	Nrp2	+	675	0	0	675
chr5	5539501	5579501	uc008wis.1	Gtpbp10	-	675	0	0	675
chr5	5553798	5593798	uc008wit.2	Gm8773	+	675	0	0	675
chr9	51663990	51703990	uc012gtg.1	9230115E21Rik	-	675	0	0	675
chr9	51663990	51703990	uc009pll.2	9230115E21Rik	-	675	0	0	675
chr9	51663991	51703991	uc009plk.1	9230115E21Rik	-	675	0	0	675
chr1	161954510	161994510	uc007deb.2	4930523C07Rik	+	674	0	0	674
chr1	161954510	161994510	uc007dec.2	4930523C07Rik	+	674	0	0	674
chr13	23914275	23954275	uc007pve.2	Slc17a3	+	0	0	672	672
chr13	23940886	23980886	uc011yxj.1	Slc17a1	+	0	0	672	672
chr13	23942141	23982141	uc007pvf.2	Slc17a1	+	0	0	672	672
chr13	23942141	23982141	uc007pvg.2	Slc17a1	+	0	0	672	672
chr7	34778961	34818961	uc009gip.2	Abpb	-	515	155	0	670
chr7	34786585	34826585	uc009giq.1	Abpa	+	515	155	0	670
chr17	24258561	24298561	uc012amc.1	Pdpk1	-	668	0	0	668
chr17	24258561	24298561	uc008auj.1	Pdpk1	-	668	0	0	668
chr17	24258561	24298561	uc008aul.1	Pdpk1	-	668	0	0	668
chr17	24267866	24307866	uc008auk.2	Pdpk1	-	668	0	0	668
chr17	24273639	24313639	uc008aun.1	Amdhd2	-	668	0	0	668
chr17	24280700	24320700	uc008aum.1	Amdhd2	-	668	0	0	668
chr17	24280700	24320700	uc008auo.1	Amdhd2	-	668	0	0	668
chr17	24286374	24326374	uc008aup.2	Atp6v0c	-	668	0	0	668
chr10	70311391	70351391	uc007foe.1	AK015956	+	667	0	0	667
chr13	52832574	52872574	uc011yzl.1	BB123696	-	667	0	0	667
chr7	144582439	144622439	uc009kev.2	9430038I01Rik	-	0	0	666	666
chr7	144582439	144622439	uc009keu.2	9430038I01Rik	-	0	0	666	666
chr7	144582439	144622439	uc009ket.2	9430038I01Rik	-	0	0	666	666
chr7	144609330	144649330	uc009kew.1	Glrx3	+	0	0	666	666
chr7	144609330	144649330	uc009kex.1	Glrx3	+	0	0	666	666
chr8	74744030	74784030	uc009mfp.1	Ap1m1	+	665	0	0	665
chr1	12812729	12852729	uc007aie.1	Sulf1	+	0	663	0	663
chr11	4626781	4666781	uc007hve.1	Cabp7	-	662	0	0	662
chr11	4645854	4685854	uc007hvh.1	AK217604	+	662	0	0	662
chr12	16693094	16733094	uc007nca.1	Kiaa0575	-	662	0	0	662
chr12	31941520	31981520	uc007nhf.1	Lamb1-1	+	659	0	0	659
chr17	46142112	46182112	uc012aui.1	Vegfa	-	659	0	0	659
chr17	46142112	46182112	uc012auk.1	Vegfa	-	659	0	0	659
chr17	46142112	46182112	uc012auj.1	Vegfa	-	659	0	0	659
chr14	46979141	47019141	uc007thc.1	Gm15217	+	656	0	0	656
chr14	46990274	47030274	uc007thd.1	Bmp4	-	656	0	0	656
chr14	46990274	47030274	uc011zjm.1	Bmp4	-	656	0	0	656
chr6	136850701	136890701	uc009emn.1	Erp27	-	654	0	0	654
chr6	136850701	136890701	uc009emm.1	Erp27	-	654	0	0	654
chr12	114584628	114624628	uc007pgp.1	AI324046	-	653	0	0	653
chr12	114584688	114624688	uc011yvl.1	AI324046	-	653	0	0	653
chr3	58435963	58475963	uc012cpw.1	Gm8234	+	653	0	0	653
chr2	181293184	181333184	uc008omu.1	Uckl1os	+	651	0	0	651
chr2	181294236	181334236	uc012cmr.1	Uckl1os	+	651	0	0	651
chr2	181296678	181336678	uc008oms.1	Uckl1	-	651	0	0	651
chr2	181296678	181336678	uc008omt.1	Uckl1	-	651	0	0	651
chr7	53611843	53651843	uc012fkv.1	Myod1	+	651	0	0	651
chr7	53631837	53671837	uc009gyn.2	Kcnc1	+	651	0	0	651
chr7	53631837	53671837	uc009gyo.2	Kcnc1	+	651	0	0	651
chr13	69858775	69898775	uc007rcp.2	Ube2ql1	-	649	0	0	649
chr7	51767441	51807441	uc009gpw.1	Spib	-	649	0	0	649
chr7	51784185	51824185	uc009gpx.2	Pold1	-	649	0	0	649
chr7	51784185	51824185	uc012fjq.1	Pold1	-	649	0	0	649
chr7	51784985	51824985	uc009gpy.1	AK184603	+	649	0	0	649
chr7	51788124	51828124	uc012fjr.1	Nr1h2	-	649	0	0	649
chr7	51789293	51829293	uc009gpz.1	Nr1h2	-	649	0	0	649
chr7	51789318	51829318	uc009gqa.1	Nr1h2	-	649	0	0	649
chr7	51789318	51829318	uc009gqb.1	Nr1h2	-	649	0	0	649
chr7	51789318	51829318	uc009gqc.1	Nr1h2	-	649	0	0	649
chr7	51789318	51829318	uc009gqd.1	Nr1h2	-	649	0	0	649
chr2	32422607	32462607	uc008jfy.1	St6galnac4	+	648	0	0	648
chr2	32422607	32462607	uc008jfx.1	St6galnac4	+	648	0	0	648
chr2	32423009	32463009	uc008jfz.1	St6galnac4	+	648	0	0	648
chr2	32435228	32475228	uc008jga.1	St6galnac6	+	648	0	0	648
chr2	32442480	32482480	uc008jgf.1	St6galnac6	+	648	0	0	648
chr2	32442480	32482480	uc008jgb.1	St6galnac6	+	648	0	0	648
chr2	32442480	32482480	uc008jgc.1	St6galnac6	+	648	0	0	648
chr2	32442480	32482480	uc008jgd.1	St6galnac6	+	648	0	0	648
chr2	32442480	32482480	uc008jge.1	ST6GalNAc	+	648	0	0	648
chr2	32443561	32483561	uc008jgg.1	St6galnac6	+	648	0	0	648
chr5	134054276	134094276	uc008zuz.1	AK076755	-	648	0	0	648
chr7	116827250	116867250	uc009jdy.1	D930014E17Rik	+	109	0	539	648
chr17	17947151	17987151	uc012ala.1	Mir99b	+	647	0	0	647
chr17	17947315	17987315	uc012alb.1	Mirlet7e	+	647	0	0	647
chr17	17947775	17987775	uc012alc.1	Mir125a	+	647	0	0	647
chr17	17947938	17987938	uc012alg.1	Ncrna00085	+	647	0	0	647
chr17	17947938	17987938	uc012ale.1	4930546H06Rik	+	647	0	0	647
chr17	17947938	17987938	uc012alf.1	4930546H06Rik	+	647	0	0	647
chr17	17947938	17987938	uc008app.2	4930546H06Rik	+	647	0	0	647
chr17	17947938	17987938	uc012ald.1	Ncrna00085	+	647	0	0	647
chr17	17954472	17994472	uc008apq.1	Ncrna00085	+	647	0	0	647
chr17	17972152	18012152	uc008apr.2	Has1	-	647	0	0	647
chr17	17972152	18012152	uc008aps.1	Has1	-	647	0	0	647
chr7	126646996	126686996	uc009jld.1	Pdilt	-	0	0	643	643
chr7	126649778	126689778	uc012fsu.1	Acsm5	+	0	0	643	643
chr7	126649778	126689778	uc009jle.1	Acsm5	+	0	0	643	643
chr7	126649778	126689778	uc009jlg.1	Acsm5	+	0	0	643	643
chr7	126649778	126689778	uc009jlf.1	Acsm5	+	0	0	643	643
chr10	58118444	58158444	uc007fdh.2	Edar	-	640	0	0	640
chr10	58139492	58179492	uc007fdi.1	BB019430	+	640	0	0	640
chr5	146976880	147016880	uc009ana.1	1700001J03Rik	-	640	0	0	640
chr5	147012533	147052533	uc009anb.1	Rnf6	-	640	0	0	640
chr5	147013013	147053013	uc009anc.1	Rnf6	-	640	0	0	640
chr11	4321085	4361085	uc007huv.1	Hormad2	-	639	0	0	639
chr11	4321106	4361106	uc011xqw.1	Hormad2	-	639	0	0	639
chr9	54489692	54529692	uc009prj.1	Acsbg1	-	638	0	0	638
chr16	14271501	14311501	uc007yhd.2	Myh11	-	0	0	636	636
chr16	14271501	14311501	uc007yhe.2	Myh11	-	0	0	636	636
chr16	14271501	14311501	uc007yhg.2	mKIAA0866	-	0	0	636	636
chr16	14271501	14311501	uc007yhf.2	Myh11	-	0	0	636	636
chr7	51016423	51056423	uc009gnq.1	Klk10	+	636	0	0	636
chr7	51027260	51067260	uc009gnr.2	Klk9	+	636	0	0	636
chr7	51032946	51072946	uc009gns.1	Klk8	+	636	0	0	636
chr7	51033315	51073315	uc009gnj.1	AK134755	-	636	0	0	636
chr7	51046813	51086813	uc009gnt.1	Klk7	+	636	0	0	636
chr1	128369504	128409504	uc007ckl.1	Nckap5	-	635	0	0	635
chr1	128369504	128409504	uc007ckk.1	Nckap5	-	635	0	0	635
chr13	67836071	67876071	uc007rbm.1	Zfp85-rs1	-	634	0	0	634
chr11	23438842	23478842	uc011xse.1	LOC100134990	-	480	0	152	632
chrX	166390816	166430816	uc012hrq.1	Fxy	+	632	0	0	632
chrX	166390816	166430816	uc009uyh.1	Fxy	+	632	0	0	632
chrX	166393190	166433190	uc009uyj.1	Fxy	+	632	0	0	632
chrX	166393190	166433190	uc009uyk.1	Fxy	+	632	0	0	632
chrX	166396849	166436849	uc009uyi.1	G530011O06Rik	-	632	0	0	632
chrX	166404871	166444871	uc009uyl.1	AK019053	-	632	0	0	632
chrX	166407614	166447614	uc012hrr.1	Fxy	+	632	0	0	632
chr7	57064301	57104301	uc009hbu.1	Prmt3	+	628	0	0	628
chr8	127296918	127336918	uc012gmz.1	Trim67	+	628	0	0	628
chr2	181305690	181345690	uc012cms.1	Znf512b	-	627	0	0	627
chr11	17137620	17177620	uc007ice.1	C1d	+	0	0	625	625
chr5	150848444	150888444	uc009atq.1	Rxfp2	+	624	0	0	624
chr7	80229291	80269291	uc009hnr.1	DQ546052	-	0	0	624	624
chr7	80230259	80270259	uc009hns.1	DQ696597	+	0	0	624	624
chr7	80230437	80270437	uc009hnt.1	DQ700154	+	0	0	624	624
chr7	80230743	80270743	uc009hnu.1	DQ719459	+	0	0	624	624
chr7	80230884	80270884	uc009hnv.1	DQ710605	+	0	0	624	624
chr7	80230927	80270927	uc009hnw.1	DQ568728	+	0	0	624	624
chr7	80231074	80271074	uc009hnx.1	DQ726650	+	0	0	624	624
chr7	80231130	80271130	uc009hny.1	DQ563658	+	0	0	624	624
chr7	80231207	80271207	uc009hnz.1	DQ711929	+	0	0	624	624
chr7	80231448	80271448	uc009hoa.1	DQ720772	+	0	0	624	624
chr7	80231500	80271500	uc009hob.1	DQ709611	+	0	0	624	624
chr7	80231789	80271789	uc009hoc.1	DQ557036	+	0	0	624	624
chr7	80231976	80271976	uc009hod.1	DQ701289	+	0	0	624	624
chr7	80232306	80272306	uc009hoe.1	DQ560459	+	0	0	624	624
chr7	80232523	80272523	uc009hof.1	DQ549573	+	0	0	624	624
chr7	80232577	80272577	uc009hog.1	DQ721405	+	0	0	624	624
chr7	80233629	80273629	uc009hoh.1	DQ541037	+	0	0	624	624
chr7	80233881	80273881	uc009hoi.1	DQ692926	+	0	0	624	624
chr7	80234227	80274227	uc009hoj.1	DQ692542	+	0	0	624	624
chr7	80234304	80274304	uc009hok.1	DQ718556	+	0	0	624	624
chr7	80234443	80274443	uc009hol.1	DQ721239	+	0	0	624	624
chr7	80234514	80274514	uc009hom.1	DQ545447	+	0	0	624	624
chr7	80234567	80274567	uc009hon.1	DQ568998	+	0	0	624	624
chr7	80234660	80274660	uc009hoo.1	DQ692655	+	0	0	624	624
chr7	80234825	80274825	uc009hop.1	DQ693608	+	0	0	624	624
chr7	80235293	80275293	uc009hoq.1	DQ541184	+	0	0	624	624
chr7	80235492	80275492	uc009hor.1	DQ707969	+	0	0	624	624
chr7	80235594	80275594	uc009hos.1	DQ701642	+	0	0	624	624
chr7	80235684	80275684	uc009hot.1	DQ723771	+	0	0	624	624
chr7	80236046	80276046	uc009hou.1	DQ716102	+	0	0	624	624
chr7	80236101	80276101	uc009hov.1	DQ712887	+	0	0	624	624
chr7	80236224	80276224	uc009how.1	DQ723102	+	0	0	624	624
chr7	80236440	80276440	uc009hox.1	DQ558919	+	0	0	624	624
chr7	80236586	80276586	uc009hoy.1	DQ717522	+	0	0	624	624
chr7	80236956	80276956	uc009hoz.1	DQ721373	+	0	0	624	624
chr7	80237220	80277220	uc009hpa.1	DQ704514	+	0	0	624	624
chr7	80237299	80277299	uc009hpb.1	DQ688048	+	0	0	624	624
chr7	80237503	80277503	uc009hpc.1	DQ716785	+	0	0	624	624
chr7	80237988	80277988	uc009hpd.1	DQ719872	+	0	0	624	624
chr7	80238781	80278781	uc009hpe.1	DQ561154	+	0	0	624	624
chr7	80239062	80279062	uc009hpf.1	DQ705927	+	0	0	624	624
chr7	80239139	80279139	uc009hpg.1	DQ549561	+	0	0	624	624
chr7	80239796	80279796	uc009hph.1	DQ687612	+	0	0	624	624
chr7	80239849	80279849	uc009hpi.1	DQ697673	+	0	0	624	624
chr7	80239959	80279959	uc009hpj.1	DQ546316	+	0	0	624	624
chr7	80240359	80280359	uc009hpk.1	DQ569402	+	0	0	624	624
chr7	80241284	80281284	uc009hpl.1	DQ714222	+	0	0	624	624
chr7	80241381	80281381	uc009hpm.1	DQ557907	+	0	0	624	624
chr7	80241466	80281466	uc009hpn.1	DQ545837	+	0	0	624	624
chr7	80241520	80281520	uc009hpo.1	DQ715921	+	0	0	624	624
chr7	80241763	80281763	uc009hpp.1	DQ691522	+	0	0	624	624
chr7	80241855	80281855	uc009hpq.1	DQ547894	+	0	0	624	624
chr7	80241912	80281912	uc009hpr.1	AB251100	+	0	0	624	624
chr7	80242263	80282263	uc009hps.1	DQ719888	+	0	0	624	624
chr7	80242424	80282424	uc009hpt.1	DQ715649	+	0	0	624	624
chr7	80242854	80282854	uc009hpu.1	DQ546236	+	0	0	624	624
chr7	80242956	80282956	uc009hpv.1	DQ710034	+	0	0	624	624
chr7	80243007	80283007	uc009hpw.1	DQ695085	+	0	0	624	624
chr7	80243408	80283408	uc009hpx.1	DQ697124	+	0	0	624	624
chr7	80243569	80283569	uc009hpy.1	DQ707709	+	0	0	624	624
chr7	80244131	80284131	uc009hpz.1	DQ691809	+	0	0	624	624
chr7	80244232	80284232	uc009hqa.1	DQ565595	+	0	0	624	624
chr7	80245343	80285343	uc009hqb.1	DQ720136	+	0	0	624	624
chr7	80246013	80286013	uc009hqc.1	DQ725560	+	0	0	624	624
chr7	80246613	80286613	uc009hqd.1	DQ557269	+	0	0	624	624
chr7	80247321	80287321	uc009hqe.1	DQ724543	+	0	0	624	624
chr7	80249005	80289005	uc009hqf.1	DQ544002	+	0	0	624	624
chr5	74317620	74357620	uc008xtf.1	AK144862	+	0	0	623	623
chr4	134240205	134280205	uc012dmw.1	Man1c1	-	621	0	0	621
chr4	134240205	134280205	uc008vfm.2	Man1c1	-	621	0	0	621
chr7	137769756	137809756	uc009kaj.1	Tacc2	+	621	0	0	621
chr7	137769756	137809756	uc009kai.1	Tacc2	+	621	0	0	621
chr7	137769756	137809756	uc009kah.1	Tacc2	+	621	0	0	621
chr1	109387999	109427999	uc007chn.2	Serpinb2	+	620	0	0	620
chr1	109388086	109428086	uc007chp.2	Serpinb2	+	620	0	0	620
chr1	109391956	109431956	uc011wqe.1	Serpinb2	+	620	0	0	620
chr4	109068251	109108251	uc008uck.2	Ttc39a	+	620	0	0	620
chr14	47973534	48013534	uc007tib.2	Lgals3	+	617	0	0	617
chr14	47973534	48013534	uc007tia.2	Lgals3	+	617	0	0	617
chr14	47973648	48013648	uc007tic.2	Lgals3	+	617	0	0	617
chr10	44767019	44807019	uc007ezx.1	Prep	+	616	0	0	616
chr19	9054151	9094151	uc012bii.1	Ahnak	+	530	85	0	615
chr4	144501129	144541129	uc008vrp.1	AK147071	-	612	0	0	612
chr9	74676269	74716269	uc009qrf.1	Onecut1	+	612	0	0	612
chr9	74676269	74716269	uc009qrg.1	Onecut1	+	612	0	0	612
chr9	74689727	74729727	uc009qrh.1	Onecut1	+	612	0	0	612
chr1	138291847	138331847	uc007cuu.2	Ddx59	+	610	0	0	610
chr1	138291847	138331847	uc007cut.1	Ddx59	+	610	0	0	610
chr1	138292096	138332096	uc007cus.1	9230116N13Rik	-	610	0	0	610
chrX	51080873	51120873	uc009tfl.1	Xlr	-	0	610	0	610
chrX	51080873	51120873	uc009tfm.1	Xlr	-	0	610	0	610
chr14	118615453	118655453	uc007uyu.1	AK039417	+	609	0	0	609
chr14	118616252	118656252	uc007uyt.2	Sox21	-	609	0	0	609
chr10	92165163	92205163	uc007gud.2	Nedd1	-	608	0	0	608
chr10	92165163	92205163	uc007gue.2	Nedd1	-	608	0	0	608
chr15	74448650	74488650	uc007wdf.1	DQ698885	+	0	0	607	607
chr15	74448690	74488690	uc007wdg.1	DQ702697	+	0	0	607	607
chr15	74448804	74488804	uc007wdh.1	DQ545582	+	0	0	607	607
chr15	74448976	74488976	uc007wdi.1	DQ558423	+	0	0	607	607
chr15	74449396	74489396	uc007wdj.1	DQ691191	+	0	0	607	607
chr15	74449546	74489546	uc007wdk.1	DQ718591	+	0	0	607	607
chr15	74450144	74490144	uc007wdl.1	DQ716692	+	0	0	607	607
chr15	74450791	74490791	uc007wdm.1	DQ692874	+	0	0	607	607
chr15	74450927	74490927	uc007wdn.1	DQ721917	+	0	0	607	607
chr15	74451288	74491288	uc007wdo.1	DQ697151	+	0	0	607	607
chr15	74451526	74491526	uc007wdp.1	DQ545882	+	0	0	607	607
chr15	74451606	74491606	uc007wdq.1	DQ726829	+	0	0	607	607
chr15	74452060	74492060	uc007wdr.1	DQ545486	+	0	0	607	607
chr15	74452245	74492245	uc007wds.1	DQ724356	+	0	0	607	607
chr15	74452327	74492327	uc007wdt.1	DQ709334	+	0	0	607	607
chr15	74452471	74492471	uc007wdu.1	DQ684881	+	0	0	607	607
chr15	74452617	74492617	uc007wdv.1	DQ551892	+	0	0	607	607
chr15	74452680	74492680	uc007wdw.1	DQ700365	+	0	0	607	607
chr15	74452915	74492915	uc007wdx.1	DQ556786	+	0	0	607	607
chr15	74453027	74493027	uc007wdy.1	DQ547976	+	0	0	607	607
chr15	74453182	74493182	uc007wdz.1	DQ708698	+	0	0	607	607
chr15	74453244	74493244	uc007wea.1	DQ547696	+	0	0	607	607
chr15	74453329	74493329	uc007web.1	DQ701397	+	0	0	607	607
chr15	74453399	74493399	uc007wec.1	AB251235	+	0	0	607	607
chr15	74453472	74493472	uc007wed.1	DQ716625	+	0	0	607	607
chr15	74453519	74493519	uc007wee.1	DQ711975	+	0	0	607	607
chr15	74453593	74493593	uc007wef.1	DQ718811	+	0	0	607	607
chr15	74453673	74493673	uc007weg.1	DQ697472	+	0	0	607	607
chr15	74453719	74493719	uc007weh.1	DQ547822	+	0	0	607	607
chr15	74453775	74493775	uc007wei.1	DQ697004	+	0	0	607	607
chr15	74453970	74493970	uc007wej.1	DQ685907	+	0	0	607	607
chr15	74454392	74494392	uc007wek.1	DQ557309	+	0	0	607	607
chr15	74454605	74494605	uc007wel.1	DQ723956	+	0	0	607	607
chr15	74454704	74494704	uc007wem.1	DQ547277	+	0	0	607	607
chr15	74454847	74494847	uc007wen.1	DQ692342	+	0	0	607	607
chr15	74454950	74494950	uc007weo.1	AB251236	+	0	0	607	607
chr15	74455293	74495293	uc007wep.1	DQ723006	+	0	0	607	607
chr15	74455453	74495453	uc007weq.1	DQ708450	+	0	0	607	607
chr15	74455876	74495876	uc007wer.1	DQ711271	+	0	0	607	607
chr15	74455935	74495935	uc007wes.1	DQ705008	+	0	0	607	607
chr15	74456011	74496011	uc007wet.1	DQ693224	+	0	0	607	607
chr15	74456051	74496051	uc007weu.1	DQ722917	+	0	0	607	607
chr15	74456178	74496178	uc007wev.2	Mir464	+	0	0	607	607
chr15	74456478	74496478	uc007wex.1	DQ698692	+	0	0	607	607
chr15	74456557	74496557	uc007wey.1	DQ540885	+	0	0	607	607
chr15	74456787	74496787	uc007wez.1	DQ555983	+	0	0	607	607
chr15	74456934	74496934	uc007wfa.1	DQ696739	+	0	0	607	607
chr15	74457460	74497460	uc007wfb.1	DQ687902	+	0	0	607	607
chr15	74457546	74497546	uc007wfc.1	DQ687563	+	0	0	607	607
chr15	74457644	74497644	uc007wfd.1	DQ695570	+	0	0	607	607
chr15	74457789	74497789	uc007wfe.1	DQ698838	+	0	0	607	607
chr15	74457943	74497943	uc007wff.1	DQ712890	+	0	0	607	607
chr15	74458107	74498107	uc007wfg.1	DQ556191	+	0	0	607	607
chr15	74458203	74498203	uc007wfh.1	DQ720535	+	0	0	607	607
chr15	74458322	74498322	uc007wfi.1	DQ710195	+	0	0	607	607
chr15	74458368	74498368	uc007wfj.1	DQ549294	+	0	0	607	607
chr15	74458440	74498440	uc007wfk.1	DQ708724	+	0	0	607	607
chr15	74467922	74507922	uc007wfl.1	DQ706890	+	0	0	607	607
chr15	74468093	74508093	uc007wfm.1	DQ701698	+	0	0	607	607
chr15	74483000	74523000	uc007wfn.1	Arc	-	0	0	607	607
chr15	74483000	74523000	uc007wfo.1	Arc	-	0	0	607	607
chr9	98723005	98763005	uc012gyu.1	Prr23a	+	607	0	0	607
chr11	29419970	29459970	uc007ihf.1	Mtif2	+	0	0	606	606
chr11	29427949	29467949	uc011xsr.1	1700034F02Rik	+	0	0	606	606
chr11	29427949	29467949	uc007ihi.2	1700034F02Rik	+	0	0	606	606
chr11	29428040	29468040	uc007ihh.1	Rps27a	-	0	0	606	606
chr11	29428040	29468040	uc007ihg.1	Rps27a	-	0	0	606	606
chr11	69847870	69887870	uc007jtr.1	Asgr1	+	605	0	0	605
chr11	69848199	69888199	uc007jts.1	Asgr1	+	605	0	0	605
chr12	104875281	104915281	uc007owa.1	Serpina6	-	605	0	0	605
chr17	45680908	45720908	uc008cqx.1	Slc35b2	+	0	0	605	605
chr17	45680908	45720908	uc008cqw.1	Slc35b2	+	0	0	605	605
chr17	45681100	45721100	uc008cqy.1	Slc35b2	+	0	0	605	605
chr17	45690210	45730210	uc008cqz.1	Hsp90ab1	-	0	0	605	605
chr17	45709210	45749210	uc012aud.1	Slc29a1	-	0	0	605	605
chr17	45709342	45749342	uc008cra.2	Slc29a1	-	0	0	605	605
chr17	45710589	45750589	uc008crb.2	Slc29a1	-	0	0	605	605
chr17	45712521	45752521	uc008crf.2	Ent1	-	0	0	605	605
chr17	45712521	45752521	uc008cre.2	Ent1	-	0	0	605	605
chr17	45712521	45752521	uc008crc.2	Slc29a1	-	0	0	605	605
chr17	45712851	45752851	uc012aue.1	Slc29a1	-	0	0	605	605
chr17	57054811	57094811	uc008ddk.1	Mllt1	-	605	0	0	605
chr1	165839230	165879230	uc011wuu.1	Scyl3	+	604	0	0	604
chr1	165840194	165880194	uc007dhq.1	Scyl3	+	604	0	0	604
chr1	165840194	165880194	uc007dhr.1	Scyl3	+	604	0	0	604
chr11	60859305	60899305	uc007jgz.2	Kcnj12	+	604	0	0	604
chr4	147176311	147216311	uc012dpg.1	Rps19-ps3	-	195	312	97	604
chr7	24973168	25013168	uc009foz.2	Zfp111	-	604	0	0	604
chr9	120460633	120500633	uc009scr.1	Rpl14	+	600	0	0	600
chr1	58315169	58355169	uc007bbp.1	Aox3l1	+	0	0	599	599
chr7	50797739	50837739	uc009gnb.1	Zfp658	+	598	0	0	598
chr7	50814955	50854955	uc009gnd.2	Zfp719	+	598	0	0	598
chr5	75078623	75118623	uc008xtv.1	AK040684	+	596	0	0	596
chr5	75078928	75118928	uc008xtt.2	Lnx1	-	596	0	0	596
chr5	118296847	118336847	uc008zfy.1	Nos1	+	561	0	35	596
chr9	56513060	56553060	uc009pti.1	Lingo1	-	596	0	0	596
chr9	83708295	83748295	uc009qwo.2	Ttk	+	595	0	0	595
chr9	83708295	83748295	uc012gxl.1	Ttk	+	595	0	0	595
chr9	83708295	83748295	uc012gxm.1	Ttk	+	595	0	0	595
chr11	94602496	94642496	uc007kzk.2	Gm11545	-	592	0	0	592
chr19	57707412	57747412	uc008iaj.1	Atrnl1	+	591	0	0	591
chr6	145004677	145044677	uc009equ.2	Bcat1	-	0	0	591	591
chr6	145004677	145044677	uc009eqt.2	Bcat1	-	0	0	591	591
chr8	115073942	115113942	uc012glb.1	Cntnap4	+	0	0	591	591
chr8	115073942	115113942	uc009nnk.1	Cntnap4	+	0	0	591	591
chr8	115073942	115113942	uc009nnj.1	Cntnap4	+	0	0	591	591
chr15	79469386	79509386	uc007wtz.1	4933432B09Rik	-	0	0	590	590
chr15	79469386	79509386	uc007wty.2	4933432B09Rik	-	0	0	590	590
chr15	79469386	79509386	uc007wua.1	4933432B09Rik	-	0	0	590	590
chr15	79469386	79509386	uc007wub.1	4933432B09Rik	-	0	0	590	590
chr15	79469656	79509656	uc007wuc.1	Cby1	+	0	0	590	590
chr7	145569413	145609413	uc009kez.1	Tcerg1l	-	590	0	0	590
chr7	145569413	145609413	uc012fvn.1	Tcerg1l	-	590	0	0	590
chr8	120175415	120215415	uc009npd.1	Sdr42e1	-	590	0	0	590
chr8	120177536	120217536	uc009npe.1	Sdr42e1	-	590	0	0	590
chr1	89811856	89851856	uc007bxu.2	Dgkd	+	0	0	587	587
chr1	89814728	89854728	uc007bxv.2	mKIAA0145	+	0	0	587	587
chr19	4170835	4210835	uc012bgg.1	Tbc1d10c	-	586	0	0	586
chr19	4170928	4210928	uc008fze.1	Tbc1d10c	-	586	0	0	586
chr19	4171047	4211047	uc012bgh.1	Tbc1d10c	-	586	0	0	586
chr19	4171047	4211047	uc008fzf.1	Tbc1d10c	-	586	0	0	586
chr19	4172173	4212173	uc008fzg.1	Ppp1ca	+	586	0	0	586
chr19	4177780	4217780	uc008fzi.1	Rad9	-	586	0	0	586
chr19	4181603	4221603	uc008fzh.1	Rad9	-	586	0	0	586
chr19	4194391	4234391	uc008fzj.1	Clcf1	+	586	0	0	586
chr19	4194391	4234391	uc008fzl.1	Clcf1	+	586	0	0	586
chr19	4194391	4234391	uc008fzk.1	Clcf1	+	586	0	0	586
chr5	148192065	148232065	uc009aob.1	Flt3	-	584	0	0	584
chr9	117519031	117559031	uc009rza.2	Rbms3	-	583	0	0	583
chr11	54978579	55018579	uc007iyz.2	Slc36a2	-	582	0	0	582
chr11	54978579	55018579	uc007iza.1	Slc36a2	-	582	0	0	582
chr11	54991184	55031184	uc007izb.1	AK014841	-	582	0	0	582
chr2	179129640	179169640	uc008oht.1	AK019836	+	582	0	0	582
chr13	67944273	67984273	uc007rbt.1	BC048507	+	581	0	0	581
chr7	17627776	17667776	uc009fit.2	Hif3a	-	581	0	0	581
chr7	17627776	17667776	uc009fis.2	Hif3a	-	581	0	0	581
chr7	17639388	17679388	uc009veh.1	Psg16	+	581	0	0	581
chr8	12553048	12593048	uc009kwc.1	1700094C09Rik	+	450	0	129	579
chr8	12553048	12593048	uc012fzn.1	1700094C09Rik	+	450	0	129	579
chr8	12553320	12593320	uc009kwb.1	D630011A20Rik	-	450	0	129	579
chr2	104501939	104541939	uc008lka.1	BC057381	-	578	0	0	578
chr5	148098825	148138825	uc009anz.1	Cdx2	-	0	0	577	577
chr5	148114016	148154016	uc009aoa.2	Prhoxnb	-	0	0	577	577
chr10	62781783	62821783	uc007fkf.2	Sirt1	-	576	0	0	576
chr10	62781783	62821783	uc007fke.2	Sirt1	-	576	0	0	576
chr18	60943502	60983502	uc008faz.1	Cd74	+	575	0	0	575
chr18	60943502	60983502	uc008fba.1	Cd74	+	575	0	0	575
chr19	24916332	24956332	uc008hau.1	Pgm5	-	0	0	573	573
chr19	24916332	24956332	uc008hat.1	Pgm5	-	0	0	573	573
chr19	24916332	24956332	uc008has.1	Pgm5	-	0	0	573	573
chr2	154006115	154046115	uc008nix.1	U46068	+	573	0	0	573
chr2	154029477	154069477	uc008niy.2	BC018465	+	573	0	0	573
chr6	39522581	39562581	uc009bmc.1	Ndufb2	+	0	0	573	573
chr6	39522581	39562581	uc009bmd.1	Ndufb2	+	0	0	573	573
chr12	58278459	58318459	uc007npj.2	Slc25a21	-	572	0	0	572
chr16	48263847	48303847	uc007zjl.1	Dppa4	+	572	0	0	572
chr16	48263847	48303847	uc007zjm.1	Dppa4	+	572	0	0	572
chr17	3062572	3102572	uc008aeg.1	Pisd-ps2	-	572	0	0	572
chr17	3064183	3104183	uc008aed.2	Pisd-ps2	-	572	0	0	572
chr17	3064183	3104183	uc008aee.2	Pisd-ps2	-	572	0	0	572
chr17	3094795	3134795	uc008aeh.1	AK138253	-	572	0	0	572
chr17	3094971	3134971	uc008aej.2	Scaf8	+	572	0	0	572
chr17	3094971	3134971	uc008aei.2	Rbm16	+	572	0	0	572
chr7	116073851	116113851	uc009jdd.1	BC049265	+	572	0	0	572
chr7	116074170	116114170	uc009jde.1	BC049265	+	572	0	0	572
chr8	49164445	49204445	uc012gdr.1	Dctd	+	572	0	0	572
chr4	147339897	147379897	uc008vto.2	Nppb	+	571	0	0	571
chr4	147339897	147379897	uc008vtp.2	Nppb	+	571	0	0	571
chr4	147354854	147394854	uc008vtq.1	Nppa	+	571	0	0	571
chr11	99777604	99817604	uc007ljx.1	Krtap31-2	+	0	0	570	570
chr11	99789788	99829788	uc007ljy.1	Krtap9-5	+	0	0	570	570
chr13	37789517	37829517	uc007qcv.1	BC048601	-	570	0	0	570
chr6	143174407	143214407	uc009eqh.2	D6Ertd474e	+	570	0	0	570
chr17	64193329	64233329	uc008dfn.1	Fert2	+	0	0	568	568
chr17	64207414	64247414	uc008dfo.2	Fert2	+	0	0	568	568
chr2	106603789	106643789	uc012cau.1	EF410088	+	568	0	0	568
chr6	135240402	135280402	uc009elm.1	Pbp2	-	0	0	566	566
chr7	25272105	25312105	uc009fpt.2	Zfp428	+	563	0	0	563
chr7	25272105	25312105	uc009fpu.2	Zfp428	+	563	0	0	563
chr7	25295666	25335666	uc009fpv.2	Irgq	+	563	0	0	563
chr7	25296356	25336356	uc012ffl.1	Irgq	+	563	0	0	563
chr8	124045854	124085854	uc009nrt.1	1700018B08Rik	-	563	0	0	563
chr8	124045854	124085854	uc012gly.1	1700018B08Rik	-	563	0	0	563
chr8	124045854	124085854	uc012glz.1	1700018B08Rik	-	563	0	0	563
chr8	124048287	124088287	uc009nru.1	AK006561	+	563	0	0	563
chr16	38327084	38367084	uc007zet.1	Cox17	+	562	0	0	562
chr19	61232212	61272212	uc012bol.1	Gm7102	-	0	0	562	562
chr6	70774520	70814520	uc009cgb.1	Eif2ak3	+	562	0	0	562
chr6	70774520	70814520	uc009cga.1	Eif2ak3	+	562	0	0	562
chr7	3269038	3309038	uc009eup.1	Myadm	+	561	0	0	561
chr7	3270555	3310555	uc009euq.1	Myadm	+	561	0	0	561
chr7	3270556	3310556	uc009eur.1	Myadm	+	561	0	0	561
chr7	3273028	3313028	uc009eus.1	Myadm	+	561	0	0	561
chr14	51413998	51453998	uc007tls.1	DQ556351	+	559	0	0	559
chr14	51433637	51473637	uc007tlu.1	AK087740	-	559	0	0	559
chr5	148652203	148692203	uc009aok.1	Pomp	+	558	0	0	558
chr5	148652203	148692203	uc009aoj.1	Pomp	+	558	0	0	558
chr5	148686378	148726378	uc009aol.1	Slc46a3	-	558	0	0	558
chr5	148686391	148726391	uc009aom.1	Slc46a3	-	558	0	0	558
chr12	103488600	103528600	uc007oua.1	AK047676	+	557	0	0	557
chr12	114358446	114398446	uc007pfy.2	Crip2	+	557	0	0	557
chr2	119094477	119134477	uc008ltn.2	Vps18	+	555	0	0	555
chr2	119094477	119134477	uc008lto.2	Vps18	+	555	0	0	555
chr2	119095856	119135856	uc008ltp.1	Vps18	+	555	0	0	555
chr17	14396512	14436512	uc008amy.2	Smoc2	+	554	0	0	554
chr17	14396512	14436512	uc008amx.2	Smoc2	+	554	0	0	554
chr17	14396512	14436512	uc008amw.2	smoc2	+	554	0	0	554
chr19	38179301	38219301	uc008hjd.2	Rbp4	-	554	0	0	554
chr19	38179811	38219811	uc008hje.2	Rbp4	-	554	0	0	554
chr19	38187270	38227270	uc012blg.1	Pde6c	+	554	0	0	554
chr19	38187270	38227270	uc008hjf.2	Pde6c	+	554	0	0	554
chr9	54808686	54848686	uc009prv.2	Chrna5	+	0	0	554	554
chr9	54809272	54849272	uc009prw.2	Chrna5	+	0	0	554	554
chr9	54809272	54849272	uc012gtq.1	Chrna5	+	0	0	554	554
chr6	90534873	90574873	uc009cxo.1	Slc41a3	+	552	0	0	552
chr6	90549209	90589209	uc009cxp.1	Slc41a3	+	552	0	0	552
chr13	40809167	40849167	uc011yyq.1	Tcfap2a	-	551	0	0	551
chr13	40809167	40849167	uc007qeh.1	Tcfap2a	-	551	0	0	551
chr13	40809192	40849192	uc007qej.2	Tcfap2a	-	551	0	0	551
chr13	40810289	40850289	uc007qeg.2	Tcfap2a	-	551	0	0	551
chr14	41898669	41938669	uc007tcm.1	Mat1a	+	0	0	551	551
chr8	28067807	28107807	uc012gbq.1	Zfp703	+	551	0	0	551
chr8	28067807	28107807	uc012gbp.1	Zfp703	+	551	0	0	551
chr12	110759205	110799205	uc007paq.2	Meg3	+	550	0	0	550
chr12	110759205	110799205	uc007par.2	Meg3	+	550	0	0	550
chr12	110759205	110799205	uc007pap.2	Meg3	+	550	0	0	550
chr12	110762236	110802236	uc007pat.2	Meg3	+	550	0	0	550
chr12	110762750	110802750	uc011ysa.1	Mir1906-1	+	550	0	0	550
chr12	110763607	110803607	uc007pau.2	Meg3	+	550	0	0	550
chr12	110764639	110804639	uc011ysb.1	Meg3	+	550	0	0	550
chr12	110767366	110807366	uc007pav.2	Meg3	+	550	0	0	550
chr12	8585872	8625872	uc007mzt.1	Slc7a15	-	0	0	549	549
chr17	66004393	66044393	uc008dgg.2	Rab22B	-	0	0	549	549
chr15	54923982	54963982	uc007vry.1	AK164741	+	0	0	548	548
chr15	54924037	54964037	uc007vrz.1	Deptor	+	0	0	548	548
chr15	54925137	54965137	uc007vrx.1	Gm9920	-	0	0	548	548
chr8	94305273	94345273	uc009msu.1	Irx3	-	547	0	0	547
chr8	94305273	94345273	uc009msv.1	Irx3	-	547	0	0	547
chr8	94306073	94346073	uc009msw.2	BC100534	+	547	0	0	547
chr6	32441147	32481147	uc009bgn.1	AK046388	+	546	0	0	546
chr16	23107614	23147614	uc007ytj.1	Rfc4	-	545	0	0	545
chr17	27250836	27290836	uc008bfk.1	2900010M23Rik	-	545	0	0	545
chr7	54243784	54283784	uc009gzx.2	Spty2d1	-	545	0	0	545
chr5	128918937	128958937	uc008zse.1	Tmem132d	-	544	0	0	544
chr6	58514520	58554520	uc009cda.1	AK015257	+	64	279	201	544
chr14	34010008	34050008	uc007szm.2	Arhgap22	+	543	0	0	543
chr15	36120268	36160268	uc007vmp.1	Spag1	+	543	0	0	543
chr12	114287190	114327190	uc011yvi.1	mKIAA0602	+	541	0	0	541
chr12	114292712	114332712	uc007pft.1	Tex22	+	541	0	0	541
chr12	114292966	114332966	uc007pfu.1	Tex22	+	541	0	0	541
chr16	4539720	4579720	uc007xzv.1	Tcfap4	-	541	0	0	541
chr3	126626304	126666304	uc008rgt.1	Ank2	-	541	0	0	541
chr5	92371414	92411414	uc008ybz.1	Thap6	+	0	0	541	541
chr5	92371907	92411907	uc008ycb.2	Thap6	+	0	0	541	541
chr5	92371907	92411907	uc008yca.2	Thap6	+	0	0	541	541
chr5	92372094	92412094	uc008yby.1	Rchy1	-	0	0	541	541
chr7	6629143	6669143	uc009fbv.1	Zim1	-	541	0	0	541
chr7	6629143	6669143	uc012exl.1	Zim1	-	541	0	0	541
chr7	6639470	6679470	uc012exm.1	Apeg3	+	541	0	0	541
chr17	49547688	49587688	uc008cyg.2	Mocs1	+	540	0	0	540
chr17	49547688	49587688	uc008cyh.2	Mocs1	+	540	0	0	540
chr2	35939580	35979580	uc008jle.1	Lhx6	-	0	0	540	540
chr2	35939580	35979580	uc008jld.1	Lhx6	-	0	0	540	540
chr2	35940928	35980928	uc008jlg.1	Lhx6	-	0	0	540	540
chr2	35940928	35980928	uc008jlf.1	Lhx6	-	0	0	540	540
chr4	101370011	101410011	uc008tvx.2	Lepr	+	540	0	0	540
chr4	101370011	101410011	uc008tvy.2	Lepr	+	540	0	0	540
chr4	101370011	101410011	uc008tvz.2	Lepr	+	540	0	0	540
chr4	101370011	101410011	uc008tvw.2	Lepr	+	540	0	0	540
chr7	133596608	133636608	uc009jrg.1	Psmbeta	-	0	0	540	540
chr7	133598615	133638615	uc009jrh.1	Sh2b1	-	0	0	540	540
chr7	133598615	133638615	uc009jri.1	Sh2b1	-	0	0	540	540
chr7	133598615	133638615	uc009jrj.1	Sh2b1	-	0	0	540	540
chr7	133598644	133638644	uc009jrk.1	Sh2b1	-	0	0	540	540
chr7	133598644	133638644	uc009jrl.1	Sh2b1	-	0	0	540	540
chr7	133598644	133638644	uc009jrm.1	Sh2b1	-	0	0	540	540
chr7	133598644	133638644	uc009jrn.1	Sh2b1	-	0	0	540	540
chr6	71290823	71330823	uc009cgq.1	AK042210	-	0	0	539	539
chr6	71303420	71343420	uc009cgr.1	Cd8a	+	0	0	539	539
chr6	71303420	71343420	uc009cgs.1	Cd8a	+	0	0	539	539
chr7	116795754	116835754	uc009jdx.1	AK053148	-	0	0	539	539
chr9	96612161	96652161	uc009rcr.1	Zbtb38	-	535	0	0	535
chr10	61865205	61905205	uc007fhc.1	Hkdc1	-	534	0	0	534
chr10	79622226	79662226	uc007gcg.2	Efna2	+	533	0	0	533
chr7	50925788	50965788	uc009gni.1	Klk14	+	533	0	0	533
chr9	89929104	89969104	uc012gyf.1	Ctsh	+	533	0	0	533
chr9	89929104	89969104	uc009qzv.2	Ctsh	+	533	0	0	533
chr10	77269815	77309815	uc007fwd.2	Krtap10-4	-	531	0	0	531
chr10	77272211	77312211	uc011xhl.1	C330046G03Rik	+	531	0	0	531
chr10	77278691	77318691	uc007fwf.2	Krtap10-10	+	531	0	0	531
chr15	44269098	44309098	uc007vpy.1	Pkhd1l1	+	530	0	0	530
chr15	44269098	44309098	uc007vpx.1	Pkhd1l1	+	530	0	0	530
chr7	69052460	69092460	uc009hfa.2	A230057D06Rik	-	530	0	0	530
chr7	69053081	69093081	uc012fmg.1	A230057D06Rik	-	530	0	0	530
chr7	69064992	69104992	uc012fmi.1	Mir344-2	-	530	0	0	530
chr11	33873193	33913193	uc007ikr.2	Kcnip1	-	529	0	0	529
chr13	49223383	49263383	uc009val.1	Wnk2	-	529	0	0	529
chr14	31922116	31962116	uc007sws.1	2010107H07Rik	-	529	0	0	529
chr14	31922116	31962116	uc007swr.2	2010107H07Rik	-	529	0	0	529
chr14	31928038	31968038	uc007swt.1	Nt5dc2	+	529	0	0	529
chr14	31938639	31978639	uc007swu.1	FELE-1	-	529	0	0	529
chr14	31955087	31995087	uc007sww.1	Stab1	-	529	0	0	529
chr15	75638639	75678639	uc007whg.1	KIAA0150	-	528	0	0	528
chr15	75652338	75692338	uc007whf.1	Zc3h3	-	528	0	0	528
chr19	36111850	36151850	uc008hhd.1	Htr7	-	0	0	528	528
chr19	36111850	36151850	uc008hhe.1	Htr7	-	0	0	528	528
chr19	36111850	36151850	uc008hhf.1	Htr7	-	0	0	528	528
chr19	36111850	36151850	uc012bky.1	Htr7	-	0	0	528	528
chr13	96228610	96268610	uc007rml.1	S100z	-	527	0	0	527
chr15	85689756	85729756	uc007xdr.1	Trmu	+	526	0	0	526
chr15	85704636	85744636	uc007xds.1	Trmu	+	526	0	0	526
chr16	84693276	84733276	uc007ztd.1	AY096003	+	526	0	0	526
chr16	84694384	84734384	uc012ahl.1	Mir155	+	526	0	0	526
chr16	84715426	84755426	uc007zte.1	Mrpl39	-	526	0	0	526
chr1	184475137	184515137	uc011wxv.1	Capn8	+	525	0	0	525
chr1	184475137	184515137	uc007dyi.2	Capn8	+	525	0	0	525
chr1	184475137	184515137	uc007dyh.2	Capn8	+	525	0	0	525
chr3	37227574	37267574	uc012cox.1	Fgf2	+	525	0	0	525
chr3	37227574	37267574	uc008pap.2	Fgf2	+	525	0	0	525
chr6	127756966	127796966	uc009ebm.1	DQ714658	+	525	0	0	525
chr6	127757406	127797406	uc009ebn.1	DQ564912	+	525	0	0	525
chr6	127758790	127798790	uc009ebo.1	DQ702453	+	525	0	0	525
chr6	127759221	127799221	uc009ebp.1	DQ547941	+	525	0	0	525
chr6	127759510	127799510	uc009ebq.1	DQ686091	+	525	0	0	525
chr6	127759692	127799692	uc009ebr.1	DQ720412	+	525	0	0	525
chr6	127759804	127799804	uc009ebs.1	DQ709401	+	525	0	0	525
chr6	127760072	127800072	uc009ebt.1	DQ553881	+	525	0	0	525
chr6	127760167	127800167	uc009ebu.1	DQ713967	+	525	0	0	525
chr6	127760704	127800704	uc009ebv.1	DQ564444	+	525	0	0	525
chr6	127760858	127800858	uc009ebw.1	DQ568592	+	525	0	0	525
chr6	127761265	127801265	uc009ebx.1	DQ547934	+	525	0	0	525
chr6	127761531	127801531	uc009eby.1	DQ702483	+	525	0	0	525
chr6	127761662	127801662	uc009ebz.1	DQ724027	+	525	0	0	525
chr6	127762051	127802051	uc009eca.1	DQ695326	+	525	0	0	525
chr6	127762288	127802288	uc009ecb.1	DQ547919	+	525	0	0	525
chr6	127762982	127802982	uc009ecc.1	DQ719437	+	525	0	0	525
chr6	127763039	127803039	uc009ecd.1	DQ558065	+	525	0	0	525
chr6	127763593	127803593	uc009ece.1	DQ569891	+	525	0	0	525
chr6	127763841	127803841	uc009ecf.1	DQ691435	+	525	0	0	525
chr6	127763952	127803952	uc009ecg.1	DQ716699	+	525	0	0	525
chr6	127764272	127804272	uc009ech.1	DQ540060	+	525	0	0	525
chr6	127764349	127804349	uc009eci.1	DQ700581	+	525	0	0	525
chr6	127764821	127804821	uc009ecj.1	DQ701001	+	525	0	0	525
chr6	127765788	127805788	uc009eck.1	DQ565497	+	525	0	0	525
chr6	127765822	127805822	uc009ecl.1	DQ686547	+	525	0	0	525
chr6	127765955	127805955	uc009ecm.1	DQ562220	+	525	0	0	525
chr1	172187454	172227454	uc007dmc.1	Sh2d1b1	+	0	0	524	524
chr8	47182056	47222056	uc009lpu.2	Snx25	-	0	0	523	523
chr8	47189500	47229500	uc012gdj.1	Snx25	-	0	0	523	523
chr1	36281147	36321147	uc007apr.2	Uggt1	-	522	0	0	522
chr1	36281147	36321147	uc007app.2	Uggt1	-	522	0	0	522
chr1	36281147	36321147	uc007apq.2	Uggt1	-	522	0	0	522
chr10	59774589	59814589	uc011xeh.1	Cdh23	-	521	0	0	521
chr10	59789598	59829598	uc007fex.2	4632428N05Rik	+	521	0	0	521
chr10	59789598	59829598	uc007few.2	4632428N05Rik	+	521	0	0	521
chr10	59792070	59832070	uc007fey.1	4632428N05Rik	+	521	0	0	521
chr12	52429216	52469216	uc007nmm.2	G2e3	+	0	0	521	521
chr12	52429216	52469216	uc007nml.2	G2e3	+	0	0	521	521
chr12	52429216	52469216	uc011yls.1	G2e3	+	0	0	521	521
chr6	35107615	35147615	uc009bij.2	Nup205	+	0	0	521	521
chr6	35107615	35147615	uc009bik.2	Nup205	+	0	0	521	521
chr6	35107615	35147615	uc009bii.2	Nup205	+	0	0	521	521
chr8	73794140	73834140	uc012gfp.1	Myo9b	+	521	0	0	521
chr11	100034560	100074560	uc007lkn.1	Krt9	-	0	0	518	518
chr3	38334769	38374769	uc008pbc.2	Ankrd50	-	515	0	0	515
chr3	38363738	38403738	uc008pbd.2	Ankrd50	-	515	0	0	515
chr6	25861425	25901425	uc009bch.1	AK165854	+	515	0	0	515
chr6	25884484	25924484	uc009bci.1	AK081540	+	515	0	0	515
chr8	3473137	3513137	uc009krp.1	Zfp358	+	515	0	0	515
chr8	3480518	3520518	uc009krq.1	Mcoln1	+	515	0	0	515
chr17	23762236	23802236	uc008asq.1	Mmp25	-	514	0	0	514
chr17	23762236	23802236	uc012alw.1	Mmp25	-	514	0	0	514
chr17	23777489	23817489	uc008asr.1	Ccdc64b	+	514	0	0	514
chr18	78234007	78274007	uc008fsb.1	Siglec15	-	514	0	0	514
chr2	127535633	127575633	uc008mfx.1	Mall	-	513	0	0	513
chr2	127550283	127590283	uc008mfy.1	Nphp1	-	513	0	0	513
chr7	115518635	115558635	uc009jcj.1	Olfr495	+	512	0	0	512
chr7	115546086	115586086	uc009jck.1	Olfr497	+	512	0	0	512
chr5	135362603	135402603	uc008zww.1	Wbscr28	-	511	0	0	511
chr5	135362603	135402603	uc008zwx.1	Wbscr28	-	511	0	0	511
chr17	88354389	88394389	uc008dvd.2	Msh6	+	509	0	0	509
chr3	154239975	154279975	uc012czx.1	Cryz	+	270	239	0	509
chr3	154239975	154279975	uc008rup.2	Cryz	+	270	239	0	509
chr3	154240062	154280062	uc012czw.1	Tyw3	-	270	239	0	509
chr3	154240062	154280062	uc008ruo.2	Tyw3	-	270	239	0	509
chr6	147192607	147232607	uc009esx.2	Pthlh	-	509	0	0	509
chr2	24875025	24915025	uc008ipz.2	Pnpla7	+	508	0	0	508
chr2	173465040	173505040	uc008oea.2	Ppp4r1l-ps	-	508	0	0	508
chr2	173465040	173505040	uc008odz.2	Ppp4r1l-ps	-	508	0	0	508
chr2	173465040	173505040	uc008oeb.2	Ppp4r1l-ps	-	508	0	0	508
chr2	173465040	173505040	uc008oec.2	Ppp4r1l-ps	-	508	0	0	508
chr2	173465040	173505040	uc008odx.2	Ppp4r1l-ps	-	508	0	0	508
chr2	173465040	173505040	uc008odw.2	Ppp4r1l-ps	-	508	0	0	508
chr2	173465345	173505345	uc008oed.1	Rab22a	+	508	0	0	508
chr2	173465345	173505345	uc008oee.1	Rab22A	+	508	0	0	508
chr7	26519739	26559739	uc009ftw.1	Hnrnpul1	-	508	0	0	508
chr7	26519739	26559739	uc009ftu.1	Hnrnpul1	-	508	0	0	508
chr7	26519769	26559769	uc009ftv.1	Hnrnpul1	-	508	0	0	508
chrX	51059571	51099571	uc009tfk.1	Zfp36l3	-	0	508	0	508
chr18	62155224	62195224	uc008fcx.1	AK208354	-	507	0	0	507
chr13	64579100	64619100	uc011zbb.1	1190003K10Rik	-	0	0	506	506
chr1	191147232	191187232	uc007eak.2	Kcnk2	-	505	0	0	505
chr1	191147583	191187583	uc011wyj.1	Kcnk2	-	505	0	0	505
chr1	191148071	191188071	uc007eam.2	Kcnk2	-	505	0	0	505
chr8	74822960	74862960	uc009mfq.2	Klf2	+	504	0	0	504
chr14	52010675	52050675	uc007tmy.2	VR3	+	503	0	0	503
chr14	52010675	52050675	uc009vap.1	Vmn2r-ps160	+	503	0	0	503
chr14	52010675	52050675	uc009vao.1	Vmn2r88	+	503	0	0	503
chr5	44190131	44230131	uc008xia.1	Bst1	+	502	0	0	502
chr5	44192740	44232740	uc008xib.1	Bst1	+	502	0	0	502
chr1	20700985	20740985	uc007aky.1	Il17a	+	501	0	0	501
chr15	44239637	44279637	uc007vpu.1	Eny2	+	501	0	0	501
chr15	44239656	44279656	uc007vpv.1	Eny2	+	501	0	0	501
chr15	44239656	44279656	uc007vpw.1	Eny2	+	501	0	0	501
chr15	44239853	44279853	uc007vpr.2	Nudcd1	-	501	0	0	501
chr15	44239853	44279853	uc007vpq.2	Nudcd1	-	501	0	0	501
chr15	44239853	44279853	uc007vps.2	Nudcd1	-	501	0	0	501
chr15	44239853	44279853	uc007vpt.2	Nudcd1	-	501	0	0	501
chr1	190761146	190801146	uc007eah.1	Ush2a	+	499	0	0	499
chr13	12531583	12571583	uc011ywf.1	Lgals8	-	498	0	0	498
chr13	12534005	12574005	uc011ywh.1	Lgals8	-	498	0	0	498
chr13	12534005	12574005	uc007pln.2	Lgals8	-	498	0	0	498
chr13	12534005	12574005	uc011ywg.1	Lgals8	-	498	0	0	498
chr13	12534005	12574005	uc007plm.2	Lgals8	-	498	0	0	498
chr13	12537209	12577209	uc007plo.2	Lgals8	-	498	0	0	498
chr2	79276793	79316793	uc008kgt.1	Neurod1	-	498	0	0	498
chr3	146021908	146061908	uc012czf.1	Gm10636	-	498	0	0	498
chr7	90864000	90904000	uc009ids.1	Il16	-	498	0	0	498
chr7	90874236	90914236	uc009idu.1	mKIAA4048	-	498	0	0	498
chr3	63865563	63905563	uc008pkf.1	Vmn2r1	+	497	0	0	497
chr1	15282532	15322532	uc007aje.1	Kcnb2	+	496	0	0	496
chr6	38184009	38224009	uc009bjt.2	D630045J12Rik	-	495	0	0	495
chr7	150626955	150666955	uc009kpf.2	Cdkn1c	-	494	0	0	494
chr7	150626955	150666955	uc009kpd.2	Cdkn1c	-	494	0	0	494
chr7	150626955	150666955	uc009kpe.2	Cdkn1c	-	494	0	0	494
chr7	150639659	150679659	uc009kph.1	Slc22a18	+	494	0	0	494
chr7	150639659	150679659	uc009kpg.1	Slc22a18	+	494	0	0	494
chr7	150641020	150681020	uc009kpi.1	Slc22a18	+	494	0	0	494
chr13	95625581	95665581	uc007rly.1	Otp	+	493	0	0	493
chr15	74448424	74488424	uc007wde.1	DQ707019	+	0	0	493	493
chr15	101523322	101563322	uc007xtw.1	Krt5	-	493	0	0	493
chr1	63299842	63339842	uc007bgb.2	Zdbf2	+	0	0	492	492
chr1	63299842	63339842	uc007bgc.2	Zdbf2	+	0	0	492	492
chr1	94882910	94922910	uc007cdd.2	Aqp12	+	492	0	0	492
chr1	94882910	94922910	uc007cdc.2	Aqp12	+	492	0	0	492
chr11	22051358	22091358	uc007ied.1	mKIAA0903	-	490	0	0	490
chr19	24728497	24768497	uc008har.1	E030010A14Rik	+	489	0	0	489
chr8	47276363	47316363	uc009lpz.1	Slc25a4	-	489	0	0	489
chr8	47276363	47316363	uc009lqa.1	Slc25a4	-	489	0	0	489
chr18	7606857	7646857	uc008dzu.1	Mpp7	-	487	0	0	487
chr18	7606857	7646857	uc008dzx.1	Mpp7	-	487	0	0	487
chr18	7606857	7646857	uc008dzy.1	Mpp7	-	487	0	0	487
chr18	7606857	7646857	uc008dzz.1	Mpp7	-	487	0	0	487
chr18	7606861	7646861	uc008dzv.1	Mpp7	-	487	0	0	487
chr18	7606861	7646861	uc008dzs.2	Mpp7	-	487	0	0	487
chr18	7606861	7646861	uc008dzt.1	Mpp7	-	487	0	0	487
chr18	7606861	7646861	uc008eaa.1	Mpp7	-	487	0	0	487
chr18	9599467	9639467	uc012aze.1	Cetn1	-	0	487	0	487
chr18	9599476	9639476	uc008eaj.1	Cetn1	-	0	487	0	487
chr8	98467443	98507443	uc012git.1	Mir1186b	+	0	0	487	487
chr19	37014674	37054674	uc008hhx.1	TAF170	+	0	0	486	486
chr2	171768299	171808299	uc008oci.1	AK006474	-	486	0	0	486
chr2	171768324	171808324	uc008ocj.1	AK133337	-	486	0	0	486
chr4	98570500	98610500	uc008tum.1	Usp1	+	486	0	0	486
chr4	98570500	98610500	uc008tun.1	Usp1	+	486	0	0	486
chr5	135388242	135428242	uc008zxa.1	Wbscr27	+	485	0	0	485
chr5	135388242	135428242	uc008zwz.1	Wbscr27	+	485	0	0	485
chr5	135388242	135428242	uc008zxc.1	Wbscr27	+	485	0	0	485
chr5	135388242	135428242	uc008zxb.1	Wbscr27	+	485	0	0	485
chr5	135402804	135442804	uc008zxd.2	Cldn4	-	485	0	0	485
chr2	25278298	25318298	uc012bsb.1	Mir3087	+	484	0	0	484
chr2	25292362	25332362	uc008isd.1	Clic3	+	484	0	0	484
chr2	25296614	25336614	uc008ise.1	BC029214	-	484	0	0	484
chr3	127368622	127408622	uc008rhj.2	Alpk1	-	346	137	0	483
chr1	186536372	186576372	uc007dyn.2	Hlx	-	482	0	0	482
chr18	32071160	32111160	uc008eiv.1	Lims2	+	482	0	0	482
chr18	32089290	32129290	uc008eiw.2	Gpr17	-	482	0	0	482
chr1	92479999	92519999	uc007bzi.1	Cops8	+	481	0	0	481
chr1	184659311	184699311	uc007dyj.1	4922505E12Rik	-	481	0	0	481
chr1	184675036	184715036	uc007dyk.1	Susd4	+	481	0	0	481
chr9	15742266	15782266	uc009ogk.1	Fat3	-	480	0	0	480
chr17	42809233	42849233	uc008cor.1	Gpr115	-	478	0	0	478
chr18	64656211	64696211	uc008fel.2	Nars	-	478	0	0	478
chr18	64656211	64696211	uc008fek.2	Nars	-	478	0	0	478
chr3	130300365	130340365	uc012cxv.1	Agxt2l1	+	478	0	0	478
chr3	130300492	130340492	uc008rjb.2	Agxt2l1	+	478	0	0	478
chr3	130300492	130340492	uc008rja.1	Agxt2l1	+	478	0	0	478
chr4	40452581	40492581	uc008shn.1	AK016961	-	476	0	0	476
chr12	71308670	71348670	uc007ntm.2	Pygl	-	475	0	0	475
chr12	71308827	71348827	uc007ntn.1	AK154735	+	475	0	0	475
chr18	67201403	67241403	uc008fki.1	DQ685565	-	249	225	0	474
chr18	67201518	67241518	uc008fkj.1	DQ694605	-	249	225	0	474
chr18	67201592	67241592	uc008fkk.1	DQ569478	-	249	225	0	474
chr18	67201843	67241843	uc008fkl.1	DQ562530	-	249	225	0	474
chr18	67201983	67241983	uc008fkm.1	DQ688913	-	249	225	0	474
chr18	67202127	67242127	uc008fkn.1	DQ720759	-	249	225	0	474
chr18	67202204	67242204	uc008fko.1	DQ690284	-	249	225	0	474
chr18	67202295	67242295	uc008fkp.1	DQ723429	-	249	225	0	474
chr18	67202506	67242506	uc008fkq.1	DQ550364	-	249	225	0	474
chr18	67202602	67242602	uc008fkr.1	DQ687373	-	249	225	0	474
chr18	67202874	67242874	uc008fks.1	DQ696189	-	249	225	0	474
chr18	67202957	67242957	uc008fkt.1	DQ552264	-	249	225	0	474
chr18	67203093	67243093	uc008fku.1	DQ710443	-	249	225	0	474
chr18	67203213	67243213	uc008fkv.1	DQ687643	-	249	225	0	474
chr18	67203341	67243341	uc008fkw.1	DQ707556	-	249	225	0	474
chr18	67203401	67243401	uc008fkx.1	DQ559926	-	249	225	0	474
chr18	67203548	67243548	uc008fky.1	DQ722182	-	249	225	0	474
chr18	67203684	67243684	uc008fkz.1	DQ718858	-	249	225	0	474
chr18	67203905	67243905	uc008fla.1	DQ689873	-	249	225	0	474
chr18	67204406	67244406	uc008flb.1	DQ722649	-	249	225	0	474
chr18	67204476	67244476	uc008flc.1	DQ711233	-	249	225	0	474
chr18	67204670	67244670	uc008fld.1	DQ720245	-	249	225	0	474
chr18	67204737	67244737	uc008fle.1	DQ709491	-	249	225	0	474
chr18	67205081	67245081	uc008flf.1	DQ556130	-	249	225	0	474
chr18	67205189	67245189	uc008flg.1	DQ717633	-	249	225	0	474
chr18	67205241	67245241	uc008flh.1	DQ724664	-	249	225	0	474
chr18	67205605	67245605	uc008fli.1	DQ698478	-	249	225	0	474
chr18	67205715	67245715	uc008flj.1	DQ722161	-	249	225	0	474
chr18	67206057	67246057	uc008flk.1	DQ697067	-	249	225	0	474
chr18	67206194	67246194	uc008fll.1	DQ698328	+	249	225	0	474
chr18	67207606	67247606	uc008flm.1	DQ549323	+	249	225	0	474
chr18	67208911	67248911	uc008fln.1	DQ721385	+	249	225	0	474
chr18	67209878	67249878	uc008flo.1	DQ546121	+	249	225	0	474
chr18	67212672	67252672	uc008flp.1	DQ686655	+	249	225	0	474
chr18	67212926	67252926	uc008flq.1	DQ546201	+	249	225	0	474
chr18	67227989	67267989	uc008fls.1	Gnal	+	249	225	0	474
chr18	67227989	67267989	uc008flr.1	Gnal	+	249	225	0	474
chr9	122694664	122734664	uc009sfc.2	D9Ertd402e	+	0	0	474	474
chr1	30807176	30847176	uc007and.1	AK188812	+	0	0	473	473
chr2	80401122	80441122	uc008khm.1	Nckap1	-	0	0	473	473
chr2	80401122	80441122	uc012byb.1	Nckap1	-	0	0	473	473
chr2	80401122	80441122	uc008khn.1	Nckap1	-	0	0	473	473
chr1	40502396	40542396	uc007aud.1	Il18r1	+	472	0	0	472
chr1	40502465	40542465	uc007aue.1	Il18r1	+	472	0	0	472
chr1	40502465	40542465	uc007auf.1	Il18r1	+	472	0	0	472
chr1	40502814	40542814	uc007aug.1	Il18r1	+	472	0	0	472
chr1	40502850	40542850	uc007auh.1	Il18r1	+	472	0	0	472
chr1	40502850	40542850	uc011wjz.1	Il18r1	+	472	0	0	472
chr1	122963981	123003981	uc007cjn.1	AK138346	+	472	0	0	472
chr17	95213788	95253788	uc008dwt.2	2610044O15Rik	-	0	0	471	471
chr17	95214139	95254139	uc008dwr.1	2610044O15Rik	-	0	0	471	471
chr17	95214139	95254139	uc008dws.1	2610044O15Rik	-	0	0	471	471
chr17	95214244	95254244	uc008dwu.1	AK143926	+	0	0	471	471
chr12	34593289	34633289	uc007niv.1	Ferd3l	+	470	0	0	470
chr3	10188576	10228576	uc008opl.2	Fabp4	-	0	52	418	470
chr4	155413453	155453453	uc008wgb.1	Ttll10	-	470	0	0	470
chr7	74884628	74924628	uc009hiv.1	Synm	-	469	0	0	469
chr7	74884628	74924628	uc009hiy.1	Synm	-	469	0	0	469
chr7	74884628	74924628	uc009hix.1	Synm	-	469	0	0	469
chr7	74884628	74924628	uc009hiw.1	Synm	-	469	0	0	469
chr11	79935626	79975626	uc007kli.1	1110002N22Rik	-	0	0	468	468
chr11	79935655	79975655	uc007klj.1	1110002N22Rik	-	0	0	468	468
chr13	38417584	38457584	uc007qdp.1	Bmp6	+	468	0	0	468
chr19	9043773	9083773	uc008goj.1	Ahnak	+	383	85	0	468
chr19	9043773	9083773	uc008gok.1	Ahnak	+	383	85	0	468
chr19	9043773	9083773	uc008gol.1	Ahnak	+	383	85	0	468
chr11	101625661	101665661	uc007lps.1	Etv4	-	467	0	0	467
chr11	101626162	101666162	uc007lpw.1	Etv4	-	467	0	0	467
chr11	101626624	101666624	uc007lpt.1	Etv4	-	467	0	0	467
chr11	101626624	101666624	uc007lpu.1	Etv4	-	467	0	0	467
chr11	101626624	101666624	uc007lpv.1	Etv4	-	467	0	0	467
chr15	98840321	98880321	uc007xom.1	Tuba1c	+	0	0	467	467
chr16	93743402	93783402	uc007zzx.1	mKIAA0933	+	467	0	0	467
chr17	27629777	27669777	uc008box.1	Grm4	-	466	0	0	466
chr6	72566246	72606246	uc009cjb.1	AK131839	+	466	0	0	466
chr9	108461001	108501001	uc009rqj.1	Wdr6	-	0	0	466	466
chr9	108479931	108519931	uc009rqk.1	P4htm	-	0	0	466	466
chr9	108479931	108519931	uc009rql.1	P4htm	-	0	0	466	466
chr9	108479931	108519931	uc009rqm.1	P4htm	-	0	0	466	466
chr9	108489687	108529687	uc009rqn.1	Ari2	-	0	0	466	466
chr1	174385490	174425490	uc007dql.2	Slamf9	+	464	0	0	464
chr2	26463976	26503976	uc012bsn.1	Fam69b	+	464	0	0	464
chr2	26464021	26504021	uc008ivx.2	Fam69b	+	464	0	0	464
chr2	26474841	26514841	uc012bso.1	Snora17	-	464	0	0	464
chr2	26475764	26515764	uc008ivy.2	Snhg7	-	464	0	0	464
chr2	26475891	26515891	uc008ivz.1	AK030770	+	464	0	0	464
chr16	32588981	32628981	uc007yyz.2	Tfrc	+	0	0	463	463
chr16	32588981	32628981	uc007yza.2	Tfrc	+	0	0	463	463
chr11	61750264	61790264	uc007jim.1	Specc1	+	462	0	0	462
chr11	61750264	61790264	uc007jil.1	AK032662	+	462	0	0	462
chr14	99677909	99717909	uc007uvg.1	Klf5	+	462	0	0	462
chr14	99677909	99717909	uc007uvf.1	Klf5	+	462	0	0	462
chr19	59400270	59440270	uc008ibj.2	Pdzd8	-	461	0	0	461
chr10	110017705	110057705	uc007gzm.1	9230102K24Rik	+	460	0	0	460
chr11	116535974	116575974	uc007mma.1	St6galnac2	-	460	0	0	460
chr12	70844931	70884931	uc011ync.1	Mir681	-	460	0	0	460
chr15	80433912	80473912	uc007wvq.1	Grap2	+	0	0	460	460
chr19	25461485	25501485	uc008hbg.1	Kank1	+	460	0	0	460
chr19	25463575	25503575	uc008hbh.1	Kank1	+	460	0	0	460
chr1	186615192	186655192	uc007dyo.1	Mosc1	-	458	0	0	458
chr1	186615192	186655192	uc007dyp.1	Mosc1	-	458	0	0	458
chr13	24486844	24526844	uc007pvs.1	AK172386	-	458	0	0	458
chr13	24486991	24526991	uc007pvt.2	Cmah	+	458	0	0	458
chr13	24486991	24526991	uc011yxm.1	Cmah	+	458	0	0	458
chr13	24486991	24526991	uc011yxn.1	Cmah	+	458	0	0	458
chr13	24488596	24528596	uc007pvv.2	Cmah	+	458	0	0	458
chr13	24488769	24528769	uc007pvw.1	Cmah	+	458	0	0	458
chr13	24488771	24528771	uc007pvx.2	CMAH	+	458	0	0	458
chr2	60491750	60531750	uc008juj.2	Itgb6	-	458	0	0	458
chr2	60491750	60531750	uc008jun.2	Itgb6	-	458	0	0	458
chr2	60491811	60531811	uc008juo.1	Itgb6	-	458	0	0	458
chr4	118196331	118236331	uc012dkb.1	Tmem125	-	0	457	0	457
chr6	124423130	124463130	uc009dqy.2	C1rl	+	0	0	457	457
chr6	124442638	124482638	uc009dra.2	C1ra	+	0	0	457	457
chr6	124442638	124482638	uc009dqz.2	C1ra	+	0	0	457	457
chr17	7012339	7052339	uc008ahw.1	AK037830	-	455	0	0	455
chr13	59904494	59944494	uc007qvh.1	Zcchc6	-	454	0	0	454
chr13	59904508	59944508	uc007qvg.2	Zcchc6	-	454	0	0	454
chr19	39168387	39208387	uc008hjw.1	Cyp2c66	+	161	153	140	454
chr19	39168387	39208387	uc012blk.1	Cyp2c65	+	161	153	140	454
chr11	99705789	99745789	uc011yeu.1	Gm11559	+	453	0	0	453
chr11	99714702	99754702	uc007ljv.2	Krtap9-1	+	453	0	0	453
chr11	99720500	99760500	uc011yev.1	Gm11567	+	453	0	0	453
chr12	106937065	106977065	uc007oyu.1	Ak7	+	453	0	0	453
chr11	5449686	5489686	uc007hwr.1	Ankrd36	+	452	0	0	452
chr11	5449686	5489686	uc007hwq.1	Ankrd36	+	452	0	0	452
chr13	19249892	19289892	uc007poq.1	M71214	+	452	0	0	452
chr13	19256823	19296823	uc007por.1	Gm16603	+	452	0	0	452
chr13	19262224	19302224	uc011ywm.1	AK133996	+	452	0	0	452
chr13	19265427	19305427	uc007pop.1	AK040028	-	452	0	0	452
chr13	19282209	19322209	uc007pos.2	Gm16603	+	452	0	0	452
chr1	138572787	138612787	uc007cuy.1	AK051055	+	0	0	451	451
chr13	120231565	120271565	uc007rzg.2	4833420G17Rik	+	451	0	0	451
chr13	120231565	120271565	uc007rzf.2	4833420G17Rik	+	451	0	0	451
chr13	120231565	120271565	uc011zex.1	4833420G17Rik	+	451	0	0	451
chr13	120231565	120271565	uc007rzj.2	4833420G17Rik	+	451	0	0	451
chr13	120231565	120271565	uc007rzh.2	4833420G17Rik	+	451	0	0	451
chr13	120231565	120271565	uc007rzi.2	4833420G17Rik	+	451	0	0	451
chr13	120256845	120296845	uc007rzm.1	EG633640	+	451	0	0	451
chr13	120256845	120296845	uc007rzl.1	Gm7120	+	451	0	0	451
chr13	120257191	120297191	uc007rzk.2	3110070M22Rik	-	451	0	0	451
chr13	120257666	120297666	uc011zey.1	Gm7120	+	451	0	0	451
chr15	97815155	97855155	uc007xlp.2	Col2a1	-	451	0	0	451
chr15	97815155	97855155	uc007xlq.2	Col2a1	-	451	0	0	451
chr17	72016040	72056040	uc008dmu.1	Fam179a	+	450	0	0	450
chr8	3834286	3874286	uc009kss.1	Cd209e	-	449	0	0	449
chr8	3858499	3898499	uc012fyv.1	Cd209d	-	449	0	0	449
chr8	3858499	3898499	uc009kst.1	Cd209d	-	449	0	0	449
chr14	55008297	55048297	uc007tvv.1	Slc7a7	-	448	0	0	448
chr14	55016536	55056536	uc007tvw.1	Slc7a7	-	448	0	0	448
chr14	55016536	55056536	uc007tvx.1	Slc7a7	-	448	0	0	448
chr14	55025745	55065745	uc007tvy.1	Mrpl52	+	448	0	0	448
chr14	55025745	55065745	uc007tvz.1	Mrpl52	+	448	0	0	448
chr14	55025808	55065808	uc007twa.1	Mrpl52	+	448	0	0	448
chr14	55025976	55065976	uc007twb.1	Mrpl52	+	448	0	0	448
chr14	55030440	55070440	uc007twc.2	Mmp14	+	448	0	0	448
chr3	145565767	145605767	uc012cze.1	AK171687	+	448	0	0	448
chr3	145567341	145607341	uc008rqs.1	Bcl10	+	448	0	0	448
chr3	145580995	145620995	uc008rqt.1	2410004B18Rik	+	448	0	0	448
chr3	145580995	145620995	uc008rqu.1	2410004B18Rik	+	448	0	0	448
chrX	7524941	7564941	uc009snl.1	Gata1	-	0	0	448	448
chrX	7533700	7573700	uc009snm.1	Gata1	-	0	0	448	448
chr10	70589608	70629608	uc007fof.1	Bicc1	-	447	0	0	447
chr14	56861097	56901097	uc007ubv.1	Gzmb	-	447	0	0	447
chr1	132815855	132855855	uc007cms.1	Il19	-	446	0	0	446
chr1	132816650	132856650	uc007cmt.1	Il19	-	446	0	0	446
chr4	63661759	63701759	uc008thf.1	Tnc	-	446	0	0	446
chr13	46577271	46617271	uc007qhf.2	Cap2	+	0	0	445	445
chr13	46577271	46617271	uc007qhg.2	Cap2	+	0	0	445	445
chr5	31853770	31893770	uc008wys.1	AK036733	-	445	0	0	445
chr10	79692196	79732196	uc007gci.1	Ndufs7	+	444	0	0	444
chr10	79703713	79743713	uc007gcj.2	Gamt	-	444	0	0	444
chr10	79703713	79743713	uc011xio.1	Gamt	-	444	0	0	444
chr10	79707735	79747735	uc011xip.1	Dazap1	+	444	0	0	444
chr10	79707735	79747735	uc007gcm.2	Dazap1	+	444	0	0	444
chr10	79707735	79747735	uc007gcl.2	Dazap1	+	444	0	0	444
chr10	79707735	79747735	uc007gck.2	Dazap1	+	444	0	0	444
chr11	6600040	6640040	uc007hze.1	AK076664	-	0	0	444	444
chr13	40800556	40840556	uc007qed.2	Tcfap2a	-	444	0	0	444
chr13	40803176	40843176	uc007qek.1	AK017409	+	444	0	0	444
chr13	40804313	40844313	uc007qei.1	Tcfap2a	-	444	0	0	444
chr13	40805812	40845812	uc007qee.2	Tcfap2a	-	444	0	0	444
chr13	40806976	40846976	uc007qef.2	Tcfap2a	-	444	0	0	444
chr14	31508034	31548034	uc007svr.2	Sfmbt1	+	444	0	0	444
chr14	31508352	31548352	uc007svp.2	Sfmbt1	+	444	0	0	444
chr14	31508800	31548800	uc007svq.2	Sfmbt1	+	444	0	0	444
chr1	34496590	34536590	uc007aos.1	Ptpn18	+	442	0	0	442
chr1	34509580	34549580	uc007aot.1	Ptpn18	+	442	0	0	442
chr1	34522456	34562456	uc007aou.1	AK016244	-	442	0	0	442
chr11	67715655	67755655	uc011xwq.1	Usp43	-	0	0	441	441
chr11	67715655	67755655	uc007jne.1	Usp43	-	0	0	441	441
chr2	126297289	126337289	uc008mdn.2	Atp8b4	-	441	0	0	441
chr2	126297289	126337289	uc008mdo.2	Atp8b4	-	441	0	0	441
chr2	126306403	126346403	uc008mdp.1	Atp8b4	-	441	0	0	441
chr7	51807814	51847814	uc009gqf.1	Napsa	+	441	0	0	441
chr7	51807814	51847814	uc009gqe.1	Napsa	+	441	0	0	441
chr7	51826255	51866255	uc009gqh.1	Kcnc3	+	441	0	0	441
chr7	51826255	51866255	uc009gqg.1	Kcnc3	+	441	0	0	441
chr8	107799998	107839998	uc009ncj.1	Exoc3l	-	441	0	0	441
chr8	107799998	107839998	uc009nci.1	Exoc3l	-	441	0	0	441
chr8	107801562	107841562	uc009ncl.1	E2f4	+	441	0	0	441
chr8	107809500	107849500	uc012gjh.1	Elmo3	+	441	0	0	441
chr8	107809500	107849500	uc009ncn.2	Elmo3	+	441	0	0	441
chr8	107809500	107849500	uc009ncm.2	Elmo3	+	441	0	0	441
chr8	107810244	107850244	uc009nco.2	Elmo3	+	441	0	0	441
chr8	107812360	107852360	uc012gji.1	Mir328	-	441	0	0	441
chr8	107830176	107870176	uc009ncr.1	Lrrc29	-	441	0	0	441
chr8	107830176	107870176	uc009ncp.1	Lrrc29	-	441	0	0	441
chr8	107830176	107870176	uc009ncq.1	Lrrc29	-	441	0	0	441
chr8	107830263	107870263	uc009ncs.2	Tmem208	+	441	0	0	441
chr13	3833418	3873418	uc011yvy.1	Calm5	+	440	0	0	440
chr13	22081610	22121610	uc007prz.1	Prss16	-	438	0	0	438
chr4	8597552	8637552	uc008rxz.1	Chd7	+	438	0	0	438
chr4	8597552	8637552	uc008rxy.1	Chd7	+	438	0	0	438
chr4	8598067	8638067	uc008rya.1	Chd7	+	438	0	0	438
chr4	8598511	8638511	uc008ryb.1	Chd7	+	438	0	0	438
chr12	109894311	109934311	uc007paa.1	Evl	+	436	0	0	436
chr12	109920516	109960516	uc007pab.2	Degs2	-	436	0	0	436
chr12	109920516	109960516	uc011yrv.1	Degs2	-	436	0	0	436
chr15	7741010	7781010	uc007vee.1	Gdnf	+	436	0	0	436
chr15	7741010	7781010	uc007vef.1	Gdnf	+	436	0	0	436
chr2	169999553	170039553	uc008obw.1	BC042727	-	436	0	0	436
chr7	139948599	139988599	uc009kcf.1	Fam53b	-	0	0	436	436
chr7	91215015	91255015	uc009idz.2	9930013L23Rik	-	435	0	0	435
chr7	91215015	91255015	uc009iec.2	9930013L23Rik	-	435	0	0	435
chr7	91215015	91255015	uc009iea.2	9930013L23Rik	-	435	0	0	435
chr10	75831759	75871759	uc011xgz.1	AK007067	+	434	0	0	434
chr10	75856777	75896777	uc007fum.1	Pcnt	-	434	0	0	434
chr7	149367268	149407268	uc012fxj.1	Krtap5-3	+	434	0	0	434
chr12	106903451	106943451	uc007oyq.1	Atg2b	-	433	0	0	433
chr12	106903451	106943451	uc007oyp.1	Atg2b	-	433	0	0	433
chr12	106903561	106943561	uc007oys.1	4933433P14Rik	+	433	0	0	433
chr12	106903561	106943561	uc007oyr.1	4933433P14Rik	+	433	0	0	433
chr12	106924191	106964191	uc007oyt.1	Ak7	+	433	0	0	433
chr8	46398550	46438550	uc009lou.1	Cyp4v3	-	432	0	0	432
chr8	46424116	46464116	uc009lov.1	Fam149a	-	432	0	0	432
chr8	46424116	46464116	uc009low.1	Fam149a	-	432	0	0	432
chr14	49478547	49518547	uc011zjr.1	4933429O19Rik	+	431	0	0	431
chr14	49478547	49518547	uc007tju.1	4933429O19Rik	+	431	0	0	431
chr15	74448362	74488362	uc007wdd.1	DQ691659	+	0	0	431	431
chr19	53946720	53986720	uc008hxb.2	Pdcd4	+	431	0	0	431
chr19	53957840	53997840	uc008hxc.2	Pdcd4	+	431	0	0	431
chr19	53957840	53997840	uc008hxd.2	Pdcd4	+	431	0	0	431
chr1	152293295	152333295	uc007cyh.2	Prg4	-	0	430	0	430
chr1	152293295	152333295	uc007cyg.2	Prg4	-	0	430	0	430
chr4	146014924	146054924	uc008vsj.1	OTTMUSG00000010105	+	114	299	17	430
chr14	56184091	56224091	uc007tzf.1	Fam158a	-	429	0	0	429
chr14	56184091	56224091	uc007tze.1	Fam158a	-	429	0	0	429
chr14	56189858	56229858	uc007tzg.1	Psme2	-	429	0	0	429
chr14	56189938	56229938	uc007tzh.1	Psme2	-	429	0	0	429
chr14	56190626	56230626	uc007tzi.1	Rnf31	+	429	0	0	429
chr14	56191297	56231297	uc007tzj.1	Rnf31	+	429	0	0	429
chr14	56202821	56242821	uc007tzl.2	Irf9	+	429	0	0	429
chr14	56202821	56242821	uc007tzk.2	Irf9	+	429	0	0	429
chr14	56203415	56243415	uc007tzm.1	Irf9	+	429	0	0	429
chr14	56204557	56244557	uc007tzn.1	Irf9	+	429	0	0	429
chr14	56217006	56257006	uc007tzo.1	Rec8	+	429	0	0	429
chr7	38335010	38375010	uc009gkk.1	Zfp536	-	428	0	0	428
chr9	65961238	66001238	uc012gvo.1	Fam96a	+	428	0	0	428
chr19	21527151	21567151	uc008gyx.1	Gda	-	427	0	0	427
chr19	21527151	21567151	uc008gyy.1	Gda	-	427	0	0	427
chr3	89615291	89655291	uc008qae.2	She	+	0	0	427	427
chr4	152501119	152541119	uc008war.1	AK135377	-	0	427	0	427
chr7	119551018	119591018	uc009jgs.1	Parva	+	427	0	0	427
chr7	119551219	119591219	uc009jgt.1	Parva	+	427	0	0	427
chr9	123149907	123189907	uc009sgb.1	Tmem158	-	427	0	0	427
chr2	135465282	135505282	uc008mob.1	Plcb4	+	0	426	0	426
chr2	135465282	135505282	uc008moc.1	Plcb4	+	0	426	0	426
chr6	90480811	90520811	uc009cxl.1	Aldh1l1	+	426	0	0	426
chr6	90480841	90520841	uc009cxm.1	Aldh1l1	+	426	0	0	426
chr1	74025042	74065042	uc007bli.1	Tns1	-	425	0	0	425
chr1	188362560	188402560	uc007dzn.1	AK042551	-	425	0	0	425
chr12	8960806	9000806	uc007nah.2	Wdr35	+	0	196	229	425
chr12	8960806	9000806	uc011ykb.1	Wdr35	+	0	196	229	425
chr12	8960806	9000806	uc007nai.2	Wdr35	+	0	196	229	425
chr12	8960806	9000806	uc007naj.2	Wdr35	+	0	196	229	425
chr12	8960806	9000806	uc007nak.2	Wdr35	+	0	196	229	425
chr6	145044155	145084155	uc009eqv.1	Lrmp	+	0	0	425	425
chr6	145044155	145084155	uc009eqw.1	Lrmp	+	0	0	425	425
chr1	164995801	165035801	uc007dhg.2	4921528O07Rik	-	424	0	0	424
chr1	23909128	23949128	uc007amh.1	Smap1	-	423	0	0	423
chr10	39946785	39986785	uc007ewo.1	Rpf2	-	423	0	0	423
chr10	39946845	39986845	uc007ewp.1	Rpf2	-	423	0	0	423
chr10	39957466	39997466	uc007ewq.1	Gtf3c6	-	423	0	0	423
chr10	39957471	39997471	uc007ewr.1	Gtf3c6	-	423	0	0	423
chr1	162063706	162103706	uc007dee.2	Tnn	-	422	0	0	422
chr11	22836692	22876692	uc007iej.2	B3gnt2	-	422	0	0	422
chr11	22852028	22892028	uc007iem.1	Zrsr1	+	422	0	0	422
chr1	36105244	36145244	uc007apn.2	Hs6st1	+	0	0	421	421
chr8	70780426	70820426	uc009lwe.2	Sh2d4a	+	421	0	0	421
chr10	77345281	77385281	uc007fwi.2	Lrrc3	-	420	0	0	420
chr10	77374524	77414524	uc007fwj.2	Trpm2	-	420	0	0	420
chr12	53178732	53218732	uc007nnh.2	Nubpl	+	418	0	0	418
chr12	53178732	53218732	uc007nng.2	Nubpl	+	418	0	0	418
chr13	73922056	73962056	uc007ree.1	Kcc4	+	418	0	0	418
chr2	4553132	4593132	uc008iex.1	Prpf18	-	0	0	418	418
chr2	153097151	153137151	uc008nhp.2	Kif3b	+	418	0	0	418
chr2	174089820	174129820	uc008oeq.1	Gnas	+	418	0	0	418
chr2	174089820	174129820	uc008oer.1	Gnas	+	418	0	0	418
chr2	174089820	174129820	uc008oes.1	Gnas	+	418	0	0	418
chr2	174100937	174140937	uc008oep.1	Nespas	-	418	0	0	418
chr2	174100937	174140937	uc012ckw.1	Nespas	-	418	0	0	418
chr2	174103359	174143359	uc008oet.1	Gnas	+	418	0	0	418
chr2	174103359	174143359	uc008oew.1	Gnas	+	418	0	0	418
chr2	174103359	174143359	uc008oev.1	Gnas	+	418	0	0	418
chr2	174103359	174143359	uc008oeu.1	Gnas	+	418	0	0	418
chr3	10163885	10203885	uc008oph.1	Pmp2	-	0	0	418	418
chr3	10176655	10216655	uc008opk.1	BC048764	+	0	0	418	418
chr3	10177222	10217222	uc008opj.1	Fabp9	-	0	0	418	418
chr3	10177222	10217222	uc008opi.1	Fabp9	-	0	0	418	418
chr8	13870271	13910271	uc009kyr.2	2410022L05Rik	-	418	0	0	418
chr8	13887805	13927805	uc009kyt.1	Fbxo25	+	418	0	0	418
chr8	13887805	13927805	uc009kys.1	Fbxo25	+	418	0	0	418
chr12	84808658	84848658	uc007odc.1	Dpf3	-	416	0	0	416
chr12	84808658	84848658	uc007odd.1	Dpf3	-	416	0	0	416
chr12	84808658	84848658	uc007ode.1	Dpf3	-	416	0	0	416
chr5	124982872	125022872	uc008zqc.2	Ddx55	+	0	416	0	416
chr5	124982872	125022872	uc012edm.1	Ddx55	+	0	416	0	416
chr5	124982872	125022872	uc012edn.1	Ddx55	+	0	416	0	416
chr5	125009066	125049066	uc008zqd.1	Eif2b1	-	0	416	0	416
chr5	125009156	125049156	uc012edo.1	Gtf2h3	+	0	416	0	416
chr9	114453487	114493487	uc009rxp.1	Trim71	-	416	0	0	416
chr5	115757185	115797185	uc008zdq.1	Srsf9	+	415	0	0	415
chr5	115757185	115797185	uc012ecd.1	Srsf9	+	415	0	0	415
chr5	115771170	115811170	uc008zdr.1	Gatc	-	415	0	0	415
chr5	115771255	115811255	uc008zds.1	Triap1	+	415	0	0	415
chr7	142568017	142608017	uc009keb.1	AK019737	+	414	0	0	414
chr7	142582049	142622049	uc009kec.1	Foxi2	+	414	0	0	414
chr8	74222291	74262291	uc009meu.1	Fcho1	-	414	0	0	414
chr8	74229580	74269580	uc009met.2	Fcho1	-	414	0	0	414
chr8	74229580	74269580	uc009mev.2	Fcho1	-	414	0	0	414
chr10	121043372	121083372	uc007hfv.1	Xpot	-	412	0	0	412
chr8	35020313	35060313	uc009lkn.1	Rbpms	-	412	0	0	412
chr8	35020313	35060313	uc009lkm.1	Rbpms	-	412	0	0	412
chr8	35020313	35060313	uc009lkl.1	Rbpms	-	412	0	0	412
chr8	35020313	35060313	uc009lkk.1	Rbpms	-	412	0	0	412
chr11	29406464	29446464	uc007ihe.1	Mtif2	+	0	0	411	411
chr4	117418271	117458271	uc008uix.1	Klf17	-	411	0	0	411
chr4	119746568	119786568	uc012dki.1	mKIAA1555	+	411	0	0	411
chr6	105607575	105647575	uc009dcq.1	AK046042	-	411	0	0	411
chr6	105607738	105647738	uc009dcv.2	Cntn4	+	411	0	0	411
chr6	105607738	105647738	uc009dcr.2	Cntn4	+	411	0	0	411
chr6	134326346	134366346	uc009ekh.1	Bcl2l14	+	411	0	0	411
chr6	134333433	134373433	uc009ekg.1	AK016696	-	411	0	0	411
chr7	50907400	50947400	uc009gnh.1	Ctu1	+	411	0	0	411
chr11	68225626	68265626	uc007jnn.1	Pik3r5	+	410	0	0	410
chr11	68225626	68265626	uc007jno.1	Pik3r5	+	410	0	0	410
chr3	152311104	152351104	uc008rtq.1	Ak5	-	294	0	116	410
chr1	189019325	189059325	uc007dzt.2	Spata17	-	409	0	0	409
chr1	189019325	189059325	uc007dzw.2	Spata17	-	409	0	0	409
chr1	189019389	189059389	uc007dzx.2	Gpatch2	+	409	0	0	409
chr1	189019389	189059389	uc007dzy.2	Gpatch2	+	409	0	0	409
chr1	189019389	189059389	uc011wye.1	Gpatch2	+	409	0	0	409
chr1	189019389	189059389	uc011wyf.1	Gpatch2	+	409	0	0	409
chr12	74490544	74530544	uc007nwl.1	AK085818	-	408	0	0	408
chr12	87742593	87782593	uc007ohv.2	Esrrb	+	408	0	0	408
chr12	87742593	87782593	uc007ohu.1	Esrrb	+	408	0	0	408
chr18	59314993	59354993	uc012bdi.1	Chsy3	+	408	0	0	408
chr18	59314993	59354993	uc008ezv.1	Chsy3	+	408	0	0	408
chr18	59314993	59354993	uc008ezw.1	Chsy3	+	408	0	0	408
chr18	59314995	59354995	uc008ezx.1	Chsy3	+	408	0	0	408
chr7	59114336	59154336	uc009hcj.1	Gas2	+	0	0	408	408
chr7	59114514	59154514	uc009hck.1	Gas2	+	0	0	408	408
chr9	96645993	96685993	uc009rct.1	AK089981	+	408	0	0	408
chr1	196610903	196650903	uc007eeo.1	Plxna2	+	407	0	0	407
chr19	29379808	29419808	uc008hdd.1	Insl6	-	0	0	407	407
chr19	29389160	29429160	uc008hde.2	Rln1	-	0	0	407	407
chr2	10294873	10334873	uc008ihz.1	Sfmbt2	+	407	0	0	407
chr7	56194442	56234442	uc009hbd.2	Nav2	+	407	0	0	407
chr2	59302709	59342709	uc012bvq.1	Dapl1	+	406	0	0	406
chr2	59302709	59342709	uc008jti.2	Dapl1	+	406	0	0	406
chr18	50119080	50159080	uc008ewq.2	Tnfaip8	+	405	0	0	405
chr18	50119080	50159080	uc012bcy.1	Tnfaip8	+	405	0	0	405
chr4	151287828	151327828	uc008vys.2	Dnajc11	+	405	0	0	405
chr4	151287828	151327828	uc008vyt.2	Dnajc11	+	405	0	0	405
chr8	88234714	88274714	uc009mqg.1	AK085761	+	405	0	0	405
chr16	38780316	38820316	uc007zfm.2	Upk1b	-	404	0	0	404
chr3	122412075	122452075	uc008ret.2	Pde5a	+	404	0	0	404
chr3	122413139	122453139	uc008reu.1	Pde5a	+	404	0	0	404
chr5	124172865	124212865	uc012edh.1	Rsrc2	-	404	0	0	404
chr5	124172865	124212865	uc012edi.1	Rsrc2	-	404	0	0	404
chr5	124172865	124212865	uc012edj.1	Rsrc2	-	404	0	0	404
chr5	124172865	124212865	uc008zoi.1	Rsrc2	-	404	0	0	404
chr5	124179421	124219421	uc008zol.1	Rsrc2	-	404	0	0	404
chr5	124179421	124219421	uc008zok.1	Rsrc2	-	404	0	0	404
chr5	124179421	124219421	uc008zom.1	Rsrc2	-	404	0	0	404
chr5	124179421	124219421	uc008zon.1	Rsrc2	-	404	0	0	404
chr5	124179421	124219421	uc008zoj.1	Rsrc2	-	404	0	0	404
chr5	124179734	124219734	uc008zoo.1	Kntc1	+	404	0	0	404
chr7	56116411	56156411	uc009haz.2	E2f8	-	404	0	0	404
chr7	56116669	56156669	uc009hbb.1	AK158295	+	404	0	0	404
chr7	56116966	56156966	uc009hba.2	E2f8	-	404	0	0	404
chr11	29406456	29446456	uc007ihd.1	Mtif2	+	0	0	403	403
chr11	29406456	29446456	uc011xsq.1	Mtif2	+	0	0	403	403
chr11	62855160	62895160	uc007jkl.1	Tekt3	+	403	0	0	403
chr14	33306706	33346706	uc007sze.1	Ercc6	+	403	0	0	403
chr14	33306706	33346706	uc007szd.1	Ercc6	+	403	0	0	403
chr14	63844097	63884097	uc007uhn.1	Gata4	-	403	0	0	403
chr14	63844097	63884097	uc007uho.1	Gata4	-	403	0	0	403
chr18	47677388	47717388	uc012bcv.1	Gm5095	+	403	0	0	403
chr9	105842974	105882974	uc009riv.2	Gm7455	-	403	0	0	403
chr8	71297852	71337852	uc009lwl.1	Ints10	+	402	0	0	402
chr8	71297852	71337852	uc009lwm.1	Ints10	+	402	0	0	402
chr8	71297852	71337852	uc009lwn.1	Ints10	+	402	0	0	402
chr8	71297852	71337852	uc009lwo.1	Ints10	+	402	0	0	402
chr8	71297852	71337852	uc009lwj.1	Ints10	+	402	0	0	402
chr8	71297852	71337852	uc009lwk.1	Ints10	+	402	0	0	402
chr17	21540190	21580190	uc012all.1	Zfp54	+	400	0	0	400
chr17	21540190	21580190	uc008aqu.1	Zfp54	+	400	0	0	400
chr2	121924122	121964122	uc008mac.2	Spg11	-	400	0	0	400
chr2	121924122	121964122	uc012ccw.1	Spg11	-	400	0	0	400
chr2	121924122	121964122	uc008mad.2	Spg11	-	400	0	0	400
chr2	121953422	121993422	uc008maf.1	B2m	+	400	0	0	400
chr2	121953452	121993452	uc008mag.1	BC002288	+	400	0	0	400
chr10	41509469	41549469	uc007exz.1	Cep57l1	-	399	0	0	399
chr10	41509469	41549469	uc011xdc.1	Cep57l1	-	399	0	0	399
chr10	41509469	41549469	uc007eya.1	Cep57l1	-	399	0	0	399
chr10	41509469	41549469	uc011xde.1	2410017P07Rik	-	399	0	0	399
chr10	41509674	41549674	uc011xdd.1	Cep57l1	-	399	0	0	399
chr10	41510379	41550379	uc007eye.2	Sesn1	+	399	0	0	399
chr14	41760096	41800096	uc007tch.1	Tspan14	-	399	0	0	399
chr18	77932749	77972749	uc008frq.1	8030462N17Rik	-	0	0	399	399
chr18	77932749	77972749	uc008frn.1	8030462N17Rik	-	0	0	399	399
chr18	77932922	77972922	uc008frr.2	4930465K10Rik	+	0	0	399	399
chr18	77933225	77973225	uc008fro.1	8030462N17Rik	-	0	0	399	399
chr3	105470489	105510489	uc008qvb.1	Ddx20	-	398	0	0	398
chr3	105470489	105510489	uc008qva.1	Ddx20	-	398	0	0	398
chr3	105487516	105527516	uc008qvc.2	6530418L21Rik	+	398	0	0	398
chr8	23373912	23413912	uc012gbd.1	Tpte	+	398	0	0	398
chr8	23373912	23413912	uc012gbe.1	Tpte	+	398	0	0	398
chr8	23373912	23413912	uc009lcy.1	Tpte	+	398	0	0	398
chr11	72754670	72794670	uc007jzo.2	Atp2a3	+	397	0	0	397
chr11	72754670	72794670	uc011xym.1	Atp2a3	+	397	0	0	397
chr11	72754670	72794670	uc007jzp.2	Atp2a3	+	397	0	0	397
chr15	72866242	72906242	uc007wbl.2	Trappc9	-	397	0	0	397
chr15	72871634	72911634	uc007wbm.1	Trappc9	-	397	0	0	397
chr15	72871634	72911634	uc007wbn.1	Trappc9	-	397	0	0	397
chr15	72871634	72911634	uc011zts.1	Trappc9	-	397	0	0	397
chr15	72871634	72911634	uc007wbp.1	Trappc9	-	397	0	0	397
chr15	72871634	72911634	uc011ztt.1	Trappc9	-	397	0	0	397
chr9	34273710	34313710	uc009osf.1	Kirrel3	+	397	0	0	397
chr9	34276288	34316288	uc009osj.2	Kirrel3	+	397	0	0	397
chr9	34276288	34316288	uc009osh.2	Kirrel3	+	397	0	0	397
chr9	34276288	34316288	uc012gqb.1	Kirrel3	+	397	0	0	397
chr9	34276288	34316288	uc009osi.2	Kirrel3	+	397	0	0	397
chr9	34276288	34316288	uc009osg.1	Kirrel3	+	397	0	0	397
chr6	28327975	28367975	uc009bcn.1	Zfp800	-	396	0	0	396
chr7	96554815	96594815	uc009ify.1	AK143758	+	396	0	0	396
chr8	67522587	67562587	uc009lvg.2	Trim61	-	0	395	0	395
chr8	67522587	67562587	uc009lvf.2	Trim61	-	0	395	0	395
chr8	67522587	67562587	uc009lve.2	Trim60	-	0	395	0	395
chr10	116595505	116635505	uc007hcv.1	AK015188	+	394	0	0	394
chr13	29927457	29967457	uc007pyo.1	Cdkal1	-	394	0	0	394
chr13	29927457	29967457	uc011yxw.1	Cdkal1	-	394	0	0	394
chr13	29927457	29967457	uc007pyp.1	Cdkal1	-	394	0	0	394
chr13	29927457	29967457	uc007pyn.1	Cdkal1	-	394	0	0	394
chr15	84368253	84408253	uc007xcc.1	Ldoc1l	-	394	0	0	394
chr4	109183809	109223809	uc008uco.2	4930522H14Rik	-	394	0	0	394
chr4	109183902	109223902	uc008ucp.2	4930522H14Rik	-	394	0	0	394
chr4	123407542	123447542	uc008upv.1	Akirin1	-	296	98	0	394
chr5	124003024	124043024	uc008znz.2	Vps33a	-	394	0	0	394
chr9	21637079	21677079	uc009omo.1	Dock6	-	394	0	0	394
chr9	21637079	21677079	uc009omq.1	Dock6	-	394	0	0	394
chr9	21637079	21677079	uc009oms.1	Dock6	-	394	0	0	394
chr9	21637079	21677079	uc009omt.1	Dock6	-	394	0	0	394
chr5	93676598	93716598	uc008yee.2	Ccng2	+	393	0	0	393
chr5	93677580	93717580	uc008yef.2	Ccng2	+	393	0	0	393
chr18	9430148	9470148	uc008eai.1	Ccny	-	0	0	392	392
chr18	9430148	9470148	uc012azd.1	Ccny	-	0	0	392	392
chr11	3016020	3056020	uc007hrw.1	Sfi1	-	0	391	0	391
chr12	17772952	17812952	uc007ncy.1	Hpcal1	+	280	111	0	391
chr1	89471124	89511124	uc007bxb.2	Neu2	+	390	0	0	390
chr1	89471124	89511124	uc007bxa.2	Neu2	+	390	0	0	390
chr1	89496886	89536886	uc007bxd.2	Inpp5d	+	390	0	0	390
chr1	89496886	89536886	uc007bxc.2	Inpp5d	+	390	0	0	390
chr1	89496886	89536886	uc007bxf.2	Inpp5d	+	390	0	0	390
chr1	89496886	89536886	uc007bxe.2	Ship	+	390	0	0	390
chr18	80721285	80761285	uc008ftc.1	Gm2176	-	390	0	0	390
chr2	104837184	104877184	uc008lkl.1	Eif3m	-	0	0	390	390
chr2	104837300	104877300	uc008lkm.1	AK019067	+	0	0	390	390
chr5	106233529	106273529	uc008yli.1	AK085824	+	390	0	0	390
chr3	40583872	40623872	uc008pbo.1	Plk4	+	389	0	0	389
chr3	40583872	40623872	uc012cpb.1	Plk4	+	389	0	0	389
chr3	40583872	40623872	uc008pbm.1	Plk4	+	389	0	0	389
chr3	40583872	40623872	uc012cpc.1	Plk4	+	389	0	0	389
chr3	40583872	40623872	uc008pbn.1	Plk4	+	389	0	0	389
chr7	65893571	65933571	uc009hef.2	Atp10a	+	389	0	0	389
chr1	66201902	66241902	uc007bhw.1	Mtap2	+	388	0	0	388
chr1	66201902	66241902	uc007bhx.1	Mtap2	+	388	0	0	388
chr3	14591221	14631221	uc008oql.1	1810022K09Rik	-	388	0	0	388
chr3	14591256	14631256	uc008oqn.1	1810022K09Rik	-	388	0	0	388
chr3	14591256	14631256	uc008oqm.1	1810022K09Rik	-	388	0	0	388
chr3	14621726	14661726	uc008oqo.2	Car13	+	388	0	0	388
chr12	59350245	59390245	uc007npv.2	Clec14a	-	387	0	0	387
chr7	148227172	148267172	uc009kje.1	B4galnt4	+	0	0	387	387
chr7	148229735	148269735	uc009kjf.1	B4galnt4	+	0	0	387	387
chr7	148230358	148270358	uc012fwn.1	B4galnt4	+	0	0	387	387
chr12	41494178	41534178	uc007nli.1	mKIAA0716	+	386	0	0	386
chr12	41496662	41536662	uc007nlj.1	Dock4	+	386	0	0	386
chr12	102126408	102166408	uc007ota.2	Gpr68	-	386	0	0	386
chr12	102126408	102166408	uc007otb.2	Gpr68	-	386	0	0	386
chr12	102132001	102172001	uc007otc.1	Ccdc88c	-	386	0	0	386
chr14	70180626	70220626	uc011zny.1	Dbc2	-	386	0	0	386
chr14	70185352	70225352	uc011znx.1	Rhobtb2	-	386	0	0	386
chr14	70185352	70225352	uc007umy.2	Rhobtb2	-	386	0	0	386
chr1	132787873	132827873	uc007cmr.1	Il20	-	0	385	0	385
chr1	132787873	132827873	uc011wrm.1	Il20	-	0	385	0	385
chr13	64985196	65025196	uc007qyz.1	Cntnap3	-	385	0	0	385
chr13	64998713	65038713	uc007qza.2	4930458L03Rik	+	385	0	0	385
chr6	50386169	50426169	uc009bwz.2	Osbpl3	-	385	0	0	385
chr6	50386169	50426169	uc009bxb.1	Osbpl3	-	385	0	0	385
chr9	103922951	103962951	uc009rhe.1	Nphp3	+	385	0	0	385
chr15	75751381	75791381	uc007whu.1	Zfp623	+	384	0	0	384
chr15	75779614	75819614	uc007whv.1	Zfp707	+	384	0	0	384
chr15	75779614	75819614	uc011zun.1	Zfp707	+	384	0	0	384
chr15	75779614	75819614	uc007whw.1	Zfp707	+	384	0	0	384
chr15	75779614	75819614	uc007whx.1	Zfp707	+	384	0	0	384
chr17	45530173	45570173	uc012atz.1	AB340047	+	384	0	0	384
chr17	45550363	45590363	uc012aua.1	AB339929	+	384	0	0	384
chr17	45550656	45590656	uc008cqj.1	Cdc5l	-	384	0	0	384
chr17	45550656	45590656	uc008cqk.1	mKIAA0432	-	384	0	0	384
chr17	45550779	45590779	uc008cql.1	B230354K17Rik	+	384	0	0	384
chr17	45550779	45590779	uc008cqm.1	AK046225	+	384	0	0	384
chr1	95607680	95647680	uc007cei.1	AK143968	+	383	0	0	383
chr14	54736452	54776452	uc007tty.1	Tcrd	+	383	0	0	383
chr14	54748969	54788969	uc007ttz.1	Gm6683	-	383	0	0	383
chr14	54756959	54796959	uc007tub.1	TCR-alpha	+	383	0	0	383
chr14	54758182	54798182	uc007tuc.1	U86728	+	383	0	0	383
chr14	54758937	54798937	uc007tud.1	U89738	+	383	0	0	383
chr14	54762325	54802325	uc007tue.2	Tcra	+	383	0	0	383
chr14	54764994	54804994	uc007tuf.2	Tcra	+	383	0	0	383
chr14	54767265	54807265	uc007tug.1	TCR-alpha	+	383	0	0	383
chr14	54768360	54808360	uc007tuh.1	TCR-alpha	+	383	0	0	383
chr14	54769483	54809483	uc007tui.2	Tcra	+	383	0	0	383
chr2	4650581	4690581	uc012bou.1	Bend7	+	0	383	0	383
chr11	29406435	29446435	uc007ihc.1	Mtif2	+	0	0	382	382
chr14	59940167	59980167	uc011zml.1	Gm4902	-	382	0	0	382
chr14	59964327	60004327	uc007ueg.2	D14Ertd668e	-	382	0	0	382
chr14	59964327	60004327	uc007ueh.2	D14Ertd668e	-	382	0	0	382
chr14	59964327	60004327	uc007uef.2	Phf11	-	382	0	0	382
chr14	66204103	66244103	uc011znp.1	Gm600	+	0	382	0	382
chr18	7588980	7628980	uc008dzw.1	Mpp7	-	382	0	0	382
chr18	67201142	67241142	uc008fkh.1	DQ725027	-	249	133	0	382
chr8	85274938	85314938	uc009mjo.1	Zfp330	-	0	0	382	382
chr8	85278025	85318025	uc009mjp.1	Zfp330	-	0	0	382	382
chr16	4193404	4233404	uc007xzl.1	Crebbp	-	381	0	0	381
chr16	4208058	4248058	uc007xzn.1	AK005958	-	381	0	0	381
chr16	4209109	4249109	uc007xzo.1	AK015463	-	381	0	0	381
chr16	4209228	4249228	uc007xzp.1	Gm5766	+	381	0	0	381
chr3	27817601	27857601	uc008ott.2	Pld1	+	381	0	0	381
chr2	3011495	3051495	uc008idm.1	Fam171a1	+	380	0	0	380
chr2	3015659	3055659	uc008idn.1	Fam171a1	+	380	0	0	380
chr2	3015659	3055659	uc008ido.1	Fam171a1	+	380	0	0	380
chr9	86561206	86601206	uc009qxr.2	Me1	-	0	0	380	380
chr9	86569492	86609492	uc009qxt.1	AK046134	+	0	0	380	380
chr9	86569947	86609947	uc009qxs.2	Me1	-	0	0	380	380
chr9	86569947	86609947	uc012gxt.1	Me1	-	0	0	380	380
chr13	19383180	19423180	uc007pou.1	Tcrg	-	379	0	0	379
chr18	3279476	3319476	uc008dxm.2	Crem	-	379	0	0	379
chr18	3279476	3319476	uc008dxv.2	Crem	-	379	0	0	379
chr18	3279476	3319476	uc012ayw.1	Crem	-	379	0	0	379
chr3	63486276	63526276	uc008pjt.1	Plch1	-	0	0	379	379
chr3	63500010	63540010	uc008pju.2	Plch1	-	0	0	379	379
chr6	49024651	49064651	uc009bwj.1	AK045244	-	379	0	0	379
chr10	5978773	6018773	uc007ehh.1	Akap12	-	378	0	0	378
chr4	104366226	104406226	uc008txx.1	Y08382	+	0	0	378	378
chr4	106144848	106184848	uc008tyj.1	Bsnd	-	378	0	0	378
chr4	106158940	106198940	uc008tyk.1	AK028711	-	378	0	0	378
chr12	110286427	110326427	uc007pal.1	Begain	-	377	0	0	377
chr13	37523026	37563026	uc007qct.1	AK008767	-	377	0	0	377
chr3	93226251	93266251	uc012cti.1	Tchh	+	377	0	0	377
chr3	138132346	138172346	uc008rnm.1	Metap1	-	0	0	377	377
chr3	138132346	138172346	uc008rnl.1	Metap1	-	0	0	377	377
chr8	81798579	81838579	uc009mim.1	Mmaa	-	377	0	0	377
chr8	81798855	81838855	uc009min.2	Mmaa	-	377	0	0	377
chr8	81799021	81839021	uc009mio.1	AK041972	+	377	0	0	377
chr1	158384459	158424459	uc007dcj.1	Soat1	-	376	0	0	376
chr1	158384459	158424459	uc007dck.1	Soat1	-	376	0	0	376
chr10	107329190	107369190	uc011xnc.1	Gm6924	-	376	0	0	376
chr13	22016962	22056962	uc007pry.1	Zfp184	+	376	0	0	376
chr13	22016962	22056962	uc011yww.1	Zfp184	+	376	0	0	376
chr16	11220933	11260933	uc007yfd.2	Gspt1	-	292	84	0	376
chr17	74832506	74872506	uc012axf.1	Nlrc4	-	375	0	0	375
chr17	74838448	74878448	uc008doc.1	Nlrc4	-	375	0	0	375
chr19	53583807	53623807	uc008hwx.1	Dusp5	+	375	0	0	375
chr5	101128702	101168702	uc008yhw.1	Hpse	-	375	0	0	375
chr5	101128702	101168702	uc008yhy.1	Hpse	-	375	0	0	375
chr6	84017785	84057785	uc009cou.1	Dysf	+	375	0	0	375
chr6	124926737	124966737	uc009dst.2	C530028O21Rik	+	375	0	0	375
chr6	124928454	124968454	uc009dsu.2	C530028O21Rik	+	375	0	0	375
chr6	124928627	124968627	uc009dsv.2	C530028O21Rik	+	375	0	0	375
chr6	124939255	124979255	uc009dsw.1	Zfp384	+	375	0	0	375
chr6	124939255	124979255	uc009dsx.1	Zfp384	+	375	0	0	375
chr6	124939822	124979822	uc009dsy.1	Zfp384	+	375	0	0	375
chr6	124939822	124979822	uc009dsz.1	Zfp384	+	375	0	0	375
chr13	37613225	37653225	uc007qcu.1	AK155516	+	374	0	0	374
chr3	28659622	28699622	uc008ouc.1	AK007174	-	374	0	0	374
chr3	28660232	28700232	uc008oud.1	Eif5a2	+	374	0	0	374
chr4	106719471	106759471	uc008tza.2	Mrpl37	-	374	0	0	374
chr4	106719623	106759623	uc008tzb.1	Cyb5rl	+	374	0	0	374
chr4	106721209	106761209	uc008tzc.1	Cyb5rl	+	374	0	0	374
chr4	106721216	106761216	uc012dib.1	mFLJ00377	+	374	0	0	374
chr4	106721216	106761216	uc008tzd.1	Cyb5rl	+	374	0	0	374
chr4	106722720	106762720	uc008tze.1	Cyb5rl	+	374	0	0	374
chr7	30106887	30146887	uc009gbt.1	Sipa1l3	-	374	0	0	374
chr7	30119316	30159316	uc009gbp.1	Sipa1l3	-	374	0	0	374
chr7	30119316	30159316	uc009gbq.1	Sipa1l3	-	374	0	0	374
chr19	24085509	24125509	uc008hak.2	Fam189a2	-	372	0	0	372
chr2	90705942	90745942	uc008ktq.1	C1qtnf4	+	372	0	0	372
chr2	90724878	90764878	uc008ktr.1	Ndufs3	-	372	0	0	372
chr2	90724940	90764940	uc008kts.1	Kbtbd4	+	372	0	0	372
chr2	90724942	90764942	uc008ktt.1	Kbtbd4	+	372	0	0	372
chr6	43206802	43246802	uc009bsm.2	Arhgef5	+	372	0	0	372
chr6	43209441	43249441	uc009bsn.1	Arhgef5	+	372	0	0	372
chr4	84172309	84212309	uc008tlh.2	Bnc2	-	371	0	0	371
chr4	84172309	84212309	uc008tlg.2	Bnc2	-	371	0	0	371
chr6	121566190	121606190	uc009doq.1	A2m	+	0	371	0	371
chr1	165958364	165998364	uc007dhx.1	Sele	+	370	0	0	370
chr1	165972206	166012206	uc007dhy.2	Sell	+	370	0	0	370
chr1	165972206	166012206	uc011wuv.1	Sell	+	370	0	0	370
chr1	165973183	166013183	uc011wuw.1	Sell	+	370	0	0	370
chr10	93590675	93630675	uc007gvo.2	Nr2c1	+	370	0	0	370
chr10	93590697	93630697	uc007gvn.1	AK029258	+	370	0	0	370
chr10	93599030	93639030	uc007gvp.2	Nr2c1	+	370	0	0	370
chr11	43227232	43267232	uc007imq.1	Slu7	+	370	0	0	370
chr11	43227232	43267232	uc007imp.1	Slu7	+	370	0	0	370
chr14	52453442	52493442	uc007tnf.1	Ear6	+	257	0	113	370
chr14	52453672	52493672	uc011zkd.1	Ear7	+	257	0	113	370
chr5	45821468	45861468	uc008xix.2	Qdpr	-	370	0	0	370
chr5	45824989	45864989	uc012dvy.1	Clrn2	+	370	0	0	370
chr5	104844129	104884129	uc008ykj.2	Spp1	+	370	0	0	370
chr5	104844129	104884129	uc008yki.2	Spp1	+	370	0	0	370
chr5	104845210	104885210	uc008ykk.2	Spp1	+	370	0	0	370
chr5	104868475	104908475	uc012eab.1	Pkd2	+	370	0	0	370
chr5	104868475	104908475	uc012eac.1	Pkd2	+	370	0	0	370
chr5	150863196	150903196	uc009atr.2	Great	+	370	0	0	370
chr12	118469289	118509289	uc011yvr.1	Mir153	+	369	0	0	369
chr2	80211520	80251520	uc008khk.1	AK139560	+	0	0	369	369
chr2	11607162	11647162	uc008iir.1	Il15ra	+	368	0	0	368
chr2	11607162	11647162	uc008iis.1	IL15ra	+	368	0	0	368
chr2	11607162	11647162	uc008iit.1	Il15ra	+	368	0	0	368
chr2	11607162	11647162	uc008iiu.1	IL15ra	+	368	0	0	368
chr2	11607162	11647162	uc008iiv.1	IL15ra	+	368	0	0	368
chr2	11607474	11647474	uc008iiw.1	Il15ra	+	368	0	0	368
chr2	11607474	11647474	uc008ija.1	Il15ra	+	368	0	0	368
chr2	11607474	11647474	uc008iix.1	Il15ra	+	368	0	0	368
chr2	11607474	11647474	uc008iiy.1	Il15ra	+	368	0	0	368
chr2	11607474	11647474	uc008iiz.1	Il15ra	+	368	0	0	368
chr10	84198792	84238792	uc007gkv.1	Rfx4	+	0	0	367	367
chr13	58843672	58883672	uc007quf.1	AK015470	-	367	0	0	367
chr13	58843672	58883672	uc007qug.1	AK030052	-	367	0	0	367
chr8	113225383	113265383	uc009nkx.1	Mtss1l	+	367	0	0	367
chr8	113229625	113269625	uc009nky.1	Mtss1l	+	367	0	0	367
chr8	113259550	113299550	uc012gko.1	Il34	-	367	0	0	367
chr19	29018163	29058163	uc012bke.1	4430402I18Rik	-	0	0	366	366
chr19	29018163	29058163	uc012bkf.1	4430402I18Rik	-	0	0	366	366
chr19	29018409	29058409	uc008hcr.2	Ppapdc2	+	0	0	366	366
chr19	29018644	29058644	uc008hcq.1	4430402I18Rik	-	0	0	366	366
chr19	29022220	29062220	uc008hcp.1	4430402I18Rik	-	0	0	366	366
chr3	65450149	65490149	uc008pks.2	Lekr1	+	0	0	366	366
chr3	65450149	65490149	uc012cqf.1	Lekr1	+	0	0	366	366
chr7	16405028	16445028	uc009fgk.1	Obox6	-	263	103	0	366
chr1	188553237	188593237	uc007dzq.1	Rrp15	-	0	365	0	365
chr1	188553274	188593274	uc007dzr.1	AK020767	+	0	365	0	365
chr1	65149767	65189767	uc011wmi.1	D630023F18Rik	-	364	0	0	364
chr1	65149767	65189767	uc007bhm.1	D630023F18Rik	-	364	0	0	364
chr1	65149767	65189767	uc007bhl.1	D630023F18Rik	-	364	0	0	364
chr11	24610722	24650722	uc011xsh.1	Gm10466	-	364	0	0	364
chr11	72095130	72135130	uc007jyr.2	Xaf1	+	364	0	0	364
chr11	72095130	72135130	uc007jyq.2	Xaf1	+	364	0	0	364
chr11	72095130	72135130	uc011xyi.1	Xaf1	+	364	0	0	364
chr17	57150930	57190930	uc008ddr.2	Khsrp	-	364	0	0	364
chr17	57161077	57201077	uc008ddt.1	Slc25a41	-	364	0	0	364
chr17	57161077	57201077	uc008dds.1	Slc25a41	-	364	0	0	364
chr14	64205366	64245366	uc007uhu.2	Xkr6	+	0	0	363	363
chr16	96437407	96477407	uc008acv.2	B3galt5	+	363	0	0	363
chr5	30828209	30868209	uc008wvo.1	Cib4	-	363	0	0	363
chr11	48664848	48704848	uc007ipg.1	Irgm1	-	361	0	0	361
chr17	57347559	57387559	uc008deg.1	C3	-	0	0	360	360
chr6	148873156	148913156	uc009etq.1	Fam60a	-	360	0	0	360
chr6	148873388	148913388	uc009ets.1	AK087382	+	360	0	0	360
chr6	148874954	148914954	uc009etr.1	Fam60a	-	360	0	0	360
chr11	29406412	29446412	uc007ihb.1	AK051928	+	0	0	359	359
chr11	11566215	11606215	uc007iak.1	Ikzf1	+	358	0	0	358
chr11	11566215	11606215	uc007iaj.1	Ikzf1	+	358	0	0	358
chr11	11566215	11606215	uc007iam.1	Ikzf1	+	358	0	0	358
chr11	11566215	11606215	uc007ial.1	Ikzf1	+	358	0	0	358
chr11	11570179	11610179	uc007iaq.1	Ikzf1	+	358	0	0	358
chr11	11570179	11610179	uc007iap.1	Ikzf1	+	358	0	0	358
chr11	11570179	11610179	uc007ian.1	Ikzf1	+	358	0	0	358
chr11	11570179	11610179	uc007iao.1	Ikzf1	+	358	0	0	358
chr11	11580207	11620207	uc011xrn.1	Ikzf1	+	358	0	0	358
chr11	85595286	85635286	uc007krz.2	Bcas3	+	358	0	0	358
chr11	85607501	85647501	uc007ksa.2	Bcas3	+	358	0	0	358
chr9	123996921	124036921	uc012hdh.1	Ccr2	+	0	0	357	357
chr9	123996921	124036921	uc009shc.1	Ccr2	+	0	0	357	357
chr9	124016281	124056281	uc009shd.2	Ccr5	+	0	0	357	357
chr1	52023991	52063991	uc011wkn.1	Stat4	+	356	0	0	356
chr11	3017139	3057139	uc007hry.1	AK050795	+	0	356	0	356
chr16	13883228	13923228	uc007ygl.1	Pdxdc1	-	356	0	0	356
chr16	13883228	13923228	uc007ygm.1	Pdxdc1	-	356	0	0	356
chr16	13883228	13923228	uc007ygn.1	Pdxdc1	-	356	0	0	356
chr16	13883253	13923253	uc007ygo.1	Mpv17l	+	356	0	0	356
chr16	13910314	13950314	uc007ygp.1	Mpv17l	+	356	0	0	356
chr16	13920722	13960722	uc007ygq.1	Mpv17l	+	356	0	0	356
chr16	13920787	13960787	uc007ygr.1	Mpv17l	+	356	0	0	356
chr5	66990056	67030056	uc008xpc.2	Apbb2	-	0	0	356	356
chr5	66990056	67030056	uc008xox.2	Apbb2	-	0	0	356	356
chr5	66990056	67030056	uc008xpa.2	Apbb2	-	0	0	356	356
chr5	66990056	67030056	uc008xpb.2	Apbb2	-	0	0	356	356
chr5	66990056	67030056	uc008xoz.2	Apbb2	-	0	0	356	356
chr5	66990056	67030056	uc008xoy.2	Apbb2	-	0	0	356	356
chr5	66990056	67030056	uc008xpd.2	Apbb2	-	0	0	356	356
chr18	68439987	68479987	uc008fni.1	4933403F05Rik	-	355	0	0	355
chr18	68440008	68480008	uc008fnj.2	Rnmt	+	355	0	0	355
chr18	68440008	68480008	uc008fnk.2	Rnmt	+	355	0	0	355
chr18	68440008	68480008	uc012bem.1	Rnmt	+	355	0	0	355
chr10	45277634	45317634	uc007fad.2	Hace1	+	0	0	354	354
chr19	10924269	10964269	uc008grc.1	Tmem132a	-	354	0	0	354
chr19	10924269	10964269	uc008grd.1	Tmem132a	-	354	0	0	354
chr19	10936233	10976233	uc008gre.1	Tmem109	-	354	0	0	354
chr19	10949781	10989781	uc008grf.1	Prpf19	+	354	0	0	354
chr19	10949781	10989781	uc008grg.1	Prpf19	+	354	0	0	354
chr5	137871851	137911851	uc009acl.1	Zan	-	354	0	0	354
chr5	137898292	137938292	uc012eey.1	Zan	-	354	0	0	354
chr6	127756327	127796327	uc009ebl.1	DQ556074	+	354	0	0	354
chr14	20882394	20922394	uc007siy.2	1810063B07Rik	-	353	0	0	353
chr5	37704256	37744256	uc008xfp.1	Evc	-	353	0	0	353
chr5	37708120	37748120	uc008xfo.2	Evc	-	353	0	0	353
chr5	37708120	37748120	uc008xfq.2	Evc	-	353	0	0	353
chr5	37709716	37749716	uc008xfr.2	Evc2	+	353	0	0	353
chr5	37709716	37749716	uc008xfs.2	Evc2	+	353	0	0	353
chr6	125424441	125464441	uc009duo.1	AK046349	+	353	0	0	353
chr6	125424773	125464773	uc009dun.1	Cd9	-	353	0	0	353
chr14	115325156	115365156	uc007uyf.1	AK007006	-	352	0	0	352
chr14	115325170	115365170	uc007uyg.1	AK015607	-	352	0	0	352
chr17	43685399	43725399	uc012atr.1	Pla2g7	+	351	0	0	351
chr17	43685399	43725399	uc008cpe.1	Pla2g7	+	351	0	0	351
chr17	43685399	43725399	uc008cpd.1	Pla2g7	+	351	0	0	351
chr17	43708458	43748458	uc008cpg.1	AK161361	-	351	0	0	351
chr17	43709381	43749381	uc008cph.1	AK006933	-	351	0	0	351
chr1	95631415	95671415	uc007cef.1	Thap4	-	350	0	0	350
chr1	95631415	95671415	uc007ceg.1	Thap4	-	350	0	0	350
chr1	95631415	95671415	uc007ceh.1	Thap4	-	350	0	0	350
chr1	155727074	155767074	uc007daq.1	Glul	+	0	0	350	350
chr1	155727338	155767338	uc007dan.1	AK044033	-	0	0	350	350
chr3	127520410	127560410	uc008rhp.1	Ap1ar	-	350	0	0	350
chr12	104277288	104317288	uc007ouy.1	Unc79	+	349	0	0	349
chr13	73744448	73784448	uc011zbo.1	Tert	+	349	0	0	349
chr13	73744448	73784448	uc007rdr.1	Tert	+	349	0	0	349
chr13	73744448	73784448	uc007rdq.1	Tert	+	349	0	0	349
chr13	73744448	73784448	uc007rdp.1	Tert	+	349	0	0	349
chr13	73753804	73793804	uc011zbq.1	Tert	+	349	0	0	349
chr13	73753804	73793804	uc011zbp.1	Tert	+	349	0	0	349
chr14	53067136	53107136	uc007tpm.1	Olfr1508	-	0	0	349	349
chr14	53090721	53130721	uc007tpn.2	Olfr1507	-	0	0	349	349
chr14	53095370	53135370	uc011zko.1	Olfr1507	-	0	0	349	349
chr7	117489411	117529411	uc012fsf.1	Sbf2	-	349	0	0	349
chr12	101182708	101222708	uc007osj.2	Kcnk13	+	348	0	0	348
chr12	101182708	101222708	uc007osl.2	Kcnk13	+	348	0	0	348
chr12	101182708	101222708	uc007osi.2	Kcnk13	+	348	0	0	348
chr4	137786325	137826325	uc008vkm.1	Sh2d5	+	347	0	0	347
chr4	137786325	137826325	uc008vko.2	Kif17	+	347	0	0	347
chr4	137786325	137826325	uc008vkn.1	Sh2d5	+	347	0	0	347
chr4	137798165	137838165	uc008vkr.2	Kif17	+	347	0	0	347
chr4	137798165	137838165	uc008vkq.2	Kif17	+	347	0	0	347
chr4	137798165	137838165	uc008vkp.1	Kif17	+	347	0	0	347
chr11	96192945	96232945	uc007lby.1	Hoxb2	+	0	0	346	346
chr11	96207071	96247071	uc007lbz.2	Hoxb1	+	0	0	346	346
chr15	39557477	39597477	uc011zsl.1	Tm7sf4	+	345	0	0	345
chr15	39557477	39597477	uc011zsn.1	Tm7sf4	+	345	0	0	345
chr15	39557477	39597477	uc011zsm.1	Tm7sf4	+	345	0	0	345
chr15	39557477	39597477	uc007voj.1	Tm7sf4	+	345	0	0	345
chr15	39557477	39597477	uc007voi.1	Tm7sf4	+	345	0	0	345
chr16	33360813	33400813	uc007zaa.1	AK160141	-	0	0	345	345
chr16	33360860	33400860	uc007zab.1	Zfp148	+	0	0	345	345
chr2	93132672	93172672	uc012bzs.1	Tspan18	-	345	0	0	345
chr2	93154644	93194644	uc012bzr.1	Tspan18	-	345	0	0	345
chr2	93154644	93194644	uc008lfv.2	Tspan18	-	345	0	0	345
chr2	93154644	93194644	uc008lfw.2	Tspan18	-	345	0	0	345
chr3	94670880	94710880	uc008qhe.2	Psmb4	-	345	0	0	345
chr3	19043065	19083065	uc008oro.1	Armc1	-	0	344	0	344
chr4	32817545	32857545	uc008sfc.1	AK037999	+	344	0	0	344
chr4	147912535	147952535	uc008vuv.2	Exosc10	+	344	0	0	344
chr4	147912535	147952535	uc008vuu.2	Exosc10	+	344	0	0	344
chr4	147912535	147952535	uc012dpp.1	Exosc10	+	344	0	0	344
chr4	147912535	147952535	uc008vut.2	Exosc10	+	344	0	0	344
chr15	35848001	35888001	uc007vmi.1	Cox6c	-	343	0	0	343
chr8	74513525	74553525	uc009mfe.2	Cyp4f18	-	343	0	0	343
chr12	105262653	105302653	uc007owp.1	Serpina12	-	342	0	0	342
chr12	105296168	105336168	uc011yrd.1	Serpina4-ps1	+	342	0	0	342
chr12	105296168	105336168	uc011yrc.1	Serpina4-ps1	+	342	0	0	342
chr12	105296168	105336168	uc007owq.2	Serpina4-ps1	+	342	0	0	342
chr13	67860629	67900629	uc007rbn.2	Zfp493	+	342	0	0	342
chr16	87361438	87401438	uc007zuf.1	Rnf160	-	145	197	0	342
chr2	111829341	111869341	uc008log.1	Olfr1310	-	342	0	0	342
chr2	111842009	111882009	uc008loh.1	Olfr1311	-	342	0	0	342
chr5	121634509	121674509	uc008ziq.3	Rpl6	+	0	0	341	341
chr13	31019543	31059543	uc007pzf.1	Hus1b	-	340	0	0	340
chr13	31022167	31062167	uc007pzc.1	Exoc2	-	340	0	0	340
chr13	31045916	31085916	uc007pze.1	Exoc2	-	340	0	0	340
[truncated: 2,983 more rows]

## Sheet: Striatal M2 Module
# GSE65774: Striatum RNA M2 module (blue)	Gene Name	Htt.WT.nt	Htt.Shared.nt	Htt.Q111.nt	Htt.Summed.nt
378938	Malat1	1472	0	1650	3122
51367	Pop5	20	0	2178	2198
5763	Ptms	0	0	2090	2090
8079	Mlf2	0	0	2090	2090
1843	Dusp1	0	0	1611	1611
6533	Slc6a6	0	0	1566	1566
808	Calm3	0	0	1420	1420
23613	Zmynd8	0	0	1322	1322
23102	Tbc1d2b	0	0	1205	1205
1103	Chat	971	0	0	971
271	Ampd2	0	0	904	904
9440	Med17	316	0	576	892
64866	Cdcp1	852	0	0	852
25791	Ngef	831	0	0	831
22938	Snw1	811	0	0	811
147991	Dpy19l3	0	0	806	806
1181	Clcn2	0	0	796	796
8493	Ppm1d	0	0	746	746
79679	Vtcn1	0	0	737	737
10257	Abcc4	723	0	0	723
6506	Slc1a2	706	0	0	706
5990	Rfx2	680	0	0	680
5170	Pdpk1	668	0	0	668
57134	Man1c1	621	0	0	621
79026	Ahnak	530	85	0	615
23237	Arc	0	0	607	607
2030	Slc29a1	0	0	605	605
4298	Mllt1	605	0	0	605
5499	Ppp1ca	586	0	0	586
374403	Tbc1d10c	586	0	0	586
1397	Crip2	557	0	0	557
5950	Rbp4	554	0	0	554
93035	Pkhd1l1	530	0	0	530
83891	Snx25	0	0	523	523
3857	Krt9	0	0	518	518
5744	Pthlh	509	0	0	509
3776	Kcnk2	505	0	0	505
9312	Kcnb2	496	0	0	496
2774	Gnal	249	225	0	474
10787	Nckap1	0	0	473	473
654	Bmp6	468	0	0	468
10610	St6galnac2	460	0	0	460
10486	Cap2	0	0	445	445
2593	Gamt	444	0	0	444
123099	Degs2	436	0	0	436
7145	Tns1	425	0	0	425
10678	B3gnt2	422	0	0	422
2967	Gtf2h3	0	416	0	416
57696	Ddx55	0	416	0	416
8683	Srsf9	415	0	0	415
23149	Fcho1	414	0	0	414
337876	Chsy3	408	0	0	408
5362	Plxna2	407	0	0	407
11172	Insl6	0	0	407	407
27244	Sesn1	399	0	0	399
84623	Kirrel3	397	0	0	397
901	Ccng2	393	0	0	393
9814	Sfi1	0	391	0	391
4759	Neu2	390	0	0	390
9732	Dock4	386	0	0	386
23221	Rhobtb2	386	0	0	386
440193	Ccdc88c	386	0	0	386
79937	Cntnap3	385	0	0	385
221061	Fam171a1	380	0	0	380
166785	Mmaa	377	0	0	377
23094	Sipa1l3	374	0	0	374
4722	Ndufs3	372	0	0	372
5992	Rfx4	0	0	367	367
146433	Il34	367	0	0	367
8570	Khsrp	364	0	0	364
54972	Tmem132a	354	0	0	354
57531	Hace1	0	0	354	354
79073	Tmem109	354	0	0	354
2752	Glul	0	0	350	350
55435	Ap1ar	350	0	0	350
57576	Kif17	347	0	0	347
400745	Sh2d5	347	0	0	347
5394	Exosc10	344	0	0	344
55082	Arglu1	334	0	0	334
445	Ass1	327	0	0	327
22917	Zp1	319	0	0	319
6840	Svil	312	0	0	312
57128	Lyrm4	307	0	0	307
408	Arrb1	306	0	0	306
23646	Pld3	306	0	0	306
3178	Hnrnpa1	0	0	304	304
340719	Nanos1	297	0	0	297
1455	Csnk1g2	295	0	0	295
27092	Cacng4	293	0	0	293
214	Alcam	0	0	284	284
23037	Pdzd2	278	0	0	278
642968	Fam163b	0	277	0	277
11255	Hrh3	272	0	0	272
384	Arg2	261	0	0	261
1026	Cdkn1a	227	8	8	243
23373	Crtc1	0	0	237	237
79085	Slc25a23	226	0	0	226
120892	Lrrk2	0	213	0	213
7268	Ttc4	0	194	0	194
368	Abcc6	192	0	0	192
23420	Nomo1	192	0	0	192
11338	U2af2	177	0	0	177
29903	Ccdc106	177	0	0	177
22986	Sorcs3	175	0	0	175
9743	Arhgap32	0	0	160	160
126520	Plk5	46	0	108	154
25896	Ints7	0	0	140	140
3751	Kcnd2	0	0	132	132
7479	Wnt8b	125	0	0	125
57569	Arhgap20	0	117	0	117
81831	Neto2	113	0	0	113
9693	Rapgef2	104	0	0	104
84929	Fibcd1	100	0	0	100
29028	Atad2	0	0	93	93
55093	Wdyhv1	0	0	93	93
5287	Pik3c2b	0	0	83	83
9696	Crocc	80	0	0	80
199870	Fam76a	0	0	77	77
266629	Sec14l3	0	70	0	70
8439	Nsmaf	0	65	0	65
8601	Rgs20	64	0	0	64
23345	Syne1	0	58	0	58
1050	Cebpa	56	0	0	56
5525	Ppp2r5a	52	0	0	52
58513	Eps15l1	49	0	0	49
84912	Slc35b4	47	0	0	47
132204	Synpr	0	46	0	46
93099	Dmkn	43	0	0	43
6457	Sh3gl3	40	0	0	40
8671	Slc4a4	8	0	31	39
116135	Lrrc3b	0	0	38	38
144404	Tmem120b	38	0	0	38
57703	Cwc22	36	0	0	36
89845	Abcc10	23	0	13	36
2783	Gnb2	35	0	0	35
5347	Plk1	34	0	0	34
90362	Fam110b	32	0	0	32
54622	Arl15	0	31	0	31
23387	Sik3	29	0	0	29
3680	Itga9	0	28	0	28
3800	Kif5c	19	0	0	19
55227	Lrrc1	16	0	0	16
84133	Znrf3	10	0	0	10
9343	Eftud2	0	8	0	8
5463	Pou6f1	0	0	6	6
53832	Il20ra	0	0	6	6
645426	Tmem191c	2	0	0	2
27	Abl2	0	0	0	0
30	Acaa1	0	0	0	0
39	Acat2	0	0	0	0
47	Acly	0	0	0	0
51	Acox1	0	0	0	0
58	Acta1	0	0	0	0
71	Actg1	0	0	0	0
81	Actn4	0	0	0	0
87	Actn1	0	0	0	0
88	Actn2	0	0	0	0
90	Acvr1	0	0	0	0
94	Acvrl1	0	0	0	0
95	Acy1	0	0	0	0
109	Adcy3	0	0	0	0
111	Adcy5	0	0	0	0
118	Add1	0	0	0	0
135	Adora2a	0	0	0	0
152	Adra2c	0	0	0	0
159	Adss	0	0	0	0
163	Ap2b1	0	0	0	0
182	Jag1	0	0	0	0
185	Agtr1	0	0	0	0
208	Akt2	0	0	0	0
268	Amh	0	0	0	0
272	Ampd3	0	0	0	0
275	Amt	0	0	0	0
313	Aoah	0	0	0	0
314	Aoc2	0	0	0	0
377	Arf3	0	0	0	0
379	Arl4d	0	0	0	0
403	Arl3	0	0	0	0
407	Arr3	0	0	0	0
476	Atp1a1	0	0	0	0
483	Atp1b3	0	0	0	0
490	Atp2b1	0	0	0	0
491	Atp2b2	0	0	0	0
554	Avpr2	0	0	0	0
575	Adgrb1	0	0	0	0
576	Adgrb2	0	0	0	0
583	Bbs2	0	0	0	0
613	Bcr	0	0	0	0
617	Bcs1l	0	0	0	0
629	Cfb	0	0	0	0
645	Blvrb	0	0	0	0
650	Bmp2	0	0	0	0
655	Bmp7	0	0	0	0
664	Bnip3	0	0	0	0
677	Zfp36l1	0	0	0	0
687	Klf9	0	0	0	0
720	C4a	0	0	0	0
721	C4b	0	0	0	0
744	Mpped2	0	0	0	0
752	Fmnl1	0	0	0	0
754	Pttg1ip	0	0	0	0
757	Tmem50b	0	0	0	0
768	Ca9	0	0	0	0
770	Ca11	0	0	0	0
771	Ca12	0	0	0	0
777	Cacna1e	0	0	0	0
782	Cacnb1	0	0	0	0
783	Cacnb2	0	0	0	0
784	Cacnb3	0	0	0	0
786	Cacng1	0	0	0	0
793	Calb1	0	0	0	0
801	Calm1	0	0	0	0
805	Calm2	0	0	0	0
814	Camk4	0	0	0	0
815	Camk2a	0	0	0	0
816	Camk2b	0	0	0	0
839	Casp6	0	0	0	0
874	Cbr3	0	0	0	0
894	Ccnd2	0	0	0	0
899	Ccnf	0	0	0	0
920	Cd4	0	0	0	0
923	Cd6	0	0	0	0
949	Scarb1	0	0	0	0
953	Entpd1	0	0	0	0
955	Entpd6	0	0	0	0
966	Cd59	0	0	0	0
971	Cd72	0	0	0	0
989	Sept7	0	0	0	0
994	Cdc25b	0	0	0	0
997	Cdc34	0	0	0	0
1002	Cdh4	0	0	0	0
1007	Cdh9	0	0	0	0
1018	Cdk3	0	0	0	0
1019	Cdk4	0	0	0	0
1024	Cdk8	0	0	0	0
1025	Cdk9	0	0	0	0
1084	Ceacam3	0	0	0	0
1108	Chd4	0	0	0	0
1114	Chgb	0	0	0	0
1123	Chn1	0	0	0	0
1128	Chrm1	0	0	0	0
1132	Chrm4	0	0	0	0
1139	Chrna7	0	0	0	0
1140	Chrnb1	0	0	0	0
1152	Ckb	0	0	0	0
1154	Cish	0	0	0	0
1174	Ap1s1	0	0	0	0
1191	Clu	0	0	0	0
1200	Tpp1	0	0	0	0
1209	Clptm1	0	0	0	0
1235	Ccr6	0	0	0	0
1268	Cnr1	0	0	0	0
1302	Col11a2	0	0	0	0
1382	Crabp2	0	0	0	0
1408	Cry2	0	0	0	0
1428	Crym	0	0	0	0
1436	Csf1r	0	0	0	0
1463	Ncan	0	0	0	0
1474	Cst6	0	0	0	0
1495	Ctnna1	0	0	0	0
1501	Ctnnd2	0	0	0	0
1514	Ctsl	0	0	0	0
1525	Cxadr	0	0	0	0
1540	Cyld	0	0	0	0
1548	Cyp2a6	0	0	0	0
1549	Cyp2a7	0	0	0	0
1553	Cyp2a13	0	0	0	0
1565	Cyp2d6	0	0	0	0
1582	Cyp8b1	0	0	0	0
1594	Cyp27b1	0	0	0	0
1600	Dab1	0	0	0	0
1602	Dach1	0	0	0	0
1604	Cd55	0	0	0	0
1607	Dgkb	0	0	0	0
1618	Dazl	0	0	0	0
1627	Dbn1	0	0	0	0
1628	Dbp	0	0	0	0
1636	Ace	0	0	0	0
1650	Ddost	0	0	0	0
1663	Ddx11	0	0	0	0
1687	Gsdme	0	0	0	0
1690	Coch	0	0	0	0
1716	Dguok	0	0	0	0
1734	Dio2	0	0	0	0
1736	Dkc1	0	0	0	0
1740	Dlg2	0	0	0	0
1742	Dlg4	0	0	0	0
1750	Dlx6	0	0	0	0
1775	Dnase1l2	0	0	0	0
1788	Dnmt3a	0	0	0	0
1795	Dock3	0	0	0	0
1801	Dph1	0	0	0	0
1812	Drd1	0	0	0	0
1813	Drd2	0	0	0	0
1816	Drd5	0	0	0	0
1827	Rcan1	0	0	0	0
1833	Epyc	0	0	0	0
1838	Dtnb	0	0	0	0
1839	Hbegf	0	0	0	0
1848	Dusp6	0	0	0	0
1849	Dusp7	0	0	0	0
1856	Dvl2	0	0	0	0
1889	Ece1	0	0	0	0
1901	S1pr1	0	0	0	0
1912	Phc2	0	0	0	0
1944	Efna3	0	0	0	0
1948	Efnb2	0	0	0	0
1958	Egr1	0	0	0	0
1959	Egr2	0	0	0	0
1960	Egr3	0	0	0	0
1961	Egr4	0	0	0	0
1992	Serpinb1	0	0	0	0
1994	Elavl1	0	0	0	0
2002	Elk1	0	0	0	0
2011	Mark2	0	0	0	0
2013	Emp2	0	0	0	0
2026	Eno2	0	0	0	0
2035	Epb41	0	0	0	0
2036	Epb41l1	0	0	0	0
2045	Epha7	0	0	0	0
2046	Epha8	0	0	0	0
2052	Ephx1	0	0	0	0
2053	Ephx2	0	0	0	0
2057	Epor	0	0	0	0
2064	Erbb2	0	0	0	0
2067	Ercc1	0	0	0	0
2077	Erf	0	0	0	0
2132	Ext2	0	0	0	0
2134	Extl1	0	0	0	0
2177	Fancd2	0	0	0	0
2178	Fance	0	0	0	0
2185	Ptk2b	0	0	0	0
2187	Fancb	0	0	0	0
2248	Fgf3	0	0	0	0
2256	Fgf11	0	0	0	0
2259	Fgf14	0	0	0	0
2286	Fkbp2	0	0	0	0
2290	Foxg1	0	0	0	0
2308	Foxo1	0	0	0	0
2357	Fpr1	0	0	0	0
2358	Fpr2	0	0	0	0
2532	Ackr1	0	0	0	0
2542	Slc37a4	0	0	0	0
2550	Gabbr1	0	0	0	0
2553	Gabpb1	0	0	0	0
2563	Gabrd	0	0	0	0
2615	Lrrc32	0	0	0	0
2648	Kat2a	0	0	0	0
2651	Gcnt2	0	0	0	0
2731	Gldc	0	0	0	0
2737	Gli3	0	0	0	0
2766	Gmpr	0	0	0	0
2775	Gnao1	0	0	0	0
2788	Gng7	0	0	0	0
2794	Gnl1	0	0	0	0
2810	Sfn	0	0	0	0
2812	Gp1bb	0	0	0	0
2819	Gpd1	0	0	0	0
2824	Gpm6b	0	0	0	0
2830	Gpr6	0	0	0	0
2835	Gpr12	0	0	0	0
2847	Mchr1	0	0	0	0
2849	Gpr26	0	0	0	0
2865	Ffar3	0	0	0	0
2872	Mknk2	0	0	0	0
2873	Gps1	0	0	0	0
2892	Gria3	0	0	0	0
2894	Grid1	0	0	0	0
2898	Grik2	0	0	0	0
2901	Grik5	0	0	0	0
2902	Grin1	0	0	0	0
2913	Grm3	0	0	0	0
2915	Grm5	0	0	0	0
2932	Gsk3b	0	0	0	0
2947	Gstm3	0	0	0	0
2966	Gtf2h2	0	0	0	0
2975	Gtf3c1	0	0	0	0
2979	Guca1b	0	0	0	0
2982	Gucy1a1	0	0	0	0
3004	Gzmm	0	0	0	0
3038	Has3	0	0	0	0
3064	Htt	0	0	0	0
3071	Nckap1l	0	0	0	0
3104	Zbtb48	0	0	0	0
3105	Hla-a	0	0	0	0
3108	Hla-dma	0	0	0	0
3145	Hmbs	0	0	0	0
3150	Hmgn1	0	0	0	0
3155	Hmgcl	0	0	0	0
3164	Nr4a1	0	0	0	0
3208	Hpca	0	0	0	0
3257	Hps1	0	0	0	0
3265	Hras	0	0	0	0
3268	Agfg2	0	0	0	0
3344	Foxn2	0	0	0	0
3351	Htr1b	0	0	0	0
3352	Htr1d	0	0	0	0
3360	Htr4	0	0	0	0
3362	Htr6	0	0	0	0
3394	Irf8	0	0	0	0
3400	Id4	0	0	0	0
3429	Ifi27	0	0	0	0
3476	Igbp1	0	0	0	0
3487	Igfbp4	0	0	0	0
3489	Igfbp6	0	0	0	0
3491	Cyr61	0	0	0	0
3560	Il2rb	0	0	0	0
3587	Il10ra	0	0	0	0
3609	Ilf3	0	0	0	0
3617	Impg1	0	0	0	0
3620	Ido1	0	0	0	0
3624	Inhba	0	0	0	0
3631	Inpp4a	0	0	0	0
3636	Inppl1	0	0	0	0
3656	Irak2	0	0	0	0
3678	Itga5	0	0	0	0
3704	Itpa	0	0	0	0
3706	Itpka	0	0	0	0
3708	Itpr1	0	0	0	0
3726	Junb	0	0	0	0
3728	Jup	0	0	0	0
3735	Kars	0	0	0	0
3739	Kcna4	0	0	0	0
3741	Kcna5	0	0	0	0
3745	Kcnb1	0	0	0	0
3759	Kcnj2	0	0	0	0
3761	Kcnj4	0	0	0	0
3767	Kcnj11	0	0	0	0
3770	Kcnj14	0	0	0	0
3775	Kcnk1	0	0	0	0
3785	Kcnq2	0	0	0	0
3788	Kcns2	0	0	0	0
3815	Kit	0	0	0	0
3858	Krt10	0	0	0	0
3899	Aff3	0	0	0	0
3909	Lama3	0	0	0	0
3914	Lamb3	0	0	0	0
3960	Lgals4	0	0	0	0
3992	Fads1	0	0	0	0
4005	Lmo2	0	0	0	0
4008	Lmo7	0	0	0	0
4016	Loxl1	0	0	0	0
4038	Lrp4	0	0	0	0
4048	Lta4h	0	0	0	0
4084	Mxd1	0	0	0	0
4088	Smad3	0	0	0	0
4094	Maf	0	0	0	0
4122	Man2a2	0	0	0	0
4142	Mas1	0	0	0	0
4192	Mdk	0	0	0	0
4200	Me2	0	0	0	0
4212	Meis2	0	0	0	0
4215	Map3k3	0	0	0	0
4240	Mfge8	0	0	0	0
4245	Mgat1	0	0	0	0
4296	Map3k11	0	0	0	0
4302	Mllt6	0	0	0	0
4326	Mmp17	0	0	0	0
4330	Mn1	0	0	0	0
4343	Mov10	0	0	0	0
4356	Mpp3	0	0	0	0
4359	Mpz	0	0	0	0
4363	Abcc1	0	0	0	0
4430	Myo1b	0	0	0	0
4439	Msh5	0	0	0	0
4482	Msra	0	0	0	0
4489	Mt1a	0	0	0	0
4490	Mt1b	0	0	0	0
4493	Mt1e	0	0	0	0
4494	Mt1f	0	0	0	0
4495	Mt1g	0	0	0	0
4496	Mt1h	0	0	0	0
4499	Mt1m	0	0	0	0
4501	Mt1x	0	0	0	0
4502	Mt2a	0	0	0	0
4547	Mttp	0	0	0	0
4580	Mtx1	0	0	0	0
4605	Mybl2	0	0	0	0
4607	Mybpc3	0	0	0	0
4613	Mycn	0	0	0	0
4625	Myh7	0	0	0	0
4640	Myo1a	0	0	0	0
4645	Myo5b	0	0	0	0
4648	Myo7b	0	0	0	0
4665	Nab2	0	0	0	0
4671	Naip	0	0	0	0
4673	Nap1l1	0	0	0	0
4739	Nedd9	0	0	0	0
4751	Nek2	0	0	0	0
4773	Nfatc2	0	0	0	0
4799	Nfx1	0	0	0	0
4862	Npas2	0	0	0	0
4868	Nphs1	0	0	0	0
4900	Nrgn	0	0	0	0
4916	Ntrk3	0	0	0	0
4919	Ror1	0	0	0	0
4925	Nucb2	0	0	0	0
4927	Nup88	0	0	0	0
4953	Odc1	0	0	0	0
4985	Oprd1	0	0	0	0
5000	Orc4	0	0	0	0
5033	P4ha1	0	0	0	0
5089	Pbx2	0	0	0	0
5121	Pcp4	0	0	0	0
5126	Pcsk2	0	0	0	0
5128	Cdk17	0	0	0	0
5137	Pde1c	0	0	0	0
5138	Pde2a	0	0	0	0
5153	Pde1b	0	0	0	0
5173	Pdyn	0	0	0	0
5179	Penk	0	0	0	0
5187	Per1	0	0	0	0
5188	Gatb	0	0	0	0
5193	Pex12	0	0	0	0
5199	Cfp	0	0	0	0
5202	Pfdn2	0	0	0	0
5214	Pfkp	0	0	0	0
5224	Pgam2	0	0	0	0
5236	Pgm1	0	0	0	0
5241	Pgr	0	0	0	0
5251	Phex	0	0	0	0
5300	Pin1	0	0	0	0
5314	Pkhd1	0	0	0	0
5316	Pknox1	0	0	0	0
5330	Plcb2	0	0	0	0
5338	Pld2	0	0	0	0
5345	Serpinf2	0	0	0	0
5371	Pml	0	0	0	0
5412	Ubl3	0	0	0	0
5413	Sept5	0	0	0	0
5453	Pou3f1	0	0	0	0
5455	Pou3f3	0	0	0	0
5501	Ppp1cc	0	0	0	0
5502	Ppp1r1a	0	0	0	0
5504	Ppp1r2	0	0	0	0
5510	Ppp1r7	0	0	0	0
5520	Ppp2r2a	0	0	0	0
5522	Ppp2r2c	0	0	0	0
5528	Ppp2r5d	0	0	0	0
5530	Ppp3ca	0	0	0	0
5534	Ppp3r1	0	0	0	0
5579	Prkcb	0	0	0	0
5581	Prkce	0	0	0	0
5582	Prkcg	0	0	0	0
5583	Prkch	0	0	0	0
5584	Prkci	0	0	0	0
5587	Prkd1	0	0	0	0
5590	Prkcz	0	0	0	0
5594	Mapk1	0	0	0	0
5596	Mapk4	0	0	0	0
5609	Map2k7	0	0	0	0
5625	Prodh	0	0	0	0
5662	Psd	0	0	0	0
5740	Ptgis	0	0	0	0
5753	Ptk6	0	0	0	0
5754	Ptk7	0	0	0	0
5778	Ptpn7	0	0	0	0
5782	Ptpn12	0	0	0	0
5875	Rabggta	0	0	0	0
5909	Rap1gap	0	0	0	0
5915	Rarb	0	0	0	0
5916	Rarg	0	0	0	0
5931	Rbbp7	0	0	0	0
5954	Rcn1	0	0	0	0
5976	Upf1	0	0	0	0
5985	Rfc5	0	0	0	0
5986	Rfng	0	0	0	0
5989	Rfx1	0	0	0	0
5997	Rgs2	0	0	0	0
5999	Rgs4	0	0	0	0
6001	Rgs10	0	0	0	0
6002	Rgs12	0	0	0	0
6015	Ring1	0	0	0	0
6123	Rpl3l	0	0	0	0
6160	Rpl31	0	0	0	0
6196	Rps6ka2	0	0	0	0
6237	Rras	0	0	0	0
6257	Rxrb	0	0	0	0
6258	Rxrg	0	0	0	0
6261	Ryr1	0	0	0	0
6263	Ryr3	0	0	0	0
6272	Sort1	0	0	0	0
6274	S100a3	0	0	0	0
6281	S100a10	0	0	0	0
6293	Vps52	0	0	0	0
6307	Msmo1	0	0	0	0
6310	Atxn1	0	0	0	0
6327	Scn2b	0	0	0	0
6330	Scn4b	0	0	0	0
6370	Ccl25	0	0	0	0
6376	Cx3cl1	0	0	0	0
6386	Sdcbp	0	0	0	0
6397	Sec14l1	0	0	0	0
6432	Srsf7	0	0	0	0
6461	Shb	0	0	0	0
6483	St3gal2	0	0	0	0
6497	Ski	0	0	0	0
6507	Slc1a3	0	0	0	0
6510	Slc1a5	0	0	0	0
6527	Slc5a4	0	0	0	0
6542	Slc7a2	0	0	0	0
6543	Slc8a2	0	0	0	0
6545	Slc7a4	0	0	0	0
6547	Slc8a3	0	0	0	0
6548	Slc9a1	0	0	0	0
6549	Slc9a2	0	0	0	0
6553	Slc9a5	0	0	0	0
6581	Slc22a3	0	0	0	0
6586	Slit3	0	0	0	0
6599	Smarcc1	0	0	0	0
6602	Smarcd1	0	0	0	0
6604	Smarcd3	0	0	0	0
6622	Snca	0	0	0	0
6645	Sntb2	0	0	0	0
6692	Spint1	0	0	0	0
6698	Sprr1a	0	0	0	0
6721	Srebf2	0	0	0	0
6722	Srf	0	0	0	0
6723	Srm	0	0	0	0
6725	Srms	0	0	0	0
6732	Srpk1	0	0	0	0
6755	Sstr5	0	0	0	0
6781	Stc1	0	0	0	0
6801	Strn	0	0	0	0
6822	Sult2a1	0	0	0	0
6867	Tacc1	0	0	0	0
6869	Tacr1	0	0	0	0
6874	Taf4	0	0	0	0
6876	Tagln	0	0	0	0
6901	Taz	0	0	0	0
6905	Tbce	0	0	0	0
6932	Tcf7	0	0	0	0
6935	Zeb1	0	0	0	0
6940	Znf354a	0	0	0	0
7005	Tead3	0	0	0	0
7008	Tef	0	0	0	0
7027	Tfdp1	0	0	0	0
7036	Tfr2	0	0	0	0
7039	Tgfa	0	0	0	0
7054	Th	0	0	0	0
7059	Thbs3	0	0	0	0
7087	Icam5	0	0	0	0
7088	Tle1	0	0	0	0
7101	Nr2e1	0	0	0	0
7102	Tspan7	0	0	0	0
7111	Tmod1	0	0	0	0
7168	Tpm1	0	0	0	0
7169	Tpm2	0	0	0	0
7173	Tpo	0	0	0	0
7184	Hsp90b1	0	0	0	0
7188	Traf5	0	0	0	0
7205	Trip6	0	0	0	0
7225	Trpc6	0	0	0	0
7248	Tsc1	0	0	0	0
7264	Tsta3	0	0	0	0
7266	Dnajc7	0	0	0	0
7277	Tuba4a	0	0	0	0
7293	Tnfrsf4	0	0	0	0
7301	Tyro3	0	0	0	0
7327	Ube2g2	0	0	0	0
7329	Ube2i	0	0	0	0
7342	Ubp1	0	0	0	0
7343	Ubtf	0	0	0	0
7405	Uvrag	0	0	0	0
7433	Vipr1	0	0	0	0
7443	Vrk1	0	0	0	0
7466	Wfs1	0	0	0	0
7476	Wnt7a	0	0	0	0
7485	Wrb	0	0	0	0
7555	Cnbp	0	0	0	0
7593	Mzf1	0	0	0	0
7629	Znf76	0	0	0	0
7709	Zbtb17	0	0	0	0
7732	Rnf112	0	0	0	0
7733	Znf180	0	0	0	0
7779	Slc30a1	0	0	0	0
7780	Slc30a2	0	0	0	0
7786	Map3k12	0	0	0	0
7837	Pxdn	0	0	0	0
7844	Rnf103	0	0	0	0
7866	Ifrd2	0	0	0	0
7867	Mapkapk3	0	0	0	0
7871	Slmap	0	0	0	0
7881	Kcnab1	0	0	0	0
7913	Dek	0	0	0	0
7976	Fzd3	0	0	0	0
7991	Tusc3	0	0	0	0
8028	Mllt10	0	0	0	0
8038	Adam12	0	0	0	0
8073	Ptp4a2	0	0	0	0
8078	Usp5	0	0	0	0
8099	Cdk2ap1	0	0	0	0
8128	St8sia2	0	0	0	0
8165	Akap1	0	0	0	0
8178	Ell	0	0	0	0
8193	Dpf1	0	0	0	0
8303	Snn	0	0	0	0
8314	Bap1	0	0	0	0
8394	Pip5k1a	0	0	0	0
8396	Pip4k2b	0	0	0	0
8406	Srpx	0	0	0	0
8412	Bcar3	0	0	0	0
8443	Gnpat	0	0	0	0
8459	Tpst2	0	0	0	0
8460	Tpst1	0	0	0	0
8470	Sorbs2	0	0	0	0
8479	Hirip3	0	0	0	0
8497	Ppfia4	0	0	0	0
8506	Cntnap1	0	0	0	0
8519	Ifitm1	0	0	0	0
8522	Gas7	0	0	0	0
8525	Dgkz	0	0	0	0
8534	Chst1	0	0	0	0
8554	Pias1	0	0	0	0
8558	Cdk10	0	0	0	0
8566	Pdxk	0	0	0	0
8613	Plpp3	0	0	0	0
8622	Pde8b	0	0	0	0
8643	Ptch2	0	0	0	0
8650	Numb	0	0	0	0
8655	Dynll1	0	0	0	0
8704	B4galt2	0	0	0	0
8708	B3galt1	0	0	0	0
8718	Tnfrsf25	0	0	0	0
8720	Mbtps1	0	0	0	0
8732	Rngtt	0	0	0	0
8739	Hrk	0	0	0	0
8745	Adam23	0	0	0	0
8759	Adam1a	0	0	0	0
8775	Napa	0	0	0	0
8786	Rgs11	0	0	0	0
8787	Rgs9	0	0	0	0
8790	Fpgt	0	0	0	0
8812	Ccnk	0	0	0	0
8822	Fgf17	0	0	0	0
8823	Fgf16	0	0	0	0
8835	Socs2	0	0	0	0
8851	Cdk5r1	0	0	0	0
8858	Proz	0	0	0	0
8859	Stk19	0	0	0	0
8861	Ldb1	0	0	0	0
8863	Per3	0	0	0	0
8869	St3gal5	0	0	0	0
8888	Mcm3ap	0	0	0	0
8906	Ap1g2	0	0	0	0
8912	Cacna1h	0	0	0	0
8930	Mbd4	0	0	0	0
8932	Mbd2	0	0	0	0
8940	Top3b	0	0	0	0
8941	Cdk5r2	0	0	0	0
8986	Rps6ka4	0	0	0	0
8997	Kalrn	0	0	0	0
9013	Taf1c	0	0	0	0
9020	Map3k14	0	0	0	0
9025	Rnf8	0	0	0	0
9060	Papss2	0	0	0	0
9099	Usp2	0	0	0	0
9120	Slc16a6	0	0	0	0
9127	P2rx6	0	0	0	0
9148	Neurl1	0	0	0	0
9154	Slc28a1	0	0	0	0
9166	Ebag9	0	0	0	0
9170	Lpar2	0	0	0	0
9179	Ap4m1	0	0	0	0
9181	Arhgef2	0	0	0	0
9201	Dclk1	0	0	0	0
9203	Zmym3	0	0	0	0
9219	Mta2	0	0	0	0
9221	Nolc1	0	0	0	0
9228	Dlgap2	0	0	0	0
9249	Dhrs3	0	0	0	0
9252	Rps6ka5	0	0	0	0
9270	Itgb1bp1	0	0	0	0
9290	Gpr55	0	0	0	0
9293	Gpr52	0	0	0	0
9294	S1pr2	0	0	0	0
9340	Glp2r	0	0	0	0
9368	Slc9a3r1	0	0	0	0
9400	Recql5	0	0	0	0
9456	Homer1	0	0	0	0
9478	Cabp1	0	0	0	0
9479	Mapk8ip1	0	0	0	0
9495	Akap5	0	0	0	0
9501	Rph3al	0	0	0	0
9508	Adamts3	0	0	0	0
9522	Scamp1	0	0	0	0
9529	Bag5	0	0	0	0
9542	Nrg2	0	0	0	0
9567	Gtpbp1	0	0	0	0
9569	Gtf2ird1	0	0	0	0
9572	Nr1d1	0	0	0	0
9588	Prdx6	0	0	0	0
9609	Rab36	0	0	0	0
9610	Rin1	0	0	0	0
9616	Rnf7	0	0	0	0
9619	Abcg1	0	0	0	0
9620	Celsr1	0	0	0	0
9644	Sh3pxd2a	0	0	0	0
9647	Ppm1f	0	0	0	0
9655	Socs5	0	0	0	0
9671	Wscd2	0	0	0	0
9715	Fam131b	0	0	0	0
9739	Setd1a	0	0	0	0
9747	Tcaf1	0	0	0	0
9748	Slk	0	0	0	0
9751	Snph	0	0	0	0
9754	Stard8	0	0	0	0
9772	Tmem94	0	0	0	0
9776	Atg13	0	0	0	0
9778	Kiaa0232	0	0	0	0
9781	Rnf144a	0	0	0	0
9796	Phyhip	0	0	0	0
9802	Dazap2	0	0	0	0
9804	Tomm20	0	0	0	0
9805	Scrn1	0	0	0	0
9828	Arhgef17	0	0	0	0
9833	Melk	0	0	0	0
9851	Kiaa0753	0	0	0	0
9854	C2cd2l	0	0	0	0
9855	Farp2	0	0	0	0
9856	Kiaa0319	0	0	0	0
9867	Pja2	0	0	0	0
9868	Tomm70	0	0	0	0
9874	Tlk1	0	0	0	0
9881	Trank1	0	0	0	0
9890	Plppr4	0	0	0	0
9896	Fig4	0	0	0	0
9902	Mrc2	0	0	0	0
9903	Klhl21	0	0	0	0
9905	Sgsm2	0	0	0	0
9920	Kbtbd11	0	0	0	0
9924	Pan2	0	0	0	0
9929	Josd1	0	0	0	0
9986	Rce1	0	0	0	0
9988	Dmtf1	0	0	0	0
9989	Ppp4r1	0	0	0	0
10006	Abi1	0	0	0	0
10022	Insl5	0	0	0	0
10040	Tom1l1	0	0	0	0
10096	Actr3	0	0	0	0
10106	Ctdsp2	0	0	0	0
10109	Arpc2	0	0	0	0
10125	Rasgrp1	0	0	0	0
10135	Nampt	0	0	0	0
10139	Arfrp1	0	0	0	0
10142	Akap9	0	0	0	0
10150	Mbnl2	0	0	0	0
10152	Abi2	0	0	0	0
10153	Cebpz	0	0	0	0
10164	Chst4	0	0	0	0
10217	Ctdspl	0	0	0	0
10235	Rasgrp2	0	0	0	0
10243	Gphn	0	0	0	0
10250	Srrm1	0	0	0	0
10253	Spry2	0	0	0	0
10267	Ramp1	0	0	0	0
10272	Fstl3	0	0	0	0
10277	Ube4b	0	0	0	0
10290	Speg	0	0	0	0
10293	Traip	0	0	0	0
10309	Ccno	0	0	0	0
10322	Smyd5	0	0	0	0
10368	Cacng3	0	0	0	0
10388	Sycp2	0	0	0	0
10391	Coro2b	0	0	0	0
10413	Yap1	0	0	0	0
10424	Pgrmc2	0	0	0	0
10437	Ifi30	0	0	0	0
10445	Mcrs1	0	0	0	0
10458	Baiap2	0	0	0	0
10468	Fst	0	0	0	0
10469	Timm44	0	0	0	0
10487	Cap1	0	0	0	0
10490	Vti1b	0	0	0	0
10516	Fbln5	0	0	0	0
10536	P3h3	0	0	0	0
10554	Agpat1	0	0	0	0
10580	Sorbs1	0	0	0	0
10602	Cdc42ep3	0	0	0	0
10613	Erlin1	0	0	0	0
10616	Rbck1	0	0	0	0
10620	Arid3b	0	0	0	0
10625	Ivns1abp	0	0	0	0
10633	Rasl10a	0	0	0	0
10636	Rgs14	0	0	0	0
10644	Igf2bp2	0	0	0	0
10645	Camkk2	0	0	0	0
10658	Celf1	0	0	0	0
10659	Celf2	0	0	0	0
10665	Tsbp1	0	0	0	0
10675	Cspg5	0	0	0	0
10681	Gnb5	0	0	0	0
10691	Gmeb1	0	0	0	0
10747	Masp2	0	0	0	0
10768	Ahcyl1	0	0	0	0
10769	Plk2	0	0	0	0
10776	Arpp19	0	0	0	0
10777	Arpp21	0	0	0	0
10788	Iqgap2	0	0	0	0
10809	Stard10	0	0	0	0
10814	Cplx2	0	0	0	0
10846	Pde10a	0	0	0	0
10858	Cyp46a1	0	0	0	0
10873	Me3	0	0	0	0
10888	Gpr83	0	0	0	0
10900	Rundc3a	0	0	0	0
10911	Uts2	0	0	0	0
10922	Fastk	0	0	0	0
10940	Pop1	0	0	0	0
10954	Pdia5	0	0	0	0
10966	Rab40b	0	0	0	0
10969	Ebna1bp2	0	0	0	0
10998	Slc27a5	0	0	0	0
11000	Slc27a3	0	0	0	0
11021	Rab35	0	0	0	0
11041	B4gat1	0	0	0	0
11057	Abhd2	0	0	0	0
11072	Dusp14	0	0	0	0
11076	Tppp	0	0	0	0
11138	Tbc1d8	0	0	0	0
11142	Pkig	0	0	0	0
11165	Nudt3	0	0	0	0
11177	Baz1a	0	0	0	0
11189	Celf3	0	0	0	0
11258	Dctn3	0	0	0	0
11266	Dusp12	0	0	0	0
11275	Klhl2	0	0	0	0
11282	Mgat4b	0	0	0	0
11309	Slco2b1	0	0	0	0
11341	Scrg1	0	0	0	0
11346	Synpo	0	0	0	0
22801	Itga11	0	0	0	0
22802	Clca4	0	0	0	0
22806	Ikzf3	0	0	0	0
22808	Mras	0	0	0	0
22826	Dnajc8	0	0	0	0
22838	Rnf44	0	0	0	0
22853	Lmtk2	0	0	0	0
22859	Adgrl1	0	0	0	0
22863	Atg14	0	0	0	0
22866	Cnksr2	0	0	0	0
22870	Ppp6r1	0	0	0	0
22871	Nlgn1	0	0	0	0
22874	Plekha6	0	0	0	0
22876	Inpp5f	0	0	0	0
22891	Znf365	0	0	0	0
22893	Bahd1	0	0	0	0
22899	Arhgef15	0	0	0	0
22913	Raly	0	0	0	0
22926	Atf6	0	0	0	0
22955	Scmh1	0	0	0	0
22997	Igsf9b	0	0	0	0
22998	Limch1	0	0	0	0
23025	Unc13a	0	0	0	0
23029	Rbm34	0	0	0	0
23030	Kdm4b	0	0	0	0
23031	Mast3	0	0	0	0
23040	Myt1l	0	0	0	0
23062	Gga2	0	0	0	0
23075	Swap70	0	0	0	0
23076	Rrp1b	0	0	0	0
23096	Iqsec2	0	0	0	0
23097	Cdk19	0	0	0	0
23109	Ddn	0	0	0	0
23119	Hic2	0	0	0	0
23129	Plxnd1	0	0	0	0
23138	N4bp3	0	0	0	0
23154	Ncdn	0	0	0	0
23163	Gga3	0	0	0	0
23164	Mprip	0	0	0	0
23229	Arhgef9	0	0	0	0
23236	Plcb1	0	0	0	0
23240	Tmem131l	0	0	0	0
23246	Bop1	0	0	0	0
23254	Kazn	0	0	0	0
23255	Mtcl1	0	0	0	0
23263	Mcf2l	0	0	0	0
23268	Dnmbp	0	0	0	0
23327	Nedd4l	0	0	0	0
23329	Tbc1d30	0	0	0	0
23338	Jade2	0	0	0	0
23349	Phf24	0	0	0	0
23359	Fam189a1	0	0	0	0
23379	Ice1	0	0	0	0
23381	Smg5	0	0	0	0
23399	Ctdnep1	0	0	0	0
23401	Frat2	0	0	0	0
23415	Kcnh4	0	0	0	0
23416	Kcnh3	0	0	0	0
23424	Tdrd7	0	0	0	0
23457	Abcb9	0	0	0	0
23462	Hey1	0	0	0	0
23466	Cbx6	0	0	0	0
23492	Cbx7	0	0	0	0
23508	Ttc9	0	0	0	0
23530	Nnt	0	0	0	0
23536	Adat1	0	0	0	0
23539	Slc16a8	0	0	0	0
23541	Sec14l2	0	0	0	0
23549	Dnpep	0	0	0	0
23551	Rasd2	0	0	0	0
23576	Ddah1	0	0	0	0
23584	Vsig2	0	0	0	0
23598	Patz1	0	0	0	0
23608	Mkrn1	0	0	0	0
23616	Sh3bp1	0	0	0	0
23620	Ntsr2	0	0	0	0
23630	Kcne5	0	0	0	0
23645	Ppp1r15a	0	0	0	0
23648	Ssbp3	0	0	0	0
23678	Sgk3	0	0	0	0
23760	Pitpnb	0	0	0	0
23762	Osbp2	0	0	0	0
23767	Flrt3	0	0	0	0
23770	Fkbp8	0	0	0	0
23787	Mtch1	0	0	0	0
24146	Cldn15	0	0	0	0
25758	Kiaa1549l	0	0	0	0
25759	Shc2	0	0	0	0
25777	Sun2	0	0	0	0
25788	Rad54b	0	0	0	0
25817	Fam19a5	0	0	0	0
25855	Brms1	0	0	0	0
25864	Abhd14a	0	0	0	0
25875	Letmd1	0	0	0	0
25879	Dcaf13	0	0	0	0
25884	Chrdl2	0	0	0	0
25890	Abi3bp	0	0	0	0
25894	Plekhg4	0	0	0	0
25960	Adgra2	0	0	0	0
25973	Pars2	0	0	0	0
25989	Ulk3	0	0	0	0
26024	Ptcd1	0	0	0	0
26035	Glce	0	0	0	0
26037	Sipa1l1	0	0	0	0
26051	Ppp1r16b	0	0	0	0
26053	Auts2	0	0	0	0
26059	Erc2	0	0	0	0
26086	Gpsm1	0	0	0	0
26127	Fgfr1op2	0	0	0	0
26140	Ttll3	0	0	0	0
26167	Pcdhb5	0	0	0	0
26168	Senp3	0	0	0	0
26205	Gmeb2	0	0	0	0
26230	Tiam2	0	0	0	0
26353	Hspb8	0	0	0	0
26471	Nupr1	0	0	0	0
26504	Cnnm4	0	0	0	0
26507	Cnnm1	0	0	0	0
26993	Akap8l	0	0	0	0
26999	Cyfip2	0	0	0	0
27000	Dnajc2	0	0	0	0
27005	Usp21	0	0	0	0
27013	Cnppd1	0	0	0	0
27020	Nptn	0	0	0	0
27035	Nox1	0	0	0	0
27040	Lat	0	0	0	0
27065	Nsg1	0	0	0	0
27068	Ppa2	0	0	0	0
27086	Foxp1	0	0	0	0
27111	Sdcbp2	0	0	0	0
27115	Pde7b	0	0	0	0
27122	Dkk3	0	0	0	0
27123	Dkk2	0	0	0	0
27133	Kcnh5	0	0	0	0
27146	Fam184b	0	0	0	0
27199	Oxgr1	0	0	0	0
27231	Nmrk2	0	0	0	0
27241	Bbs9	0	0	0	0
27294	Dhdh	0	0	0	0
27439	Tmem121b	0	0	0	0
28514	Dll1	0	0	0	0
28964	Git1	0	0	0	0
28978	Tmem14a	0	0	0	0
29105	Cfap20	0	0	0	0
29109	Fhod1	0	0	0	0
29888	Strn4	0	0	0	0
29950	Sertad1	0	0	0	0
29980	Donson	0	0	0	0
29986	Slc39a2	0	0	0	0
30818	Kcnip3	0	0	0	0
30819	Kcnip2	0	0	0	0
30827	Cxxc1	0	0	0	0
30837	Socs7	0	0	0	0
30849	Pik3r4	0	0	0	0
50488	Mink1	0	0	0	0
50628	Gemin4	0	0	0	0
50632	Caly	0	0	0	0
50649	Arhgef4	0	0	0	0
50852	Trat1	0	0	0	0
50859	Spock3	0	0	0	0
50865	Hebp1	0	0	0	0
51022	Glrx2	0	0	0	0
51046	St8sia3	0	0	0	0
51076	Cutc	0	0	0	0
51112	Trappc12	0	0	0	0
51119	Sbds	0	0	0	0
51123	Znf706	0	0	0	0
51133	Kctd3	0	0	0	0
51147	Ing4	0	0	0	0
51199	Nin	0	0	0	0
51200	Cpa4	0	0	0	0
51207	Dusp13	0	0	0	0
51268	Pipox	0	0	0	0
51278	Ier5	0	0	0	0
51280	Golm1	0	0	0	0
51298	Theg	0	0	0	0
51313	Fam198b	0	0	0	0
51324	Spg21	0	0	0	0
51337	Them6	0	0	0	0
51362	Cdc40	0	0	0	0
51363	Chst15	0	0	0	0
51364	Zmynd10	0	0	0	0
51380	Csad	0	0	0	0
51409	Hemk1	0	0	0	0
51412	Actl6b	0	0	0	0
51435	Scara3	0	0	0	0
51440	Hpcal4	0	0	0	0
51477	Isyna1	0	0	0	0
51524	Tmem138	0	0	0	0
51547	Sirt7	0	0	0	0
51550	Cinp	0	0	0	0
51593	Srrt	0	0	0	0
51646	Ypel5	0	0	0	0
51652	Chmp3	0	0	0	0
51667	Nub1	0	0	0	0
51676	Asb2	0	0	0	0
51686	Oaz3	0	0	0	0
51692	Cpsf3	0	0	0	0
51705	Emcn	0	0	0	0
51733	Upb1	0	0	0	0
51765	Stk26	0	0	0	0
53345	Tm6sf2	0	0	0	0
53373	Tpcn1	0	0	0	0
53616	Adam22	0	0	0	0
53827	Fxyd5	0	0	0	0
53919	Slco1c1	0	0	0	0
53942	Cntn5	0	0	0	0
53944	Csnk1g1	0	0	0	0
54014	Brwd1	0	0	0	0
54069	Mis18a	0	0	0	0
54112	Gpr88	0	0	0	0
54221	Sntg2	0	0	0	0
54433	Gar1	0	0	0	0
54437	Sema5b	0	0	0	0
54477	Plekha5	0	0	0	0
54491	Otulinl	0	0	0	0
54503	Zdhhc13	0	0	0	0
54545	Mtmr12	0	0	0	0
54550	Necab2	0	0	0	0
54602	Ndfip2	0	0	0	0
54715	Rbfox1	0	0	0	0
54751	Fblim1	0	0	0	0
54769	Diras2	0	0	0	0
54776	Ppp1r12c	0	0	0	0
54799	Mbtd1	0	0	0	0
54802	Trit1	0	0	0	0
54810	Gipc2	0	0	0	0
54874	Fnbp1l	0	0	0	0
54888	Nsun2	0	0	0	0
54957	Txnl4b	0	0	0	0
54960	Gemin8	0	0	0	0
54974	Thg1l	0	0	0	0
54976	C20orf27	0	0	0	0
54997	Tesc	0	0	0	0
55001	Ttc22	0	0	0	0
55024	Bank1	0	0	0	0
55034	Mocos	0	0	0	0
55063	Zcwpw1	0	0	0	0
55103	Ralgps2	0	0	0	0
55113	Xkr8	0	0	0	0
55124	Piwil2	0	0	0	0
55145	Thap1	0	0	0	0
55148	Ubr7	0	0	0	0
55159	Rfwd3	0	0	0	0
55188	Ric8b	0	0	0	0
55205	Znf532	0	0	0	0
55206	Sbno1	0	0	0	0
55219	Maco1	0	0	0	0
55237	Vrtn	0	0	0	0
55244	Slc47a1	0	0	0	0
55251	Pcmtd2	0	0	0	0
55260	Tmem143	0	0	0	0
55317	Ap5s1	0	0	0	0
55322	C5orf22	0	0	0	0
55337	C19orf66	0	0	0	0
55344	Plcxd1	0	0	0	0
55357	Tbc1d2	0	0	0	0
55450	Camk2n1	0	0	0	0
55500	Etnk1	0	0	0	0
55504	Tnfrsf19	0	0	0	0
55509	Batf3	0	0	0	0
55512	Smpd3	0	0	0	0
55531	Elmod1	0	0	0	0
55561	Cdc42bpg	0	0	0	0
55607	Ppp1r9a	0	0	0	0
55631	Lrrc40	0	0	0	0
55651	Nhp2	0	0	0	0
55684	Rabl6	0	0	0	0
55690	Pacs1	0	0	0	0
55698	Radil	0	0	0	0
55715	Dok4	0	0	0	0
55739	Naxd	0	0	0	0
55752	Sept11	0	0	0	0
55760	Dhx32	0	0	0	0
55799	Cacna2d3	0	0	0	0
55818	Kdm3a	0	0	0	0
55827	Dcaf6	0	0	0	0
55831	Emc3	0	0	0	0
55845	Brk1	0	0	0	0
55884	Wsb2	0	0	0	0
55914	Erbin	0	0	0	0
55920	Rcc2	0	0	0	0
55924	Inka2	0	0	0	0
55930	Myo5c	0	0	0	0
55966	Ajap1	0	0	0	0
56006	Smg9	0	0	0	0
56052	Alg1	0	0	0	0
56109	Pcdhga6	0	0	0	0
56261	Gpcpd1	0	0	0	0
56267	Kyat3	0	0	0	0
56288	Pard3	0	0	0	0
56341	Prmt8	0	0	0	0
56479	Kcnq5	0	0	0	0
56647	Bccip	0	0	0	0
56649	Tmprss4	0	0	0	0
56704	Jph1	0	0	0	0
56850	Gripap1	0	0	0	0
56851	Emc7	0	0	0	0
56893	Ubqln4	0	0	0	0
56899	Anks1b	0	0	0	0
56924	Pak6	0	0	0	0
56937	Pmepa1	0	0	0	0
56954	Nit2	0	0	0	0
56965	Parp6	0	0	0	0
57010	Cabp4	0	0	0	0
57055	Daz2	0	0	0	0
57101	Ano2	0	0	0	0
57106	Nat14	0	0	0	0
57118	Camk1d	0	0	0	0
57132	Chmp1b	0	0	0	0
57154	Smurf1	0	0	0	0
57161	Peli2	0	0	0	0
57168	Asphd2	0	0	0	0
57169	Znfx1	0	0	0	0
57172	Camk1g	0	0	0	0
57180	Actr3b	0	0	0	0
57186	Ralgapa2	0	0	0	0
57198	Atp8b2	0	0	0	0
57217	Ttc7a	0	0	0	0
57338	Jph3	0	0	0	0
57348	Ttyh1	0	0	0	0
57396	Clk4	0	0	0	0
57449	Plekhg5	0	0	0	0
57484	Rnf150	0	0	0	0
57512	Gpr158	0	0	0	0
57520	Hecw2	0	0	0	0
57528	Kctd16	0	0	0	0
57535	Kiaa1324	0	0	0	0
57537	Sorcs2	0	0	0	0
57549	Igsf9	0	0	0	0
57562	Cep126	0	0	0	0
57574	March4	0	0	0	0
57577	Ccdc191	0	0	0	0
57580	Prex1	0	0	0	0
57582	Kcnt1	0	0	0	0
57591	Mrtfa	0	0	0	0
57595	Pdzd4	0	0	0	0
57604	Trmt9b	0	0	0	0
57605	Pitpnm2	0	0	0	0
57608	Jcad	0	0	0	0
57613	Fam234b	0	0	0	0
57620	Stim2	0	0	0	0
57642	Col20a1	0	0	0	0
57643	Zswim5	0	0	0	0
57644	Myh7b	0	0	0	0
57646	Usp28	0	0	0	0
57658	Calcoco1	0	0	0	0
57687	Vat1l	0	0	0	0
57688	Zswim6	0	0	0	0
57699	Cpne5	0	0	0	0
57704	Gba2	0	0	0	0
57716	Prx	0	0	0	0
57718	Ppp4r4	0	0	0	0
57719	Ano8	0	0	0	0
57732	Zfyve28	0	0	0	0
57761	Trib3	0	0	0	0
57798	Gatad1	0	0	0	0
57799	Rab40c	0	0	0	0
58512	Dlgap3	0	0	0	0
58528	Rragd	0	0	0	0
59084	Enpp5	0	0	0	0
59274	Tlnrd1	0	0	0	0
59343	Senp2	0	0	0	0
60482	Slc5a7	0	0	0	0
60526	Ldah	0	0	0	0
60559	Spcs3	0	0	0	0
60625	Dhx35	0	0	0	0
60672	Miip	0	0	0	0
60680	Celf5	0	0	0	0
63027	Slc22a23	0	0	0	0
63876	Pknox2	0	0	0	0
63897	Heatr6	0	0	0	0
63935	Pcif1	0	0	0	0
63967	Clspn	0	0	0	0
63982	Ano3	0	0	0	0
64061	Tspyl2	0	0	0	0
64122	Fn3k	0	0	0	0
64123	Adgrl4	0	0	0	0
64127	Nod2	0	0	0	0
64130	Lin7b	0	0	0	0
64168	Necab1	0	0	0	0
64175	P3h1	0	0	0	0
64221	Robo3	0	0	0	0
64225	Atl2	0	0	0	0
64359	Nxn	0	0	0	0
64400	Aktip	0	0	0	0
64411	Arap3	0	0	0	0
64412	Gzf1	0	0	0	0
64423	Inf2	0	0	0	0
64428	Ciao3	0	0	0	0
64599	Gigyf1	0	0	0	0
64601	Vps16	0	0	0	0
64708	Cops7b	0	0	0	0
64714	Pdia2	0	0	0	0
64743	Wdr13	0	0	0	0
64744	Smap2	0	0	0	0
64745	Mettl17	0	0	0	0
64760	Fam160b2	0	0	0	0
64763	Znf574	0	0	0	0
64766	S100pbp	0	0	0	0
64768	Ippk	0	0	0	0
64771	C6orf106	0	0	0	0
64777	Rmnd5b	0	0	0	0
64840	Porcn	0	0	0	0
64852	Tut1	0	0	0	0
64919	Bcl11b	0	0	0	0
65009	Ndrg4	0	0	0	0
65012	Slc26a10	0	0	0	0
65258	Mppe1	0	0	0	0
65266	Wnk4	0	0	0	0
65986	Zbtb10	0	0	0	0
65997	Rasl11b	0	0	0	0
65999	Lrrc61	0	0	0	0
78990	Otub2	0	0	0	0
78996	Cyren	0	0	0	0
79008	Slx1b	0	0	0	0
79012	Camkv	0	0	0	0
79041	Tmem38a	0	0	0	0
79065	Atg9a	0	0	0	0
79137	Retreg2	0	0	0	0
79140	Ccdc28b	0	0	0	0
79447	Pagr1	0	0	0	0
79574	Eps8l3	0	0	0	0
79583	Tmem231	0	0	0	0
79600	Tctn1	0	0	0	0
79605	Pgbd5	0	0	0	0
79623	Galnt14	0	0	0	0
79658	Arhgap10	0	0	0	0
79671	Nlrx1	0	0	0	0
79695	Galnt12	0	0	0	0
79697	Riox1	0	0	0	0
79709	Colgalt1	0	0	0	0
79720	Vps37b	0	0	0	0
79729	Sh3d21	0	0	0	0
79731	Nars2	0	0	0	0
79734	Kctd17	0	0	0	0
79745	Clip4	0	0	0	0
79772	Mctp1	0	0	0	0
79777	Acbd4	0	0	0	0
79816	Tle6	0	0	0	0
79819	Wdr78	0	0	0	0
79829	Naa40	0	0	0	0
79847	Mfsd13a	0	0	0	0
79849	Pdzd3	0	0	0	0
79866	Bora	0	0	0	0
79870	Baalc	0	0	0	0
79873	Nudt18	0	0	0	0
79875	Thsd4	0	0	0	0
79885	Hdac11	0	0	0	0
79929	Map6d1	0	0	0	0
79930	Dok3	0	0	0	0
80017	Dglucy	0	0	0	0
80025	Pank2	0	0	0	0
80115	Baiap2l2	0	0	0	0
80128	Trim46	0	0	0	0
80146	Uxs1	0	0	0	0
80196	Rnf34	0	0	0	0
80210	Armc9	0	0	0	0
80222	Tars2	0	0	0	0
80254	Cep63	0	0	0	0
80344	Dcaf11	0	0	0	0
80727	Ttyh3	0	0	0	0
80737	Vwa7	0	0	0	0
80774	Limd2	0	0	0	0
80776	B9d2	0	0	0	0
80820	Eepd1	0	0	0	0
80823	Bhlhb9	0	0	0	0
80864	Egfl8	0	0	0	0
80896	Npl	0	0	0	0
81558	Fam117a	0	0	0	0
81559	Trim11	0	0	0	0
81565	Ndel1	0	0	0	0
81579	Pla2g12a	0	0	0	0
81610	Fam83d	0	0	0	0
81618	Itm2c	0	0	0	0
81626	Shcbp1l	0	0	0	0
81832	Neto1	0	0	0	0
81855	Sfxn3	0	0	0	0
83394	Pitpnm3	0	0	0	0
83442	Sh3bgrl3	0	0	0	0
83483	Plvap	0	0	0	0
83547	Rilp	0	0	0	0
83604	Tmem47	0	0	0	0
83605	Ccm2	0	0	0	0
83606	Gucd1	0	0	0	0
83690	Crispld1	0	0	0	0
83694	Rps6kl1	0	0	0	0
83698	Caln1	0	0	0	0
83715	Espn	0	0	0	0
83850	Esyt3	0	0	0	0
83851	Syt16	0	0	0	0
83855	Klf16	0	0	0	0
83873	Gpr61	0	0	0	0
83943	Immp2l	0	0	0	0
83959	Slc4a11	0	0	0	0
83982	Ifi27l2	0	0	0	0
83985	Spns1	0	0	0	0
83992	Cttnbp2	0	0	0	0
83999	Kremen1	0	0	0	0
84058	Wdr54	0	0	0	0
84069	Plekhn1	0	0	0	0
84152	Ppp1r1b	0	0	0	0
84243	Zdhhc18	0	0	0	0
84254	Camkk1	0	0	0	0
84271	Poldip3	0	0	0	0
84275	Slc25a33	0	0	0	0
84279	Pradc1	0	0	0	0
84327	Zbed3	0	0	0	0
84329	Hvcn1	0	0	0	0
84340	Gfm2	0	0	0	0
84418	Cystm1	0	0	0	0
84448	Ablim2	0	0	0	0
84502	Jph4	0	0	0	0
84519	Acrbp	0	0	0	0
84552	Pard6g	0	0	0	0
84572	Gnptg	0	0	0	0
84612	Pard6b	0	0	0	0
84626	Krba1	0	0	0	0
84631	Slitrk2	0	0	0	0
84649	Dgat2	0	0	0	0
84687	Ppp1r9b	0	0	0	0
84701	Cox4i2	0	0	0	0
84808	Perm1	0	0	0	0
84818	Il17rc	0	0	0	0
84824	Fcrla	0	0	0	0
84867	Ptpn5	0	0	0	0
84900	Rnft2	0	0	0	0
84904	Arhgef39	0	0	0	0
84913	Atoh8	0	0	0	0
84915	Fam222a	0	0	0	0
84933	C8orf76	0	0	0	0
84937	Znrf1	0	0	0	0
84966	Igsf21	0	0	0	0
85004	Rerg	0	0	0	0
85016	Cfap300	0	0	0	0
85302	Fbf1	0	0	0	0
85379	Kiaa1671	0	0	0	0
85443	Dclk3	0	0	0	0
85453	Tspyl5	0	0	0	0
85457	Cipc	0	0	0	0
85465	Selenoi	0	0	0	0
89894	Tmem116	0	0	0	0
89932	Papln	0	0	0	0
89941	Rhot2	0	0	0	0
90167	Frmd7	0	0	0	0
90268	Otulin	0	0	0	0
90317	Znf616	0	0	0	0
90378	Samd1	0	0	0	0
90411	Mcfd2	0	0	0	0
90488	Tmem263	0	0	0	0
90525	Shf	0	0	0	0
90624	Lyrm7	0	0	0	0
90806	Angel2	0	0	0	0
90952	Esam	0	0	0	0
90956	Adck2	0	0	0	0
91050	Ccdc149	0	0	0	0
91319	Derl3	0	0	0	0
91445	Rnf185	0	0	0	0
91523	Pced1b	0	0	0	0
91544	Ubxn11	0	0	0	0
91608	Rasl10b	0	0	0	0
91624	Nexn	0	0	0	0
91683	Syt12	0	0	0	0
91862	Marveld3	0	0	0	0
91947	Arrdc4	0	0	0	0
92211	Cdhr1	0	0	0	0
92370	Pxylp1	0	0	0	0
92799	Shkbp1	0	0	0	0
92912	Ube2q2	0	0	0	0
93109	Tmem44	0	0	0	0
93663	Arhgap18	0	0	0	0
94081	Sfxn1	0	0	0	0
94122	Sytl5	0	0	0	0
94160	Abcc12	0	0	0	0
94239	H2afv	0	0	0	0
112476	Prrt2	0	0	0	0
112936	Vps26b	0	0	0	0
113000	Rpusd1	0	0	0	0
113091	Pth2	0	0	0	0
113263	Glcci1	0	0	0	0
114088	Trim9	0	0	0	0
114785	Mbd6	0	0	0	0
114789	Slc25a25	0	0	0	0
114795	Tmem132b	0	0	0	0
114825	Pwwp2a	0	0	0	0
114882	Osbpl8	0	0	0	0
114971	Ptpmt1	0	0	0	0
115265	Ddit4l	0	0	0	0
115294	Pcmtd1	0	0	0	0
115330	Gpr146	0	0	0	0
115703	Arhgap33	0	0	0	0
115708	Trmt61a	0	0	0	0
115727	Rasgrp4	0	0	0	0
115948	Ccdc151	0	0	0	0
115950	Znf653	0	0	0	0
115992	Rnf166	0	0	0	0
116150	Nus1	0	0	0	0
116154	Phactr3	0	0	0	0
116328	C8orf34	0	0	0	0
116444	Grin3b	0	0	0	0
116983	Acap3	0	0	0	0
116986	Agap2	0	0	0	0
117166	Wfikkn1	0	0	0	0
118611	C10orf90	0	0	0	0
118856	Mmp21	0	0	0	0
118932	Ankrd22	0	0	0	0
119559	Sfxn4	0	0	0	0
120227	Cyp2r1	0	0	0	0
121214	Sdr9c7	0	0	0	0
122509	Ifi27l1	0	0	0	0
122945	Noxred1	0	0	0	0
123016	Ttc8	0	0	0	0
123041	Slc24a4	0	0	0	0
123775	C16orf46	0	0	0	0
123904	Nrn1l	0	0	0	0
124044	Spata2l	0	0	0	0
124274	Gpr139	0	0	0	0
124641	Ovca2	0	0	0	0
124925	Sez6	0	0	0	0
124930	Ankrd13b	0	0	0	0
126014	Oscar	0	0	0	0
126282	Tnfaip8l1	0	0	0	0
126306	Jsrp1	0	0	0	0
126567	C2cd4c	0	0	0	0
127002	Atxn7l2	0	0	0	0
128239	Iqgap3	0	0	0	0
128637	Tbc1d20	0	0	0	0
129401	Nup35	0	0	0	0
129852	C2orf73	0	0	0	0
130399	Acvr1c	0	0	0	0
131408	Fam131a	0	0	0	0
131544	Crybg3	0	0	0	0
132720	Fam241a	0	0	0	0
132946	Arl9	0	0	0	0
133522	Ppargc1b	0	0	0	0
134083	Or2y1	0	0	0	0
134548	Sowaha	0	0	0	0
136319	Mtpn	0	0	0	0
138715	Arid3c	0	0	0	0
139628	Foxr2	0	0	0	0
140456	Asb11	0	0	0	0
140469	Myo3b	0	0	0	0
140685	Zbtb46	0	0	0	0
140688	Nol4l	0	0	0	0
140862	Ism1	0	0	0	0
142679	Dusp19	0	0	0	0
143570	Xrra1	0	0	0	0
143689	Piwil4	0	0	0	0
145270	Prima1	0	0	0	0
145508	Cep128	0	0	0	0
145957	Nrg4	0	0	0	0
146167	Slc38a8	0	0	0	0
146330	Fbxl16	0	0	0	0
146395	Gsg1l	0	0	0	0
146664	Mgat5b	0	0	0	0
146713	Rbfox3	0	0	0	0
146802	Slc47a2	0	0	0	0
146852	Odf4	0	0	0	0
146923	Rundc1	0	0	0	0
147040	Kctd11	0	0	0	0
147138	Tmc8	0	0	0	0
147339	C18orf25	0	0	0	0
147746	Hipk4	0	0	0	0
147798	Tmc4	0	0	0	0
147872	Ccdc155	0	0	0	0
148281	Syt6	0	0	0	0
148523	Ciart	0	0	0	0
148641	Slc35f3	0	0	0	0
148713	Ptprvp	0	0	0	0
148741	Ankrd35	0	0	0	0
148979	Glis1	0	0	0	0
149428	Bnipl	0	0	0	0
149478	Btbd19	0	0	0	0
149986	Lsm14b	0	0	0	0
150094	Sik1	0	0	0	0
150290	Dusp18	0	0	0	0
150365	Mei1	0	0	0	0
150465	Ttl	0	0	0	0
150763	Gpat2	0	0	0	0
151056	Plb1	0	0	0	0
151126	Znf385b	0	0	0	0
151195	Ccnyl1	0	0	0	0
151295	Slc23a3	0	0	0	0
151556	Gpr155	0	0	0	0
151887	Ccdc80	0	0	0	0
152404	Igsf11	0	0	0	0
152789	Jakmip1	0	0	0	0
153020	Rasgef1b	0	0	0	0
153090	Dab2ip	0	0	0	0
153769	Sh3rf2	0	0	0	0
153830	Rnf145	0	0	0	0
154865	Iqub	0	0	0	0
155185	Amz1	0	0	0	0
157697	Erich1	0	0	0	0
157777	Mcmdc2	0	0	0	0
158135	Ttll11	0	0	0	0
160364	Clec12a	0	0	0	0
160622	Grasp	0	0	0	0
160760	Pptc7	0	0	0	0
161253	Rem2	0	0	0	0
161357	Mdga2	0	0	0	0
161436	Eml5	0	0	0	0
161725	Otud7a	0	0	0	0
161882	Zfpm1	0	0	0	0
162239	Zfp1	0	0	0	0
162494	Rhbdl3	0	0	0	0
163183	Syne4	0	0	0	0
163732	Cited4	0	0	0	0
163882	Cnst	0	0	0	0
164656	Tmprss6	0	0	0	0
166793	Zbtb49	0	0	0	0
167153	Tent2	0	0	0	0
168544	Znf467	0	0	0	0
170384	Fut11	0	0	0	0
170394	Pwwp2b	0	0	0	0
170463	Ssbp4	0	0	0	0
170692	Adamts18	0	0	0	0
171022	Abhd11-as1	0	0	0	0
171523	Cyp2t1p	0	0	0	0
196264	Mpzl3	0	0	0	0
196383	Rilpl2	0	0	0	0
196403	Dtx3	0	0	0	0
196500	Pianp	0	0	0	0
196996	Gramd2a	0	0	0	0
199221	Dzip1l	0	0	0	0
199746	U2af1l4	0	0	0	0
199786	Fam129c	0	0	0	0
199953	Tmem201	0	0	0	0
200150	Pld5	0	0	0	0
200407	Creg2	0	0	0	0
200634	Krtcap3	0	0	0	0
201176	Arhgap27	0	0	0	0
201562	Hacd2	0	0	0	0
202374	Stk32a	0	0	0	0
203522	Ints6l	0	0	0	0
219736	Stox1	0	0	0	0
220323	Oaf	0	0	0	0
220359	Tigd3	0	0	0	0
221002	Rasgef1a	0	0	0	0
221178	Spata13	0	0	0	0
221184	Cpne2	0	0	0	0
221527	Zbtb12	0	0	0	0
221692	Phactr1	0	0	0	0
221938	Mmd2	0	0	0	0
221955	Daglb	0	0	0	0
221981	Thsd7a	0	0	0	0
222663	Scube3	0	0	0	0
245973	Atp6v1c2	0	0	0	0
246176	Gas2l2	0	0	0	0
246213	Slc17a8	0	0	0	0
246329	Stac3	0	0	0	0
254102	Ehbp1l1	0	0	0	0
254225	Rnf169	0	0	0	0
254428	Slc41a1	0	0	0	0
254531	Lpcat4	0	0	0	0
255239	Ankk1	0	0	0	0
255426	Rasgef1c	0	0	0	0
255738	Pcsk9	0	0	0	0
255809	C19orf38	0	0	0	0
256949	Kank3	0	0	0	0
257202	Gpx6	0	0	0	0
257407	C2orf72	0	0	0	0
260429	Prss33	0	0	0	0
261734	Nphp4	0	0	0	0
266743	Npas4	0	0	0	0
282974	Stk32c	0	0	0	0
283234	Ccdc88b	0	0	0	0
283375	Slc39a5	0	0	0	0
283571	Prox2	0	0	0	0
283820	Nomo2	0	0	0	0
283953	Tmem114	0	0	0	0
284004	Hexd	0	0	0	0
284252	Kctd1	0	0	0	0
284297	Ssc5d	0	0	0	0
284352	Ppp1r37	0	0	0	0
284611	Fam102b	0	0	0	0
284654	Rspo1	0	0	0	0
284723	Slc25a34	0	0	0	0
284996	Rnf149	0	0	0	0
285368	Prrt3	0	0	0	0
285848	Pnpla1	0	0	0	0
286336	Fam78a	0	0	0	0
327657	Serpina9	0	0	0	0
338322	Nlrp10	0	0	0	0
339287	Msl1	0	0	0	0
340146	Slc35d3	0	0	0	0
340527	Nhsl2	0	0	0	0
341359	Syt10	0	0	0	0
342346	C16orf96	0	0	0	0
343578	Arhgap40	0	0	0	0
343990	Kiaa1211l	0	0	0	0
345222	Msantd1	0	0	0	0
347516	Dgat2l6	0	0	0	0
349565	Nmnat3	0	0	0	0
353116	Rilpl1	0	0	0	0
360200	Tmprss9	0	0	0	0
360226	Prss41	0	0	0	0
374655	Znf710	0	0	0	0
374768	Spem1	0	0	0	0
374897	Sbsn	0	0	0	0
374955	Spata21	0	0	0	0
375611	Slc26a5	0	0	0	0
375759	C9orf50	0	0	0	0
376267	Rab15	0	0	0	0
387837	Clec12b	0	0	0	0
387914	Shisa2	0	0	0	0
388015	Rtl1	0	0	0	0
388135	Insyn1	0	0	0	0
388228	Sbk1	0	0	0	0
388403	Ypel2	0	0	0	0
388581	C1qtnf12	0	0	0	0
388591	Rnf207	0	0	0	0
388650	Fam69a	0	0	0	0
389384	C6orf222	0	0	0	0
389692	Mafa	0	0	0	0
389792	Ier5l	0	0	0	0
389813	Ajm1	0	0	0	0
389816	Lrrc26	0	0	0	0
390205	Lrrc10b	0	0	0	0
391356	Ptrhd1	0	0	0	0
392843	Iqca1l	0	0	0	0
399474	Tmem200b	0	0	0	0
399687	Myo18a	0	0	0	0
399693	Ccdc187	0	0	0	0
399947	C11orf87	0	0	0	0
401190	Rgs7bp	0	0	0	0
401827	Mslnl	0	0	0	0
402381	Sohlh1	0	0	0	0
402415	Xkrx	0	0	0	0
404217	Ctxn1	0	0	0	0
404550	C16orf74	0	0	0	0
408050	Nomo3	0	0	0	0
408263	Fndc9	0	0	0	0
441054	C4orf47	0	0	0	0
441478	Nrarp	0	0	0	0
493829	Trim72	0	0	0	0
548593	Slx1a	0	0	0	0
644150	Wipf3	0	0	0	0
645191	Lingo3	0	0	0	0
651746	Ankrd33b	0	0	0	0
653121	Zbtb8a	0	0	0	0
654790	Pcp4l1	0	0	0	0
727936	Gxylt2	0	0	0	0
728340	Gtf2h2c	0	0	0	0
728464	Mettl24	0	0	0	0
729956	Shisa7	0	0	0	0
729993	Shisa9	0	0	0	0
100125288	Zglp1	0	0	0	0
100129924	Tmem269	0	0	0	0
100130827	Sbk3	0	0	0	0
100131137	Bsph1	0	0	0	0
100131244	Ankrd63	0	0	0	0
100137049	Pla2g4b	0	0	0	0
100170841	Epop	0	0	0	0
100420505	Adam1b	0	0	0	0
100507003	Gfy	0	0	0	0
100507588	Tgfbr3l	0	0	0	0
100526740	Atp5mf-ptcd1	0	0	0	0
100526771	Smim35	0	0	0	0
100885848	Ptges3l	0	0	0	0
101928991	Ccdc92b	0	0	0	0
107436076	Cyp2c23p	0	0	0	0
107986096	Mdfic2	0	0	0	0
112272565	Stra6lp	0	0	0	0

## Sheet: PRC2 and DNA Repair Genesets
Signficant Geneset	Pathway	Observed overlap	Gene	Htt.WT.nt	Htt.Shared.nt	Htt.Q111.nt	Htt.Summed.nt
Wt	Developmental transcription factor genes bound by Suz12	20429	Shox2	624	0	875	1499
Wt	GSE84243: Bivalent H3K27me3 and H3K4me3-enriched genes up-regulated in 6 mon PRC2 deficient mice	20429	Shox2	624	0	875	1499
Wt	Developmental transcription factor genes bound by Suz12	14461	Gata2	1493	0	0	1493
Wt	GSE84243: Bivalent H3K27me3 and H3K4me3-enriched genes up-regulated in 6 mon PRC2 deficient mice	14461	Gata2	1493	0	0	1493
Wt	GSE97101: Up-regulated genes in WT mice treated with Htt ASOs vs control	21824	Thbd	1267	0	0	1267
Wt	Developmental transcription factor genes bound by Suz12	217082	Hlf	1197	0	0	1197
Wt	Developmental transcription factor genes bound by Suz12	23967	Osr1	929	0	0	929
pQ	MisMatch Repair Step 1a: >1 Base Pair Mismatch Repair Initiation	4436	Msh2	904	0	0	904
Wt	Developmental transcription factor genes bound by Suz12	15285	Mnx1	0	0	857	857
Wt	GSE84243: Bivalent H3K27me3 and H3K4me3-enriched genes up-regulated in 6 mon PRC2 deficient mice	15285	Mnx1	0	0	857	857
Wt	Developmental transcription factor genes bound by Suz12	22634	Plagl1	0	0	845	845
Wt	Developmental transcription factor genes bound by Suz12	104360	Isl2	0	0	798	798
WT	Nucleotide Excision Repair Step 3: DNA Damage Verification and Incision	5981	Rfc1	756	0	0	756
WT	Nucleotide Excision Repair Step 3: DNA Damage Verification and Incision	7507	Xpa	756	0	0	756
WT	MisMatch Repair Step 2: Strand Discrimination	5981	Rfc1	756	0	0	756
WT	Nucleotide Excision Repair Step 3: DNA Damage Verification and Incision	5984	Rfc4	730	0	0	730
WT	MisMatch Repair Step 2: Strand Discrimination	5984	Rfc4	730	0	0	730
Wt	Developmental transcription factor genes bound by Suz12	110805	Foxe1	722	0	0	722
Wt	Developmental transcription factor genes bound by Suz12	17301	Foxd2	714	0	0	714
Wt	GSE84243: Bivalent H3K27me3 and H3K4me3-enriched genes up-regulated in 6 mon PRC2 deficient mice	17301	Foxd2	714	0	0	714
Wt	Developmental transcription factor genes bound by Suz12	109594	Lmo1	709	0	0	709
Wt	Developmental transcription factor genes bound by Suz12	16873	Lhx5	0	0	692	692
Wt	GSE84243: Bivalent H3K27me3 and H3K4me3-enriched genes up-regulated in 6 mon PRC2 deficient mice	16873	Lhx5	0	0	692	692
Wt	Developmental transcription factor genes bound by Suz12	17927	Myod1	651	0	0	651
Wt	MisMatch Repair Step 4: Mismatch Repair Re-synthesis and Ligation	18971	Pold1	649	0	0	649
Wt	Developmental transcription factor genes bound by Suz12	15379	Onecut1	612	0	0	612
Wt	GSE84243: Bivalent H3K27me3 and H3K4me3-enriched genes up-regulated in 6 mon PRC2 deficient mice	15379	Onecut1	612	0	0	612
Wt	GSE97101: Up-regulated genes in WT mice treated with Htt ASOs vs control	22441	Xlr	0	610	0	610
Wt	Developmental transcription factor genes bound by Suz12	223227	Sox21	609	0	0	609
Wt	Developmental transcription factor genes bound by Suz12	12591	Cdx2	0	0	577	577
WT	Nucleotide Excision Repair Step 3: DNA Damage Verification and Incision	23411	Sirt1	576	0	0	576
pQ	DNA Damage Repair: Cell Survival	93759	Sirt1	576	0	0	576
Wt	Developmental transcription factor genes bound by Suz12	16373	Irx3	547	0	0	547
Wt	GSE84243: Bivalent H3K27me3 and H3K4me3-enriched genes up-regulated in 6 mon PRC2 deficient mice	16373	Irx3	547	0	0	547
Wt	Developmental transcription factor genes bound by Suz12	16874	Lhx6	0	0	540	540
Wt	Developmental transcription factor genes bound by Suz12	18012	Neurod1	498	0	0	498
Wt	GSE84243: Bivalent H3K27me3 and H3K4me3-enriched genes up-regulated in 6 mon PRC2 deficient mice	18012	Neurod1	498	0	0	498
Wt	Developmental transcription factor genes bound by Suz12	18420	Otp	493	0	0	493
Wt	Developmental transcription factor genes bound by Suz12	15284	Hlx	482	0	0	482
WtpQ	Nucleotide Excision Repair Step 2: DNA Helix Un-Winding	209357	Gtf2h3	0	416	0	416
Wt	GSE84243: Bivalent H3K27me3 and H3K4me3-enriched genes up-regulated in 6 mon PRC2 deficient mice	353282	Sfmbt2	407	0	0	407
WT	Nucleotide Excision Repair Step 3: DNA Damage Verification and Incision	2074	Ercc6	403	0	0	403
Wt	Developmental transcription factor genes bound by Suz12	14463	Gata4	403	0	0	403
Wt	GSE84243: Bivalent H3K27me3 and H3K4me3-enriched genes up-regulated in 6 mon PRC2 deficient mice	14463	Gata4	403	0	0	403
Wt	GSE97101: Up-regulated genes in WT mice treated with Htt ASOs vs control	12010	B2m	400	0	0	400
Wt	Developmental transcription factor genes bound by Suz12	627049	Zfp800	396	0	0	396
Wt	GSE97101: Up-regulated genes in WT mice treated with Htt ASOs vs control	66864	Clec14a	387	0	0	387
Wt	GSE97101: Up-regulated genes in WT mice treated with Htt ASOs vs control	20343	Sell	370	0	0	370
Wt	GSE97101: Up-regulated genes in WT mice treated with Htt ASOs vs control	15944	Irgm1	361	0	0	361
Wt	Developmental transcription factor genes bound by Suz12	22778	Ikzf1	358	0	0	358
Wt	Developmental transcription factor genes bound by Suz12	15407	Hoxb1	0	0	346	346
Wt	Developmental transcription factor genes bound by Suz12	103889	Hoxb2	0	0	346	346
Wt	Developmental transcription factor genes bound by Suz12	18508	Pax6	331	0	0	331
Wt	Developmental transcription factor genes bound by Suz12	320145	Sp8	331	0	0	331
Wt	Developmental transcription factor genes bound by Suz12	15242	Hhex	0	317	0	317
WtpQ	Nucleotide Excision Repair Step 2: DNA Helix Un-Winding	13871	Ercc2	307	0	0	307
Wt	GSE97101: Up-regulated genes in WT mice treated with Htt ASOs vs control	434341	Nlrc5	300	0	0	300
Wt	Developmental transcription factor genes bound by Suz12	22762	Zfpm2	0	0	282	282
Wt	Developmental transcription factor genes bound by Suz12	21388	Tbx5	0	0	276	276
WT	Nucleotide Excision Repair Step 3: DNA Damage Verification and Incision	1026	Cdkn1a	227	8	8	243
pQ	DNA Damage Repair: Cell Survival	382056	Crtc1	0	0	237	237
Wt	GSE97101: Up-regulated genes in WT mice treated with Htt ASOs vs control	328561	Apol10b	224	0	0	224
Wt	Developmental transcription factor genes bound by Suz12	140489	Bhlhe23	209	0	0	209
Wt	Developmental transcription factor genes bound by Suz12	16875	Lhx8	185	0	0	185
Wt	GSE97101: Up-regulated genes in WT mice treated with Htt ASOs vs control	17067	Ly6c1	0	0	170	170
Wt	GSE97101: Up-regulated genes in WT mice treated with Htt ASOs vs control	20684	Sp100	56	27	60	143
pQ	MisMatch Repair Step 1a: >1 Base Pair Mismatch Repair Initiation	4437	Msh3	0	0	124	124
pQ	Interstrand Crosslinking Step 1: DNA Interstrand Crosslink Recognition (Nucleotide Excision Repair proteins)	107986	Ddb2	0	0	118	118
Wt	Developmental transcription factor genes bound by Suz12	20465	Sim2	96	0	0	96
Wt	GSE84243: Bivalent H3K27me3 and H3K4me3-enriched genes up-regulated in 6 mon PRC2 deficient mice	20465	Sim2	96	0	0	96
Wt	GSE97101: Up-regulated genes in WT mice treated with Htt ASOs vs control	17472	Gbp4	67	0	0	67
Wt	Developmental transcription factor genes bound by Suz12	19434	Rax	60	0	0	60
Wt	Developmental transcription factor genes bound by Suz12	15207	Hes3	0	0	58	58
Wt	Developmental transcription factor genes bound by Suz12	12606	Cebpa	56	0	0	56
WtpQ	Nucleotide Excision Repair Step 2: DNA Helix Un-Winding	17420	Mnat1	0	0	39	39
Wt	Developmental transcription factor genes bound by Suz12	20679	Sox6	37	0	0	37
WT	Nucleotide Excision Repair Step 3: DNA Damage Verification and Incision	142	Parp1	0	0	0	0
WT	Nucleotide Excision Repair Step 3: DNA Damage Verification and Incision	2067	Ercc1	0	0	0	0
WT	Nucleotide Excision Repair Step 3: DNA Damage Verification and Incision	2072	Ercc4	0	0	0	0
WT	Nucleotide Excision Repair Step 3: DNA Damage Verification and Incision	2073	Ercc5	0	0	0	0
WT	Nucleotide Excision Repair Step 3: DNA Damage Verification and Incision	5111	Pcna	0	0	0	0
WT	Nucleotide Excision Repair Step 3: DNA Damage Verification and Incision	5982	Rfc2	0	0	0	0
WT	Nucleotide Excision Repair Step 3: DNA Damage Verification and Incision	5983	Rfc3	0	0	0	0
WT	Nucleotide Excision Repair Step 3: DNA Damage Verification and Incision	5985	Rfc5	0	0	0	0
WT	Nucleotide Excision Repair Step 3: DNA Damage Verification and Incision	6117	Rpa1	0	0	0	0
WT	Nucleotide Excision Repair Step 3: DNA Damage Verification and Incision	6118	Rpa2	0	0	0	0
WT	Nucleotide Excision Repair Step 3: DNA Damage Verification and Incision	7157	Trp53	0	0	0	0
WT	Nucleotide Excision Repair Step 3: DNA Damage Verification and Incision	22897	Cep164	0	0	0	0
WT	MisMatch Repair Step 2: Strand Discrimination	25	Abl1	0	0	0	0
WT	MisMatch Repair Step 2: Strand Discrimination	1956	Egfr	0	0	0	0
WT	MisMatch Repair Step 2: Strand Discrimination	5111	Pcna	0	0	0	0
WT	MisMatch Repair Step 2: Strand Discrimination	5982	Rfc2	0	0	0	0
WT	MisMatch Repair Step 2: Strand Discrimination	5983	Rfc3	0	0	0	0
WT	MisMatch Repair Step 2: Strand Discrimination	5985	Rfc5	0	0	0	0
pQ	MisMatch Repair Step 1a: >1 Base Pair Mismatch Repair Initiation	7157	Trp53	0	0	0	0
pQ	Interstrand Crosslinking Step 1: DNA Interstrand Crosslink Recognition (Nucleotide Excision Repair proteins)	13194	Ddb1	0	0	0	0
pQ	Interstrand Crosslinking Step 1: DNA Interstrand Crosslink Recognition (Nucleotide Excision Repair proteins)	19358	Rad23a	0	0	0	0
pQ	Interstrand Crosslinking Step 1: DNA Interstrand Crosslink Recognition (Nucleotide Excision Repair proteins)	19359	Rad23b	0	0	0	0
pQ	Interstrand Crosslinking Step 1: DNA Interstrand Crosslink Recognition (Nucleotide Excision Repair proteins)	22591	Xpc	0	0	0	0
pQ	Interstrand Crosslinking Step 1: DNA Interstrand Crosslink Recognition (Nucleotide Excision Repair proteins)	26370	Cetn2	0	0	0	0
WtpQ	Nucleotide Excision Repair Step 2: DNA Helix Un-Winding	13872	Ercc3	0	0	0	0
WtpQ	Nucleotide Excision Repair Step 2: DNA Helix Un-Winding	14884	Gtf2h1	0	0	0	0
WtpQ	Nucleotide Excision Repair Step 2: DNA Helix Un-Winding	14885	Gtf2h4	0	0	0	0
WtpQ	Nucleotide Excision Repair Step 2: DNA Helix Un-Winding	21399	Tcea1	0	0	0	0
WtpQ	Nucleotide Excision Repair Step 2: DNA Helix Un-Winding	21400	Tcea2	0	0	0	0
WtpQ	Nucleotide Excision Repair Step 2: DNA Helix Un-Winding	22059	Trp53	0	0	0	0
WtpQ	Nucleotide Excision Repair Step 2: DNA Helix Un-Winding	23894	Gtf2h2	0	0	0	0
WtpQ	Nucleotide Excision Repair Step 2: DNA Helix Un-Winding	66467	Gtf2h5	0	0	0	0
WtpQ	Nucleotide Excision Repair Step 2: DNA Helix Un-Winding	66671	Ccnh	0	0	0	0
Wt	MisMatch Repair Step 4: Mismatch Repair Re-synthesis and Ligation	16881	Lig1	0	0	0	0
Wt	MisMatch Repair Step 4: Mismatch Repair Re-synthesis and Ligation	18538	Pcna	0	0	0	0
Wt	MisMatch Repair Step 4: Mismatch Repair Re-synthesis and Ligation	18973	Pole	0	0	0	0
Wt	GSE97101: Up-regulated genes in WT mice treated with Htt ASOs vs control	11601	Angpt2	0	0	0	0
Wt	GSE97101: Up-regulated genes in WT mice treated with Htt ASOs vs control	12029	Bcl6b	0	0	0	0
Wt	GSE97101: Up-regulated genes in WT mice treated with Htt ASOs vs control	12351	Car4	0	0	0	0
Wt	GSE97101: Up-regulated genes in WT mice treated with Htt ASOs vs control	12490	Cd34	0	0	0	0
Wt	GSE97101: Up-regulated genes in WT mice treated with Htt ASOs vs control	13024	Ctla2a	0	0	0	0
Wt	GSE97101: Up-regulated genes in WT mice treated with Htt ASOs vs control	13482	Dpp4	0	0	0	0
Wt	GSE97101: Up-regulated genes in WT mice treated with Htt ASOs vs control	14610	Gja10	0	0	0	0
Wt	GSE97101: Up-regulated genes in WT mice treated with Htt ASOs vs control	14964	H2-D1	0	0	0	0
Wt	GSE97101: Up-regulated genes in WT mice treated with Htt ASOs vs control	14972	H2-K1	0	0	0	0
Wt	GSE97101: Up-regulated genes in WT mice treated with Htt ASOs vs control	15015	H2-Q4	0	0	0	0
Wt	GSE97101: Up-regulated genes in WT mice treated with Htt ASOs vs control	15016	H2-Q5	0	0	0	0
Wt	GSE97101: Up-regulated genes in WT mice treated with Htt ASOs vs control	15018	H2-Q7	0	0	0	0
Wt	GSE97101: Up-regulated genes in WT mice treated with Htt ASOs vs control	15019	H2-Q8	0	0	0	0
Wt	GSE97101: Up-regulated genes in WT mice treated with Htt ASOs vs control	15894	Icam1	0	0	0	0
Wt	GSE97101: Up-regulated genes in WT mice treated with Htt ASOs vs control	15950	Ifi203	0	0	0	0
Wt	GSE97101: Up-regulated genes in WT mice treated with Htt ASOs vs control	15953	Ifi47	0	0	0	0
Wt	GSE97101: Up-regulated genes in WT mice treated with Htt ASOs vs control	16145	Igtp	0	0	0	0
Wt	GSE97101: Up-regulated genes in WT mice treated with Htt ASOs vs control	16186	Il2rg	0	0	0	0
Wt	GSE97101: Up-regulated genes in WT mice treated with Htt ASOs vs control	16431	Itm2a	0	0	0	0
Wt	GSE97101: Up-regulated genes in WT mice treated with Htt ASOs vs control	16859	Lgals9	0	0	0	0
Wt	GSE97101: Up-regulated genes in WT mice treated with Htt ASOs vs control	16912	Psmb9	0	0	0	0
Wt	GSE97101: Up-regulated genes in WT mice treated with Htt ASOs vs control	17064	Cd93	0	0	0	0
Wt	GSE97101: Up-regulated genes in WT mice treated with Htt ASOs vs control	20128	Trim30a	0	0	0	0
Wt	GSE97101: Up-regulated genes in WT mice treated with Htt ASOs vs control	20556	Slfn2	0	0	0	0
Wt	GSE97101: Up-regulated genes in WT mice treated with Htt ASOs vs control	20557	Slfn3	0	0	0	0
Wt	GSE97101: Up-regulated genes in WT mice treated with Htt ASOs vs control	20708	Serpinb6b	0	0	0	0
Wt	GSE97101: Up-regulated genes in WT mice treated with Htt ASOs vs control	21354	Tap1	0	0	0	0
Wt	GSE97101: Up-regulated genes in WT mice treated with Htt ASOs vs control	21822	Tgtp1	0	0	0	0
Wt	GSE97101: Up-regulated genes in WT mice treated with Htt ASOs vs control	21946	Pglyrp1	0	0	0	0
Wt	GSE97101: Up-regulated genes in WT mice treated with Htt ASOs vs control	21949	Tnfsf8	0	0	0	0
Wt	GSE97101: Up-regulated genes in WT mice treated with Htt ASOs vs control	24110	Usp18	0	0	0	0
Wt	GSE97101: Up-regulated genes in WT mice treated with Htt ASOs vs control	53945	Slc40a1	0	0	0	0
Wt	GSE97101: Up-regulated genes in WT mice treated with Htt ASOs vs control	54123	Irf7	0	0	0	0
Wt	GSE97101: Up-regulated genes in WT mice treated with Htt ASOs vs control	54396	Irgm2	0	0	0	0
Wt	GSE97101: Up-regulated genes in WT mice treated with Htt ASOs vs control	55932	Gbp3	0	0	0	0
Wt	GSE97101: Up-regulated genes in WT mice treated with Htt ASOs vs control	58185	Rsad2	0	0	0	0
Wt	GSE97101: Up-regulated genes in WT mice treated with Htt ASOs vs control	58203	Zbp1	0	0	0	0
Wt	GSE97101: Up-regulated genes in WT mice treated with Htt ASOs vs control	59308	Emcn	0	0	0	0
Wt	GSE97101: Up-regulated genes in WT mice treated with Htt ASOs vs control	66141	Ifitm3	0	0	0	0
Wt	GSE97101: Up-regulated genes in WT mice treated with Htt ASOs vs control	67775	Rtp4	0	0	0	0
Wt	GSE97101: Up-regulated genes in WT mice treated with Htt ASOs vs control	69852	Tcf23	0	0	0	0
Wt	GSE97101: Up-regulated genes in WT mice treated with Htt ASOs vs control	71406	Spaar	0	0	0	0
Wt	GSE97101: Up-regulated genes in WT mice treated with Htt ASOs vs control	71586	Ifih1	0	0	0	0
Wt	GSE97101: Up-regulated genes in WT mice treated with Htt ASOs vs control	74558	Gvin1	0	0	0	0
Wt	GSE97101: Up-regulated genes in WT mice treated with Htt ASOs vs control	94094	Trim34a	0	0	0	0
Wt	GSE97101: Up-regulated genes in WT mice treated with Htt ASOs vs control	99899	Ifi44	0	0	0	0
Wt	GSE97101: Up-regulated genes in WT mice treated with Htt ASOs vs control	107526	Gimap4	0	0	0	0
Wt	GSE97101: Up-regulated genes in WT mice treated with Htt ASOs vs control	110454	Ly6a	0	0	0	0
Wt	GSE97101: Up-regulated genes in WT mice treated with Htt ASOs vs control	209837	Slc38a5	0	0	0	0
Wt	GSE97101: Up-regulated genes in WT mice treated with Htt ASOs vs control	217012	Unc45b	0	0	0	0
Wt	GSE97101: Up-regulated genes in WT mice treated with Htt ASOs vs control	219132	Phf11d	0	0	0	0
Wt	GSE97101: Up-regulated genes in WT mice treated with Htt ASOs vs control	224796	Clic5	0	0	0	0
Wt	GSE97101: Up-regulated genes in WT mice treated with Htt ASOs vs control	225997	Trpm6	0	0	0	0
Wt	GSE97101: Up-regulated genes in WT mice treated with Htt ASOs vs control	229600	BC028528	0	0	0	0
Wt	GSE97101: Up-regulated genes in WT mice treated with Htt ASOs vs control	234395	Ushbp1	0	0	0	0
Wt	GSE97101: Up-regulated genes in WT mice treated with Htt ASOs vs control	234839	Piezo1	0	0	0	0
Wt	GSE97101: Up-regulated genes in WT mice treated with Htt ASOs vs control	239126	C1qtnf9	0	0	0	0
Wt	GSE97101: Up-regulated genes in WT mice treated with Htt ASOs vs control	240327	Gm4951	0	0	0	0
Wt	GSE97101: Up-regulated genes in WT mice treated with Htt ASOs vs control	246728	Oas2	0	0	0	0
Wt	GSE97101: Up-regulated genes in WT mice treated with Htt ASOs vs control	246730	Oas1a	0	0	0	0
Wt	GSE97101: Up-regulated genes in WT mice treated with Htt ASOs vs control	320782	Tmem154	0	0	0	0
Wt	GSE97101: Up-regulated genes in WT mice treated with Htt ASOs vs control	327978	Slfn5	0	0	0	0
Wt	GSE97101: Up-regulated genes in WT mice treated with Htt ASOs vs control	432555	Gm5431	0	0	0	0
Wt	GSE97101: Up-regulated genes in WT mice treated with Htt ASOs vs control	547253	Parp14	0	0	0	0
Wt	GSE97101: Up-regulated genes in WT mice treated with Htt ASOs vs control	623121	Ifi213	0	0	0	0
Wt	GSE97101: Up-regulated genes in WT mice treated with Htt ASOs vs control	631323	Gm12250	0	0	0	0
Wt	GSE97101: Up-regulated genes in WT mice treated with Htt ASOs vs control	672511	Rnf213	0	0	0	0
Wt	GSE97101: Up-regulated genes in WT mice treated with Htt ASOs vs control	100039796	Tgtp2	0	0	0	0
Wt	GSE97101: Up-regulated genes in WT mice treated with Htt ASOs vs control	100040462	Mndal	0	0	0	0
Wt	GSE97101: Up-regulated genes in WT mice treated with Htt ASOs vs control	100042856	Gm4070	0	0	0	0
Wt	GSE97101: Up-regulated genes in WT mice treated with Htt ASOs vs control	100217451	Snora7a	0	0	0	0
Wt	GSE97101: Up-regulated genes in WT mice treated with Htt ASOs vs control	100862258	Gm21596	0	0	0	0
pQ	DNA Damage Repair: Cell Survival	11545	Parp1	0	0	0	0
pQ	DNA Damage Repair: Cell Survival	11792	Apex1	0	0	0	0
pQ	DNA Damage Repair: Cell Survival	12064	Bdnf	0	0	0	0
pQ	DNA Damage Repair: Cell Survival	12912	Creb1	0	0	0	0
Wt	Developmental transcription factor genes bound by Suz12	11694	Alx3	0	0	0	0
Wt	Developmental transcription factor genes bound by Suz12	11695	Alx4	0	0	0	0
Wt	Developmental transcription factor genes bound by Suz12	11859	Phox2a	0	0	0	0
Wt	Developmental transcription factor genes bound by Suz12	11921	Atoh1	0	0	0	0
Wt	Developmental transcription factor genes bound by Suz12	11924	Neurog2	0	0	0	0
Wt	Developmental transcription factor genes bound by Suz12	11925	Neurog3	0	0	0	0
Wt	Developmental transcription factor genes bound by Suz12	12020	Nkx3-2	0	0	0	0
Wt	Developmental transcription factor genes bound by Suz12	12022	Barx1	0	0	0	0
Wt	Developmental transcription factor genes bound by Suz12	12023	Barx2	0	0	0	0
Wt	Developmental transcription factor genes bound by Suz12	12053	Bcl6	0	0	0	0
Wt	Developmental transcription factor genes bound by Suz12	12151	Bmi1	0	0	0	0
Wt	Developmental transcription factor genes bound by Suz12	12173	Bnc1	0	0	0	0
Wt	Developmental transcription factor genes bound by Suz12	12227	Btg2	0	0	0	0
Wt	Developmental transcription factor genes bound by Suz12	12286	Cacna1a	0	0	0	0
Wt	Developmental transcription factor genes bound by Suz12	12393	Runx2	0	0	0	0
Wt	Developmental transcription factor genes bound by Suz12	12394	Runx1	0	0	0	0
Wt	Developmental transcription factor genes bound by Suz12	12399	Runx3	0	0	0	0
Wt	Developmental transcription factor genes bound by Suz12	12418	Cbx4	0	0	0	0
Wt	Developmental transcription factor genes bound by Suz12	12592	Cdx4	0	0	0	0
Wt	Developmental transcription factor genes bound by Suz12	12677	Vsx2	0	0	0	0
Wt	Developmental transcription factor genes bound by Suz12	12705	Cited1	0	0	0	0
Wt	Developmental transcription factor genes bound by Suz12	13048	Cux2	0	0	0	0
Wt	Developmental transcription factor genes bound by Suz12	13134	Dach1	0	0	0	0
Wt	Developmental transcription factor genes bound by Suz12	13172	Dbx1	0	0	0	0
Wt	Developmental transcription factor genes bound by Suz12	13390	Dlx1	0	0	0	0
Wt	Developmental transcription factor genes bound by Suz12	13392	Dlx2	0	0	0	0
Wt	Developmental transcription factor genes bound by Suz12	13393	Dlx3	0	0	0	0
Wt	Developmental transcription factor genes bound by Suz12	13394	Dlx4	0	0	0	0
Wt	Developmental transcription factor genes bound by Suz12	13395	Dlx5	0	0	0	0
Wt	Developmental transcription factor genes bound by Suz12	13396	Dlx6	0	0	0	0
Wt	Developmental transcription factor genes bound by Suz12	13591	Ebf1	0	0	0	0
Wt	Developmental transcription factor genes bound by Suz12	13592	Ebf2	0	0	0	0
Wt	Developmental transcription factor genes bound by Suz12	13593	Ebf3	0	0	0	0
Wt	Developmental transcription factor genes bound by Suz12	13654	Egr2	0	0	0	0
Wt	Developmental transcription factor genes bound by Suz12	13655	Egr3	0	0	0	0
Wt	Developmental transcription factor genes bound by Suz12	13796	Emx1	0	0	0	0
Wt	Developmental transcription factor genes bound by Suz12	13798	En1	0	0	0	0
Wt	Developmental transcription factor genes bound by Suz12	13799	En2	0	0	0	0
Wt	Developmental transcription factor genes bound by Suz12	13813	Eomes	0	0	0	0
Wt	Developmental transcription factor genes bound by Suz12	13819	Epas1	0	0	0	0
Wt	Developmental transcription factor genes bound by Suz12	13865	Nr2f1	0	0	0	0
Wt	Developmental transcription factor genes bound by Suz12	13876	Erg	0	0	0	0
Wt	Developmental transcription factor genes bound by Suz12	13984	Esx1	0	0	0	0
Wt	Developmental transcription factor genes bound by Suz12	14028	Evx1	0	0	0	0
Wt	Developmental transcription factor genes bound by Suz12	14029	Evx2	0	0	0	0
Wt	Developmental transcription factor genes bound by Suz12	14049	Eya2	0	0	0	0
Wt	Developmental transcription factor genes bound by Suz12	14051	Eya4	0	0	0	0
Wt	Developmental transcription factor genes bound by Suz12	14056	Ezh2	0	0	0	0
Wt	Developmental transcription factor genes bound by Suz12	14234	Foxc2	0	0	0	0
Wt	Developmental transcription factor genes bound by Suz12	14241	Foxl1	0	0	0	0
Wt	Developmental transcription factor genes bound by Suz12	14247	Fli1	0	0	0	0
Wt	Developmental transcription factor genes bound by Suz12	14462	Gata3	0	0	0	0
Wt	Developmental transcription factor genes bound by Suz12	14464	Gata5	0	0	0	0
Wt	Developmental transcription factor genes bound by Suz12	14465	Gata6	0	0	0	0
Wt	Developmental transcription factor genes bound by Suz12	14472	Gbx2	0	0	0	0
Wt	Developmental transcription factor genes bound by Suz12	14581	Gfi1	0	0	0	0
Wt	Developmental transcription factor genes bound by Suz12	14836	Gsc	0	0	0	0
Wt	Developmental transcription factor genes bound by Suz12	14842	Gsx1	0	0	0	0
Wt	Developmental transcription factor genes bound by Suz12	14843	Gsx2	0	0	0	0
Wt	Developmental transcription factor genes bound by Suz12	14912	Nkx6-2	0	0	0	0
Wt	Developmental transcription factor genes bound by Suz12	15110	Hand1	0	0	0	0
Wt	Developmental transcription factor genes bound by Suz12	15111	Hand2	0	0	0	0
Wt	Developmental transcription factor genes bound by Suz12	15206	Hes2	0	0	0	0
Wt	Developmental transcription factor genes bound by Suz12	15213	Hey1	0	0	0	0
Wt	Developmental transcription factor genes bound by Suz12	15221	Foxd3	0	0	0	0
Wt	Developmental transcription factor genes bound by Suz12	15223	Foxj1	0	0	0	0
Wt	Developmental transcription factor genes bound by Suz12	15227	Foxf1	0	0	0	0
Wt	Developmental transcription factor genes bound by Suz12	15228	Foxg1	0	0	0	0
Wt	Developmental transcription factor genes bound by Suz12	15229	Foxd1	0	0	0	0
Wt	Developmental transcription factor genes bound by Suz12	15248	Hic1	0	0	0	0
Wt	Developmental transcription factor genes bound by Suz12	15331	Hmgn2	0	0	0	0
Wt	Developmental transcription factor genes bound by Suz12	15372	Hmx2	0	0	0	0
Wt	Developmental transcription factor genes bound by Suz12	15373	Hmx3	0	0	0	0
Wt	Developmental transcription factor genes bound by Suz12	15375	Foxa1	0	0	0	0
Wt	Developmental transcription factor genes bound by Suz12	15376	Foxa2	0	0	0	0
Wt	Developmental transcription factor genes bound by Suz12	15394	Hoxa1	0	0	0	0
Wt	Developmental transcription factor genes bound by Suz12	15395	Hoxa10	0	0	0	0
Wt	Developmental transcription factor genes bound by Suz12	15396	Hoxa11	0	0	0	0
Wt	Developmental transcription factor genes bound by Suz12	15398	Hoxa13	0	0	0	0
Wt	Developmental transcription factor genes bound by Suz12	15399	Hoxa2	0	0	0	0
Wt	Developmental transcription factor genes bound by Suz12	15400	Hoxa3	0	0	0	0
Wt	Developmental transcription factor genes bound by Suz12	15401	Hoxa4	0	0	0	0
Wt	Developmental transcription factor genes bound by Suz12	15402	Hoxa5	0	0	0	0
Wt	Developmental transcription factor genes bound by Suz12	15403	Hoxa6	0	0	0	0
Wt	Developmental transcription factor genes bound by Suz12	15404	Hoxa7	0	0	0	0
Wt	Developmental transcription factor genes bound by Suz12	15405	Hoxa9	0	0	0	0
Wt	Developmental transcription factor genes bound by Suz12	15408	Hoxb13	0	0	0	0
Wt	Developmental transcription factor genes bound by Suz12	15410	Hoxb3	0	0	0	0
Wt	Developmental transcription factor genes bound by Suz12	15412	Hoxb4	0	0	0	0
Wt	Developmental transcription factor genes bound by Suz12	15413	Hoxb5	0	0	0	0
Wt	Developmental transcription factor genes bound by Suz12	15414	Hoxb6	0	0	0	0
Wt	Developmental transcription factor genes bound by Suz12	15415	Hoxb7	0	0	0	0
Wt	Developmental transcription factor genes bound by Suz12	15416	Hoxb8	0	0	0	0
Wt	Developmental transcription factor genes bound by Suz12	15417	Hoxb9	0	0	0	0
Wt	Developmental transcription factor genes bound by Suz12	15421	Hoxc12	0	0	0	0
Wt	Developmental transcription factor genes bound by Suz12	15422	Hoxc13	0	0	0	0
Wt	Developmental transcription factor genes bound by Suz12	15423	Hoxc4	0	0	0	0
Wt	Developmental transcription factor genes bound by Suz12	15424	Hoxc5	0	0	0	0
Wt	Developmental transcription factor genes bound by Suz12	15425	Hoxc6	0	0	0	0
Wt	Developmental transcription factor genes bound by Suz12	15426	Hoxc8	0	0	0	0
Wt	Developmental transcription factor genes bound by Suz12	15427	Hoxc9	0	0	0	0
Wt	Developmental transcription factor genes bound by Suz12	15429	Hoxd1	0	0	0	0
Wt	Developmental transcription factor genes bound by Suz12	15430	Hoxd10	0	0	0	0
Wt	Developmental transcription factor genes bound by Suz12	15431	Hoxd11	0	0	0	0
Wt	Developmental transcription factor genes bound by Suz12	15432	Hoxd12	0	0	0	0
Wt	Developmental transcription factor genes bound by Suz12	15433	Hoxd13	0	0	0	0
Wt	Developmental transcription factor genes bound by Suz12	15434	Hoxd3	0	0	0	0
Wt	Developmental transcription factor genes bound by Suz12	15436	Hoxd4	0	0	0	0
Wt	Developmental transcription factor genes bound by Suz12	15437	Hoxd8	0	0	0	0
Wt	Developmental transcription factor genes bound by Suz12	15438	Hoxd9	0	0	0	0
Wt	Developmental transcription factor genes bound by Suz12	15460	Hr	0	0	0	0
Wt	Developmental transcription factor genes bound by Suz12	15569	Elavl2	0	0	0	0
Wt	Developmental transcription factor genes bound by Suz12	16371	Irx1	0	0	0	0
Wt	Developmental transcription factor genes bound by Suz12	16372	Irx2	0	0	0	0
Wt	Developmental transcription factor genes bound by Suz12	16392	Isl1	0	0	0	0
Wt	Developmental transcription factor genes bound by Suz12	16476	Jun	0	0	0	0
Wt	Developmental transcription factor genes bound by Suz12	16600	Klf4	0	0	0	0
Wt	Developmental transcription factor genes bound by Suz12	16601	Klf9	0	0	0	0
Wt	Developmental transcription factor genes bound by Suz12	16658	Mafb	0	0	0	0
Wt	Developmental transcription factor genes bound by Suz12	16815	Lbx2	0	0	0	0
Wt	Developmental transcription factor genes bound by Suz12	16869	Lhx1	0	0	0	0
Wt	Developmental transcription factor genes bound by Suz12	16870	Lhx2	0	0	0	0
Wt	Developmental transcription factor genes bound by Suz12	16872	Lhx4	0	0	0	0
Wt	Developmental transcription factor genes bound by Suz12	16876	Lhx9	0	0	0	0
Wt	Developmental transcription factor genes bound by Suz12	16909	Lmo2	0	0	0	0
Wt	Developmental transcription factor genes bound by Suz12	16917	Lmx1b	0	0	0	0
Wt	Developmental transcription factor genes bound by Suz12	16969	Zbtb7a	0	0	0	0
Wt	Developmental transcription factor genes bound by Suz12	17172	Ascl1	0	0	0	0
Wt	Developmental transcription factor genes bound by Suz12	17268	Meis1	0	0	0	0
Wt	Developmental transcription factor genes bound by Suz12	17286	Meox2	0	0	0	0
Wt	Developmental transcription factor genes bound by Suz12	17292	Mesp1	0	0	0	0
Wt	Developmental transcription factor genes bound by Suz12	17536	Meis2	0	0	0	0
Wt	Developmental transcription factor genes bound by Suz12	17537	Meis3	0	0	0	0
Wt	Developmental transcription factor genes bound by Suz12	17681	Msc	0	0	0	0
Wt	Developmental transcription factor genes bound by Suz12	17701	Msx1	0	0	0	0
Wt	Developmental transcription factor genes bound by Suz12	17703	Msx3	0	0	0	0
Wt	Developmental transcription factor genes bound by Suz12	17878	Myf6	0	0	0	0
Wt	Developmental transcription factor genes bound by Suz12	18013	Neurod2	0	0	0	0
Wt	Developmental transcription factor genes bound by Suz12	18014	Neurog1	0	0	0	0
Wt	Developmental transcription factor genes bound by Suz12	18018	Nfatc1	0	0	0	0
Wt	Developmental transcription factor genes bound by Suz12	18029	Nfic	0	0	0	0
Wt	Developmental transcription factor genes bound by Suz12	18088	Nkx2-2	0	0	0	0
Wt	Developmental transcription factor genes bound by Suz12	18092	Nkx2-6	0	0	0	0
Wt	Developmental transcription factor genes bound by Suz12	18094	Nkx2-9	0	0	0	0
Wt	Developmental transcription factor genes bound by Suz12	18096	Nkx6-1	0	0	0	0
Wt	Developmental transcription factor genes bound by Suz12	18099	Nlk	0	0	0	0
Wt	Developmental transcription factor genes bound by Suz12	18124	Nr4a3	0	0	0	0
Wt	Developmental transcription factor genes bound by Suz12	18142	Npas1	0	0	0	0
Wt	Developmental transcription factor genes bound by Suz12	18143	Npas2	0	0	0	0
Wt	Developmental transcription factor genes bound by Suz12	18185	Nrl	0	0	0	0
Wt	Developmental transcription factor genes bound by Suz12	18424	Otx2	0	0	0	0
Wt	Developmental transcription factor genes bound by Suz12	18426	Ovol1	0	0	0	0
Wt	Developmental transcription factor genes bound by Suz12	18503	Pax1	0	0	0	0
Wt	Developmental transcription factor genes bound by Suz12	18505	Pax3	0	0	0	0
Wt	Developmental transcription factor genes bound by Suz12	18507	Pax5	0	0	0	0
Wt	Developmental transcription factor genes bound by Suz12	18509	Pax7	0	0	0	0
Wt	Developmental transcription factor genes bound by Suz12	18510	Pax8	0	0	0	0
Wt	Developmental transcription factor genes bound by Suz12	18511	Pax9	0	0	0	0
Wt	Developmental transcription factor genes bound by Suz12	18609	Pdx1	0	0	0	0
Wt	Developmental transcription factor genes bound by Suz12	18667	Pgr	0	0	0	0
Wt	Developmental transcription factor genes bound by Suz12	18740	Pitx1	0	0	0	0
Wt	Developmental transcription factor genes bound by Suz12	18741	Pitx2	0	0	0	0
Wt	Developmental transcription factor genes bound by Suz12	18933	Prrx1	0	0	0	0
Wt	Developmental transcription factor genes bound by Suz12	18935	Phox2b	0	0	0	0
Wt	Developmental transcription factor genes bound by Suz12	18991	Pou3f1	0	0	0	0
Wt	Developmental transcription factor genes bound by Suz12	18992	Pou3f2	0	0	0	0
Wt	Developmental transcription factor genes bound by Suz12	18994	Pou3f4	0	0	0	0
Wt	Developmental transcription factor genes bound by Suz12	18996	Pou4f1	0	0	0	0
Wt	Developmental transcription factor genes bound by Suz12	18997	Pou4f2	0	0	0	0
Wt	Developmental transcription factor genes bound by Suz12	18998	Pou4f3	0	0	0	0
Wt	Developmental transcription factor genes bound by Suz12	19016	Pparg	0	0	0	0
Wt	Developmental transcription factor genes bound by Suz12	19130	Prox1	0	0	0	0
Wt	Developmental transcription factor genes bound by Suz12	19213	Ptf1a	0	0	0	0
Wt	Developmental transcription factor genes bound by Suz12	19290	Pura	0	0	0	0
Wt	Developmental transcription factor genes bound by Suz12	19401	Rara	0	0	0	0
Wt	Developmental transcription factor genes bound by Suz12	20183	Rxrg	0	0	0	0
Wt	Developmental transcription factor genes bound by Suz12	20230	Satb1	0	0	0	0
Wt	Developmental transcription factor genes bound by Suz12	20231	Nkx1-2	0	0	0	0
Wt	Developmental transcription factor genes bound by Suz12	20464	Sim1	0	0	0	0
Wt	Developmental transcription factor genes bound by Suz12	20471	Six1	0	0	0	0
Wt	Developmental transcription factor genes bound by Suz12	20472	Six2	0	0	0	0
Wt	Developmental transcription factor genes bound by Suz12	20473	Six3	0	0	0	0
Wt	Developmental transcription factor genes bound by Suz12	20475	Six5	0	0	0	0
Wt	Developmental transcription factor genes bound by Suz12	20476	Six6	0	0	0	0
Wt	Developmental transcription factor genes bound by Suz12	20667	Sox12	0	0	0	0
Wt	Developmental transcription factor genes bound by Suz12	20669	Sox14	0	0	0	0
Wt	Developmental transcription factor genes bound by Suz12	20671	Sox17	0	0	0	0
Wt	Developmental transcription factor genes bound by Suz12	20675	Sox3	0	0	0	0
Wt	Developmental transcription factor genes bound by Suz12	20681	Sox8	0	0	0	0
Wt	Developmental transcription factor genes bound by Suz12	20682	Sox9	0	0	0	0
Wt	Developmental transcription factor genes bound by Suz12	20893	Bhlhe40	0	0	0	0
Wt	Developmental transcription factor genes bound by Suz12	20997	T	0	0	0	0
Wt	Developmental transcription factor genes bound by Suz12	21349	Tal1	0	0	0	0
Wt	Developmental transcription factor genes bound by Suz12	21375	Tbr1	0	0	0	0
Wt	Developmental transcription factor genes bound by Suz12	21380	Tbx1	0	0	0	0
Wt	Developmental transcription factor genes bound by Suz12	21384	Tbx15	0	0	0	0
Wt	Developmental transcription factor genes bound by Suz12	21385	Tbx2	0	0	0	0
Wt	Developmental transcription factor genes bound by Suz12	21386	Tbx3	0	0	0	0
Wt	Developmental transcription factor genes bound by Suz12	21387	Tbx4	0	0	0	0
Wt	Developmental transcription factor genes bound by Suz12	21407	Tcf15	0	0	0	0
Wt	Developmental transcription factor genes bound by Suz12	21410	Hnf1b	0	0	0	0
Wt	Developmental transcription factor genes bound by Suz12	21412	Tcf21	0	0	0	0
Wt	Developmental transcription factor genes bound by Suz12	21419	Tfap2b	0	0	0	0
Wt	Developmental transcription factor genes bound by Suz12	21420	Tfap2c	0	0	0	0
Wt	Developmental transcription factor genes bound by Suz12	21869	Nkx2-1	0	0	0	0
Wt	Developmental transcription factor genes bound by Suz12	21887	Tle3	0	0	0	0
Wt	Developmental transcription factor genes bound by Suz12	21907	Nr2e1	0	0	0	0
Wt	Developmental transcription factor genes bound by Suz12	21909	Tlx2	0	0	0	0
Wt	Developmental transcription factor genes bound by Suz12	22160	Twist1	0	0	0	0
Wt	Developmental transcription factor genes bound by Suz12	22431	Wt1	0	0	0	0
Wt	Developmental transcription factor genes bound by Suz12	22761	Zfpm1	0	0	0	0
Wt	Developmental transcription factor genes bound by Suz12	22771	Zic1	0	0	0	0
Wt	Developmental transcription factor genes bound by Suz12	22774	Zic4	0	0	0	0
Wt	Developmental transcription factor genes bound by Suz12	22780	Ikzf3	0	0	0	0
Wt	Developmental transcription factor genes bound by Suz12	24113	Vax2	0	0	0	0
Wt	Developmental transcription factor genes bound by Suz12	24116	Nelfa	0	0	0	0
Wt	Developmental transcription factor genes bound by Suz12	24136	Zeb2	0	0	0	0
Wt	Developmental transcription factor genes bound by Suz12	26356	Ing1	0	0	0	0
Wt	Developmental transcription factor genes bound by Suz12	26381	Esrrg	0	0	0	0
Wt	Developmental transcription factor genes bound by Suz12	26386	Hsf4	0	0	0	0
Wt	Developmental transcription factor genes bound by Suz12	26910	Figla	0	0	0	0
Wt	Developmental transcription factor genes bound by Suz12	26927	Foxl2	0	0	0	0
Wt	Developmental transcription factor genes bound by Suz12	27386	Npas3	0	0	0	0
Wt	Developmental transcription factor genes bound by Suz12	30951	Cbx8	0	0	0	0
Wt	Developmental transcription factor genes bound by Suz12	50796	Dmrt1	0	0	0	0
Wt	Developmental transcription factor genes bound by Suz12	50913	Olig2	0	0	0	0
Wt	Developmental transcription factor genes bound by Suz12	50914	Olig1	0	0	0	0
Wt	Developmental transcription factor genes bound by Suz12	50916	Irx4	0	0	0	0
Wt	Developmental transcription factor genes bound by Suz12	52609	Cbx7	0	0	0	0
Wt	Developmental transcription factor genes bound by Suz12	53404	Atoh7	0	0	0	0
Wt	Developmental transcription factor genes bound by Suz12	53626	Insm1	0	0	0	0
Wt	Developmental transcription factor genes bound by Suz12	54352	Irx5	0	0	0	0
Wt	Developmental transcription factor genes bound by Suz12	54383	Phc2	0	0	0	0
Wt	Developmental transcription factor genes bound by Suz12	54422	Barhl1	0	0	0	0
Wt	Developmental transcription factor genes bound by Suz12	54713	Fezf2	0	0	0	0
Wt	Developmental transcription factor genes bound by Suz12	56057	Btg4	0	0	0	0
Wt	Developmental transcription factor genes bound by Suz12	57246	Tbx20	0	0	0	0
Wt	Developmental transcription factor genes bound by Suz12	57765	Tbx21	0	0	0	0
Wt	Developmental transcription factor genes bound by Suz12	58198	Sall1	0	0	0	0
Wt	Developmental transcription factor genes bound by Suz12	59058	Bhlhe22	0	0	0	0
Wt	Developmental transcription factor genes bound by Suz12	64290	Foxb1	0	0	0	0
Wt	Developmental transcription factor genes bound by Suz12	64379	Irx6	0	0	0	0
Wt	Developmental transcription factor genes bound by Suz12	64406	Sp5	0	0	0	0
Wt	Developmental transcription factor genes bound by Suz12	67341	Ascl4	0	0	0	0
Wt	Developmental transcription factor genes bound by Suz12	70122	Mllt3	0	0	0	0
Wt	Developmental transcription factor genes bound by Suz12	71093	Atoh8	0	0	0	0
Wt	Developmental transcription factor genes bound by Suz12	72000	Lmntd2	0	0	0	0
Wt	Developmental transcription factor genes bound by Suz12	74123	Foxp4	0	0	0	0
Wt	Developmental transcription factor genes bound by Suz12	74318	Hopx	0	0	0	0
Wt	Developmental transcription factor genes bound by Suz12	74533	Gzf1	0	0	0	0
Wt	Developmental transcription factor genes bound by Suz12	76073	Pcgf5	0	0	0	0
Wt	Developmental transcription factor genes bound by Suz12	76365	Tbx18	0	0	0	0
Wt	Developmental transcription factor genes bound by Suz12	77531	Anks1b	0	0	0	0
Wt	Developmental transcription factor genes bound by Suz12	77889	Lbh	0	0	0	0
Wt	Developmental transcription factor genes bound by Suz12	78784	Celf3	0	0	0	0
Wt	Developmental transcription factor genes bound by Suz12	78943	Ern1	0	0	0	0
Wt	Developmental transcription factor genes bound by Suz12	79362	Bhlhe41	0	0	0	0
Wt	Developmental transcription factor genes bound by Suz12	80892	Zfhx4	0	0	0	0
Wt	Developmental transcription factor genes bound by Suz12	84653	Hes7	0	0	0	0
Wt	Developmental transcription factor genes bound by Suz12	93837	Dach2	0	0	0	0
Wt	Developmental transcription factor genes bound by Suz12	94222	Olig3	0	0	0	0
Wt	Developmental transcription factor genes bound by Suz12	104156	Etv5	0	0	0	0
Wt	Developmental transcription factor genes bound by Suz12	104382	Barhl2	0	0	0	0
Wt	Developmental transcription factor genes bound by Suz12	106042	Prickle1	0	0	0	0
Wt	Developmental transcription factor genes bound by Suz12	107587	Osr2	0	0	0	0
Wt	Developmental transcription factor genes bound by Suz12	107751	Prrxl1	0	0	0	0
Wt	Developmental transcription factor genes bound by Suz12	109663	Hoxc11	0	0	0	0
Wt	Developmental transcription factor genes bound by Suz12	110648	Lmx1a	0	0	0	0
Wt	Developmental transcription factor genes bound by Suz12	114142	Foxp2	0	0	0	0
Wt	Developmental transcription factor genes bound by Suz12	114889	Vsx1	0	0	0	0
Wt	Developmental transcription factor genes bound by Suz12	170729	Scrt1	0	0	0	0
Wt	Developmental transcription factor genes bound by Suz12	195333	Gsc2	0	0	0	0
Wt	Developmental transcription factor genes bound by Suz12	207667	Skor1	0	0	0	0
Wt	Developmental transcription factor genes bound by Suz12	208076	Pknox2	0	0	0	0
Wt	Developmental transcription factor genes bound by Suz12	209448	Hoxc10	0	0	0	0
Wt	Developmental transcription factor genes bound by Suz12	210029	Metrnl	0	0	0	0
Wt	Developmental transcription factor genes bound by Suz12	210719	Mkx	0	0	0	0
Wt	Developmental transcription factor genes bound by Suz12	215031	Vgll2	0	0	0	0
Wt	Developmental transcription factor genes bound by Suz12	225631	Onecut2	0	0	0	0
Wt	Developmental transcription factor genes bound by Suz12	226049	Dmrt2	0	0	0	0
Wt	Developmental transcription factor genes bound by Suz12	226896	Tfap2d	0	0	0	0
Wt	Developmental transcription factor genes bound by Suz12	228598	Ebf4	0	0	0	0
Wt	Developmental transcription factor genes bound by Suz12	234219	Helt	0	0	0	0
Wt	Developmental transcription factor genes bound by Suz12	235320	Zbtb16	0	0	0	0
Wt	Developmental transcription factor genes bound by Suz12	240590	Dmrt3	0	0	0	0
Wt	Developmental transcription factor genes bound by Suz12	242620	Dmrta2	0	0	0	0
Wt	Developmental transcription factor genes bound by Suz12	244813	Bsx	0	0	0	0
Wt	Developmental transcription factor genes bound by Suz12	245688	Rbbp7	0	0	0	0
Wt	Developmental transcription factor genes bound by Suz12	246198	Mllt6	0	0	0	0
Wt	Developmental transcription factor genes bound by Suz12	269610	Chd5	0	0	0	0
Wt	Developmental transcription factor genes bound by Suz12	619665	Klf14	0	0	0	0
Wt	Developmental transcription factor genes bound by Suz12	672284	Nkx1-1	0	0	0	0
Wt	GSE84243: Bivalent H3K27me3 and H3K4me3-enriched genes up-regulated in 6 mon PRC2 deficient mice	11516	Adcyap1	0	0	0	0
Wt	GSE84243: Bivalent H3K27me3 and H3K4me3-enriched genes up-regulated in 6 mon PRC2 deficient mice	11924	Neurog2	0	0	0	0
Wt	GSE84243: Bivalent H3K27me3 and H3K4me3-enriched genes up-regulated in 6 mon PRC2 deficient mice	12022	Barx1	0	0	0	0
Wt	GSE84243: Bivalent H3K27me3 and H3K4me3-enriched genes up-regulated in 6 mon PRC2 deficient mice	12443	Ccnd1	0	0	0	0
Wt	GSE84243: Bivalent H3K27me3 and H3K4me3-enriched genes up-regulated in 6 mon PRC2 deficient mice	12578	Cdkn2a	0	0	0	0
Wt	GSE84243: Bivalent H3K27me3 and H3K4me3-enriched genes up-regulated in 6 mon PRC2 deficient mice	12677	Vsx2	0	0	0	0
Wt	GSE84243: Bivalent H3K27me3 and H3K4me3-enriched genes up-regulated in 6 mon PRC2 deficient mice	12739	Cldn3	0	0	0	0
Wt	GSE84243: Bivalent H3K27me3 and H3K4me3-enriched genes up-regulated in 6 mon PRC2 deficient mice	13394	Dlx4	0	0	0	0
Wt	GSE84243: Bivalent H3K27me3 and H3K4me3-enriched genes up-regulated in 6 mon PRC2 deficient mice	13593	Ebf3	0	0	0	0
Wt	GSE84243: Bivalent H3K27me3 and H3K4me3-enriched genes up-regulated in 6 mon PRC2 deficient mice	13798	En1	0	0	0	0
Wt	GSE84243: Bivalent H3K27me3 and H3K4me3-enriched genes up-regulated in 6 mon PRC2 deficient mice	13813	Eomes	0	0	0	0
Wt	GSE84243: Bivalent H3K27me3 and H3K4me3-enriched genes up-regulated in 6 mon PRC2 deficient mice	14465	Gata6	0	0	0	0
Wt	GSE84243: Bivalent H3K27me3 and H3K4me3-enriched genes up-regulated in 6 mon PRC2 deficient mice	14581	Gfi1	0	0	0	0
Wt	GSE84243: Bivalent H3K27me3 and H3K4me3-enriched genes up-regulated in 6 mon PRC2 deficient mice	15229	Foxd1	0	0	0	0
Wt	GSE84243: Bivalent H3K27me3 and H3K4me3-enriched genes up-regulated in 6 mon PRC2 deficient mice	15371	Hmx1	0	0	0	0
Wt	GSE84243: Bivalent H3K27me3 and H3K4me3-enriched genes up-regulated in 6 mon PRC2 deficient mice	15375	Foxa1	0	0	0	0
Wt	GSE84243: Bivalent H3K27me3 and H3K4me3-enriched genes up-regulated in 6 mon PRC2 deficient mice	15395	Hoxa10	0	0	0	0
Wt	GSE84243: Bivalent H3K27me3 and H3K4me3-enriched genes up-regulated in 6 mon PRC2 deficient mice	15400	Hoxa3	0	0	0	0
Wt	GSE84243: Bivalent H3K27me3 and H3K4me3-enriched genes up-regulated in 6 mon PRC2 deficient mice	15401	Hoxa4	0	0	0	0
Wt	GSE84243: Bivalent H3K27me3 and H3K4me3-enriched genes up-regulated in 6 mon PRC2 deficient mice	15402	Hoxa5	0	0	0	0
Wt	GSE84243: Bivalent H3K27me3 and H3K4me3-enriched genes up-regulated in 6 mon PRC2 deficient mice	15404	Hoxa7	0	0	0	0
Wt	GSE84243: Bivalent H3K27me3 and H3K4me3-enriched genes up-regulated in 6 mon PRC2 deficient mice	15405	Hoxa9	0	0	0	0
Wt	GSE84243: Bivalent H3K27me3 and H3K4me3-enriched genes up-regulated in 6 mon PRC2 deficient mice	15408	Hoxb13	0	0	0	0
Wt	GSE84243: Bivalent H3K27me3 and H3K4me3-enriched genes up-regulated in 6 mon PRC2 deficient mice	15413	Hoxb5	0	0	0	0
Wt	GSE84243: Bivalent H3K27me3 and H3K4me3-enriched genes up-regulated in 6 mon PRC2 deficient mice	15414	Hoxb6	0	0	0	0
Wt	GSE84243: Bivalent H3K27me3 and H3K4me3-enriched genes up-regulated in 6 mon PRC2 deficient mice	15430	Hoxd10	0	0	0	0
Wt	GSE84243: Bivalent H3K27me3 and H3K4me3-enriched genes up-regulated in 6 mon PRC2 deficient mice	15431	Hoxd11	0	0	0	0
Wt	GSE84243: Bivalent H3K27me3 and H3K4me3-enriched genes up-regulated in 6 mon PRC2 deficient mice	15438	Hoxd9	0	0	0	0
Wt	GSE84243: Bivalent H3K27me3 and H3K4me3-enriched genes up-regulated in 6 mon PRC2 deficient mice	16372	Irx2	0	0	0	0
Wt	GSE84243: Bivalent H3K27me3 and H3K4me3-enriched genes up-regulated in 6 mon PRC2 deficient mice	16814	Lbx1	0	0	0	0
Wt	GSE84243: Bivalent H3K27me3 and H3K4me3-enriched genes up-regulated in 6 mon PRC2 deficient mice	16869	Lhx1	0	0	0	0
Wt	GSE84243: Bivalent H3K27me3 and H3K4me3-enriched genes up-regulated in 6 mon PRC2 deficient mice	16876	Lhx9	0	0	0	0
Wt	GSE84243: Bivalent H3K27me3 and H3K4me3-enriched genes up-regulated in 6 mon PRC2 deficient mice	16917	Lmx1b	0	0	0	0
Wt	GSE84243: Bivalent H3K27me3 and H3K4me3-enriched genes up-regulated in 6 mon PRC2 deficient mice	18013	Neurod2	0	0	0	0
Wt	GSE84243: Bivalent H3K27me3 and H3K4me3-enriched genes up-regulated in 6 mon PRC2 deficient mice	18091	Nkx2-5	0	0	0	0
Wt	GSE84243: Bivalent H3K27me3 and H3K4me3-enriched genes up-regulated in 6 mon PRC2 deficient mice	18096	Nkx6-1	0	0	0	0
Wt	GSE84243: Bivalent H3K27me3 and H3K4me3-enriched genes up-regulated in 6 mon PRC2 deficient mice	18205	Ntf3	0	0	0	0
Wt	GSE84243: Bivalent H3K27me3 and H3K4me3-enriched genes up-regulated in 6 mon PRC2 deficient mice	18503	Pax1	0	0	0	0
Wt	GSE84243: Bivalent H3K27me3 and H3K4me3-enriched genes up-regulated in 6 mon PRC2 deficient mice	18505	Pax3	0	0	0	0
Wt	GSE84243: Bivalent H3K27me3 and H3K4me3-enriched genes up-regulated in 6 mon PRC2 deficient mice	18740	Pitx1	0	0	0	0
Wt	GSE84243: Bivalent H3K27me3 and H3K4me3-enriched genes up-regulated in 6 mon PRC2 deficient mice	18741	Pitx2	0	0	0	0
Wt	GSE84243: Bivalent H3K27me3 and H3K4me3-enriched genes up-regulated in 6 mon PRC2 deficient mice	18996	Pou4f1	0	0	0	0
Wt	GSE84243: Bivalent H3K27me3 and H3K4me3-enriched genes up-regulated in 6 mon PRC2 deficient mice	18997	Pou4f2	0	0	0	0
Wt	GSE84243: Bivalent H3K27me3 and H3K4me3-enriched genes up-regulated in 6 mon PRC2 deficient mice	20319	Sfrp2	0	0	0	0
Wt	GSE84243: Bivalent H3K27me3 and H3K4me3-enriched genes up-regulated in 6 mon PRC2 deficient mice	20464	Sim1	0	0	0	0
Wt	GSE84243: Bivalent H3K27me3 and H3K4me3-enriched genes up-regulated in 6 mon PRC2 deficient mice	20471	Six1	0	0	0	0
Wt	GSE84243: Bivalent H3K27me3 and H3K4me3-enriched genes up-regulated in 6 mon PRC2 deficient mice	20472	Six2	0	0	0	0
Wt	GSE84243: Bivalent H3K27me3 and H3K4me3-enriched genes up-regulated in 6 mon PRC2 deficient mice	20476	Six6	0	0	0	0
Wt	GSE84243: Bivalent H3K27me3 and H3K4me3-enriched genes up-regulated in 6 mon PRC2 deficient mice	20969	Sdc1	0	0	0	0
Wt	GSE84243: Bivalent H3K27me3 and H3K4me3-enriched genes up-regulated in 6 mon PRC2 deficient mice	21349	Tal1	0	0	0	0
Wt	GSE84243: Bivalent H3K27me3 and H3K4me3-enriched genes up-regulated in 6 mon PRC2 deficient mice	21385	Tbx2	0	0	0	0
Wt	GSE84243: Bivalent H3K27me3 and H3K4me3-enriched genes up-regulated in 6 mon PRC2 deficient mice	21386	Tbx3	0	0	0	0
Wt	GSE84243: Bivalent H3K27me3 and H3K4me3-enriched genes up-regulated in 6 mon PRC2 deficient mice	21908	Tlx1	0	0	0	0
Wt	GSE84243: Bivalent H3K27me3 and H3K4me3-enriched genes up-regulated in 6 mon PRC2 deficient mice	22160	Twist1	0	0	0	0
Wt	GSE84243: Bivalent H3K27me3 and H3K4me3-enriched genes up-regulated in 6 mon PRC2 deficient mice	22431	Wt1	0	0	0	0
Wt	GSE84243: Bivalent H3K27me3 and H3K4me3-enriched genes up-regulated in 6 mon PRC2 deficient mice	22772	Zic2	0	0	0	0
Wt	GSE84243: Bivalent H3K27me3 and H3K4me3-enriched genes up-regulated in 6 mon PRC2 deficient mice	24113	Vax2	0	0	0	0
Wt	GSE84243: Bivalent H3K27me3 and H3K4me3-enriched genes up-regulated in 6 mon PRC2 deficient mice	26927	Foxl2	0	0	0	0
Wt	GSE84243: Bivalent H3K27me3 and H3K4me3-enriched genes up-regulated in 6 mon PRC2 deficient mice	54352	Irx5	0	0	0	0
Wt	GSE84243: Bivalent H3K27me3 and H3K4me3-enriched genes up-regulated in 6 mon PRC2 deficient mice	57246	Tbx20	0	0	0	0
Wt	GSE84243: Bivalent H3K27me3 and H3K4me3-enriched genes up-regulated in 6 mon PRC2 deficient mice	58801	Pmaip1	0	0	0	0
Wt	GSE84243: Bivalent H3K27me3 and H3K4me3-enriched genes up-regulated in 6 mon PRC2 deficient mice	59058	Bhlhe22	0	0	0	0
Wt	GSE84243: Bivalent H3K27me3 and H3K4me3-enriched genes up-regulated in 6 mon PRC2 deficient mice	68404	Nrn1	0	0	0	0
Wt	GSE84243: Bivalent H3K27me3 and H3K4me3-enriched genes up-regulated in 6 mon PRC2 deficient mice	104245	Slc6a5	0	0	0	0
Wt	GSE84243: Bivalent H3K27me3 and H3K4me3-enriched genes up-regulated in 6 mon PRC2 deficient mice	107250	Kazald1	0	0	0	0
Wt	GSE84243: Bivalent H3K27me3 and H3K4me3-enriched genes up-regulated in 6 mon PRC2 deficient mice	109620	Dsp	0	0	0	0
Wt	GSE84243: Bivalent H3K27me3 and H3K4me3-enriched genes up-regulated in 6 mon PRC2 deficient mice	207667	Skor1	0	0	0	0
Wt	GSE84243: Bivalent H3K27me3 and H3K4me3-enriched genes up-regulated in 6 mon PRC2 deficient mice	209448	Hoxc10	0	0	0	0
Wt	GSE84243: Bivalent H3K27me3 and H3K4me3-enriched genes up-regulated in 6 mon PRC2 deficient mice	213006	Mfsd4a	0	0	0	0
Wt	GSE84243: Bivalent H3K27me3 and H3K4me3-enriched genes up-regulated in 6 mon PRC2 deficient mice	215031	Vgll2	0	0	0	0
Wt	GSE84243: Bivalent H3K27me3 and H3K4me3-enriched genes up-regulated in 6 mon PRC2 deficient mice	226049	Dmrt2	0	0	0	0
Wt	GSE84243: Bivalent H3K27me3 and H3K4me3-enriched genes up-regulated in 6 mon PRC2 deficient mice	228911	Tshz2	0	0	0	0
Wt	GSE84243: Bivalent H3K27me3 and H3K4me3-enriched genes up-regulated in 6 mon PRC2 deficient mice	238257	Tmem30b	0	0	0	0
Wt	GSE84243: Bivalent H3K27me3 and H3K4me3-enriched genes up-regulated in 6 mon PRC2 deficient mice	240590	Dmrt3	0	0	0	0
Wt	GSE84243: Bivalent H3K27me3 and H3K4me3-enriched genes up-regulated in 6 mon PRC2 deficient mice	242620	Dmrta2	0	0	0	0
Wt	GSE84243: Bivalent H3K27me3 and H3K4me3-enriched genes up-regulated in 6 mon PRC2 deficient mice	768252	Foxl2os	0	0	0	0

## Sheet: Schaeffer Bivalent Genes
# GSE84244: Bivalent H3K27me3 and H3K4me3-enriched genes in MSNs of adult mice		HTT Binding (nt)
	Gene	Htt.WT.nt	Htt.Shared.nt	Htt.Q111.nt	Htt.Summed.nt
12817	Col13a1	1523	0	0	1523
20429	Shox2	624	0	875	1499
14461	Gata2	1493	0	0	1493
18260	Ocln	79	561	533	1173
12647	Chat	971	0	0	971
29817	Igfbp7	511	0	430	941
23967	Osr1	929	0	0	929
20508	Slc18a3	904	0	0	904
15285	Mnx1	0	0	857	857
104360	Isl2	0	0	798	798
72293	Nkd2	793	0	0	793
72401	Slc43a1	785	0	0	785
242553	Kank4	781	0	0	781
16147	Ihh	0	0	751	751
225266	Klhl14	737	0	0	737
229658	Vangl1	737	0	0	737
19126	Prom1	732	0	0	732
110805	Foxe1	722	0	0	722
17301	Foxd2	714	0	0	714
11513	Adcy7	705	0	0	705
16873	Lhx5	0	0	692	692
18187	Nrp2	675	0	0	675
17927	Myod1	651	0	0	651
259277	Klk8	636	0	0	636
15379	Onecut1	612	0	0	612
223227	Sox21	609	0	0	609
56708	Clcf1	586	0	0	586
14255	Flt3	584	0	0	584
12591	Cdx2	0	0	577	577
64074	Smoc2	554	0	0	554
16373	Irx3	547	0	0	547
239027	Arhgap22	543	0	0	543
16874	Lhx6	0	0	540	540
19227	Pthlh	509	0	0	509
16598	Klf2	504	0	0	504
18012	Neurod1	498	0	0	498
12577	Cdkn1c	494	0	0	494
18420	Otp	493	0	0	493
73884	Zdbf2	0	0	492	492
15284	Hlx	482	0	0	482
225341	Lims2	482	0	0	482
12824	Col2a1	451	0	0	451
19253	Ptpn18	442	0	0	442
243937	Zfp536	428	0	0	428
214547	She	0	0	427	427
56802	Nespas	418	0	0	418
26380	Esrrb	408	0	0	408
353282	Sfmbt2	407	0	0	407
108961	E2f8	404	0	0	404
242202	Pde5a	404	0	0	404
14463	Gata4	403	0	0	403
242509	Bnc2	371	0	0	371
59056	Evc	353	0	0	353
68525	Evc2	353	0	0	353
241556	Tspan18	345	0	0	345
17300	Foxc1	337	0	0	337
320145	Sp8	331	0	0	331
18508	Pax6	331	0	0	331
402728	Pax6os1	331	0	0	331
11550	Adra1d	330	0	0	330
328779	Hs3st6	321	0	0	321
15242	Hhex	0	317	0	317
68813	Dock5	316	0	0	316
14254	Flt1	314	0	0	314
12571	Cdk6	303	0	0	303
16878	Lif	299	0	0	299
94352	Loxl2	0	0	298	298
71914	Antxr2	298	0	0	298
231605	Galnt9	0	0	287	287
243923	Rgs9bp	0	180	107	287
245886	Ankrd27	0	180	107	287
50528	Tmprss2	271	0	0	271
15377	Foxa3	267	0	0	267
22422	Wnt7b	250	0	0	250
19091	Prkg1	0	0	249	249
16194	Il6ra	239	0	0	239
140489	Bhlhe23	209	0	0	209
78781	Zc3hav1	0	0	183	183
66898	Baiap2l1	178	0	0	178
19250	Ptpn14	170	0	0	170
99377	Sall4	129	0	0	129
109032	Sp110	89	23	0	112
20465	Sim2	96	0	0	96
68709	Cilp2	0	0	86	86
19434	Rax	60	0	0	60
387219	Mir26b	55	0	0	55
14160	Lgr5	43	0	0	43
242735	Lrrc38	38	0	0	38
20679	Sox6	37	0	0	37
237831	Slc13a5	31	0	0	31
116701	Fgfrl1	0	0	29	29
211550	Tifa	25	0	0	25
218476	Gcnt4	17	0	0	17
64706	Scube1	9	0	0	9
99738	Kcnc4	0	2	0	2
50523	Lats2	1	0	0	1
11418	Asic2	0	0	0	0
11504	Adamts1	0	0	0	0
11514	Adcy8	0	0	0	0
11516	Adcyap1	0	0	0	0
11535	Adm	0	0	0	0
11541	Adora2b	0	0	0	0
11548	Adra1b	0	0	0	0
11551	Adra2a	0	0	0	0
11552	Adra2b	0	0	0	0
11555	Adrb2	0	0	0	0
11556	Adrb3	0	0	0	0
11595	Acan	0	0	0	0
11630	Crybg1	0	0	0	0
11682	Alk	0	0	0	0
11695	Alx4	0	0	0	0
11819	Nr2f2	0	0	0	0
11853	Rhoc	0	0	0	0
11876	Artn	0	0	0	0
11910	Atf3	0	0	0	0
11921	Atoh1	0	0	0	0
11924	Neurog2	0	0	0	0
11925	Neurog3	0	0	0	0
12020	Nkx3-2	0	0	0	0
12022	Barx1	0	0	0	0
12023	Barx2	0	0	0	0
12064	Bdnf	0	0	0	0
12124	Bik	0	0	0	0
12142	Prdm1	0	0	0	0
12162	Bmp7	0	0	0	0
12163	Bmp8a	0	0	0	0
12192	Zfp36l1	0	0	0	0
12193	Zfp36l2	0	0	0	0
12291	Cacna1g	0	0	0	0
12337	Capn5	0	0	0	0
12351	Car4	0	0	0	0
12389	Cav1	0	0	0	0
12393	Runx2	0	0	0	0
12394	Runx1	0	0	0	0
12404	Cbln1	0	0	0	0
12405	Cbln2	0	0	0	0
12443	Ccnd1	0	0	0	0
12475	Cd14	0	0	0	0
12476	Cd151	0	0	0	0
12496	Entpd2	0	0	0	0
12521	Cd82	0	0	0	0
12522	Cd83	0	0	0	0
12550	Cdh1	0	0	0	0
12560	Cdh3	0	0	0	0
12578	Cdkn2a	0	0	0	0
12580	Cdkn2c	0	0	0	0
12614	Celsr1	0	0	0	0
12642	Ch25h	0	0	0	0
12677	Vsx2	0	0	0	0
12683	Cidea	0	0	0	0
12702	Socs3	0	0	0	0
12739	Cldn3	0	0	0	0
12741	Cldn5	0	0	0	0
12752	Cln3	0	0	0	0
12767	Cxcr4	0	0	0	0
12816	Col12a1	0	0	0	0
12822	Col18a1	0	0	0	0
12831	Col5a1	0	0	0	0
12845	Comp	0	0	0	0
12894	Cpt1a	0	0	0	0
12931	Crlf1	0	0	0	0
13078	Cyp1b1	0	0	0	0
13081	Cyp24a1	0	0	0	0
13082	Cyp26a1	0	0	0	0
13162	Slc6a3	0	0	0	0
13172	Dbx1	0	0	0	0
13345	Twist2	0	0	0	0
13390	Dlx1	0	0	0	0
13392	Dlx2	0	0	0	0
13393	Dlx3	0	0	0	0
13394	Dlx4	0	0	0	0
13448	Dok1	0	0	0	0
13491	Drd4	0	0	0	0
13492	Drd5	0	0	0	0
13508	Dscam	0	0	0	0
13592	Ebf2	0	0	0	0
13593	Ebf3	0	0	0	0
13599	Ecel1	0	0	0	0
13609	S1pr1	0	0	0	0
13618	Ednrb	0	0	0	0
13644	Efs	0	0	0	0
13649	Egfr	0	0	0	0
13650	Rhbdf1	0	0	0	0
13685	Eif4ebp1	0	0	0	0
13796	Emx1	0	0	0	0
13797	Emx2	0	0	0	0
13798	En1	0	0	0	0
13799	En2	0	0	0	0
13813	Eomes	0	0	0	0
13836	Epha2	0	0	0	0
13846	Ephb4	0	0	0	0
13867	Erbb3	0	0	0	0
14012	Mpzl2	0	0	0	0
14013	Mecom	0	0	0	0
14028	Evx1	0	0	0	0
14029	Evx2	0	0	0	0
14051	Eya4	0	0	0	0
14165	Fgf10	0	0	0	0
14170	Fgf15	0	0	0	0
14175	Fgf4	0	0	0	0
14176	Fgf5	0	0	0	0
14179	Fgf8	0	0	0	0
14184	Fgfr3	0	0	0	0
14234	Foxc2	0	0	0	0
14237	Foxd4	0	0	0	0
14238	Foxf2	0	0	0	0
14240	Foxb2	0	0	0	0
14241	Foxl1	0	0	0	0
14247	Fli1	0	0	0	0
14283	Fosl1	0	0	0	0
14369	Fzd7	0	0	0	0
14370	Fzd8	0	0	0	0
14427	Galr1	0	0	0	0
14428	Galr2	0	0	0	0
14451	Gas1	0	0	0	0
14464	Gata5	0	0	0	0
14465	Gata6	0	0	0	0
14472	Gbx2	0	0	0	0
14581	Gfi1	0	0	0	0
14585	Gfra1	0	0	0	0
14611	Gja3	0	0	0	0
14619	Gjb2	0	0	0	0
14633	Gli2	0	0	0	0
14675	Gna14	0	0	0	0
14725	Lrp2	0	0	0	0
14807	Grik3	0	0	0	0
14813	Grin2c	0	0	0	0
14814	Grin2d	0	0	0	0
14836	Gsc	0	0	0	0
14842	Gsx1	0	0	0	0
14843	Gsx2	0	0	0	0
14912	Nkx6-2	0	0	0	0
14961	H2-Ab1	0	0	0	0
15110	Hand1	0	0	0	0
15117	Has2	0	0	0	0
15205	Hes1	0	0	0	0
15206	Hes2	0	0	0	0
15214	Hey2	0	0	0	0
15220	Foxq1	0	0	0	0
15221	Foxd3	0	0	0	0
15223	Foxj1	0	0	0	0
15227	Foxf1	0	0	0	0
15229	Foxd1	0	0	0	0
15277	Hk2	0	0	0	0
15364	Hmga2	0	0	0	0
15371	Hmx1	0	0	0	0
15372	Hmx2	0	0	0	0
15373	Hmx3	0	0	0	0
15375	Foxa1	0	0	0	0
15376	Foxa2	0	0	0	0
15394	Hoxa1	0	0	0	0
15395	Hoxa10	0	0	0	0
15396	Hoxa11	0	0	0	0
15397	Hoxa11os	0	0	0	0
15399	Hoxa2	0	0	0	0
15400	Hoxa3	0	0	0	0
15401	Hoxa4	0	0	0	0
15402	Hoxa5	0	0	0	0
15403	Hoxa6	0	0	0	0
15404	Hoxa7	0	0	0	0
15405	Hoxa9	0	0	0	0
15408	Hoxb13	0	0	0	0
15413	Hoxb5	0	0	0	0
15414	Hoxb6	0	0	0	0
15417	Hoxb9	0	0	0	0
15421	Hoxc12	0	0	0	0
15429	Hoxd1	0	0	0	0
15430	Hoxd10	0	0	0	0
15431	Hoxd11	0	0	0	0
15432	Hoxd12	0	0	0	0
15438	Hoxd9	0	0	0	0
15478	Hs3st3a1	0	0	0	0
15550	Htr1a	0	0	0	0
15567	Slc6a4	0	0	0	0
15902	Id2	0	0	0	0
15903	Id3	0	0	0	0
15936	Ier2	0	0	0	0
16002	Igf2	0	0	0	0
16007	Cyr61	0	0	0	0
16324	Inhbb	0	0	0	0
16336	Insl3	0	0	0	0
16362	Irf1	0	0	0	0
16364	Irf4	0	0	0	0
16371	Irx1	0	0	0	0
16372	Irx2	0	0	0	0
16401	Itga4	0	0	0	0
16404	Itga7	0	0	0	0
16440	Itpr3	0	0	0	0
16470	Ush1g	0	0	0	0
16475	Ajuba	0	0	0	0
16522	Kcnj6	0	0	0	0
16523	Kcnj8	0	0	0	0
16529	Kcnk5	0	0	0	0
16535	Kcnq1	0	0	0	0
16542	Kdr	0	0	0	0
16543	Mdfic	0	0	0	0
16590	Kit	0	0	0	0
16763	Lad1	0	0	0	0
16772	Lama1	0	0	0	0
16776	Lama5	0	0	0	0
16814	Lbx1	0	0	0	0
16815	Lbx2	0	0	0	0
16842	Lef1	0	0	0	0
16848	Lfng	0	0	0	0
16866	Lhb	0	0	0	0
16869	Lhx1	0	0	0	0
16870	Lhx2	0	0	0	0
16872	Lhx4	0	0	0	0
16876	Lhx9	0	0	0	0
16912	Psmb9	0	0	0	0
16913	Psmb8	0	0	0	0
16917	Lmx1b	0	0	0	0
16950	Loxl3	0	0	0	0
17130	Smad6	0	0	0	0
17172	Ascl1	0	0	0	0
17173	Ascl2	0	0	0	0
17240	Mdfi	0	0	0	0
17286	Meox2	0	0	0	0
17292	Mesp1	0	0	0	0
17295	Met	0	0	0	0
17388	Mmp15	0	0	0	0
17451	Mos	0	0	0	0
17701	Msx1	0	0	0	0
17703	Msx3	0	0	0	0
17965	Nbl1	0	0	0	0
18008	Nes	0	0	0	0
18013	Neurod2	0	0	0	0
18014	Neurog1	0	0	0	0
18018	Nfatc1	0	0	0	0
18049	Ngf	0	0	0	0
18053	Ngfr	0	0	0	0
18072	Nhlh2	0	0	0	0
18088	Nkx2-2	0	0	0	0
18089	Nkx2-3	0	0	0	0
18091	Nkx2-5	0	0	0	0
18092	Nkx2-6	0	0	0	0
18094	Nkx2-9	0	0	0	0
18096	Nkx6-1	0	0	0	0
18121	Nog	0	0	0	0
18128	Notch1	0	0	0	0
18140	Uhrf1	0	0	0	0
18142	Npas1	0	0	0	0
18160	Npr1	0	0	0	0
18162	Npr3	0	0	0	0
18205	Ntf3	0	0	0	0
18208	Ntn1	0	0	0	0
18211	Ntrk1	0	0	0	0
18216	Ntsr1	0	0	0	0
18231	Nxph1	0	0	0	0
18423	Otx1	0	0	0	0
18426	Ovol1	0	0	0	0
18430	Oxtr	0	0	0	0
18442	P2ry2	0	0	0	0
18491	Pappa	0	0	0	0
18503	Pax1	0	0	0	0
18504	Pax2	0	0	0	0
18505	Pax3	0	0	0	0
18511	Pax9	0	0	0	0
18584	Pde8a	0	0	0	0
18595	Pdgfra	0	0	0	0
18600	Padi2	0	0	0	0
18609	Pdx1	0	0	0	0
18740	Pitx1	0	0	0	0
18741	Pitx2	0	0	0	0
18742	Pitx3	0	0	0	0
18858	Pmp22	0	0	0	0
18933	Prrx1	0	0	0	0
18935	Phox2b	0	0	0	0
18996	Pou4f1	0	0	0	0
18997	Pou4f2	0	0	0	0
18998	Pou4f3	0	0	0	0
19013	Ppara	0	0	0	0
19125	Prodh	0	0	0	0
19130	Prox1	0	0	0	0
19132	Prph	0	0	0	0
19143	St14	0	0	0	0
19213	Ptf1a	0	0	0	0
19217	Ptger2	0	0	0	0
19228	Pth1r	0	0	0	0
19272	Ptprk	0	0	0	0
19273	Ptpru	0	0	0	0
19285	Cavin1	0	0	0	0
19289	Igdcc3	0	0	0	0
19332	Rab20	0	0	0	0
19668	Rbpjl	0	0	0	0
19713	Ret	0	0	0	0
19824	Trim10	0	0	0	0
20231	Nkx1-2	0	0	0	0
20315	Cxcl12	0	0	0	0
20319	Sfrp2	0	0	0	0
20358	Sema6a	0	0	0	0
20377	Sfrp1	0	0	0	0
20378	Frzb	0	0	0	0
20464	Sim1	0	0	0	0
20471	Six1	0	0	0	0
20472	Six2	0	0	0	0
20474	Six4	0	0	0	0
20476	Six6	0	0	0	0
20514	Slc1a5	0	0	0	0
20538	Slc6a2	0	0	0	0
20605	Sstr1	0	0	0	0
20649	Sntb1	0	0	0	0
20664	Sox1	0	0	0	0
20668	Sox13	0	0	0	0
20669	Sox14	0	0	0	0
20672	Sox18	0	0	0	0
20675	Sox3	0	0	0	0
20680	Sox7	0	0	0	0
20682	Sox9	0	0	0	0
20689	Sall3	0	0	0	0
20698	Sphk1	0	0	0	0
20776	Tmie	0	0	0	0
20834	Znrf4	0	0	0	0
20969	Sdc1	0	0	0	0
20973	Syngr2	0	0	0	0
20980	Syt2	0	0	0	0
20997	T	0	0	0	0
21336	Tacr1	0	0	0	0
21349	Tal1	0	0	0	0
21354	Tap1	0	0	0	0
21375	Tbr1	0	0	0	0
21380	Tbx1	0	0	0	0
21384	Tbx15	0	0	0	0
21385	Tbx2	0	0	0	0
21386	Tbx3	0	0	0	0
21387	Tbx4	0	0	0	0
21401	Tcea3	0	0	0	0
21410	Hnf1b	0	0	0	0
21418	Tfap2a	0	0	0	0
21420	Tfap2c	0	0	0	0
21679	Tead4	0	0	0	0
21803	Tgfb1	0	0	0	0
21815	Tgif1	0	0	0	0
21869	Nkx2-1	0	0	0	0
21886	Tle2	0	0	0	0
21887	Tle3	0	0	0	0
21906	Otop1	0	0	0	0
21907	Nr2e1	0	0	0	0
21908	Tlx1	0	0	0	0
21909	Tlx2	0	0	0	0
22032	Traf4	0	0	0	0
22062	Trp73	0	0	0	0
22065	Trpc3	0	0	0	0
22160	Twist1	0	0	0	0
22226	Ucn	0	0	0	0
22271	Upp1	0	0	0	0
22286	Utf1	0	0	0	0
22326	Vax1	0	0	0	0
22352	Vim	0	0	0	0
22355	Vipr2	0	0	0	0
22408	Wnt1	0	0	0	0
22409	Wnt10a	0	0	0	0
22410	Wnt10b	0	0	0	0
22411	Wnt11	0	0	0	0
22412	Wnt9b	0	0	0	0
22414	Wnt2b	0	0	0	0
22415	Wnt3	0	0	0	0
22416	Wnt3a	0	0	0	0
22418	Wnt5a	0	0	0	0
22420	Wnt6	0	0	0	0
22431	Wt1	0	0	0	0
22724	Zbtb7b	0	0	0	0
22771	Zic1	0	0	0	0
22772	Zic2	0	0	0	0
22784	Slc30a3	0	0	0	0
23829	C1ql1	0	0	0	0
23892	Grem1	0	0	0	0
23920	Insrr	0	0	0	0
23985	Slc26a4	0	0	0	0
24055	Sh3bp2	0	0	0	0
24087	Tll2	0	0	0	0
24113	Vax2	0	0	0	0
24117	Wif1	0	0	0	0
26424	Nr5a2	0	0	0	0
26561	Mmp23	0	0	0	0
26927	Foxl2	0	0	0	0
26941	Slc9a3r1	0	0	0	0
27029	Sgsh	0	0	0	0
27056	Irf5	0	0	0	0
27140	Tlx3	0	0	0	0
27273	Pdk4	0	0	0	0
27279	Tnfrsf12a	0	0	0	0
27280	Phlda3	0	0	0	0
27386	Npas3	0	0	0	0
29857	Mapk12	0	0	0	0
30923	Foxe3	0	0	0	0
30951	Cbx8	0	0	0	0
50784	Plpp2	0	0	0	0
50913	Olig2	0	0	0	0
50916	Irx4	0	0	0	0
53374	Chst3	0	0	0	0
53896	Slc7a10	0	0	0	0
54140	Avpr1a	0	0	0	0
54352	Irx5	0	0	0	0
54419	Cldn6	0	0	0	0
54422	Barhl1	0	0	0	0
54485	Dll4	0	0	0	0
54611	Pde3a	0	0	0	0
54612	Sfrp5	0	0	0	0
54670	Atp8b1	0	0	0	0
54710	Hs3st3b1	0	0	0	0
54713	Fezf2	0	0	0	0
56213	Htra1	0	0	0	0
56226	Espn	0	0	0	0
56321	Aatf	0	0	0	0
56517	Slc22a21	0	0	0	0
56527	Mast1	0	0	0	0
56741	Igdcc4	0	0	0	0
56747	Sez6l	0	0	0	0
56753	Tacstd2	0	0	0	0
56847	Aldh1a3	0	0	0	0
57246	Tbx20	0	0	0	0
57260	Ltb4r2	0	0	0	0
57265	Fzd2	0	0	0	0
57764	Ntn4	0	0	0	0
58187	Cldn10	0	0	0	0
58198	Sall1	0	0	0	0
58801	Pmaip1	0	0	0	0
58805	Mlxipl	0	0	0	0
59058	Bhlhe22	0	0	0	0
63872	Zfp296	0	0	0	0
64242	Ngb	0	0	0	0
64290	Foxb1	0	0	0	0
64297	Gprc5b	0	0	0	0
64379	Irx6	0	0	0	0
64406	Sp5	0	0	0	0
64817	Svep1	0	0	0	0
65100	Zic5	0	0	0	0
66743	Rnf220	0	0	0	0
66811	Duoxa2	0	0	0	0
66859	Slc16a9	0	0	0	0
66873	Tril	0	0	0	0
66922	Rras2	0	0	0	0
67077	Catsperz	0	0	0	0
67122	Nrarp	0	0	0	0
67374	Jam2	0	0	0	0
67477	Abhd15	0	0	0	0
67937	Tmem59l	0	0	0	0
67951	Tubb6	0	0	0	0
68404	Nrn1	0	0	0	0
68428	Steap3	0	0	0	0
68794	Flnc	0	0	0	0
68947	Chst8	0	0	0	0
69097	Trim15	0	0	0	0
69219	Ddah1	0	0	0	0
69743	Casz1	0	0	0	0
70031	Cmtm8	0	0	0	0
70113	Odf3b	0	0	0	0
70355	Gprc5c	0	0	0	0
70362	Actl10	0	0	0	0
70423	Tspan15	0	0	0	0
70574	Cpm	0	0	0	0
70673	Prdm16	0	0	0	0
70967	Eva1c	0	0	0	0
71602	Myo1e	0	0	0	0
71746	Rgl3	0	0	0	0
71887	Ppm1j	0	0	0	0
71897	Lypd6b	0	0	0	0
71918	Zcchc24	0	0	0	0
71962	Castor1	0	0	0	0
71973	Rbpms2	0	0	0	0
72080	Sapcd2	0	0	0	0
72160	Tmem163	0	0	0	0
72434	Lypd3	0	0	0	0
72446	Prr5l	0	0	0	0
72565	Uaca	0	0	0	0
72605	Car10	0	0	0	0
72690	Grrp1	0	0	0	0
72778	Dnajc22	0	0	0	0
72780	Rspo3	0	0	0	0
72792	2810459M11Rik	0	0	0	0
72823	Pard3b	0	0	0	0
72962	Tymp	0	0	0	0
73181	Nfatc4	0	0	0	0
73191	Fezf1	0	0	0	0
73710	Tubb2b	0	0	0	0
74002	Psd2	0	0	0	0
74007	Btbd11	0	0	0	0
74123	Foxp4	0	0	0	0
74253	Klrg2	0	0	0	0
74318	Hopx	0	0	0	0
74492	Kbtbd13	0	0	0	0
74645	Tent5c	0	0	0	0
74735	Trim14	0	0	0	0
74760	Rab3il1	0	0	0	0
74762	Mdga1	0	0	0	0
75124	Nxnl2	0	0	0	0
75426	Igfbpl1	0	0	0	0
75767	Rab11fip1	0	0	0	0
76088	Dock8	0	0	0	0
76157	Slc35d3	0	0	0	0
76257	Slc38a3	0	0	0	0
76365	Tbx18	0	0	0	0
76448	Ppp1r18	0	0	0	0
76484	Kndc1	0	0	0	0
76487	Ppp1r3g	0	0	0	0
76740	Efr3a	0	0	0	0
76905	Lrg1	0	0	0	0
77011	Ticrr	0	0	0	0
77411	Esrp2	0	0	0	0
77583	Notum	0	0	0	0
78405	Ntf5	0	0	0	0
78748	Rassf10	0	0	0	0
78977	Popdc3	0	0	0	0
79235	Lrat	0	0	0	0
80285	Parp9	0	0	0	0
80837	Rhoj	0	0	0	0
80976	Syt13	0	0	0	0
80982	Cemip	0	0	0	0
81877	Tnxb	0	0	0	0
81907	Tmem108	0	0	0	0
83557	Lin28a	0	0	0	0
93735	Wnt16	0	0	0	0
93895	Msx1os	0	0	0	0
93897	Fzd10	0	0	0	0
93960	Nkd1	0	0	0	0
94187	Zfp423	0	0	0	0
94222	Olig3	0	0	0	0
98363	Efhd1	0	0	0	0
99382	Abtb2	0	0	0	0
100017	Ldlrap1	0	0	0	0
102278	Cpne7	0	0	0	0
102545	Cmtm7	0	0	0	0
104080	Nxph4	0	0	0	0
104110	Adcy4	0	0	0	0
104174	Gldc	0	0	0	0
104245	Slc6a5	0	0	0	0
104382	Barhl2	0	0	0	0
104943	Fam110c	0	0	0	0
105732	Fam83h	0	0	0	0
105844	Card10	0	0	0	0
107250	Kazald1	0	0	0	0
107449	Unc5b	0	0	0	0
107585	Dio3	0	0	0	0
107586	Ovol2	0	0	0	0
107587	Osr2	0	0	0	0
107751	Prrxl1	0	0	0	0
108072	Grm6	0	0	0	0
108105	B3gnt5	0	0	0	0
109222	Rarres1	0	0	0	0
109270	Prr5	0	0	0	0
109620	Dsp	0	0	0	0
110075	Bmp3	0	0	0	0
110648	Lmx1a	0	0	0	0
110834	Chrna3	0	0	0	0
111975	Igf2os	0	0	0	0
112407	Egln3	0	0	0	0
114640	Pth2	0	0	0	0
114774	Pawr	0	0	0	0
114889	Vsx1	0	0	0	0
116810	Foxn4	0	0	0	0
140477	Dmbx1	0	0	0	0
140486	Igf2bp1	0	0	0	0
140709	Col26a1	0	0	0	0
170483	Grin3b	0	0	0	0
171504	Apobr	0	0	0	0
192113	Atp12a	0	0	0	0
192199	Rspo1	0	0	0	0
192734	Lrrc75b	0	0	0	0
195236	Pom121l2	0	0	0	0
195646	Hs3st2	0	0	0	0
207667	Skor1	0	0	0	0
207920	Esrp1	0	0	0	0
208177	Phldb2	0	0	0	0
208188	Ghsr	0	0	0	0
208213	Tmem132c	0	0	0	0
208777	Sned1	0	0	0	0
208795	Tmem63a	0	0	0	0
209200	Dtx3l	0	0	0	0
209448	Hoxc10	0	0	0	0
209743	Minar1	0	0	0	0
210029	Metrnl	0	0	0	0
210510	Tdrd6	0	0	0	0
210719	Mkx	0	0	0	0
210741	Kcnk12	0	0	0	0
211949	Spsb4	0	0	0	0
212539	Gm266	0	0	0	0
212943	Tent5a	0	0	0	0
213006	Mfsd4a	0	0	0	0
213019	Pdlim2	0	0	0	0
213573	Cracr2b	0	0	0	0
214058	Megf11	0	0	0	0
214253	Etnk2	0	0	0	0
214359	Tmem51	0	0	0	0
214593	Duox2	0	0	0	0
214944	Mob3b	0	0	0	0
215031	Vgll2	0	0	0	0
216795	Wnt9a	0	0	0	0
216881	Wscd1	0	0	0	0
216964	Trp53i13	0	0	0	0
217214	Nags	0	0	0	0
217333	Trim47	0	0	0	0
217353	Tmc6	0	0	0	0
218454	Lhfpl2	0	0	0	0
223254	Farp1	0	0	0	0
223604	Kcnk9	0	0	0	0
223864	Rapgef3	0	0	0	0
225518	Prdm6	0	0	0	0
225631	Onecut2	0	0	0	0
226049	Dmrt2	0	0	0	0
226075	Glis3	0	0	0	0
226359	C1ql2	0	0	0	0
226841	Vash2	0	0	0	0
227327	B3gnt7	0	0	0	0
227580	C1ql3	0	0	0	0
228598	Ebf4	0	0	0	0
228911	Tshz2	0	0	0	0
228942	Cbln4	0	0	0	0
230025	Prdm13	0	0	0	0
230752	Eva1b	0	0	0	0
230777	Hcrtr1	0	0	0	0
230779	Serinc2	0	0	0	0
230971	Megf6	0	0	0	0
230972	Arhgef16	0	0	0	0
231602	P2rx2	0	0	0	0
231668	Vsig10	0	0	0	0
231834	Snx8	0	0	0	0
231991	Creb5	0	0	0	0
232077	Foxi3	0	0	0	0
232146	Eva1a	0	0	0	0
232664	Ccdc136	0	0	0	0
232941	Ppm1n	0	0	0	0
234219	Helt	0	0	0	0
234396	Ankle1	0	0	0	0
234542	Rtbdn	0	0	0	0
234779	Plcg2	0	0	0	0
235041	Kank2	0	0	0	0
235320	Zbtb16	0	0	0	0
235379	Gldn	0	0	0	0
235406	Snx33	0	0	0	0
235505	Cd109	0	0	0	0
235633	Als2cl	0	0	0	0
238057	Gdf7	0	0	0	0
238076	Kcns3	0	0	0	0
238257	Tmem30b	0	0	0	0
239336	Rxfp3	0	0	0	0
239559	A4galt	0	0	0	0
240322	Adamts19	0	0	0	0
240590	Dmrt3	0	0	0	0
240675	Vwa2	0	0	0	0
241118	Asic4	0	0	0	0
242316	Gdf6	0	0	0	0
242620	Dmrta2	0	0	0	0
242705	E2f2	0	0	0	0
242915	Garem2	0	0	0	0
243312	Elfn1	0	0	0	0
243771	Parp12	0	0	0	0
243897	Ggn	0	0	0	0
243911	Kirrel2	0	0	0	0
243931	Tshz3	0	0	0	0
244152	Tsku	0	0	0	0
244281	Myo16	0	0	0	0
244416	Ppp1r3b	0	0	0	0
244813	Bsx	0	0	0	0
246086	Onecut3	0	0	0	0
246313	Prokr2	0	0	0	0
246707	Emilin2	0	0	0	0
252973	Grhl2	0	0	0	0
258219	Olfr94	0	0	0	0
260298	Fev	0	0	0	0
263406	Plekhg3	0	0	0	0
268345	Kcnc2	0	0	0	0
268512	Slc26a11	0	0	0	0
268759	9930012K11Rik	0	0	0	0
268780	Egflam	0	0	0	0
268977	Ltbp1	0	0	0	0
269132	Colgalt2	0	0	0	0
269295	Rtn4rl2	0	0	0	0
269633	Wdr86	0	0	0	0
271849	Shc4	0	0	0	0
271944	C2cd4d	0	0	0	0
272636	Esyt3	0	0	0	0
276829	Smtnl2	0	0	0	0
277333	Gm5069	0	0	0	0
280635	Emilin3	0	0	0	0
319616	5930412G12Rik	0	0	0	0
319622	Itpripl2	0	0	0	0
319922	Vwc2	0	0	0	0
320007	Sidt1	0	0	0	0
320129	Grk3	0	0	0	0
320311	Rnf152	0	0	0	0
320404	Itpkb	0	0	0	0
320415	Gchfr	0	0	0	0
320472	Ppm1e	0	0	0	0
320722	Akain1	0	0	0	0
320752	Dpy19l2	0	0	0	0
320802	Ifitm10	0	0	0	0
320974	Lrrn4	0	0	0	0
328287	Gm20554	0	0	0	0
328479	Gm5089	0	0	0	0
329078	Emx2os	0	0	0	0
329160	9130024F11Rik	0	0	0	0
329480	Wt1os	0	0	0	0
329628	Fat4	0	0	0	0
329641	Sertm1	0	0	0	0
330096	Shisa3	0	0	0	0
330222	Sdk1	0	0	0	0
330385	9530026P05Rik	0	0	0	0
330409	Cecr2	0	0	0	0
332937	Tfap2e	0	0	0	0
338352	Nell1	0	0	0	0
338360	B430212C06Rik	0	0	0	0
353504	Dio3os	0	0	0	0
373864	Col27a1	0	0	0	0
380698	Obscn	0	0	0	0
381359	Prdm12	0	0	0	0
381373	Sp9	0	0	0	0
387144	Mir10b	0	0	0	0
387188	Mir193a	0	0	0	0
387199	Mir203	0	0	0	0
414801	Itprip	0	0	0	0
434280	Sox1ot	0	0	0	0
434325	Tmem221	0	0	0	0
545622	Ptpn3	0	0	0	0
547253	Parp14	0	0	0	0
574519	Vax2os	0	0	0	0
619665	Klf14	0	0	0	0
630499	H2-K2	0	0	0	0
654805	F930015N05Rik	0	0	0	0
664805	Skor2	0	0	0	0
666048	Trabd2b	0	0	0	0
667742	Piezo2	0	0	0	0
668303	Kif26a	0	0	0	0
723820	Mir196b	0	0	0	0
723846	Mir341	0	0	0	0
723893	Mir10a	0	0	0	0
723900	Mir375	0	0	0	0
768252	Foxl2os	0	0	0	0
100038693	Tmem51os1	0	0	0	0
100040736	Foxd2os	0	0	0	0
100043609	Gm14207	0	0	0	0
100294583	Alkal2	0	0	0	0
100313531	Nkx2-2os	0	0	0	0
105246626	Gm41891	0	0	0	0

## Sheet: Schaeffer Upregulated TFs
# GSE84244: Bivalent H3K27me3 and H3K4me3-enriched genes in MSNs of adult mice		HTT Binding (nt)
sho	Gene	Htt.WT.nt	Htt.Shared.nt	Htt.Q111.nt	Htt.Summed.nt
	Shox2	624	0	875	1499
	Gata2	1493	0	0	1493
	Foxd2	714	0	0	714
	Lhx5	0	0	692	692
	Onecut1	612	0	0	612
	Irx3	547	0	0	547
	Neurod1	498	0	0	498
	Gata4	403	0	0	403
	Bnc2	371	0	0	371
	Hoxb2	0	0	346	346
	Sim2	96	0	0	96
	Adcyap1	0	0	0	0
	Alx1	0	0	0	0
	Barx1	0	0	0	0
	Bhlhe22	0	0	0	0
	Cbx4	0	0	0	0
	Dlx4	0	0	0	0
	Dmrt2	0	0	0	0
	Dmrt3	0	0	0	0
	Dmrta2	0	0	0	0
	Ebf3	0	0	0	0
	En1	0	0	0	0
	Eomes	0	0	0	0
	Foxa1	0	0	0	0
	Foxd1	0	0	0	0
	Foxf1	0	0	0	0
	Foxl2	0	0	0	0
	Foxl2os	0	0	0	0
	Gata3	0	0	0	0
	Gata6	0	0	0	0
	Gfi1	0	0	0	0
	Grhl1	0	0	0	0
	Hand2	0	0	0	0
	Heyl	0	0	0	0
	Hmx1	0	0	0	0
	Hoxa10	0	0	0	0
	Hoxa3	0	0	0	0
	Hoxa4	0	0	0	0
	Hoxa5	0	0	0	0
	Hoxa7	0	0	0	0
	Hoxa9	0	0	0	0
	Hoxb13	0	0	0	0
	Hoxb3	0	0	0	0
	Hoxb5	0	0	0	0
	Hoxb6	0	0	0	0
	Hoxb7	0	0	0	0
	Hoxb8	0	0	0	0
	Hoxc10	0	0	0	0
	Hoxc4	0	0	0	0
	Hoxc5	0	0	0	0
	Hoxc8	0	0	0	0
	Hoxd10	0	0	0	0
	Hoxd11	0	0	0	0
	Hoxd13	0	0	0	0
	Hoxd3	0	0	0	0
	Hoxd8	0	0	0	0
	Hoxd9	0	0	0	0
	Irx2	0	0	0	0
	Irx5	0	0	0	0
	Lbx1	0	0	0	0
	Lhx1	0	0	0	0
	Lhx9	0	0	0	0
	Lmx1b	0	0	0	0
	Neurod2	0	0	0	0
	Neurog2	0	0	0	0
	Nkx2-5	0	0	0	0
	Nkx3-1	0	0	0	0
	Nkx6-1	0	0	0	0
	Pax1	0	0	0	0
	Pax3	0	0	0	0
	Pitx1	0	0	0	0
	Pitx2	0	0	0	0
	Pou4f1	0	0	0	0
	Pou4f2	0	0	0	0
	Runx3	0	0	0	0
	Sim1	0	0	0	0
	Six1	0	0	0	0
	Six2	0	0	0	0
	Six6	0	0	0	0
	Tal1	0	0	0	0
	Tbx2	0	0	0	0
	Tbx20	0	0	0	0
	Tbx3	0	0	0	0
	Tfap2a	0	0	0	0
	Tfap2b	0	0	0	0
	Tfap2c	0	0	0	0
	Tlx1	0	0	0	0
	Twist1	0	0	0	0
	Vax2	0	0	0	0
	Vgll2	0	0	0	0
	Vsx2	0	0	0	0
	Wt1	0	0	0	0
	Zic2	0	0	0	0
		0	0	0	0
		0	0	0	0
		0	0	0	0
		0	0	0	0
		0	0	0	0
		0	0	0	0
		0	0	0	0
		0	0	0	0
		0	0	0	0
		0	0	0	0
		0	0	0	0
		0	0	0	0
		0	0	0	0
		0	0	0	0
		0	0	0	0
		0	0	0	0
		0	0	0	0
		0	0	0	0
		0	0	0	0
		0	0	0	0
		0	0	0	0
		0	0	0	0
		0	0	0	0
		0	0	0	0
		0	0	0	0
		0	0	0	0
		0	0	0	0
		0	0	0	0
		0	0	0	0
		0	0	0	0
		0	0	0	0
		0	0	0	0
		0	0	0	0
		0	0	0	0
		0	0	0	0
		0	0	0	0
		0	0	0	0
		0	0	0	0
		0	0	0	0
		0	0	0	0
		0	0	0	0
		0	0	0	0
		0	0	0	0
		0	0	0	0
		0	0	0	0
		0	0	0	0
		0	0	0	0
		0	0	0	0
		0	0	0	0
		0	0	0	0
		0	0	0	0
		0	0	0	0
		0	0	0	0
		0	0	0	0
		0	0	0	0
		0	0	0	0
		0	0	0	0
		0	0	0	0
		0	0	0	0
		0	0	0	0
		0	0	0	0
		0	0	0	0
		0	0	0	0
		0	0	0	0
		0	0	0	0
		0	0	0	0
		0	0	0	0
		0	0	0	0
		0	0	0	0
		0	0	0	0
		0	0	0	0
		0	0	0	0
		0	0	0	0
		0	0	0	0
		0	0	0	0
		0	0	0	0
		0	0	0	0
		0	0	0	0
		0	0	0	0
		0	0	0	0
		0	0	0	0
		0	0	0	0
		0	0	0	0
		0	0	0	0
		0	0	0	0
		0	0	0	0
		0	0	0	0
		0	0	0	0
		0	0	0	0
		0	0	0	0
		0	0	0	0
		0	0	0	0
		0	0	0	0
		0	0	0	0
		0	0	0	0
		0	0	0	0
		0	0	0	0
		0	0	0	0
		0	0	0	0
		0	0	0	0
		0	0	0	0
		0	0	0	0
		0	0	0	0
		0	0	0	0
		0	0	0	0
		0	0	0	0
		0	0	0	0
		0	0	0	0
		0	0	0	0
		0	0	0	0
		0	0	0	0
		0	0	0	0
		0	0	0	0
		0	0	0	0
		0	0	0	0
		0	0	0	0
		0	0	0	0
		0	0	0	0
		0	0	0	0
		0	0	0	0
		0	0	0	0
		0	0	0	0
		0	0	0	0
		0	0	0	0
		0	0	0	0
		0	0	0	0
		0	0	0	0
		0	0	0	0
		0	0	0	0
		0	0	0	0
		0	0	0	0
		0	0	0	0
		0	0	0	0
		0	0	0	0
		0	0	0	0
		0	0	0	0
		0	0	0	0
		0	0	0	0
		0	0	0	0
		0	0	0	0
		0	0	0	0
		0	0	0	0
		0	0	0	0
		0	0	0	0
		0	0	0	0
		0	0	0	0
		0	0	0	0
		0	0	0	0
		0	0	0	0
		0	0	0	0
		0	0	0	0
		0	0	0	0
		0	0	0	0
		0	0	0	0
		0	0	0	0
		0	0	0	0
		0	0	0	0
		0	0	0	0
		0	0	0	0
		0	0	0	0
		0	0	0	0
		0	0	0	0
		0	0	0	0
		0	0	0	0
		0	0	0	0
		0	0	0	0
		0	0	0	0
		0	0	0	0
		0	0	0	0
		0	0	0	0
		0	0	0	0
		0	0	0	0
		0	0	0	0
		0	0	0	0
		0	0	0	0
		0	0	0	0
		0	0	0	0
		0	0	0	0
		0	0	0	0
		0	0	0	0
		0	0	0	0
		0	0	0	0
		0	0	0	0
		0	0	0	0
		0	0	0	0
		0	0	0	0
		0	0	0	0
		0	0	0	0
		0	0	0	0
		0	0	0	0
		0	0	0	0
		0	0	0	0
		0	0	0	0
		0	0	0	0
		0	0	0	0
		0	0	0	0
		0	0	0	0
		0	0	0	0
		0	0	0	0
		0	0	0	0
		0	0	0	0
		0	0	0	0
		0	0	0	0
		0	0	0	0
		0	0	0	0
		0	0	0	0
		0	0	0	0
		0	0	0	0
		0	0	0	0
		0	0	0	0
		0	0	0	0
		0	0	0	0
		0	0	0	0
		0	0	0	0
		0	0	0	0
		0	0	0	0
		0	0	0	0
		0	0	0	0
		0	0	0	0
		0	0	0	0
		0	0	0	0
		0	0	0	0
		0	0	0	0
		0	0	0	0
		0	0	0	0
		0	0	0	0
		0	0	0	0
		0	0	0	0
		0	0	0	0
		0	0	0	0
		0	0	0	0
		0	0	0	0
		0	0	0	0
		0	0	0	0
		0	0	0	0
		0	0	0	0
		0	0	0	0
		0	0	0	0
		0	0	0	0
		0	0	0	0
		0	0	0	0
		0	0	0	0
		0	0	0	0
		0	0	0	0
		0	0	0	0
		0	0	0	0
		0	0	0	0
		0	0	0	0
		0	0	0	0
		0	0	0	0
		0	0	0	0
		0	0	0	0
		0	0	0	0
		0	0	0	0
		0	0	0	0
		0	0	0	0
		0	0	0	0
		0	0	0	0
		0	0	0	0
		0	0	0	0
		0	0	0	0
		0	0	0	0
		0	0	0	0
		0	0	0	0
		0	0	0	0
		0	0	0	0
		0	0	0	0
		0	0	0	0
		0	0	0	0
		0	0	0	0
		0	0	0	0
		0	0	0	0
		0	0	0	0
		0	0	0	0
		0	0	0	0
		0	0	0	0
		0	0	0	0
		0	0	0	0
		0	0	0	0
		0	0	0	0
		0	0	0	0
		0	0	0	0
		0	0	0	0
		0	0	0	0
		0	0	0	0
		0	0	0	0
		0	0	0	0
		0	0	0	0
		0	0	0	0
		0	0	0	0
		0	0	0	0
		0	0	0	0
		0	0	0	0
		0	0	0	0
		0	0	0	0
		0	0	0	0
		0	0	0	0
		0	0	0	0
		0	0	0	0
		0	0	0	0
		0	0	0	0
		0	0	0	0
		0	0	0	0
		0	0	0	0
		0	0	0	0
		0	0	0	0
		0	0	0	0
		0	0	0	0
		0	0	0	0
		0	0	0	0
		0	0	0	0
		0	0	0	0
		0	0	0	0
		0	0	0	0
		0	0	0	0
		0	0	0	0
		0	0	0	0
		0	0	0	0
		0	0	0	0
		0	0	0	0
		0	0	0	0
		0	0	0	0
		0	0	0	0
		0	0	0	0
		0	0	0	0
		0	0	0	0
		0	0	0	0
		0	0	0	0
		0	0	0	0
		0	0	0	0
		0	0	0	0
		0	0	0	0
		0	0	0	0
		0	0	0	0
		0	0	0	0
		0	0	0	0
		0	0	0	0
		0	0	0	0
		0	0	0	0
		0	0	0	0
		0	0	0	0
		0	0	0	0
		0	0	0	0
		0	0	0	0
		0	0	0	0
		0	0	0	0
		0	0	0	0
		0	0	0	0
		0	0	0	0
		0	0	0	0
		0	0	0	0
		0	0	0	0
		0	0	0	0
		0	0	0	0
		0	0	0	0
		0	0	0	0
		0	0	0	0
		0	0	0	0
		0	0	0	0
		0	0	0	0
		0	0	0	0
		0	0	0	0
		0	0	0	0
		0	0	0	0
		0	0	0	0
		0	0	0	0
		0	0	0	0
		0	0	0	0
		0	0	0	0
		0	0	0	0
		0	0	0	0
		0	0	0	0
		0	0	0	0
		0	0	0	0
		0	0	0	0
		0	0	0	0
		0	0	0	0
		0	0	0	0
		0	0	0	0
		0	0	0	0
		0	0	0	0
		0	0	0	0
		0	0	0	0
		0	0	0	0
		0	0	0	0
		0	0	0	0
		0	0	0	0
		0	0	0	0
		0	0	0	0
		0	0	0	0
		0	0	0	0
		0	0	0	0
		0	0	0	0
		0	0	0	0
		0	0	0	0
		0	0	0	0
		0	0	0	0
		0	0	0	0
		0	0	0	0
		0	0	0	0
		0	0	0	0
		0	0	0	0
		0	0	0	0
		0	0	0	0
		0	0	0	0
		0	0	0	0
		0	0	0	0
		0	0	0	0
		0	0	0	0
		0	0	0	0
		0	0	0	0
		0	0	0	0
		0	0	0	0
		0	0	0	0
		0	0	0	0
		0	0	0	0
		0	0	0	0
		0	0	0	0
		0	0	0	0
		0	0	0	0
		0	0	0	0
		0	0	0	0
		0	0	0	0
		0	0	0	0
		0	0	0	0
		0	0	0	0
		0	0	0	0
		0	0	0	0
		0	0	0	0
		0	0	0	0
		0	0	0	0
		0	0	0	0
		0	0	0	0
		0	0	0	0
		0	0	0	0
		0	0	0	0
		0	0	0	0
		0	0	0	0
		0	0	0	0
		0	0	0	0
		0	0	0	0
		0	0	0	0
		0	0	0	0
		0	0	0	0
		0	0	0	0
		0	0	0	0
		0	0	0	0
		0	0	0	0
		0	0	0	0
		0	0	0	0
		0	0	0	0
		0	0	0	0
		0	0	0	0
		0	0	0	0
		0	0	0	0
		0	0	0	0
		0	0	0	0
		0	0	0	0
		0	0	0	0
		0	0	0	0
		0	0	0	0
		0	0	0	0
		0	0	0	0
		0	0	0	0
		0	0	0	0
		0	0	0	0
		0	0	0	0
		0	0	0	0
		0	0	0	0
		0	0	0	0
		0	0	0	0
		0	0	0	0
		0	0	0	0
		0	0	0	0
		0	0	0	0
		0	0	0	0
		0	0	0	0
		0	0	0	0
		0	0	0	0
		0	0	0	0
		0	0	0	0
		0	0	0	0
		0	0	0	0
		0	0	0	0
		0	0	0	0
		0	0	0	0
		0	0	0	0
		0	0	0	0
		0	0	0	0
		0	0	0	0
		0	0	0	0
		0	0	0	0
		0	0	0	0
		0	0	0	0
		0	0	0	0
		0	0	0	0
		0	0	0	0
		0	0	0	0
		0	0	0	0
		0	0	0	0
		0	0	0	0
		0	0	0	0
		0	0	0	0
		0	0	0	0
		0	0	0	0
		0	0	0	0
		0	0	0	0
		0	0	0	0
		0	0	0	0
		0	0	0	0
		0	0	0	0
		0	0	0	0
		0	0	0	0
		0	0	0	0
		0	0	0	0
		0	0	0	0
		0	0	0	0
		0	0	0	0
		0	0	0	0
		0	0	0	0
		0	0	0	0
		0	0	0	0
		0	0	0	0
		0	0	0	0
		0	0	0	0
		0	0	0	0
		0	0	0	0
		0	0	0	0
		0	0	0	0
		0	0	0	0
		0	0	0	0
		0	0	0	0
		0	0	0	0
		0	0	0	0
		0	0	0	0
		0	0	0	0
		0	0	0	0
		0	0	0	0
		0	0	0	0
		0	0	0	0
		0	0	0	0
		0	0	0	0
		0	0	0	0
		0	0	0	0
		0	0	0	0
		0	0	0	0
		0	0	0	0
		0	0	0	0
		0	0	0	0
		0	0	0	0
		0	0	0	0
		0	0	0	0
		0	0	0	0
		0	0	0	0
		0	0	0	0
		0	0	0	0
		0	0	0	0
		0	0	0	0
		0	0	0	0
		0	0	0	0
		0	0	0	0
		0	0	0	0
		0	0	0	0
		0	0	0	0
		0	0	0	0
		0	0	0	0
		0	0	0	0
		0	0	0	0
		0	0	0	0
		0	0	0	0
		0	0	0	0
		0	0	0	0
		0	0	0	0
		0	0	0	0
		0	0	0	0
		0	0	0	0
		0	0	0	0
		0	0	0	0
		0	0	0	0
		0	0	0	0
		0	0	0	0
		0	0	0	0
		0	0	0	0
		0	0	0	0
		0	0	0	0
		0	0	0	0
		0	0	0	0
		0	0	0	0
		0	0	0	0
		0	0	0	0
		0	0	0	0
		0	0	0	0
		0	0	0	0
		0	0	0	0
		0	0	0	0
		0	0	0	0
		0	0	0	0
		0	0	0	0
		0	0	0	0
		0	0	0	0
		0	0	0	0
		0	0	0	0
		0	0	0	0
		0	0	0	0
		0	0	0	0
		0	0	0	0
		0	0	0	0
		0	0	0	0
		0	0	0	0
		0	0	0	0
		0	0	0	0
		0	0	0	0
		0	0	0	0
		0	0	0	0
		0	0	0	0
		0	0	0	0
		0	0	0	0
		0	0	0	0
		0	0	0	0
		0	0	0	0
		0	0	0	0
		0	0	0	0
		0	0	0	0
		0	0	0	0
		0	0	0	0
		0	0	0	0
		0	0	0	0
		0	0	0	0
		0	0	0	0
		0	0	0	0
		0	0	0	0
		0	0	0	0
		0	0	0	0
		0	0	0	0
		0	0	0	0
		0	0	0	0
		0	0	0	0
		0	0	0	0
		0	0	0	0
		0	0	0	0
		0	0	0	0
		0	0	0	0
		0	0	0	0
		0	0	0	0
		0	0	0	0
		0	0	0	0
		0	0	0	0
		0	0	0	0
		0	0	0	0
		0	0	0	0
		0	0	0	0
		0	0	0	0
		0	0	0	0
		0	0	0	0
		0	0	0	0
		0	0	0	0
		0	0	0	0
		0	0	0	0
		0	0	0	0
		0	0	0	0
		0	0	0	0
		0	0	0	0
		0	0	0	0
		0	0	0	0
		0	0	0	0
		0	0	0	0
		0	0	0	0
		0	0	0	0
		0	0	0	0
		0	0	0	0
		0	0	0	0
		0	0	0	0
		0	0	0	0
		0	0	0	0
		0	0	0	0
		0	0	0	0
		0	0	0	0
		0	0	0	0
		0	0	0	0
		0	0	0	0
		0	0	0	0
		0	0	0	0
		0	0	0	0
		0	0	0	0
		0	0	0	0
		0	0	0	0
		0	0	0	0
		0	0	0	0
		0	0	0	0
		0	0	0	0
		0	0	0	0
		0	0	0	0
		0	0	0	0
		0	0	0	0
		0	0	0	0
		0	0	0	0
		0	0	0	0
		0	0	0	0
		0	0	0	0
		0	0	0	0
		0	0	0	0
		0	0	0	0
		0	0	0	0
		0	0	0	0
		0	0	0	0
		0	0	0	0
		0	0	0	0
		0	0	0	0
		0	0	0	0
		0	0	0	0
		0	0	0	0
		0	0	0	0
		0	0	0	0
		0	0	0	0
		0	0	0	0
		0	0	0	0
		0	0	0	0
		0	0	0	0
		0	0	0	0
		0	0	0	0
		0	0	0	0
		0	0	0	0
		0	0	0	0
		0	0	0	0
		0	0	0	0
		0	0	0	0
		0	0	0	0
		0	0	0	0
		0	0	0	0
		0	0	0	0
		0	0	0	0
		0	0	0	0
		0	0	0	0
		0	0	0	0
		0	0	0	0
		0	0	0	0
		0	0	0	0
		0	0	0	0
		0	0	0	0
		0	0	0	0
		0	0	0	0

## Sheet: Metainfo
			Original File Name	Copy of mm9.knownGene.transcripts.gene_map.proximal_Htt.binding_region_bp.non_blacklisted.v20191106.filtered
			Jeff,
			Find attached the Excel Spreadsheet from the analysis done using the number of overlapping basepairs in the promoter region of the gene
			4,982 transcripts belonging to 3,120 genes that show at least 1bp overlap (WT / Shared / Q111) within 20kb up- and down-stream from the TSS.
			Htt peaks were filtered for blacklisted regions prior to computing the overlapping regions
			Excel Spreadsheet consists of the following columns:
			1. Chromosome
			2. TSS flanking region start position
			3. TSS flanking region end position
			4. Transcript ID
			5. Gene Symbol
			6. Strand
			7. Total overlapping basepairs of proximal Htt_Wt_only peaks
			8. Total overlapping basepairs of proximal Htt_Shared peaks
			9. Total overlapping basepairs of proximal Htt_Q111_only peaks
			10. Total overlapping basepairs of proximal any Htt peaks
			Let me know if you need additional information and/or are unable to access the file.
			Regards,
			Amol
			---
