# Supplementary material for: Altered huntingtin−chromatin interactions predict transcriptional and epigenetic changes in Huntington's disease
Source: Dis Model Mech. 2025 May 27;18(5):dmm052282. doi: 10.1242/dmm.052282 (PMC12147460; doi:10.1242/dmm.052282)
Supplement: Table S3. — Differential HTT occupancy in HttQ111/Q111 vs. Htt+/+. Used to generate volcano plot Fig. 2A. [file dmm-18-052282-TableS3.xlsx]

## Sheet: Htt_ChIPSeq.downsample_30000000
Peak.ID	logFC	logCPM	F	PValue	FDR	Annotation	Distance.to.TSS	Nearest.Ensembl	Gene.Name	Gene.Type	Gene.Description
Htt_PeakRegion_08582_chr17_8920465_8990561	-0.626554	6.68089	95.1368	6.1023228928491e-12	5.52870454092128e-08	intron (ENSMUST00000149440, intron 11 of 19)	9944	ENSMUSG00000023868	Pde10a	protein_coding	phosphodiesterase 10A [Source:MGI Symbol;Acc:MGI:1345143]
Htt_PeakRegion_08576_chr17_8799743_8868651	-0.521378	6.3704	73.9039	1.75863128599435e-10	7.9665997255544e-07	intron (ENSMUST00000141877, intron 1 of 1)	-15788	ENSMUSG00000023868	Pde10a	protein_coding	phosphodiesterase 10A [Source:MGI Symbol;Acc:MGI:1345143]
Htt_PeakRegion_09622_chrX_143482944_143483178	0.933606	3.84074	68.8892	4.2751100565207e-10	1.29108323706925e-06	Intergenic	-35530	ENSMUSG00000031284	Pak3	protein_coding	p21 (RAC1) activated kinase 3 [Source:MGI Symbol;Acc:MGI:1339656]
Htt_PeakRegion_00221_chr1_87470591_87484995	-0.714919	4.18631	63.1919	1.23658254043231e-09	2.80085945407918e-06	TTS (ENSMUST00000168235)	5254	ENSMUSG00000026258	Snorc	protein_coding	secondary ossification center associated regulator of chondrocyte maturation [Source:MGI Symbol;Acc:MGI:1920484]
Htt_PeakRegion_08958_chr17_78636827_78716037	-0.448227	6.61381	53.9106	8.00880642695583e-09	1.26167326632894e-05	intron (ENSMUST00000145910, intron 7 of 17)	7920	ENSMUSG00000024077	Strn	protein_coding	striatin, calmodulin binding protein [Source:MGI Symbol;Acc:MGI:1333757]
Htt_PeakRegion_06528_chr11_109237083_109266906	-0.578889	5.11061	53.7105	8.35545209489365e-09	1.26167326632894e-05	intron (ENSMUST00000106706, intron 9 of 16)	-1844	ENSMUSG00000020599	Rgs9	protein_coding	regulator of G-protein signaling 9 [Source:MGI Symbol;Acc:MGI:1338824]
Htt_PeakRegion_01106_chr2_130629966_130639861	-0.741939	3.62254	52.8574	1.00203083329526e-08	1.29691419280787e-05	exon (ENSMUST00000045761, exon 5 of 5)	3181	ENSMUSG00000037703	Lzts3	protein_coding	leucine zipper, putative tumor suppressor family member 3 [Source:MGI Symbol;Acc:MGI:2656976]
Htt_PeakRegion_08190_chr15_103514186_103536591	-0.535918	4.75429	45.0168	5.80663334988712e-08	6.57601226874716e-05	intron (ENSMUST00000023132, intron 10 of 15)	12603	ENSMUSG00000022490	Ppp1r1a	protein_coding	protein phosphatase 1, regulatory inhibitor subunit 1A [Source:MGI Symbol;Acc:MGI:1889595]
Htt_PeakRegion_03641_chr7_27520082_27529386	-0.675467	3.72064	43.9899	7.40148360433065e-08	7.45082682835952e-05	intron (ENSMUST00000108353, intron 1 of 3)	1467	ENSMUSG00000040424	Hipk4	protein_coding	homeodomain interacting protein kinase 4 [Source:MGI Symbol;Acc:MGI:2685008]
Htt_PeakRegion_07074_chr12_112608965_112618791	-0.629327	3.87338	43.2043	8.93034903423728e-08	8.09089622501898e-05	intron (ENSMUST00000101029, intron 22 of 22)	-6167	ENSMUSG00000011148	Adssl1	protein_coding	adenylosuccinate synthetase like 1 [Source:MGI Symbol;Acc:MGI:87947]
Htt_PeakRegion_09350_chr19_5789045_5822239	-0.412702	6.01928	41.9899	1.19828820549307e-07	9.86953740160654e-05	Intergenic	-2970	ENSMUSG00000092341	Malat1	lincRNA	metastasis associated lung adenocarcinoma transcript 1 (non-coding RNA) [Source:MGI Symbol;Acc:MGI:1919539]
Htt_PeakRegion_03756_chr7_45700413_45720176	-0.512239	4.87502	38.8298	2.63302487368683e-07	0.000198793	TTS (ENSMUST00000072836)	2406	ENSMUSG00000059824	Dbp	protein_coding	D site albumin promoter binding protein [Source:MGI Symbol;Acc:MGI:94866]
Htt_PeakRegion_08381_chr16_35298506_35313500	-0.560882	4.16099	37.7623	3.46143950957996e-07	0.000241236	TTS (ENSMUST00000114913)	41736	ENSMUSG00000034473	Sec22a	protein_coding	SEC22 homolog A, vesicle trafficking protein [Source:MGI Symbol;Acc:MGI:2447876]
Htt_PeakRegion_05599_chr10_98992062_99038900	-0.412077	5.88468	36.9032	4.32649562577839e-07	0.000279986	intron (ENSMUST00000020107, intron 17 of 20)	-91555	ENSMUSG00000019952	Poc1b	protein_coding	POC1 centriolar protein B [Source:MGI Symbol;Acc:MGI:1918511]
Htt_PeakRegion_06022_chr11_69081510_69121356	-0.425302	5.70874	35.2195	6.75171487982119e-07	0.000407804	TTS (ENSMUST00000132462)	911	ENSMUSG00000020893	Per1	protein_coding	period circadian clock 1 [Source:MGI Symbol;Acc:MGI:1098283]
Htt_PeakRegion_05772_chr11_5963287_5972009	-0.6185	3.48113	32.3397	1.48258655956696e-06	0.000839515	exon (ENSMUST00000002818, exon 7 of 7)	8344	ENSMUSG00000002741	Ykt6	protein_coding	YKT6 v-SNARE homolog (S. cerevisiae) [Source:MGI Symbol;Acc:MGI:1927550]
Htt_PeakRegion_00624_chr2_25281864_25304837	-0.428764	4.88698	29.9596	2.91500592868696e-06	0.00155353	intron (ENSMUST00000114308, intron 19 of 19)	2131	ENSMUSG00000085830	Grin1os	antisense	glutamate receptor, ionotropic, NMDA1 (zeta 1), opposite strand [Source:MGI Symbol;Acc:MGI:2443867]
Htt_PeakRegion_07648_chr14_64578145_64597629	-0.447434	4.65312	29.5628	3.2707339470204e-06	0.00164627	promoter-TSS (ENSMUST00000180610)	-164	ENSMUSG00000097545	Mir124a-1hg	lincRNA	Mir124-1 host gene (non-protein coding) [Source:MGI Symbol;Acc:MGI:2442197]
Htt_PeakRegion_08579_chr17_8893853_8905944	-0.592769	3.83738	29.0989	3.74539487850691e-06	0.00178596	TTS (ENSMUST00000141877)	6608	ENSMUSG00000023868	Pde10a	protein_coding	phosphodiesterase 10A [Source:MGI Symbol;Acc:MGI:1345143]
Htt_PeakRegion_05598_chr10_98976868_98991472	-0.508609	4.09311	28.3961	4.60774406549764e-06	0.00208731	intron (ENSMUST00000020107, intron 3 of 20)	69018	ENSMUSG00000019943	Atp2b1	protein_coding	ATPase, Ca++ transporting, plasma membrane 1 [Source:MGI Symbol;Acc:MGI:104653]
Htt_PeakRegion_04397_chr8_75217309_75227527	-0.601706	3.52286	28.1696	4.92840412197762e-06	0.00212625	TTS (ENSMUST00000132133)	7916	ENSMUSG00000034472	Rasd2	protein_coding	RASD family, member 2 [Source:MGI Symbol;Acc:MGI:1922391]
Htt_PeakRegion_04467_chr8_93963867_93974086	-0.544499	3.62124	27.4643	6.08667030873822e-06	0.0025066	TTS (ENSMUST00000125716)	4984	ENSMUSG00000031751	Amfr	protein_coding	autocrine motility factor receptor [Source:MGI Symbol;Acc:MGI:1345634]
Htt_PeakRegion_06401_chr11_101422534_101441248	-0.450413	4.37851	27.0652	6.8662329987952e-06	0.00262001	intron (ENSMUST00000040561, intron 3 of 4)	-6558	ENSMUSG00000097487	Ptges3l	protein_coding	prostaglandin E synthase 3 like [Source:MGI Symbol;Acc:MGI:1916146]
Htt_PeakRegion_07593_chr14_55102974_55109518	-0.623095	2.98185	27.0297	6.94042123425488e-06	0.00262001	promoter-TSS (ENSMUST00000131323)	21	ENSMUSG00000040701	Ap1g2	protein_coding	adaptor protein complex AP-1, gamma 2 subunit [Source:MGI Symbol;Acc:MGI:1328307]
Htt_PeakRegion_07681_chr14_69782679_69792074	-0.534713	3.50744	26.6097	7.8864401943258e-06	0.00285805	exon (ENSMUST00000022665, exon 10 of 10)	18153	ENSMUSG00000022075	Rhobtb2	protein_coding	Rho-related BTB domain containing 2 [Source:MGI Symbol;Acc:MGI:2180557]
Htt_PeakRegion_05634_chr10_111282807_111303669	-0.444886	4.54707	25.8018	1.01087292618619e-05	0.0035225	exon (ENSMUST00000095310, exon 23 of 23)	-5441	ENSMUSG00000035759	Bbs10	protein_coding	Bardet-Biedl syndrome 10 (human) [Source:MGI Symbol;Acc:MGI:1919019]
Htt_PeakRegion_03662_chr7_28808991_28828617	-0.422831	4.68057	25.1986	1.21941005011245e-05	0.0040918	TTS (ENSMUST00000173578)	970	ENSMUSG00000015165	Hnrnpl	protein_coding	heterogeneous nuclear ribonucleoprotein L [Source:MGI Symbol;Acc:MGI:104816]
Htt_PeakRegion_08577_chr17_8869341_8889106	-0.46032	4.40864	24.8614	1.35536350781703e-05	0.00411421	intron (ENSMUST00000115720, intron 1 of 21)	-1202	ENSMUSG00000023868	Pde10a	protein_coding	phosphodiesterase 10A [Source:MGI Symbol;Acc:MGI:1345143]
Htt_PeakRegion_02516_chr5_36628773_36630766	-0.385751	4.92653	24.8538	1.35861225679275e-05	0.00411421	exon (ENSMUST00000031091, exon 3 of 9)	-8515	ENSMUSG00000029190	D5Ertd579e	protein_coding	DNA segment, Chr 5, ERATO Doi 579, expressed [Source:MGI Symbol;Acc:MGI:1261849]
Htt_PeakRegion_07999_chr15_79719056_79727689	-0.643013	3.03953	24.8039	1.38010349367099e-05	0.00411421	TTS (ENSMUST00000046259)	12578	ENSMUSG00000042524	Sun2	protein_coding	Sad1 and UNC84 domain containing 2 [Source:MGI Symbol;Acc:MGI:2443011]
Htt_PeakRegion_08602_chr17_10262633_10309158	-0.336744	5.76258	24.741	1.40773329940459e-05	0.00411421	intron (ENSMUST00000097414, intron 1 of 7)	33465	ENSMUSG00000062078	Qk	protein_coding	quaking [Source:MGI Symbol;Acc:MGI:97837]
Htt_PeakRegion_00672_chr2_29975452_30021273	-0.350542	5.7723	24.561	1.48998355779565e-05	0.00421852	intron (ENSMUST00000113719, intron 20 of 56)	2413	ENSMUSG00000098453	Mir6997	miRNA	microRNA 6997 [Source:MGI Symbol;Acc:MGI:5530692]
Htt_PeakRegion_01557_chr3_88630764_88656416	-0.388209	5.068	24.4178	1.55903412965406e-05	0.00428026	promoter-TSS (ENSMUST00000176272)	-342	ENSMUSG00000028059	Arhgef2	protein_coding	rho/rac guanine nucleotide exchange factor (GEF) 2 [Source:MGI Symbol;Acc:MGI:103264]
Htt_PeakRegion_07060_chr12_111665316_111673955	-0.542972	3.50885	24.0054	1.77744085825022e-05	0.00473636	exon (ENSMUST00000001304, exon 8 of 8)	2702	ENSMUSG00000001270	Ckb	protein_coding	creatine kinase, brain [Source:MGI Symbol;Acc:MGI:88407]
Htt_PeakRegion_04742_chr9_44088208_44099986	-0.480056	3.78078	23.8768	1.85192877977501e-05	0.00479385	TTS (ENSMUST00000114830)	1423	ENSMUSG00000032010	Usp2	protein_coding	ubiquitin specific peptidase 2 [Source:MGI Symbol;Acc:MGI:1858178]
Htt_PeakRegion_01213_chr2_156141177_156189458	-0.306556	6.12986	23.6233	2.00868002726522e-05	0.00491499	promoter-TSS (ENSMUST00000135274)	-106	ENSMUSG00000027620	Rbm39	protein_coding	RNA binding motif protein 39 [Source:MGI Symbol;Acc:MGI:2157953]
Htt_PeakRegion_07241_chr13_55313168_55321476	-0.546285	3.28869	23.5199	2.07658551761672e-05	0.00491499	exon (ENSMUST00000099490, exon 23 of 23)	4658	ENSMUSG00000034789	Rab24	protein_coding	RAB24, member RAS oncogene family [Source:MGI Symbol;Acc:MGI:105065]
Htt_PeakRegion_09366_chr19_6400370_6418793	-0.439892	4.34577	23.4715	2.10918046455115e-05	0.00491499	TTS (ENSMUST00000135532)	1177	ENSMUSG00000032946	Rasgrp2	protein_coding	RAS, guanyl releasing protein 2 [Source:MGI Symbol;Acc:MGI:1333849]
Htt_PeakRegion_07666_chr14_67008071_67032593	-0.371134	4.99925	23.412	2.14995658913073e-05	0.00491499	intron (ENSMUST00000089230, intron 8 of 9)	-11455	ENSMUSG00000022051	Bnip3l	protein_coding	BCL2/adenovirus E1B interacting protein 3-like [Source:MGI Symbol;Acc:MGI:1332659]
Htt_PeakRegion_05528_chr10_81457673_81466282	-0.542813	3.23947	23.3312	2.20675342535155e-05	0.00491499	exon (ENSMUST00000118763, exon 12 of 12)	819	ENSMUSG00000084849	Gm16105	antisense	predicted gene 16105 [Source:MGI Symbol;Acc:MGI:3801737]
Htt_PeakRegion_03996_chr7_101509173_101519561	-0.530324	3.57558	23.3068	2.22422117939753e-05	0.00491499	Intergenic	38991	ENSMUSG00000065446	Mir139	miRNA	microRNA 139 [Source:MGI Symbol;Acc:MGI:2676824]
Htt_PeakRegion_01553_chr3_88578948_88579670	-1.80806	-0.0406422	23.0128	2.44641044674952e-05	0.00527726	promoter-TSS (ENSMUST00000035785)	-299	ENSMUSG00000041355	Ssr2	protein_coding	signal sequence receptor, beta [Source:MGI Symbol;Acc:MGI:1913506]
Htt_PeakRegion_07017_chr12_107909695_107915044	-0.685865	2.42552	22.8939	2.54274598752625e-05	0.00535751	exon (ENSMUST00000066060, exon 4 of 4)	91044	ENSMUSG00000048251	Bcl11b	protein_coding	B cell leukemia/lymphoma 11B [Source:MGI Symbol;Acc:MGI:1929913]
Htt_PeakRegion_01277_chr2_164874727_164885282	-0.498684	3.65089	22.382	3.00589192499932e-05	0.0061894	promoter-TSS (ENSMUST00000122810)	-47	ENSMUSG00000039849	Pcif1	protein_coding	PDX1 C-terminal inhibiting factor 1 [Source:MGI Symbol;Acc:MGI:2443858]
Htt_PeakRegion_07668_chr14_67053184_67055637	-0.97733	1.53881	22.3027	3.08520214047585e-05	0.00621154	intron (ENSMUST00000089230, intron 2 of 9)	18060	ENSMUSG00000022052	Ppp2r2a	protein_coding	protein phosphatase 2, regulatory subunit B, alpha [Source:MGI Symbol;Acc:MGI:1919228]
Htt_PeakRegion_02237_chr4_137729643_137734339	-0.702614	2.42403	22.1275	3.26854363699601e-05	0.00643761	Intergenic	3780	ENSMUSG00000041351	Rap1gap	protein_coding	Rap1 GTPase-activating protein [Source:MGI Symbol;Acc:MGI:109338]
Htt_PeakRegion_08885_chr17_56121663_56123681	-1.04625	1.21205	21.6937	3.77343527099899e-05	0.0072739	promoter-TSS (ENSMUST00000041357)	-726	ENSMUSG00000037095	Lrg1	protein_coding	leucine-rich alpha-2-glycoprotein 1 [Source:MGI Symbol;Acc:MGI:1924155]
Htt_PeakRegion_06048_chr11_69981671_69996305	-0.429494	4.09546	21.0555	4.67126863270001e-05	0.00869568	promoter-TSS (ENSMUST00000138246)	-83	ENSMUSG00000018559	Ctdnep1	protein_coding	CTD nuclear envelope phosphatase 1 [Source:MGI Symbol;Acc:MGI:1914431]
Htt_PeakRegion_02956_chr5_137293717_137296741	-0.716335	2.18939	21.0151	4.73530621436477e-05	0.00869568	TTS (ENSMUST00000024099)	600	ENSMUSG00000051502	Ufsp1	protein_coding	UFM1-specific peptidase 1 [Source:MGI Symbol;Acc:MGI:1917490]
Htt_PeakRegion_08121_chr15_98943580_98961580	-0.409922	4.53916	20.9646	4.8165983262489e-05	0.00869568	intron (ENSMUST00000097014, intron 1 of 3)	962	ENSMUSG00000072235	Tuba1a	protein_coding	tubulin, alpha 1A [Source:MGI Symbol;Acc:MGI:98869]
Htt_PeakRegion_04352_chr8_70323806_70337358	-0.425067	4.13841	20.8891	4.94070677134405e-05	0.00869568	TTS (ENSMUST00000075666)	765	ENSMUSG00000055694	NA	NA	NA
Htt_PeakRegion_06672_chr11_120795702_120798484	-0.946896	1.39079	20.8592	4.99089730671848e-05	0.00869568	promoter-TSS (ENSMUST00000026151)	-690	ENSMUSG00000025155	Dus1l	protein_coding	dihydrouridine synthase 1-like (S. cerevisiae) [Source:MGI Symbol;Acc:MGI:1915980]
Htt_PeakRegion_06035_chr11_69659133_69681248	-0.382191	4.69147	20.6561	5.34589390674553e-05	0.00913845	promoter-TSS (ENSMUST00000122759)	-413	ENSMUSG00000084708	Gm22988	snoRNA	predicted gene, 22988 [Source:MGI Symbol;Acc:MGI:5452765]
Htt_PeakRegion_06020_chr11_69060523_69066198	-0.609018	2.72973	20.5471	5.54729241313448e-05	0.00916293	Intergenic	-2878	ENSMUSG00000072809	9330160F10Rik	antisense	RIKEN cDNA 9330160F10 gene [Source:MGI Symbol;Acc:MGI:3693095]
Htt_PeakRegion_08679_chr17_25809501_25836350	-0.354167	4.98742	20.4265	5.77958508728056e-05	0.00916293	promoter-TSS (ENSMUST00000026833)	-701	ENSMUSG00000025737	Wdr24	protein_coding	WD repeat domain 24 [Source:MGI Symbol;Acc:MGI:2446285]
Htt_PeakRegion_02953_chr5_137029579_137035373	-0.593379	2.78892	20.4257	5.78116069049976e-05	0.00916293	exon (ENSMUST00000041543, exon 2 of 2)	1775	ENSMUSG00000037428	Vgf	protein_coding	VGF nerve growth factor inducible [Source:MGI Symbol;Acc:MGI:1343180]
Htt_PeakRegion_06133_chr11_77973199_77982734	-0.503601	3.39841	20.3849	5.8619053561517e-05	0.00916293	TTS (ENSMUST00000155087)	-4787	ENSMUSG00000037791	Phf12	protein_coding	PHD finger protein 12 [Source:MGI Symbol;Acc:MGI:1924057]
Htt_PeakRegion_08697_chr17_26504791_26509071	-0.692085	2.28622	20.3829	5.86589180158871e-05	0.00916293	exon (ENSMUST00000146077, exon 2 of 2)	792	ENSMUSG00000024190	Dusp1	protein_coding	dual specificity phosphatase 1 [Source:MGI Symbol;Acc:MGI:105120]
Htt_PeakRegion_06348_chr11_98796798_98819582	-0.372101	4.71058	20.04	6.59546058372958e-05	0.0101279	TTS (ENSMUST00000037915)	-1618	ENSMUSG00000078676	Casc3	protein_coding	cancer susceptibility candidate 3 [Source:MGI Symbol;Acc:MGI:2179723]
Htt_PeakRegion_08179_chr15_102486188_102505158	-0.37285	4.57793	19.8398	7.06496979186124e-05	0.0106681	intron (ENSMUST00000108838, intron 13 of 13)	-8049	ENSMUSG00000071586	Gm10337	protein_coding	predicted gene 10337 [Source:MGI Symbol;Acc:MGI:3704459]
Htt_PeakRegion_06049_chr11_70009584_70016692	-0.539954	2.96553	19.5136	7.90756702263036e-05	0.0117447	promoter-TSS (ENSMUST00000146129)	-564	ENSMUSG00000018574	Acadvl	protein_coding	acyl-Coenzyme A dehydrogenase, very long chain [Source:MGI Symbol;Acc:MGI:895149]
Htt_PeakRegion_06347_chr11_98783029_98794949	-0.437152	3.71211	19.3796	8.28364582369408e-05	0.0121048	Intergenic	-6527	ENSMUSG00000052915	Msl1	protein_coding	male specific lethal 1 [Source:MGI Symbol;Acc:MGI:1921276]
Htt_PeakRegion_01251_chr2_158762021_158768260	-0.554782	2.89401	19.3188	8.46074266175756e-05	0.0121674	exon (ENSMUST00000045503, exon 11 of 11)	-2952	ENSMUSG00000027654	Fam83d	protein_coding	family with sequence similarity 83, member D [Source:MGI Symbol;Acc:MGI:1919128]
Htt_PeakRegion_08654_chr17_24713349_24720592	-0.562066	2.95316	19.2189	8.7599504740247e-05	0.0124008	intron (ENSMUST00000008626, intron 3 of 3)	1086	ENSMUSG00000008482	Rnf151	protein_coding	ring finger protein 151 [Source:MGI Symbol;Acc:MGI:1914754]
Htt_PeakRegion_02150_chr4_129109349_129116266	-0.521806	3.01891	19.1684	8.91547660398993e-05	0.0124072	intron (ENSMUST00000164649, intron 2 of 3)	5939	ENSMUSG00000028786	Tmem54	protein_coding	transmembrane protein 54 [Source:MGI Symbol;Acc:MGI:1913510]
Htt_PeakRegion_00640_chr2_26390068_26399440	-0.482352	3.40069	19.1292	9.0383461448689e-05	0.0124072	TTS (ENSMUST00000114093)	3827	ENSMUSG00000026926	Pmpca	protein_coding	peptidase (mitochondrial processing) alpha [Source:MGI Symbol;Acc:MGI:1918568]
Htt_PeakRegion_02609_chr5_89077046_89080008	-1.04491	1.25298	18.9601	9.58872753613946e-05	0.0129256	intron (ENSMUST00000156238, intron 6 of 24)	50435	ENSMUSG00000060961	Slc4a4	protein_coding	solute carrier family 4 (anion exchanger), member 4 [Source:MGI Symbol;Acc:MGI:1927555]
Htt_PeakRegion_04749_chr9_44302860_44319355	-0.404255	4.23734	18.9268	9.70135945783005e-05	0.0129256	exon (ENSMUST00000065080, exon 14 of 14)	-5437	ENSMUSG00000032119	Hinfp	protein_coding	histone H4 transcription factor [Source:MGI Symbol;Acc:MGI:2429620]
Htt_PeakRegion_05156_chr9_112160095_112194973	-0.29822	5.62547	18.5106	0.00011231	0.0147468	intron (ENSMUST00000164754, intron 6 of 18)	8192	ENSMUSG00000032503	Arpp21	protein_coding	cyclic AMP-regulated phosphoprotein, 21 [Source:MGI Symbol;Acc:MGI:107562]
Htt_PeakRegion_02841_chr5_124115129_124120894	-0.609327	2.71149	18.3792	0.000117656	0.015228	TTS (ENSMUST00000086123)	1333	ENSMUSG00000029404	Arl6ip4	protein_coding	ADP-ribosylation factor-like 6 interacting protein 4 [Source:MGI Symbol;Acc:MGI:1929500]
Htt_PeakRegion_05677_chr10_127064148_127076124	-0.406351	3.98793	18.2928	0.000121314	0.0154803	exon (ENSMUST00000060991, exon 1 of 6)	125	ENSMUSG00000006736	Tspan31	protein_coding	tetraspanin 31 [Source:MGI Symbol;Acc:MGI:1914375]
Htt_PeakRegion_09304_chr19_4734731_4743503	-0.477012	3.33628	18.1996	0.0001254	0.0157795	exon (ENSMUST00000008991, exon 17 of 37)	-17426	ENSMUSG00000033760	Rbm4b	protein_coding	RNA binding motif protein 4B [Source:MGI Symbol;Acc:MGI:1913954]
Htt_PeakRegion_05100_chr9_107948180_107955731	-0.48607	3.2755	18.1323	0.000128437	0.0159402	intron (ENSMUST00000194538, intron 2 of 13)	968	ENSMUSG00000032586	Traip	protein_coding	TRAF-interacting protein [Source:MGI Symbol;Acc:MGI:1096377]
Htt_PeakRegion_09633_chrX_166387985_166392829	-0.634861	2.3552	17.9502	0.000137052	0.0167797	exon (ENSMUST00000049501, exon 23 of 23)	45565	ENSMUSG00000031342	Gpm6b	protein_coding	glycoprotein m6b [Source:MGI Symbol;Acc:MGI:107672]
Htt_PeakRegion_00459_chr1_178315315_178338067	-0.3269	5.08298	17.8598	0.000141558	0.0171002	exon (ENSMUST00000037748, exon 14 of 14)	-2520	ENSMUSG00000089788	NA	NA	NA
Htt_PeakRegion_04370_chr8_70777018_70781191	-0.611226	2.47825	17.7547	0.000146988	0.0173122	exon (ENSMUST00000166004, exon 26 of 26)	2290	ENSMUSG00000100691	2010320M18Rik	lincRNA	RIKEN cDNA 2010320M18 gene [Source:MGI Symbol;Acc:MGI:1919343]
Htt_PeakRegion_07162_chr13_42713845_42725384	-0.448677	3.58296	17.7519	0.000147135	0.0173122	intron (ENSMUST00000149235, intron 3 of 13)	10034	ENSMUSG00000054728	Phactr1	protein_coding	phosphatase and actin regulator 1 [Source:MGI Symbol;Acc:MGI:2659021]
Htt_PeakRegion_03540_chr7_4125616_4139691	-0.373271	4.22967	17.4174	0.000165964	0.0192772	promoter-TSS (ENSMUST00000140637)	-376	ENSMUSG00000030428	Ttyh1	protein_coding	tweety family member 1 [Source:MGI Symbol;Acc:MGI:1889007]
Htt_PeakRegion_01843_chr4_4132081_4138853	-0.542839	2.94694	17.3821	0.00016809	0.0192772	intron (ENSMUST00000133567, intron 2 of 2)	-2854	ENSMUSG00000085996	A830012C17Rik	processed_transcript	RIKEN cDNA A830012C17 gene [Source:MGI Symbol;Acc:MGI:2441830]
Htt_PeakRegion_06628_chr11_119932898_119939469	-0.56858	2.56478	17.1589	0.00018225	0.0205171	intron (ENSMUST00000129379, intron 2 of 2)	-2327	ENSMUSG00000086924	Gm11766	lincRNA	predicted gene 11766 [Source:MGI Symbol;Acc:MGI:3650673]
Htt_PeakRegion_04110_chr7_127565382_127573380	-0.444258	3.54844	17.1411	0.000183431	0.0205171	intron (ENSMUST00000190938, intron 1 of 3)	3735	ENSMUSG00000101845	Gm28198	antisense	predicted gene 28198 [Source:MGI Symbol;Acc:MGI:5578904]
Htt_PeakRegion_03623_chr7_25238126_25243505	-0.502667	2.95626	16.9212	0.000198714	0.021696	Intergenic	-2965	ENSMUSG00000057177	Gsk3a	protein_coding	glycogen synthase kinase 3 alpha [Source:MGI Symbol;Acc:MGI:2152453]
Htt_PeakRegion_03726_chr7_44892848_44901224	-0.459066	3.34104	16.9206	0.00019876	0.021696	promoter-TSS (ENSMUST00000169518)	-261	ENSMUSG00000011658	Fuz	protein_coding	fuzzy planar cell polarity protein [Source:MGI Symbol;Acc:MGI:1917550]
Htt_PeakRegion_03731_chr7_45013618_45019703	-0.594829	2.3862	16.8164	0.000206473	0.0221854	promoter-TSS (ENSMUST00000085383)	-298	ENSMUSG00000038406	Scaf1	protein_coding	SR-related CTD-associated factor 1 [Source:MGI Symbol;Acc:MGI:2141980]
Htt_PeakRegion_01550_chr3_88361768_88365502	-0.661755	2.0799	16.7944	0.000208141	0.0221854	promoter-TSS (ENSMUST00000123200)	-949	ENSMUSG00000041423	Paqr6	protein_coding	progestin and adipoQ receptor family member VI [Source:MGI Symbol;Acc:MGI:1916207]
Htt_PeakRegion_08824_chr17_37069781_37082201	-0.393646	3.94746	16.6541	0.000219115	0.0230835	TTS (ENSMUST00000025338)	5547	ENSMUSG00000024462	Gabbr1	protein_coding	gamma-aminobutyric acid (GABA) B receptor, 1 [Source:MGI Symbol;Acc:MGI:1860139]
Htt_PeakRegion_06333_chr11_98347155_98363983	-0.347349	4.52461	16.5983	0.000223652	0.0232907	intron (ENSMUST00000152525, intron 2 of 3)	973	ENSMUSG00000061718	Ppp1r1b	protein_coding	protein phosphatase 1, regulatory inhibitor subunit 1B [Source:MGI Symbol;Acc:MGI:94860]
Htt_PeakRegion_08816_chr17_35911113_35928525	-0.334873	4.61406	16.462	0.000235153	0.02421	intron (ENSMUST00000151664, intron 2 of 4)	1930	ENSMUSG00000084751	Mir1894	miRNA	microRNA 1894 [Source:MGI Symbol;Acc:MGI:3811423]
Htt_PeakRegion_00437_chr1_171292187_171295697	-0.663067	2.02582	16.4154	0.000239222	0.0243523	intron (ENSMUST00000152621, intron 2 of 4)	998	ENSMUSG00000062963	Ufc1	protein_coding	ubiquitin-fold modifier conjugating enzyme 1 [Source:MGI Symbol;Acc:MGI:1913405]
Htt_PeakRegion_06046_chr11_69967947_69970283	-0.85959	1.3442	16.3544	0.000244669	0.0244333	TTS (ENSMUST00000127437)	288	ENSMUSG00000018565	Elp5	protein_coding	elongator acetyltransferase complex subunit 5 [Source:MGI Symbol;Acc:MGI:1859017]
Htt_PeakRegion_04077_chr7_126486218_126492471	-0.542488	2.71149	16.3462	0.000245411	0.0244333	exon (ENSMUST00000098048, exon 7 of 10)	1990	ENSMUSG00000073838	Tufm	protein_coding	Tu translation elongation factor, mitochondrial [Source:MGI Symbol;Acc:MGI:1923686]
Htt_PeakRegion_02635_chr5_99215969_99217826	-1.03416	1.03562	16.2188	0.000257252	0.0253338	TTS (ENSMUST00000031276)	17168	ENSMUSG00000029333	NA	NA	NA
Htt_PeakRegion_06428_chr11_102297321_102299793	-0.799281	1.50533	16.1047	0.000268363	0.0259986	Intergenic	-1926	ENSMUSG00000059995	Atxn7l3	protein_coding	ataxin 7-like 3 [Source:MGI Symbol;Acc:MGI:3036270]
Htt_PeakRegion_05570_chr10_93247325_93257403	-0.459858	3.55254	16.0909	0.000269742	0.0259986	intron (ENSMUST00000151153, intron 3 of 3)	58447	ENSMUSG00000008398	Elk3	protein_coding	ELK3, member of ETS oncogene family [Source:MGI Symbol;Acc:MGI:101762]
Htt_PeakRegion_01510_chr3_80674242_80688726	-0.384081	4.19902	15.8248	0.000297843	0.0284048	TTS (ENSMUST00000075316)	10829	ENSMUSG00000093226	Gm25749	miRNA	predicted gene, 25749 [Source:MGI Symbol;Acc:MGI:5455526]
Htt_PeakRegion_06123_chr11_77858370_77864555	-0.494817	2.89832	15.7936	0.00030133	0.028438	intron (ENSMUST00000133740, intron 1 of 1)	1176	ENSMUSG00000000631	Myo18a	protein_coding	myosin XVIIIA [Source:MGI Symbol;Acc:MGI:2667185]
Htt_PeakRegion_08188_chr15_103497203_103509999	-0.389645	3.92705	15.6855	0.000313764	0.0293062	intron (ENSMUST00000023132, intron 2 of 15)	303	ENSMUSG00000022489	Pde1b	protein_coding	phosphodiesterase 1B, Ca2+-calmodulin dependent [Source:MGI Symbol;Acc:MGI:97523]
Htt_PeakRegion_04371_chr8_70781448_70786352	-0.64363	2.33628	15.5845	0.000325877	0.030127	intron (ENSMUST00000166004, intron 17 of 25)	7085	ENSMUSG00000100691	2010320M18Rik	lincRNA	RIKEN cDNA 2010320M18 gene [Source:MGI Symbol;Acc:MGI:1919343]
Htt_PeakRegion_07859_chr15_36762655_36792860	-0.285641	5.28211	15.426	0.00034589	0.0316541	intron (ENSMUST00000154879, intron 2 of 4)	14656	ENSMUSG00000022285	Ywhaz	protein_coding	tyrosine 3-monooxygenase/tryptophan 5-monooxygenase activation protein, zeta polypeptide [Source:MGI Symbol;Acc:MGI:109484]
Htt_PeakRegion_03233_chr6_71585742_71594837	-0.446426	3.38543	15.3419	0.000357029	0.0323468	intron (ENSMUST00000167220, intron 25 of 25)	12701	ENSMUSG00000053119	Chmp3	protein_coding	charged multivesicular body protein 3 [Source:MGI Symbol;Acc:MGI:1913950]
Htt_PeakRegion_02129_chr4_127022072_127051050	-0.273393	5.46688	15.3017	0.000362486	0.0324877	intron (ENSMUST00000146285, intron 8 of 9)	779	ENSMUSG00000085334	Gm12940	processed_transcript	predicted gene 12940 [Source:MGI Symbol;Acc:MGI:3702626]
Htt_PeakRegion_03946_chr7_92724694_92742297	-0.337421	4.45103	15.2726	0.0003665	0.0324877	TTS (ENSMUST00000147198)	3656	ENSMUSG00000098041	Gm26981	lincRNA	predicted gene, 26981 [Source:MGI Symbol;Acc:MGI:5504096]
Htt_PeakRegion_02133_chr4_127239264_127241494	-0.823946	1.43296	15.2521	0.000369341	0.0324877	Intergenic	-3405	ENSMUSG00000042380	Smim12	protein_coding	small integral membrane protein 12 [Source:MGI Symbol;Acc:MGI:1933141]
Htt_PeakRegion_05710_chr10_127658024_127661692	-0.628242	2.11733	15.22	0.000373858	0.0325687	exon (ENSMUST00000092074, exon 22 of 22)	458	ENSMUSG00000002147	Stat6	protein_coding	signal transducer and activator of transcription 6 [Source:MGI Symbol;Acc:MGI:103034]
Htt_PeakRegion_04750_chr9_44327374_44334943	-0.471927	2.98995	15.1334	0.000386328	0.0331415	exon (ENSMUST00000054708, exon 5 of 9)	-3535	ENSMUSG00000049932	H2ax	protein_coding	H2A.X variant histone [Source:MGI Symbol;Acc:MGI:102688]
Htt_PeakRegion_08775_chr17_34104073_34127319	-0.326848	4.82697	15.1237	0.000387748	0.0331415	promoter-TSS (ENSMUST00000148143)	-226	ENSMUSG00000024335	Brd2	protein_coding	bromodomain containing 2 [Source:MGI Symbol;Acc:MGI:99495]
Htt_PeakRegion_06571_chr11_116186037_116188344	-0.89215	1.27302	15.0576	0.000397597	0.0335982	intron (ENSMUST00000066587, intron 2 of 13)	2384	ENSMUSG00000020777	Acox1	protein_coding	acyl-Coenzyme A oxidase 1, palmitoyl [Source:MGI Symbol;Acc:MGI:1330812]
Htt_PeakRegion_05745_chr11_3695802_3703036	-0.468045	3.01396	15.0384	0.000400508	0.0335982	Intergenic	-1093	ENSMUSG00000083015	Gm16518	processed_pseudogene	predicted gene, 16518 [Source:MGI Symbol;Acc:MGI:4360828]
Htt_PeakRegion_04582_chr8_123230533_123241390	-0.401011	3.72004	14.9455	0.000414906	0.0344867	exon (ENSMUST00000166768, exon 1 of 2)	244	ENSMUSG00000033594	Spata2l	protein_coding	spermatogenesis associated 2-like [Source:MGI Symbol;Acc:MGI:1926029]
Htt_PeakRegion_07667_chr14_67043929_67049339	-0.539962	2.558	14.81	0.000436888	0.0358343	intron (ENSMUST00000089230, intron 2 of 9)	25837	ENSMUSG00000022052	Ppp2r2a	protein_coding	protein phosphatase 2, regulatory subunit B, alpha [Source:MGI Symbol;Acc:MGI:1919228]
Htt_PeakRegion_08496_chr16_91656246_91682179	-0.301955	4.94512	14.7797	0.000441979	0.0358343	intron (ENSMUST00000147891, intron 4 of 10)	-2136	ENSMUSG00000022961	Son	protein_coding	Son DNA binding protein [Source:MGI Symbol;Acc:MGI:98353]
Htt_PeakRegion_01778_chr3_136671306_136679441	-0.445043	3.20338	14.7731	0.000443105	0.0358343	intron (ENSMUST00000070198, intron 1 of 12)	4604	ENSMUSG00000028161	Ppp3ca	protein_coding	protein phosphatase 3, catalytic subunit, alpha isoform [Source:MGI Symbol;Acc:MGI:107164]
Htt_PeakRegion_04954_chr9_75048512_75063995	-0.377095	4.59793	14.7505	0.00044694	0.0358343	intron (ENSMUST00000170310, intron 2 of 2)	4203	ENSMUSG00000007656	Arpp19	protein_coding	cAMP-regulated phosphoprotein 19 [Source:MGI Symbol;Acc:MGI:1891691]
Htt_PeakRegion_06365_chr11_100571056_100578453	-0.483329	2.92494	14.6982	0.000455974	0.0362379	promoter-TSS (ENSMUST00000103120)	-149	ENSMUSG00000006782	Cnp	protein_coding	2',3'-cyclic nucleotide 3' phosphodiesterase [Source:MGI Symbol;Acc:MGI:88437]
Htt_PeakRegion_06319_chr11_97995750_98011692	-0.3558	4.14749	14.5919	0.000474925	0.037306	intron (ENSMUST00000017552, intron 13 of 13)	-7540	ENSMUSG00000038352	Arl5c	protein_coding	ADP-ribosylation factor-like 5C [Source:MGI Symbol;Acc:MGI:3028577]
Htt_PeakRegion_08651_chr17_24594112_24600831	-0.459404	2.98995	14.577	0.000477649	0.037306	TTS (ENSMUST00000035565)	2494	ENSMUSG00000080342	Gm24589	miRNA	predicted gene, 24589 [Source:MGI Symbol;Acc:MGI:5454366]
Htt_PeakRegion_08630_chr17_23823304_23828639	-0.488768	2.7761	14.5388	0.000484714	0.0374233	intron (ENSMUST00000069579, intron 3 of 3)	2447	ENSMUSG00000039218	Srrm2	protein_coding	serine/arginine repetitive matrix 2 [Source:MGI Symbol;Acc:MGI:1923206]
Htt_PeakRegion_06424_chr11_102020717_102023582	-0.884034	1.16992	14.5151	0.000489135	0.0374233	exon (ENSMUST00000147838, exon 6 of 6)	3707	ENSMUSG00000052373	Mpp3	protein_coding	membrane protein, palmitoylated 3 (MAGUK p55 subfamily member 3) [Source:MGI Symbol;Acc:MGI:1328354]
Htt_PeakRegion_09193_chr18_64265234_64278303	-0.361579	3.99749	14.4727	0.000497183	0.0374233	exon (ENSMUST00000025477, exon 6 of 6)	4961	ENSMUSG00000056812	St8sia3	protein_coding	ST8 alpha-N-acetyl-neuraminide alpha-2,8-sialyltransferase 3 [Source:MGI Symbol;Acc:MGI:106019]
Htt_PeakRegion_05765_chr11_5065519_5097814	-0.291858	5.27819	14.4554	0.000500496	0.0374233	TTS (ENSMUST00000144238)	673	ENSMUSG00000009079	Ewsr1	protein_coding	Ewing sarcoma breakpoint region 1 [Source:MGI Symbol;Acc:MGI:99960]
Htt_PeakRegion_03646_chr7_27686446_27690772	-0.646974	1.96963	14.4356	0.00050432	0.0374233	promoter-TSS (ENSMUST00000120004)	-731	ENSMUSG00000057093	Zfp607b	protein_coding	zinc finger protein 607B [Source:MGI Symbol;Acc:MGI:2148237]
Htt_PeakRegion_04108_chr7_127513207_127558707	-0.26821	5.82386	14.4174	0.00050788	0.0374233	TTS (ENSMUST00000189812)	2197	ENSMUSG00000053877	Srcap	protein_coding	Snf2-related CREBBP activator protein [Source:MGI Symbol;Acc:MGI:2444036]
Htt_PeakRegion_09352_chr19_5826631_5852184	-0.327602	5.03953	14.4164	0.000508065	0.0374233	exon (ENSMUST00000173672, exon 1 of 1)	5029	ENSMUSG00000098543	Gm27533	misc_RNA	predicted gene, 27533 [Source:MGI Symbol;Acc:MGI:5530915]
Htt_PeakRegion_09332_chr19_5484315_5497237	-0.383746	4.07277	14.377	0.000515849	0.0376902	intron (ENSMUST00000116560, intron 1 of 5)	291	ENSMUSG00000056201	Cfl1	protein_coding	cofilin 1, non-muscle [Source:MGI Symbol;Acc:MGI:101757]
Htt_PeakRegion_07997_chr15_79668370_79675068	-0.492665	2.80621	14.3323	0.000524819	0.0380389	intron (ENSMUST00000127292, intron 1 of 2)	628	ENSMUSG00000022427	Tomm22	protein_coding	translocase of outer mitochondrial membrane 22 [Source:MGI Symbol;Acc:MGI:2450248]
Htt_PeakRegion_01243_chr2_158374614_158388894	-0.337353	4.27757	14.2374	0.000544408	0.0388278	TTS (ENSMUST00000138307)	2220	ENSMUSG00000064585	Gm25129	snoRNA	predicted gene, 25129 [Source:MGI Symbol;Acc:MGI:5454906]
Htt_PeakRegion_08578_chr17_8889644_8893105	-0.799335	1.70044	14.2238	0.000547273	0.0388278	intron (ENSMUST00000024647, intron 1 of 21)	-1916	ENSMUSG00000023868	Pde10a	protein_coding	phosphodiesterase 10A [Source:MGI Symbol;Acc:MGI:1345143]
Htt_PeakRegion_04770_chr9_45151587_45161215	-0.424978	3.54226	14.2178	0.000548561	0.0388278	Intergenic	-16596	ENSMUSG00000091659	Gm17099	antisense	predicted gene 17099 [Source:MGI Symbol;Acc:MGI:4937926]
Htt_PeakRegion_08683_chr17_25861461_25863166	-0.963438	1.10434	14.1796	0.000556711	0.0390992	promoter-TSS (ENSMUST00000079461)	-813	ENSMUSG00000073434	Wdr90	protein_coding	WD repeat domain 90 [Source:MGI Symbol;Acc:MGI:1921267]
Htt_PeakRegion_08595_chr17_10193531_10211361	-0.337576	4.49683	14.1311	0.000567273	0.0395345	Intergenic	116915	ENSMUSG00000062078	Qk	protein_coding	quaking [Source:MGI Symbol;Acc:MGI:97837]
Htt_PeakRegion_04022_chr7_111074300_111083169	-0.397247	3.48399	14.0944	0.000575416	0.0397287	promoter-TSS (ENSMUST00000161736)	629	ENSMUSG00000005610	Eif4g2	protein_coding	eukaryotic translation initiation factor 4, gamma 2 [Source:MGI Symbol;Acc:MGI:109207]
Htt_PeakRegion_03918_chr7_90189416_90194789	-0.530104	2.47681	14.0791	0.000578829	0.0397287	intron (ENSMUST00000049537, intron 17 of 20)	61871	ENSMUSG00000039361	Picalm	protein_coding	phosphatidylinositol binding clathrin assembly protein [Source:MGI Symbol;Acc:MGI:2385902]
Htt_PeakRegion_02515_chr5_36601397_36602011	-1.6988	-0.597036	13.9867	0.0006	0.0408722	exon (ENSMUST00000031091, exon 9 of 9)	-8428	ENSMUSG00000029192	Tbc1d14	protein_coding	TBC1 domain family, member 14 [Source:MGI Symbol;Acc:MGI:1098708]
Htt_PeakRegion_03548_chr7_4823637_4829556	-0.511711	2.6477	13.9379	0.000611508	0.0413452	exon (ENSMUST00000066041, exon 6 of 6)	4530	ENSMUSG00000053550	Shisa7	protein_coding	shisa family member 7 [Source:MGI Symbol;Acc:MGI:3605641]
Htt_PeakRegion_06697_chr12_3911709_3917568	-0.477302	2.75251	13.8753	0.000626607	0.0420523	TTS (ENSMUST00000020991)	7823	ENSMUSG00000020661	Dnmt3a	protein_coding	DNA methyltransferase 3A [Source:MGI Symbol;Acc:MGI:1261827]
Htt_PeakRegion_07161_chr13_42678875_42706400	-0.295439	5.07515	13.8156	0.000641365	0.0427262	intron (ENSMUST00000149235, intron 2 of 13)	9940	ENSMUSG00000054728	Phactr1	protein_coding	phosphatase and actin regulator 1 [Source:MGI Symbol;Acc:MGI:2659021]
Htt_PeakRegion_00100_chr1_49018234_49018473	-3.15328	0.173483	13.7551	0.000656691	0.0433686	Intergenic	-77090	ENSMUSG00000092790	Gm22693	miRNA	predicted gene, 22693 [Source:MGI Symbol;Acc:MGI:5452470]
Htt_PeakRegion_06275_chr11_96007901_96011929	0.648908	1.96553	13.7298	0.000663226	0.0433686	Intergenic	-2760	ENSMUSG00000103376	Gm37179	TEC	predicted gene, 37179 [Source:MGI Symbol;Acc:MGI:5610407]
Htt_PeakRegion_04488_chr8_95710974_95730088	-0.319667	4.61961	13.7216	0.000665369	0.0433686	intron (ENSMUST00000068452, intron 47 of 47)	3522	ENSMUSG00000031671	Setd6	protein_coding	SET domain containing 6 [Source:MGI Symbol;Acc:MGI:1913333]
Htt_PeakRegion_01583_chr3_89169788_89179047	-0.405792	3.37311	13.7001	0.000670994	0.0434229	promoter-TSS (ENSMUST00000139221)	463	ENSMUSG00000068917	Clk2	protein_coding	CDC-like kinase 2 [Source:MGI Symbol;Acc:MGI:1098669]
Htt_PeakRegion_06434_chr11_102399997_102404360	-0.582837	2.13203	13.6613	0.000681256	0.0437743	TTS (ENSMUST00000018821)	2314	ENSMUSG00000018677	Slc25a39	protein_coding	solute carrier family 25, member 39 [Source:MGI Symbol;Acc:MGI:1196386]
Htt_PeakRegion_06001_chr11_68743099_68746538	-0.686204	1.69054	13.5807	0.000703133	0.0448618	intron (ENSMUST00000155765, intron 4 of 12)	-38613	ENSMUSG00000020900	Myh10	protein_coding	myosin, heavy polypeptide 10, non-muscle [Source:MGI Symbol;Acc:MGI:1930780]
Htt_PeakRegion_06359_chr11_100315556_100328499	-0.356053	4.04731	13.4987	0.000726178	0.0457576	TTS (ENSMUST00000049385)	1144	ENSMUSG00000035530	Eif1	protein_coding	eukaryotic translation initiation factor 1 [Source:MGI Symbol;Acc:MGI:105125]
Htt_PeakRegion_05715_chr10_128081743_128092050	-0.393401	3.88969	13.4948	0.000727273	0.0457576	promoter-TSS (ENSMUST00000144918)	667	ENSMUSG00000025393	Atp5b	protein_coding	ATP synthase, H+ transporting mitochondrial F1 complex, beta subunit [Source:MGI Symbol;Acc:MGI:107801]
Htt_PeakRegion_06429_chr11_102300304_102305505	-0.515218	2.51658	13.4205	0.000748857	0.0467906	Intergenic	-6274	ENSMUSG00000059995	Atxn7l3	protein_coding	ataxin 7-like 3 [Source:MGI Symbol;Acc:MGI:3036270]
Htt_PeakRegion_05444_chr10_79841781_79843133	-1.13886	0.432959	13.3138	0.000781079	0.0484697	Intergenic	-11970	ENSMUSG00000006498	Ptbp1	protein_coding	polypyrimidine tract binding protein 1 [Source:MGI Symbol;Acc:MGI:97791]
Htt_PeakRegion_04705_chr9_37537495_37545290	-0.419062	3.1574	13.2281	0.000807981	0.049798	exon (ENSMUST00000002008, exon 4 of 7)	2138	ENSMUSG00000001943	Vsig2	protein_coding	V-set and immunoglobulin domain containing 2 [Source:MGI Symbol;Acc:MGI:1928009]
Htt_PeakRegion_08787_chr17_34631407_34637109	-0.501985	2.68182	13.1856	0.000821694	0.050301	Intergenic	2854	ENSMUSG00000015476	Prrt1	protein_coding	proline-rich transmembrane protein 1 [Source:MGI Symbol;Acc:MGI:1932118]
Htt_PeakRegion_01087_chr2_127239011_127244594	-0.504058	2.5863	13.1444	0.000835216	0.0507856	TTS (ENSMUST00000174030)	3711	ENSMUSG00000003660	Snrnp200	protein_coding	small nuclear ribonucleoprotein 200 (U5) [Source:MGI Symbol;Acc:MGI:2444401]
Htt_PeakRegion_08444_chr16_57155077_57162210	-0.409323	3.22754	13.0633	0.00086255	0.0519203	intron (ENSMUST00000023432, intron 8 of 9)	8688	ENSMUSG00000022751	Nit2	protein_coding	nitrilase family, member 2 [Source:MGI Symbol;Acc:MGI:1261838]
Htt_PeakRegion_05349_chr10_41821973_41824544	-0.847515	1.40599	13.0552	0.000865339	0.0519203	intron (ENSMUST00000099931, intron 1 of 9)	12685	ENSMUSG00000038332	Sesn1	protein_coding	sestrin 1 [Source:MGI Symbol;Acc:MGI:2155278]
Htt_PeakRegion_00625_chr2_25305569_25312286	-0.426818	3.1127	12.9699	0.000895211	0.0530273	intron (ENSMUST00000114318, intron 5 of 20)	-3531	ENSMUSG00000026959	Grin1	protein_coding	glutamate receptor, ionotropic, NMDA1 (zeta 1) [Source:MGI Symbol;Acc:MGI:95819]
Htt_PeakRegion_06343_chr11_98748186_98763579	-0.348972	4.003	12.9611	0.000898334	0.0530273	intron (ENSMUST00000153043, intron 2 of 3)	2297	ENSMUSG00000058756	Thra	protein_coding	thyroid hormone receptor alpha [Source:MGI Symbol;Acc:MGI:98742]
Htt_PeakRegion_05508_chr10_81150461_81154670	-0.595781	2.05504	12.9369	0.000907062	0.0530273	TTS (ENSMUST00000005064)	3558	ENSMUSG00000004934	Pias4	protein_coding	protein inhibitor of activated STAT 4 [Source:MGI Symbol;Acc:MGI:2136940]
Htt_PeakRegion_09307_chr19_4750409_4757750	-0.418079	3.12286	12.9314	0.000909034	0.0530273	intron (ENSMUST00000178353, intron 2 of 2)	-2463	ENSMUSG00000033760	Rbm4b	protein_coding	RNA binding motif protein 4B [Source:MGI Symbol;Acc:MGI:1913954]
Htt_PeakRegion_05713_chr10_128047134_128051958	-0.48641	2.66676	12.9204	0.000913053	0.0530273	TTS (ENSMUST00000073868)	-9408	ENSMUSG00000071072	Ptges3	protein_coding	prostaglandin E synthase 3 [Source:MGI Symbol;Acc:MGI:1929282]
Htt_PeakRegion_03448_chr6_124749645_124755645	-0.515953	2.7947	12.8705	0.000931393	0.0537479	intron (ENSMUST00000088357, intron 1 of 9)	3376	ENSMUSG00000004263	Atn1	protein_coding	atrophin 1 [Source:MGI Symbol;Acc:MGI:104725]
Htt_PeakRegion_01225_chr2_156540834_156542032	-1.37001	0.144771	12.8044	0.000956307	0.0548363	exon (ENSMUST00000029155, exon 22 of 22)	4076	ENSMUSG00000027624	Epb41l1	protein_coding	erythrocyte membrane protein band 4.1 like 1 [Source:MGI Symbol;Acc:MGI:103010]
Htt_PeakRegion_08723_chr17_29030436_29053009	-0.291592	4.69364	12.7713	0.000969071	0.0549905	exon (ENSMUST00000037776, exon 7 of 7)	1056	ENSMUSG00000071172	Srsf3	protein_coding	serine and arginine-rich splicing factor 3 [Source:MGI Symbol;Acc:MGI:98285]
Htt_PeakRegion_07934_chr15_73122943_73123277	-2.20301	-1.26303	12.766	0.000971134	0.0549905	intron (ENSMUST00000044113, intron 11 of 18)	32698	ENSMUSG00000068391	Chrac1	protein_coding	chromatin accessibility complex 1 [Source:MGI Symbol;Acc:MGI:2135796]
Htt_PeakRegion_06234_chr11_87589991_87592726	-0.653457	1.78892	12.6947	0.000999246	0.0562308	promoter-TSS (ENSMUST00000092802)	-803	ENSMUSG00000018401	Mtmr4	protein_coding	myotubularin related protein 4 [Source:MGI Symbol;Acc:MGI:2180699]
Htt_PeakRegion_07986_chr15_79479586_79481755	-0.821263	1.33787	12.6769	0.00100642	0.0562852	Intergenic	24570	ENSMUSG00000044216	Kcnj4	protein_coding	potassium inwardly-rectifying channel, subfamily J, member 4 [Source:MGI Symbol;Acc:MGI:104743]
Htt_PeakRegion_06668_chr11_120582544_120589459	-0.424093	3.02385	12.6391	0.0010218	0.0566862	Intergenic	4332	ENSMUSG00000102881	Gm3807	TEC	predicted gene 3807 [Source:MGI Symbol;Acc:MGI:3781980]
Htt_PeakRegion_05723_chr10_128402005_128409269	-0.439922	2.91009	12.6286	0.00102611	0.0566862	intron (ENSMUST00000172348, intron 6 of 6)	2879	ENSMUSG00000094650	Gm25361	miRNA	predicted gene, 25361 [Source:MGI Symbol;Acc:MGI:5455138]
Htt_PeakRegion_06067_chr11_70668184_70669761	-0.721284	1.44184	12.5625	0.00105375	0.0578603	TTS (ENSMUST00000036299)	245	ENSMUSG00000018287	Spag7	protein_coding	sperm associated antigen 7 [Source:MGI Symbol;Acc:MGI:107380]
Htt_PeakRegion_03772_chr7_47084049_47084745	-1.52816	-0.393821	12.5147	0.00107421	0.0586284	intron (ENSMUST00000153192, intron 5 of 6)	-1173	ENSMUSG00000098960	Mir7056	miRNA	microRNA 7056 [Source:MGI Symbol;Acc:MGI:5531078]
Htt_PeakRegion_05114_chr9_108559945_108565894	-0.473444	2.87556	12.4553	0.00110022	0.0595617	promoter-TSS (ENSMUST00000194904)	-215	ENSMUSG00000062867	Impdh2	protein_coding	inosine monophosphate dehydrogenase 2 [Source:MGI Symbol;Acc:MGI:109367]
Htt_PeakRegion_07698_chr14_70597914_70605072	-0.412235	3.17437	12.4143	0.00111855	0.0595617	TTS (ENSMUST00000022694)	-1658	ENSMUSG00000022095	Fam160b2	protein_coding	family with sequence similarity 160, member B2 [Source:MGI Symbol;Acc:MGI:3036290]
Htt_PeakRegion_03564_chr7_15913527_15919457	-0.499084	2.66802	12.4088	0.00112106	0.0595617	TTS (ENSMUST00000044355)	5910	ENSMUSG00000041571	Selenow	protein_coding	selenoprotein W [Source:MGI Symbol;Acc:MGI:1100878]
Htt_PeakRegion_05728_chr10_128482660_128487021	-0.567055	2.10434	12.4055	0.00112255	0.0595617	intron (ENSMUST00000105235, intron 24 of 27)	9034	ENSMUSG00000090841	Myl6	protein_coding	myosin, light polypeptide 6, alkali, smooth muscle and non-muscle [Source:MGI Symbol;Acc:MGI:109318]
Htt_PeakRegion_08798_chr17_35144645_35157544	-0.334447	4.08416	12.3915	0.00112892	0.0595617	promoter-TSS (ENSMUST00000172899)	-143	ENSMUSG00000024393	Prrc2a	protein_coding	proline-rich coiled-coil 2A [Source:MGI Symbol;Acc:MGI:1915467]
Htt_PeakRegion_00630_chr2_25580182_25582851	-0.699478	1.68557	12.3874	0.00113075	0.0595617	intron (ENSMUST00000191602, intron 1 of 2)	211	ENSMUSG00000029419	Ajm1	protein_coding	apical junction component 1 [Source:MGI Symbol;Acc:MGI:2685842]
Htt_PeakRegion_04396_chr8_75214073_75216614	-0.685844	1.60354	12.3224	0.00116088	0.0607955	intron (ENSMUST00000132133, intron 1 of 2)	842	ENSMUSG00000034472	Rasd2	protein_coding	RASD family, member 2 [Source:MGI Symbol;Acc:MGI:1922391]
Htt_PeakRegion_08159_chr15_101233245_101235537	-0.763174	1.35364	12.2944	0.0011741	0.0611343	Intergenic	10184	ENSMUSG00000000531	Grasp	protein_coding	GRP1 (general receptor for phosphoinositides 1)-associated scaffold protein [Source:MGI Symbol;Acc:MGI:1860303]
Htt_PeakRegion_01705_chr3_107658074_107674627	-0.311799	4.27922	12.2692	0.00118613	0.061379	promoter-TSS (ENSMUST00000153530)	-755	ENSMUSG00000027893	Ahcyl1	protein_coding	S-adenosylhomocysteine hydrolase-like 1 [Source:MGI Symbol;Acc:MGI:2385184]
Htt_PeakRegion_02814_chr5_122788638_122791397	-0.727939	1.47681	12.2563	0.00119235	0.061379	intron (ENSMUST00000086216, intron 15 of 16)	-10608	ENSMUSG00000029471	Camkk2	protein_coding	calcium/calmodulin-dependent protein kinase kinase 2, beta [Source:MGI Symbol;Acc:MGI:2444812]
Htt_PeakRegion_09085_chr18_34859951_34870132	-0.364343	3.69797	12.2251	0.00120755	0.06181	TTS (ENSMUST00000064795)	3835	ENSMUSG00000038418	Egr1	protein_coding	early growth response 1 [Source:MGI Symbol;Acc:MGI:95295]
Htt_PeakRegion_07056_chr12_111538971_111554910	-0.297282	4.47213	12.1973	0.00122123	0.0621591	TTS (ENSMUST00000166123)	6000	ENSMUSG00000064493	Snora28	snoRNA	small nucleolar RNA, H/ACA box 28 [Source:MGI Symbol;Acc:MGI:3819496]
Htt_PeakRegion_01591_chr3_89312011_89313736	-0.863486	0.938599	12.1723	0.00123366	0.0624414	Intergenic	-2565	ENSMUSG00000086389	Gm15998	antisense	predicted gene 15998 [Source:MGI Symbol;Acc:MGI:3802094]
Htt_PeakRegion_06310_chr11_97745218_97751432	-0.484665	2.6718	12.138	0.001251	0.062967	intron (ENSMUST00000152395, intron 2 of 2)	2845	ENSMUSG00000018541	Cwc25	protein_coding	CWC25 spliceosome-associated protein [Source:MGI Symbol;Acc:MGI:1914730]
Htt_PeakRegion_06329_chr11_98207413_98213025	-0.514903	2.38466	12.1224	0.00125894	0.0630165	intron (ENSMUST00000107539, intron 1 of 13)	6884	ENSMUSG00000003119	Cdk12	protein_coding	cyclin-dependent kinase 12 [Source:MGI Symbol;Acc:MGI:1098802]
Htt_PeakRegion_05679_chr10_127092073_127099659	-0.422932	3.12561	12.091	0.0012751	0.0634747	exon (ENSMUST00000080975, exon 14 of 14)	16959	ENSMUSG00000025422	Agap2	protein_coding	ArfGAP with GTPase domain, ankyrin repeat and PH domain 2 [Source:MGI Symbol;Acc:MGI:3580016]
Htt_PeakRegion_08887_chr17_56401687_56409269	-0.376823	3.35677	12.0073	0.00131935	0.0653185	Intergenic	11558	ENSMUSG00000024201	Kdm4b	protein_coding	lysine (K)-specific demethylase 4B [Source:MGI Symbol;Acc:MGI:2442355]
Htt_PeakRegion_04520_chr8_106252058_106254705	-0.714071	1.49114	11.9887	0.0013294	0.0654584	TTS (ENSMUST00000071592)	15621	ENSMUSG00000060098	Prmt7	protein_coding	protein arginine N-methyltransferase 7 [Source:MGI Symbol;Acc:MGI:2384879]
Htt_PeakRegion_03186_chr6_47776783_47777324	-1.27076	0.0780023	11.9544	0.00134813	0.066022	Intergenic	3725	ENSMUSG00000094807	Gm24975	miRNA	predicted gene, 24975 [Source:MGI Symbol;Acc:MGI:5454752]
Htt_PeakRegion_03723_chr7_44854373_44862141	-0.419987	3.03758	11.8714	0.00139464	0.0677861	TTS (ENSMUST00000154968)	853	ENSMUSG00000002963	Pnkp	protein_coding	polynucleotide kinase 3'- phosphatase [Source:MGI Symbol;Acc:MGI:1891698]
Htt_PeakRegion_09397_chr19_10268425_10268866	-1.91173	-0.937264	11.8631	0.00139934	0.0677861	intron (ENSMUST00000125567, intron 5 of 19)	-11775	ENSMUSG00000035735	Dagla	protein_coding	diacylglycerol lipase, alpha [Source:MGI Symbol;Acc:MGI:2677061]
Htt_PeakRegion_08185_chr15_103238245_103250438	-0.326394	3.91701	11.8505	0.0014066	0.0677861	exon (ENSMUST00000036004, exon 11 of 11)	3910	ENSMUSG00000046434	Hnrnpa1	protein_coding	heterogeneous nuclear ribonucleoprotein A1 [Source:MGI Symbol;Acc:MGI:104820]
Htt_PeakRegion_02517_chr5_36660851_36662800	-0.314186	4.20163	11.8315	0.00141757	0.0679532	intron (ENSMUST00000031091, intron 2 of 8)	4686	ENSMUSG00000089407	Gm24878	snRNA	predicted gene, 24878 [Source:MGI Symbol;Acc:MGI:5454655]
Htt_PeakRegion_05678_chr10_127081095_127091336	-0.35582	3.55391	11.735	0.0014748	0.0702434	intron (ENSMUST00000039259, intron 7 of 18)	7309	ENSMUSG00000025422	Agap2	protein_coding	ArfGAP with GTPase domain, ankyrin repeat and PH domain 2 [Source:MGI Symbol;Acc:MGI:3580016]
Htt_PeakRegion_09318_chr19_5085850_5097192	-0.348966	3.76907	11.717	0.00148574	0.0702434	intron (ENSMUST00000025811, intron 5 of 7)	2983	ENSMUSG00000024875	Yif1a	protein_coding	Yip1 interacting factor homolog A (S. cerevisiae) [Source:MGI Symbol;Acc:MGI:1915340]
Htt_PeakRegion_00336_chr1_143998343_144004698	-0.370901	3.34262	11.7123	0.0014886	0.0702434	TTS (ENSMUST00000027606)	2511	ENSMUSG00000026360	Rgs2	protein_coding	regulator of G-protein signaling 2 [Source:MGI Symbol;Acc:MGI:1098271]
Htt_PeakRegion_07944_chr15_76069805_76070405	-1.24638	0.137503	11.6001	0.00155885	0.072686	promoter-TSS (ENSMUST00000002603)	-321	ENSMUSG00000022568	Scrib	protein_coding	scribbled planar cell polarity [Source:MGI Symbol;Acc:MGI:2145950]
Htt_PeakRegion_03917_chr7_90184666_90186234	-0.966166	0.688056	11.5901	0.00156531	0.072686	intron (ENSMUST00000049537, intron 13 of 20)	55218	ENSMUSG00000039361	Picalm	protein_coding	phosphatidylinositol binding clathrin assembly protein [Source:MGI Symbol;Acc:MGI:2385902]
Htt_PeakRegion_08644_chr17_24550719_24559600	-0.39527	3.22754	11.5814	0.00157094	0.072686	intron (ENSMUST00000035565, intron 1 of 45)	5210	ENSMUSG00000032855	Pkd1	protein_coding	polycystin 1, transient receptor poteintial channel interacting [Source:MGI Symbol;Acc:MGI:97603]
Htt_PeakRegion_04124_chr7_127813906_127815512	-0.884452	0.802767	11.579	0.00157246	0.072686	intron (ENSMUST00000106267, intron 4 of 9)	-3785	ENSMUSG00000030806	Stx1b	protein_coding	syntaxin 1B [Source:MGI Symbol;Acc:MGI:1930705]
Htt_PeakRegion_09314_chr19_4981376_4989815	-0.413288	3.18322	11.5622	0.0015834	0.0728204	intron (ENSMUST00000056129, intron 7 of 7)	4375	ENSMUSG00000045903	Npas4	protein_coding	neuronal PAS domain protein 4 [Source:MGI Symbol;Acc:MGI:2664186]
Htt_PeakRegion_09562_chr19_53352257_53354735	-0.822764	1.05889	11.5433	0.00159583	0.0730211	intron (ENSMUST00000111737, intron 3 of 5)	18270	ENSMUSG00000067085	Gm10197	protein_coding	predicted gene 10197 [Source:MGI Symbol;Acc:MGI:3704501]
Htt_PeakRegion_04561_chr8_119530329_119534835	-0.576743	2.14658	11.5189	0.00161195	0.0733882	intron (ENSMUST00000098362, intron 11 of 23)	26179	ENSMUSG00000031835	Mbtps1	protein_coding	membrane-bound transcription factor peptidase, site 1 [Source:MGI Symbol;Acc:MGI:1927235]
Htt_PeakRegion_00275_chr1_122364984_122365159	3.67688	-2.03242	11.4913	0.0016304	0.0738572	Intergenic	-145477	ENSMUSG00000089274	Gm24547	snRNA	predicted gene, 24547 [Source:MGI Symbol;Acc:MGI:5454324]
Htt_PeakRegion_09385_chr19_8766121_8776713	-0.360482	3.64257	11.442	0.00166394	0.0750015	TTS (ENSMUST00000010241)	421	ENSMUSG00000010097	Nxf1	protein_coding	nuclear RNA export factor 1 [Source:MGI Symbol;Acc:MGI:1858330]
Htt_PeakRegion_00076_chr1_39364352_39377907	-0.334019	4.006	11.3763	0.0017098	0.0764304	TTS (ENSMUST00000054462)	1280	ENSMUSG00000073702	Rpl31	protein_coding	ribosomal protein L31 [Source:MGI Symbol;Acc:MGI:2149632]
Htt_PeakRegion_08199_chr16_4289603_4291758	-0.814395	1.16636	11.367	0.00171644	0.0764304	intron (ENSMUST00000120080, intron 11 of 11)	29999	ENSMUSG00000084304	Gm6142	processed_pseudogene	predicted pseudogene 6142 [Source:MGI Symbol;Acc:MGI:3644670]
Htt_PeakRegion_07956_chr15_76716500_76721840	-0.473581	2.53605	11.3607	0.00172095	0.0764304	promoter-TSS (ENSMUST00000146855)	-754	ENSMUSG00000033707	Lrrc24	protein_coding	leucine rich repeat containing 24 [Source:MGI Symbol;Acc:MGI:3605040]
Htt_PeakRegion_03613_chr7_24982092_24986355	-0.467425	2.5025	11.3318	0.00174168	0.0769737	intron (ENSMUST00000102858, intron 16 of 21)	3443	ENSMUSG00000099258	Mir7047	miRNA	microRNA 7047 [Source:MGI Symbol;Acc:MGI:5530652]
Htt_PeakRegion_00225_chr1_87602051_87602688	-1.44593	-0.331982	11.2728	0.00178484	0.0784981	Intergenic	7820	ENSMUSG00000079434	Neu2	protein_coding	neuraminidase 2 [Source:MGI Symbol;Acc:MGI:1344417]
Htt_PeakRegion_09313_chr19_4953912_4954870	-1.31459	-0.116814	11.2461	0.00180473	0.0789898	Intergenic	-7915	ENSMUSG00000024902	Mrpl11	protein_coding	mitochondrial ribosomal protein L11 [Source:MGI Symbol;Acc:MGI:2137215]
Htt_PeakRegion_09552_chr19_47080935_47086795	-0.481211	2.68182	11.2235	0.00182177	0.079127	TTS (ENSMUST00000026027)	6760	ENSMUSG00000071528	Atp5md	protein_coding	ATP synthase membrane subunit DAPIT [Source:MGI Symbol;Acc:MGI:1891435]
Htt_PeakRegion_06400_chr11_101418680_101421944	-0.623492	1.72247	11.2188	0.00182534	0.079127	TTS (ENSMUST00000093933)	-1059	ENSMUSG00000098600	Mir6929	miRNA	microRNA 6929 [Source:MGI Symbol;Acc:MGI:5530680]
Htt_PeakRegion_02413_chr5_23473057_23479107	-0.424037	2.83682	11.1838	0.00185212	0.0799059	intron (ENSMUST00000115128, intron 8 of 26)	-9419	ENSMUSG00000029004	Kmt2e	protein_coding	lysine (K)-specific methyltransferase 2E [Source:MGI Symbol;Acc:MGI:1924825]
Htt_PeakRegion_06345_chr11_98766344_98776570	-0.31596	3.94434	11.1524	0.00187644	0.0805714	exon (ENSMUST00000064941, exon 3 of 8)	-1031	ENSMUSG00000020889	Nr1d1	protein_coding	nuclear receptor subfamily 1, group D, member 1 [Source:MGI Symbol;Acc:MGI:2444210]
Htt_PeakRegion_02612_chr5_89095508_89096347	-1.32817	-0.234465	11.1177	0.00190377	0.0812595	intron (ENSMUST00000156238, intron 7 of 24)	67836	ENSMUSG00000060961	Slc4a4	protein_coding	solute carrier family 4 (anion exchanger), member 4 [Source:MGI Symbol;Acc:MGI:1927555]
Htt_PeakRegion_03612_chr7_24974632_24979234	-0.451848	2.64386	11.1094	0.0019104	0.0812595	Intergenic	-4205	ENSMUSG00000003380	Rabac1	protein_coding	Rab acceptor 1 (prenylated) [Source:MGI Symbol;Acc:MGI:1201692]
Htt_PeakRegion_02342_chr4_155256110_155258969	-0.704288	1.39993	11.0977	0.00191974	0.0812748	TTS (ENSMUST00000097747)	6844	ENSMUSG00000073684	Faap20	protein_coding	Fanconi anemia core complex associated protein 20 [Source:MGI Symbol;Acc:MGI:1914763]
Htt_PeakRegion_06209_chr11_86638604_86642427	-0.593512	1.87883	11.0519	0.00195677	0.0819244	intron (ENSMUST00000018315, intron 6 of 11)	-9490	ENSMUSG00000083992	Gm11478	processed_pseudogene	predicted gene 11478 [Source:MGI Symbol;Acc:MGI:3650888]
Htt_PeakRegion_09600_chrX_26901002_26901243	-2.78648	0.0627356	11.0499	0.00195845	0.0819244	Intergenic	34546	ENSMUSG00000080725	Gm6121	protein_coding	predicted gene 6121 [Source:MGI Symbol;Acc:MGI:3779555]
Htt_PeakRegion_06016_chr11_69035203_69045417	-0.358089	3.61012	11.0453	0.00196221	0.0819244	Intergenic	-5337	ENSMUSG00000020897	Aurkb	protein_coding	aurora kinase B [Source:MGI Symbol;Acc:MGI:107168]
Htt_PeakRegion_04621_chr9_5117118_5117352	-2.52151	0.432959	11.0074	0.00199354	0.0828509	Intergenic	5836	ENSMUSG00000084690	Gm24896	snoRNA	predicted gene, 24896 [Source:MGI Symbol;Acc:MGI:5454673]
Htt_PeakRegion_05831_chr11_29739049_29748895	-0.362792	3.52635	10.9879	0.00200988	0.0829356	TTS (ENSMUST00000123881)	2974	ENSMUSG00000020458	Rtn4	protein_coding	reticulon 4 [Source:MGI Symbol;Acc:MGI:1915835]
Htt_PeakRegion_09643_chrY_34438933_34439218	-2.775	0.328326	10.9831	0.00201389	0.0829356	Intergenic	-18153	ENSMUSG00000099818	Gm29652	unprocessed_pseudogene	predicted gene 29652 [Source:MGI Symbol;Acc:MGI:5580358]
Htt_PeakRegion_00673_chr2_30021942_30033131	-0.368249	3.49399	10.9635	0.00203046	0.0832398	promoter-TSS (ENSMUST00000124494)	-27	ENSMUSG00000057738	Sptan1	protein_coding	spectrin alpha, non-erythrocytic 1 [Source:MGI Symbol;Acc:MGI:98386]
Htt_PeakRegion_02961_chr5_137524978_137528816	-0.539059	2.01197	10.9392	0.00205127	0.0837141	exon (ENSMUST00000031727, exon 24 of 24)	2023	ENSMUSG00000029713	Gnb2	protein_coding	guanine nucleotide binding protein (G protein), beta 2 [Source:MGI Symbol;Acc:MGI:95784]
Htt_PeakRegion_05770_chr11_5522598_5530346	-0.394848	3.08369	10.878	0.00210454	0.085503	TTS (ENSMUST00000063084)	4549	ENSMUSG00000020484	Xbp1	protein_coding	X-box binding protein 1 [Source:MGI Symbol;Acc:MGI:98970]
Htt_PeakRegion_08522_chr16_94433608_94438279	-0.470699	2.43888	10.8589	0.00212152	0.0858078	intron (ENSMUST00000151770, intron 31 of 32)	-4149	ENSMUSG00000040785	Ttc3	protein_coding	tetratricopeptide repeat domain 3 [Source:MGI Symbol;Acc:MGI:1276539]
Htt_PeakRegion_04656_chr9_21589898_21592910	-0.546065	1.96142	10.8412	0.00213733	0.0860633	intron (ENSMUST00000180365, intron 5 of 8)	-1318	ENSMUSG00000048429	Timm29	protein_coding	translocase of inner mitochondrial membrane 29 [Source:MGI Symbol;Acc:MGI:1917023]
Htt_PeakRegion_02510_chr5_35881084_35890316	-0.349201	3.47681	10.7521	0.00221894	0.0889539	TTS (ENSMUST00000054598)	-7619	ENSMUSG00000029094	Afap1	protein_coding	actin filament associated protein 1 [Source:MGI Symbol;Acc:MGI:1917542]
Htt_PeakRegion_02852_chr5_124384092_124387758	-0.533311	2.03758	10.7051	0.00226322	0.0903294	intron (ENSMUST00000168651, intron 24 of 31)	-31254	ENSMUSG00000029394	Cdk2ap1	protein_coding	CDK2 (cyclin-dependent kinase 2)-associated protein 1 [Source:MGI Symbol;Acc:MGI:1202069]
Htt_PeakRegion_09392_chr19_10244800_10245317	-1.32817	-0.234465	10.6511	0.00231544	0.0916417	TTS (ENSMUST00000039327)	-4311	ENSMUSG00000036098	Myrf	protein_coding	myelin regulatory factor [Source:MGI Symbol;Acc:MGI:2684944]
Htt_PeakRegion_06461_chr11_104390453_104392067	-0.869939	0.87009	10.642	0.00232427	0.0916417	intron (ENSMUST00000106977, intron 2 of 13)	-49961	ENSMUSG00000018412	Kansl1	protein_coding	KAT8 regulatory NSL complex subunit 1 [Source:MGI Symbol;Acc:MGI:1923969]
Htt_PeakRegion_04120_chr7_127778289_127784307	-0.415449	2.84242	10.6398	0.00232645	0.0916417	intron (ENSMUST00000144406, intron 4 of 5)	2721	ENSMUSG00000042308	Setd1a	protein_coding	SET domain containing 1A [Source:MGI Symbol;Acc:MGI:2446244]
Htt_PeakRegion_02048_chr4_116551377_116557751	-0.430634	2.64386	10.6039	0.00236203	0.0924128	intron (ENSMUST00000106478, intron 2 of 4)	1371	ENSMUSG00000055900	Tmem69	protein_coding	transmembrane protein 69 [Source:MGI Symbol;Acc:MGI:3045357]
Htt_PeakRegion_09609_chrX_76598718_76599061	0.373255	3.97626	10.598	0.00236794	0.0924128	intron (ENSMUST00000114054, intron 1 of 1)	4034	ENSMUSG00000079525	Cldn34d	protein_coding	claudin 34D [Source:MGI Symbol;Acc:MGI:1922237]
Htt_PeakRegion_08707_chr17_26968477_26970838	-0.681941	1.41804	10.5893	0.00237662	0.0924128	intron (ENSMUST00000193200, intron 19 of 19)	-3509	ENSMUSG00000079605	Zbtb9	protein_coding	zinc finger and BTB domain containing 9 [Source:MGI Symbol;Acc:MGI:1918022]
Htt_PeakRegion_05569_chr10_93239653_93241409	-0.733581	1.1841	10.5456	0.00242102	0.0937369	exon (ENSMUST00000069965, exon 17 of 17)	70280	ENSMUSG00000008398	Elk3	protein_coding	ELK3, member of ETS oncogene family [Source:MGI Symbol;Acc:MGI:101762]
Htt_PeakRegion_06463_chr11_104443643_104444197	-1.26134	-0.152003	10.5276	0.00243952	0.093867	intron (ENSMUST00000134266, intron 1 of 2)	-1629	ENSMUSG00000018412	Kansl1	protein_coding	KAT8 regulatory NSL complex subunit 1 [Source:MGI Symbol;Acc:MGI:1923969]
Htt_PeakRegion_00214_chr1_86342233_86355951	-0.299293	4.11409	10.5222	0.0024451	0.093867	exon (ENSMUST00000027438, exon 14 of 14)	2119	ENSMUSG00000026234	Ncl	protein_coding	nucleolin [Source:MGI Symbol;Acc:MGI:97286]
Htt_PeakRegion_08817_chr17_35952873_35957154	-0.569304	2.16457	10.463	0.00250724	0.0956923	Intergenic	3174	ENSMUSG00000038762	Abcf1	protein_coding	ATP-binding cassette, sub-family F (GCN20), member 1 [Source:MGI Symbol;Acc:MGI:1351658]
Htt_PeakRegion_00986_chr2_112643206_112645354	-0.823758	0.971671	10.4366	0.00253549	0.0956923	intron (ENSMUST00000137131, intron 5 of 14)	-3721	ENSMUSG00000057378	Ryr3	protein_coding	ryanodine receptor 3 [Source:MGI Symbol;Acc:MGI:99684]
Htt_PeakRegion_06589_chr11_116979260_116979410	-3.52686	-2.1343	10.4352	0.00253698	0.0956923	TTS (ENSMUST00000136584)	6262	ENSMUSG00000043857	Mgat5b	protein_coding	mannoside acetylglucosaminyltransferase 5, isoenzyme B [Source:MGI Symbol;Acc:MGI:3606200]
Htt_PeakRegion_08706_chr17_26962570_26967922	-0.459097	2.55391	10.4233	0.00254985	0.0956923	intron (ENSMUST00000194598, intron 17 of 18)	-7921	ENSMUSG00000079605	Zbtb9	protein_coding	zinc finger and BTB domain containing 9 [Source:MGI Symbol;Acc:MGI:1918022]
Htt_PeakRegion_08618_chr17_13744110_13744786	-2.0234	-1.18807	10.4193	0.00255416	0.0956923	intron (ENSMUST00000148430, intron 1 of 2)	-11550	ENSMUSG00000038347	Tcte2	protein_coding	t-complex-associated testis expressed 2 [Source:MGI Symbol;Acc:MGI:98641]
Htt_PeakRegion_07591_chr14_55055669_55063480	-0.376071	3.14568	10.4176	0.00255602	0.0956923	TTS (ENSMUST00000036328)	4082	ENSMUSG00000045691	Thtpa	protein_coding	thiamine triphosphatase [Source:MGI Symbol;Acc:MGI:2446078]
Htt_PeakRegion_00422_chr1_169740343_169748276	-0.354121	3.33866	10.3779	0.00259946	0.0969181	intron (ENSMUST00000111357, intron 3 of 3)	3313	ENSMUSG00000038530	Rgs4	protein_coding	regulator of G-protein signaling 4 [Source:MGI Symbol;Acc:MGI:108409]
Htt_PeakRegion_02715_chr5_114805778_114808654	-0.582243	1.78194	10.3484	0.00263228	0.0973472	TTS (ENSMUST00000112160)	6729	ENSMUSG00000072694	1500011B03Rik	protein_coding	RIKEN cDNA 1500011B03 gene [Source:MGI Symbol;Acc:MGI:1913486]
Htt_PeakRegion_04581_chr8_123227640_123230161	-0.664339	1.45359	10.334	0.00264849	0.0973472	intron (ENSMUST00000036880, intron 7 of 12)	4060	ENSMUSG00000033862	Cdk10	protein_coding	cyclin-dependent kinase 10 [Source:MGI Symbol;Acc:MGI:2448549]
Htt_PeakRegion_08878_chr17_50599337_50599631	-1.97149	-1.1343	10.3295	0.0026535	0.0973472	intron (ENSMUST00000043938, intron 1 of 5)	89937	ENSMUSG00000038910	Plcl2	protein_coding	phospholipase C-like 2 [Source:MGI Symbol;Acc:MGI:1352756]
Htt_PeakRegion_03652_chr7_28199633_28201653	-0.761077	1.16278	10.3248	0.00265884	0.0973472	Intergenic	20327	ENSMUSG00000002409	Dyrk1b	protein_coding	dual-specificity tyrosine-(Y)-phosphorylation regulated kinase 1b [Source:MGI Symbol;Acc:MGI:1330302]
Htt_PeakRegion_08809_chr17_35836131_35838691	-0.617779	1.70044	10.3197	0.00266469	0.0973472	promoter-TSS (ENSMUST00000173253)	-351	ENSMUSG00000001525	Tubb5	protein_coding	tubulin, beta 5 class I [Source:MGI Symbol;Acc:MGI:107812]
Htt_PeakRegion_07816_chr15_12159717_12163038	-0.612626	1.64	10.2135	0.00278804	0.101444	intron (ENSMUST00000122941, intron 13 of 19)	837	ENSMUSG00000022201	Zfr	protein_coding	zinc finger RNA binding protein [Source:MGI Symbol;Acc:MGI:1341890]
Htt_PeakRegion_03750_chr7_45642132_45645095	-0.766831	1.25969	10.1861	0.00282093	0.10223	promoter-TSS (ENSMUST00000151039)	-770	ENSMUSG00000042918	Mamstr	protein_coding	MEF2 activating motif and SAP domain containing transcriptional regulator [Source:MGI Symbol;Acc:MGI:1921740]
Htt_PeakRegion_05591_chr10_98915871_98921892	-0.411894	3.00998	10.1611	0.00285116	0.102914	intron (ENSMUST00000020107, intron 1 of 20)	3730	ENSMUSG00000019943	Atp2b1	protein_coding	ATPase, Ca++ transporting, plasma membrane 1 [Source:MGI Symbol;Acc:MGI:104653]
Htt_PeakRegion_06351_chr11_98823371_98825839	-0.648283	1.47393	10.1172	0.00290526	0.104451	intron (ENSMUST00000169695, intron 7 of 13)	-12180	ENSMUSG00000038020	Rapgefl1	protein_coding	Rap guanine nucleotide exchange factor (GEF)-like 1 [Source:MGI Symbol;Acc:MGI:3611446]
Htt_PeakRegion_06217_chr11_86732669_86737587	-0.493415	2.40901	10.0913	0.0029377	0.1052	intron (ENSMUST00000103186, intron 2 of 31)	-8645	ENSMUSG00000047126	Cltc	protein_coding	clathrin, heavy polypeptide (Hc) [Source:MGI Symbol;Acc:MGI:2388633]
Htt_PeakRegion_06630_chr11_119943130_119955780	-0.329414	3.88969	10.0723	0.00296168	0.105537	intron (ENSMUST00000146566, intron 1 of 4)	5983	ENSMUSG00000025372	Baiap2	protein_coding	brain-specific angiogenesis inhibitor 1-associated protein 2 [Source:MGI Symbol;Acc:MGI:2137336]
Htt_PeakRegion_04657_chr9_21594194_21596723	-0.640037	1.55527	10.0612	0.00297578	0.105537	exon (ENSMUST00000062125, exon 2 of 2)	-2628	ENSMUSG00000032182	Yipf2	protein_coding	Yip1 domain family, member 2 [Source:MGI Symbol;Acc:MGI:1922016]
Htt_PeakRegion_01055_chr2_121338171_121341000	-0.668346	1.47104	10.0506	0.0029894	0.105537	TTS (ENSMUST00000150081)	2399	ENSMUSG00000033526	Ppip5k1	protein_coding	diphosphoinositol pentakisphosphate kinase 1 [Source:MGI Symbol;Acc:MGI:2443281]
Htt_PeakRegion_03794_chr7_59306999_59312737	-0.439073	2.72489	10.0472	0.0029937	0.105537	intron (ENSMUST00000190666, intron 2 of 2)	8589	ENSMUSG00000100826	Snhg14	processed_transcript	small nucleolar RNA host gene 14 [Source:MGI Symbol;Acc:MGI:1289201]
Htt_PeakRegion_06065_chr11_70646885_70653613	-0.39906	3.01197	10.0212	0.00302735	0.106214	TTS (ENSMUST00000141237)	313	ENSMUSG00000040746	Rnf167	protein_coding	ring finger protein 167 [Source:MGI Symbol;Acc:MGI:1917760]
Htt_PeakRegion_08167_chr15_102170311_102170609	-1.82236	-1.152	10.0143	0.00303635	0.106214	Intergenic	18583	ENSMUSG00000023044	Csad	protein_coding	cysteine sulfinic acid decarboxylase [Source:MGI Symbol;Acc:MGI:2180098]
Htt_PeakRegion_05104_chr9_108095271_108101212	-0.413374	2.75251	9.99732	0.00305855	0.106579	exon (ENSMUST00000035208, exon 12 of 12)	-3636	ENSMUSG00000032590	Apeh	protein_coding	acylpeptide hydrolase [Source:MGI Symbol;Acc:MGI:88041]
Htt_PeakRegion_06729_chr12_12371801_12380328	-0.355238	3.39765	9.98549	0.00307414	0.106712	exon (ENSMUST00000069005, exon 12 of 12)	113926	ENSMUSG00000020589	Fam49a	protein_coding	family with sequence similarity 49, member A [Source:MGI Symbol;Acc:MGI:1261783]
Htt_PeakRegion_09472_chr19_37270257_37271416	0.95273	0.508147	9.94785	0.00312429	0.10801	exon (ENSMUST00000131070, exon 24 of 24)	20041	ENSMUSG00000056999	Ide	protein_coding	insulin degrading enzyme [Source:MGI Symbol;Acc:MGI:96412]
Htt_PeakRegion_06040_chr11_69779538_69786285	-0.398423	3.05697	9.9396	0.00313539	0.10801	TTS (ENSMUST00000108642)	7506	ENSMUSG00000018750	Zbtb4	protein_coding	zinc finger and BTB domain containing 4 [Source:MGI Symbol;Acc:MGI:1922830]
Htt_PeakRegion_08604_chr17_10319950_10322967	-0.628344	1.55527	9.90942	0.0031764	0.108586	Intergenic	-2098	ENSMUSG00000062078	Qk	protein_coding	quaking [Source:MGI Symbol;Acc:MGI:97837]
Htt_PeakRegion_08443_chr16_57149990_57153499	-0.503599	2.11733	9.90726	0.00317934	0.108586	intron (ENSMUST00000166897, intron 11 of 11)	15587	ENSMUSG00000022751	Nit2	protein_coding	nitrilase family, member 2 [Source:MGI Symbol;Acc:MGI:1261838]
Htt_PeakRegion_02428_chr5_24394965_24399274	-0.554296	1.94069	9.9009	0.00318808	0.108586	intron (ENSMUST00000138168, intron 2 of 2)	2712	ENSMUSG00000028973	Abcb8	protein_coding	ATP-binding cassette, sub-family B (MDR/TAP), member 8 [Source:MGI Symbol;Acc:MGI:1351667]
Htt_PeakRegion_01463_chr3_56736949_56737456	1.79694	-1.01612	9.88503	0.00320994	0.108921	Intergenic	153390	ENSMUSG00000074592	NA	NA	NA
Htt_PeakRegion_05229_chr10_4431220_4432109	-1.23396	-0.169925	9.83601	0.00327851	0.11047	promoter-TSS (ENSMUST00000095893)	630	ENSMUSG00000019763	Rmnd1	protein_coding	required for meiotic nuclear division 1 homolog [Source:MGI Symbol;Acc:MGI:1913334]
Htt_PeakRegion_08111_chr15_98808070_98812753	-0.446197	2.47681	9.82926	0.00328808	0.11047	intron (ENSMUST00000181510, intron 1 of 2)	-2487	ENSMUSG00000059213	Ddn	protein_coding	dendrin [Source:MGI Symbol;Acc:MGI:108101]
Htt_PeakRegion_03615_chr7_24994944_24996904	-0.630859	1.54981	9.82639	0.00329215	0.11047	intron (ENSMUST00000146595, intron 8 of 10)	5273	ENSMUSG00000040907	Atp1a3	protein_coding	ATPase, Na+/K+ transporting, alpha 3 polypeptide [Source:MGI Symbol;Acc:MGI:88107]
Htt_PeakRegion_07415_chr13_110392342_110406796	-0.26376	4.51447	9.81425	0.00330944	0.11064	intron (ENSMUST00000022212, intron 12 of 13)	4525	ENSMUSG00000021701	Plk2	protein_coding	polo like kinase 2 [Source:MGI Symbol;Acc:MGI:1099790]
Htt_PeakRegion_03544_chr7_4659021_4660688	-0.797087	0.95523	9.77287	0.00336913	0.112222	promoter-TSS (ENSMUST00000064099)	-905	ENSMUSG00000052296	Ppp6r1	protein_coding	protein phosphatase 6, regulatory subunit 1 [Source:MGI Symbol;Acc:MGI:2442163]
Htt_PeakRegion_06303_chr11_97668599_97672151	-0.620163	1.50815	9.6739	0.00351659	0.116705	intron (ENSMUST00000155835, intron 9 of 20)	5374	ENSMUSG00000038437	Mllt6	protein_coding	myeloid/lymphoid or mixed-lineage leukemia; translocated to, 6 [Source:MGI Symbol;Acc:MGI:1935145]
Htt_PeakRegion_09288_chr19_4192551_4199918	-0.353565	3.28129	9.65843	0.00354026	0.116869	TTS (ENSMUST00000046094)	4077	ENSMUSG00000040385	Ppp1ca	protein_coding	protein phosphatase 1 catalytic subunit alpha [Source:MGI Symbol;Acc:MGI:103016]
Htt_PeakRegion_01349_chr2_180893948_180897947	-0.4839	2.32513	9.63633	0.00357436	0.116869	TTS (ENSMUST00000183124)	1843	ENSMUSG00000098051	Gm27032	lincRNA	predicted gene, 27032 [Source:MGI Symbol;Acc:MGI:5504147]
Htt_PeakRegion_01278_chr2_164886167_164890318	-0.447095	2.39689	9.63292	0.00357965	0.116869	intron (ENSMUST00000041643, intron 10 of 16)	4310	ENSMUSG00000039849	Pcif1	protein_coding	PDX1 C-terminal inhibiting factor 1 [Source:MGI Symbol;Acc:MGI:2443858]
Htt_PeakRegion_09346_chr19_5703174_5704040	-1.09498	0.222392	9.62918	0.00358547	0.116869	promoter-TSS (ENSMUST00000052448)	-760	ENSMUSG00000024936	Kcnk7	protein_coding	potassium channel, subfamily K, member 7 [Source:MGI Symbol;Acc:MGI:1341841]
Htt_PeakRegion_00350_chr1_152873436_152874314	-1.07465	0.187627	9.62001	0.00359977	0.116869	intron (ENSMUST00000111836, intron 1 of 22)	-2717	ENSMUSG00000042772	Smg7	protein_coding	Smg-7 homolog, nonsense mediated mRNA decay factor (C. elegans) [Source:MGI Symbol;Acc:MGI:2682334]
Htt_PeakRegion_08380_chr16_35290350_35297865	-0.380568	2.9186	9.61083	0.00361414	0.116869	intron (ENSMUST00000114913, intron 17 of 20)	53631	ENSMUSG00000034473	Sec22a	protein_coding	SEC22 homolog A, vesicle trafficking protein [Source:MGI Symbol;Acc:MGI:2447876]
Htt_PeakRegion_06289_chr11_97311892_97322443	-0.310372	3.76495	9.60025	0.00363079	0.116869	intron (ENSMUST00000132168, intron 2 of 2)	1260	ENSMUSG00000018882	Mrpl45	protein_coding	mitochondrial ribosomal protein L45 [Source:MGI Symbol;Acc:MGI:1914286]
Htt_PeakRegion_07784_chr14_119249027_119249299	-1.99603	-1.40439	9.59895	0.00363283	0.116869	intron (ENSMUST00000065904, intron 1 of 1)	110748	ENSMUSG00000053465	Hs6st3	protein_coding	heparan sulfate 6-O-sulfotransferase 3 [Source:MGI Symbol;Acc:MGI:1354960]
Htt_PeakRegion_04962_chr9_75335848_75342258	-0.467837	2.68307	9.59591	0.00363764	0.116869	intron (ENSMUST00000076889, intron 8 of 11)	-8705	ENSMUSG00000032191	Bcl2l10	protein_coding	Bcl2-like 10 [Source:MGI Symbol;Acc:MGI:1330841]
Htt_PeakRegion_09362_chr19_6353853_6363833	-0.321812	3.55049	9.56496	0.00368689	0.117925	intron (ENSMUST00000129675, intron 2 of 2)	4692	ENSMUSG00000079467	Gm14966	antisense	predicted gene 14966 [Source:MGI Symbol;Acc:MGI:3705223]
Htt_PeakRegion_08891_chr17_56606034_56609832	-0.447095	2.39689	9.55895	0.00369655	0.117925	intron (ENSMUST00000052832, intron 3 of 3)	1838	ENSMUSG00000049760	Micos13	protein_coding	mitochondrial contact site and cristae organizing system subunit 13 [Source:MGI Symbol;Acc:MGI:2442174]
Htt_PeakRegion_00644_chr2_26498546_26499634	-1.14465	-0.0572251	9.53858	0.00372943	0.118206	exon (ENSMUST00000131393, exon 2 of 2)	4732	ENSMUSG00000026923	Notch1	protein_coding	notch 1 [Source:MGI Symbol;Acc:MGI:97363]
Htt_PeakRegion_03944_chr7_92657985_92663508	-0.402582	2.79817	9.53734	0.00373144	0.118206	intron (ENSMUST00000151177, intron 2 of 12)	2790	ENSMUSG00000041328	Pcf11	protein_coding	PCF11 cleavage and polyadenylation factor subunit [Source:MGI Symbol;Acc:MGI:1919579]
Htt_PeakRegion_02318_chr4_151034850_151036899	-0.946385	0.568843	9.52065	0.00375865	0.118653	intron (ENSMUST00000136398, intron 5 of 17)	-4378	ENSMUSG00000028957	Per3	protein_coding	period circadian clock 3 [Source:MGI Symbol;Acc:MGI:1277134]
Htt_PeakRegion_00649_chr2_26964628_26965113	-1.8926	-1.18807	9.49483	0.00380115	0.119578	promoter-TSS (ENSMUST00000064244)	-485	ENSMUSG00000052406	Rexo4	protein_coding	REX4, 3'-5' exonuclease [Source:MGI Symbol;Acc:MGI:2684957]
Htt_PeakRegion_05959_chr11_61445061_61449570	-0.509236	2.16457	9.47028	0.00384203	0.120286	Intergenic	6603	ENSMUSG00000010086	Rnf112	protein_coding	ring finger protein 112 [Source:MGI Symbol;Acc:MGI:106611]
Htt_PeakRegion_04769_chr9_45142151_45143931	-0.789097	0.98388	9.46325	0.00385382	0.120286	intron (ENSMUST00000060125, intron 1 of 4)	4604	ENSMUSG00000046480	Scn4b	protein_coding	sodium channel, type IV, beta [Source:MGI Symbol;Acc:MGI:2687406]
Htt_PeakRegion_04105_chr7_127490247_127501395	-0.33942	3.67556	9.45417	0.00386912	0.120286	Intergenic	6570	ENSMUSG00000098267	Mir7060	miRNA	microRNA 7060 [Source:MGI Symbol;Acc:MGI:5530897]
Htt_PeakRegion_01352_chr2_181142958_181147621	-0.42521	2.6617	9.44964	0.00387678	0.120286	Intergenic	-9999	ENSMUSG00000016346	Kcnq2	protein_coding	potassium voltage-gated channel, subfamily Q, member 2 [Source:MGI Symbol;Acc:MGI:1309503]
Htt_PeakRegion_03282_chr6_86526268_86527936	-0.768642	0.891851	9.42412	0.00392019	0.121218	promoter-TSS (ENSMUST00000053015)	-299	ENSMUSG00000097048	1600020E01Rik	antisense	RIKEN cDNA 1600020E01 gene [Source:MGI Symbol;Acc:MGI:1919262]
Htt_PeakRegion_08009_chr15_80251498_80260714	-0.329603	3.54088	9.37493	0.00400532	0.123429	intron (ENSMUST00000109605, intron 1 of 2)	922	ENSMUSG00000042406	Atf4	protein_coding	activating transcription factor 4 [Source:MGI Symbol;Acc:MGI:88096]
Htt_PeakRegion_01286_chr2_164998181_165001699	-0.482565	2.20859	9.35814	0.00403484	0.123917	TTS (ENSMUST00000040381)	3349	ENSMUSG00000017740	Slc12a5	protein_coding	solute carrier family 12, member 5 [Source:MGI Symbol;Acc:MGI:1862037]
Htt_PeakRegion_06618_chr11_119079622_119083705	-0.510263	2.21205	9.33076	0.00408345	0.12469	exon (ENSMUST00000026665, exon 5 of 5)	4091	ENSMUSG00000097614	NA	NA	NA
Htt_PeakRegion_09399_chr19_10450275_10453470	-0.593071	1.60881	9.32789	0.00408859	0.12469	exon (ENSMUST00000073899, exon 9 of 9)	5574	ENSMUSG00000090291	Lrrc10b	protein_coding	leucine rich repeat containing 10B [Source:MGI Symbol;Acc:MGI:2685551]
Htt_PeakRegion_03108_chr6_31208790_31217253	-0.367079	3.1302	9.3208	0.00410129	0.12469	intron (ENSMUST00000185982, intron 1 of 3)	5324	ENSMUSG00000044471	Lncpint	lincRNA	long non-protein coding RNA, Trp53 induced transcript [Source:MGI Symbol;Acc:MGI:2673128]
Htt_PeakRegion_08483_chr16_87482648_87487195	-0.461776	2.36146	9.29092	0.00415531	0.125027	TTS (ENSMUST00000175750)	1148	ENSMUSG00000025613	Cct8	protein_coding	chaperonin containing Tcp1, subunit 8 (theta) [Source:MGI Symbol;Acc:MGI:107183]
Htt_PeakRegion_02223_chr4_136340223_136342281	-0.713696	1.26303	9.28936	0.00415816	0.125027	TTS (ENSMUST00000084219)	2233	ENSMUSG00000066037	Hnrnpr	protein_coding	heterogeneous nuclear ribonucleoprotein R [Source:MGI Symbol;Acc:MGI:1891692]
Htt_PeakRegion_09293_chr19_4328535_4336359	-0.384905	3.004	9.27872	0.0041776	0.125027	exon (ENSMUST00000176497, exon 2 of 4)	1472	ENSMUSG00000054611	Kdm2a	protein_coding	lysine (K)-specific demethylase 2A [Source:MGI Symbol;Acc:MGI:1354736]
Htt_PeakRegion_04713_chr9_40797897_40810300	-0.320314	4.04827	9.27509	0.00418425	0.125027	promoter-TSS (ENSMUST00000082857)	104	ENSMUSG00000095118	Snord14d	snoRNA	small nucleolar RNA, C/D box 14D [Source:MGI Symbol;Acc:MGI:3851602]
Htt_PeakRegion_08059_chr15_89262794_89263152	-1.70467	-1.152	9.27033	0.004193	0.125027	intron (ENSMUST00000088788, intron 4 of 20)	9938	ENSMUSG00000036561	Ppp6r2	protein_coding	protein phosphatase 6, regulatory subunit 2 [Source:MGI Symbol;Acc:MGI:1918724]
Htt_PeakRegion_02247_chr4_138455827_138460746	-0.413304	2.69302	9.26597	0.00420101	0.125027	exon (ENSMUST00000050918, exon 2 of 2)	3973	ENSMUSG00000046447	Camk2n1	protein_coding	calcium/calmodulin-dependent protein kinase II inhibitor 1 [Source:MGI Symbol;Acc:MGI:1913509]
Htt_PeakRegion_01934_chr4_45687763_45688222	-1.64268	-1.04891	9.25601	0.00421941	0.125027	intron (ENSMUST00000146622, intron 1 of 2)	4404	ENSMUSG00000073860	Gm829	lincRNA	predicted gene 829 [Source:MGI Symbol;Acc:MGI:2685675]
Htt_PeakRegion_05469_chr10_80247873_80251000	-0.501701	2.05697	9.2542	0.00422275	0.125027	promoter-TSS (ENSMUST00000020361)	-12	ENSMUSG00000020153	Ndufs7	protein_coding	NADH:ubiquinone oxidoreductase core subunit S7 [Source:MGI Symbol;Acc:MGI:1922656]
Htt_PeakRegion_09582_chr19_58546711_58546863	-2.63443	-1.848	9.217	0.00429227	0.126671	intron (ENSMUST00000069419, intron 7 of 8)	34785	ENSMUSG00000025090	Ccdc172	protein_coding	coiled-coil domain containing 172 [Source:MGI Symbol;Acc:MGI:1922895]
Htt_PeakRegion_08631_chr17_24069915_24075632	-0.410936	2.62968	9.19964	0.00432511	0.126983	TTS (ENSMUST00000102927)	711	ENSMUSG00000016946	Kctd5	protein_coding	potassium channel tetramerisation domain containing 5 [Source:MGI Symbol;Acc:MGI:1916509]
Htt_PeakRegion_04646_chr9_21082044_21082375	-1.59115	-1.01612	9.1964	0.00433128	0.126983	intron (ENSMUST00000115487, intron 3 of 12)	-6622	ENSMUSG00000098907	Mir7082	miRNA	microRNA 7082 [Source:MGI Symbol;Acc:MGI:5531315]
Htt_PeakRegion_02927_chr5_134555936_134556368	-1.73145	-1.1343	9.18925	0.0043449	0.126983	Intergenic	-3718	ENSMUSG00000063146	Clip2	protein_coding	CAP-GLY domain containing linker protein 2 [Source:MGI Symbol;Acc:MGI:1313136]
Htt_PeakRegion_05408_chr10_69857352_69857775	-1.45101	-0.763933	9.18133	0.00436005	0.127016	intron (ENSMUST00000183169, intron 8 of 45)	-40567	ENSMUSG00000069601	Ank3	protein_coding	ankyrin 3, epithelial [Source:MGI Symbol;Acc:MGI:88026]
Htt_PeakRegion_06638_chr11_120000859_120010634	-0.31922	3.7947	9.17308	0.00437589	0.127069	intron (ENSMUST00000106233, intron 14 of 14)	6661	ENSMUSG00000025375	Aatk	protein_coding	apoptosis-associated tyrosine kinase [Source:MGI Symbol;Acc:MGI:1197518]
Htt_PeakRegion_00108_chr1_52226475_52228003	-1.059	0.282934	9.1634	0.00439456	0.127137	intron (ENSMUST00000142976, intron 1 of 3)	5057	ENSMUSG00000026103	Gls	protein_coding	glutaminase [Source:MGI Symbol;Acc:MGI:95752]
Htt_PeakRegion_02926_chr5_134553314_134553965	-1.33907	-0.561116	9.15383	0.0044131	0.127137	Intergenic	-1206	ENSMUSG00000063146	Clip2	protein_coding	CAP-GLY domain containing linker protein 2 [Source:MGI Symbol;Acc:MGI:1313136]
Htt_PeakRegion_09644_chrY_48646387_48646629	-2.73549	-0.243926	9.14419	0.00443185	0.127137	Intergenic	23951	ENSMUSG00000101310	Gm21281	unprocessed_pseudogene	predicted gene, 21281 [Source:MGI Symbol;Acc:MGI:5434636]
Htt_PeakRegion_03107_chr6_31202580_31204159	-0.933072	0.63743	9.1429	0.00443437	0.127137	intron (ENSMUST00000185982, intron 1 of 3)	14976	ENSMUSG00000044471	Lncpint	lincRNA	long non-protein coding RNA, Trp53 induced transcript [Source:MGI Symbol;Acc:MGI:2673128]
Htt_PeakRegion_06021_chr11_69067097_69070575	-0.502537	1.9859	9.11921	0.00448085	0.128065	Intergenic	-1970	ENSMUSG00000020895	Tmem107	protein_coding	transmembrane protein 107 [Source:MGI Symbol;Acc:MGI:1914160]
Htt_PeakRegion_03852_chr7_73516669_73561473	-0.207708	5.98767	9.07431	0.00457038	0.130213	TTS (ENSMUST00000184587)	-1450	ENSMUSG00000078671	Chd2	protein_coding	chromodomain helicase DNA binding protein 2 [Source:MGI Symbol;Acc:MGI:2448567]
Htt_PeakRegion_02784_chr5_121781095_121784206	-0.627012	1.43888	9.06186	0.00459556	0.13052	intron (ENSMUST00000161064, intron 6 of 18)	-2423	ENSMUSG00000042605	Atxn2	protein_coding	ataxin 2 [Source:MGI Symbol;Acc:MGI:1277223]
Htt_PeakRegion_03473_chr6_125155423_125167439	-0.30471	3.88698	9.04587	0.00462808	0.131031	TTS (ENSMUST00000073605)	1096	ENSMUSG00000057666	Gapdh	protein_coding	glyceraldehyde-3-phosphate dehydrogenase [Source:MGI Symbol;Acc:MGI:95640]
Htt_PeakRegion_07232_chr13_54043971_54056229	-0.302106	3.85743	9.03882	0.0046425	0.131031	Intergenic	5558	ENSMUSG00000021478	Drd1	protein_coding	dopamine receptor D1 [Source:MGI Symbol;Acc:MGI:99578]
Htt_PeakRegion_08818_chr17_35975251_35978697	-0.505034	2.05889	9.02396	0.00467306	0.131484	TTS (ENSMUST00000165613)	1585	ENSMUSG00000038500	Prr3	protein_coding	proline-rich polypeptide 3 [Source:MGI Symbol;Acc:MGI:1922460]
Htt_PeakRegion_04844_chr9_58592980_58593560	-1.31187	-0.537657	8.9546	0.00481854	0.134809	intron (ENSMUST00000177064, intron 1 of 4)	10826	ENSMUSG00000032336	Nptn	protein_coding	neuroplastin [Source:MGI Symbol;Acc:MGI:108077]
Htt_PeakRegion_03465_chr6_125114554_125121857	-0.37168	3.06848	8.95345	0.004821	0.134809	intron (ENSMUST00000124317, intron 3 of 8)	-1561	ENSMUSG00000063870	Chd4	protein_coding	chromodomain helicase DNA binding protein 4 [Source:MGI Symbol;Acc:MGI:1344380]
Htt_PeakRegion_09641_chrY_13126207_13126500	-2.03664	0.49114	8.93749	0.00485517	0.135347	Intergenic	-3954	ENSMUSG00000102335	Gm37231	lincRNA	predicted gene, 37231 [Source:MGI Symbol;Acc:MGI:5610459]
Htt_PeakRegion_06698_chr12_3929340_3929616	1.61731	-1.06559	8.91167	0.00491101	0.136484	Intergenic	22662	ENSMUSG00000020661	Dnmt3a	protein_coding	DNA methyltransferase 3A [Source:MGI Symbol;Acc:MGI:1261827]
Htt_PeakRegion_08756_chr17_32317393_32333425	-0.283832	4.18982	8.89735	0.00494227	0.136892	intron (ENSMUST00000050214, intron 12 of 13)	-4256	ENSMUSG00000024045	Akap8	protein_coding	A kinase (PRKA) anchor protein 8 [Source:MGI Symbol;Acc:MGI:1928488]
Htt_PeakRegion_09508_chr19_44293223_44295014	-0.706102	1.07039	8.89114	0.0049559	0.136892	exon (ENSMUST00000026221, exon 1 of 6)	443	ENSMUSG00000025203	Scd2	protein_coding	stearoyl-Coenzyme A desaturase 2 [Source:MGI Symbol;Acc:MGI:98240]
Htt_PeakRegion_09363_chr19_6364280_6374003	-0.36796	3.74177	8.8502	0.0050467	0.138403	promoter-TSS (ENSMUST00000154260)	-977	ENSMUSG00000024949	Sf1	protein_coding	splicing factor 1 [Source:MGI Symbol;Acc:MGI:1095403]
Htt_PeakRegion_08292_chr16_18409338_18410173	-1.08532	0.0079926	8.84968	0.00504787	0.138403	intron (ENSMUST00000165430, intron 4 of 4)	3738	ENSMUSG00000000326	Comt	protein_coding	catechol-O-methyltransferase [Source:MGI Symbol;Acc:MGI:88470]
Htt_PeakRegion_01606_chr3_93094366_93094571	-2.63443	-1.848	8.84586	0.00505644	0.138403	Intergenic	6128	ENSMUSG00000103628	Gm37361	processed_pseudogene	predicted gene, 37361 [Source:MGI Symbol;Acc:MGI:5610589]
Htt_PeakRegion_04119_chr7_127774577_127776933	-0.558724	1.79124	8.81405	0.00512838	0.139681	promoter-TSS (ENSMUST00000047075)	-915	ENSMUSG00000042308	Setd1a	protein_coding	SET domain containing 1A [Source:MGI Symbol;Acc:MGI:2446244]
Htt_PeakRegion_03810_chr7_59753897_59754574	-0.611977	1.42999	8.81159	0.00513398	0.139681	promoter-TSS (ENSMUST00000177849)	-141	ENSMUSG00000096070	Gm25350	snoRNA	predicted gene, 25350 [Source:MGI Symbol;Acc:MGI:5455127]
Htt_PeakRegion_06091_chr11_74667522_74680467	-0.304991	3.97065	8.77611	0.00521562	0.141478	TTS (ENSMUST00000021091)	9513	ENSMUSG00000020741	Cluh	protein_coding	clustered mitochondria (cluA/CLU1) homolog [Source:MGI Symbol;Acc:MGI:1921398]
Htt_PeakRegion_03550_chr7_5018698_5020140	-0.753555	0.95109	8.70498	0.00538343	0.144483	promoter-TSS (ENSMUST00000076251)	-957	ENSMUSG00000074405	Zfp865	protein_coding	zinc finger protein 865 [Source:MGI Symbol;Acc:MGI:2442656]
Htt_PeakRegion_08189_chr15_103510606_103513451	-0.556137	1.65789	8.70485	0.00538376	0.144483	intron (ENSMUST00000023132, intron 2 of 15)	8731	ENSMUSG00000022489	Pde1b	protein_coding	phosphodiesterase 1B, Ca2+-calmodulin dependent [Source:MGI Symbol;Acc:MGI:97523]
Htt_PeakRegion_01305_chr2_167063078_167067545	-0.455358	2.59958	8.70308	0.00538801	0.144483	promoter-TSS (ENSMUST00000104510)	36	ENSMUSG00000077698	Snord12	snoRNA	small nucleolar RNA, C/D box 12 [Source:MGI Symbol;Acc:MGI:3819520]
Htt_PeakRegion_05241_chr10_5355120_5356835	-0.835848	0.678072	8.70216	0.00539022	0.144483	intron (ENSMUST00000041639, intron 20 of 31)	-1195	ENSMUSG00000094906	Gm23573	snRNA	predicted gene, 23573 [Source:MGI Symbol;Acc:MGI:5453350]
Htt_PeakRegion_09608_chrX_73540305_73540463	3.0199	-2.09954	8.64358	0.00553297	0.147513	intron (ENSMUST00000114479, intron 11 of 21)	37298	ENSMUSG00000031376	Atp2b3	protein_coding	ATPase, Ca++ transporting, plasma membrane 3 [Source:MGI Symbol;Acc:MGI:1347353]
Htt_PeakRegion_03047_chr6_3162273_3162416	3.3594	-2.24393	8.63897	0.00554435	0.147513	Intergenic	-53944	ENSMUSG00000098936	NA	NA	NA
Htt_PeakRegion_04652_chr9_21363185_21365381	-0.664668	1.152	8.63585	0.00555209	0.147513	Intergenic	-3736	ENSMUSG00000032178	Ilf3	protein_coding	interleukin enhancer binding factor 3 [Source:MGI Symbol;Acc:MGI:1339973]
Htt_PeakRegion_05478_chr10_80434033_80435343	-0.950307	0.438884	8.62005	0.00559142	0.148124	Intergenic	-1041	ENSMUSG00000020167	Tcf3	protein_coding	transcription factor 3 [Source:MGI Symbol;Acc:MGI:98510]
Htt_PeakRegion_07989_chr15_79530173_79540712	-0.291435	3.68557	8.6092	0.0056186	0.14841	intron (ENSMUST00000054014, intron 11 of 12)	11298	ENSMUSG00000055065	Ddx17	protein_coding	DEAD (Asp-Glu-Ala-Asp) box polypeptide 17 [Source:MGI Symbol;Acc:MGI:1914290]
Htt_PeakRegion_08959_chr17_78721918_78735647	-0.293099	4.07515	8.59261	0.00566043	0.14908	intron (ENSMUST00000145910, intron 1 of 17)	8413	ENSMUSG00000024077	Strn	protein_coding	striatin, calmodulin binding protein [Source:MGI Symbol;Acc:MGI:1333757]
Htt_PeakRegion_06024_chr11_69122926_69126562	-0.446006	2.27633	8.57311	0.00571004	0.149951	TTS (ENSMUST00000024543)	-1152	ENSMUSG00000020892	Aloxe3	protein_coding	arachidonate lipoxygenase 3 [Source:MGI Symbol;Acc:MGI:1345140]
Htt_PeakRegion_01919_chr4_43468769_43469893	-1.18411	-0.143125	8.55397	0.00575917	0.150701	Intergenic	13891	ENSMUSG00000028460	Sit1	protein_coding	suppression inducing transmembrane adaptor 1 [Source:MGI Symbol;Acc:MGI:1889342]
Htt_PeakRegion_08332_chr16_30069114_30069732	-1.14854	-0.225067	8.54905	0.00577187	0.150701	Intergenic	3085	ENSMUSG00000022528	Hes1	protein_coding	hes family bHLH transcription factor 1 [Source:MGI Symbol;Acc:MGI:104853]
Htt_PeakRegion_05951_chr11_59844616_59845389	-1.14543	-0.197233	8.50425	0.00588893	0.153315	intron (ENSMUST00000154699, intron 1 of 4)	-3070	ENSMUSG00000032615	Nt5m	protein_coding	5',3'-nucleotidase, mitochondrial [Source:MGI Symbol;Acc:MGI:1917127]
Htt_PeakRegion_01499_chr3_79060344_79062080	-0.874659	0.508147	8.47163	0.00597573	0.154871	Intergenic	81290	ENSMUSG00000077487	Gm23440	snoRNA	predicted gene, 23440 [Source:MGI Symbol;Acc:MGI:5453217]
Htt_PeakRegion_04367_chr8_70697175_70699762	-0.616022	1.47681	8.46897	0.00598288	0.154871	exon (ENSMUST00000095267, exon 1 of 1)	730	ENSMUSG00000071076	Jund	protein_coding	jun D proto-oncogene [Source:MGI Symbol;Acc:MGI:96648]
Htt_PeakRegion_06407_chr11_101640157_101646672	-0.341301	3.18939	8.44445	0.00604913	0.155936	Intergenic	1667	ENSMUSG00000064702	Gm24950	snRNA	predicted gene, 24950 [Source:MGI Symbol;Acc:MGI:5454727]
Htt_PeakRegion_06014_chr11_68963750_68967344	-0.531659	1.74655	8.44103	0.00605843	0.155936	Intergenic	-2584	ENSMUSG00000018740	Slc25a35	protein_coding	solute carrier family 25, member 35 [Source:MGI Symbol;Acc:MGI:1919248]
Htt_PeakRegion_07386_chr13_100643276_100643330	-2.74723	-2	8.40763	0.00615009	0.157483	intron (ENSMUST00000177848, intron 4 of 16)	-7676	ENSMUSG00000078941	Ak6	protein_coding	adenylate kinase 6 [Source:MGI Symbol;Acc:MGI:5510732]
Htt_PeakRegion_06367_chr11_100619177_100622637	-0.565172	1.68806	8.40646	0.00615331	0.157483	promoter-TSS (ENSMUST00000014339)	623	ENSMUSG00000017837	Nkiras2	protein_coding	NFKB inhibitor interacting Ras-like protein 2 [Source:MGI Symbol;Acc:MGI:1919216]
Htt_PeakRegion_06472_chr11_105694247_105695283	-1.05902	0.0159414	8.39842	0.00617563	0.157609	intron (ENSMUST00000168598, intron 3 of 4)	-18775	ENSMUSG00000053580	Tanc2	protein_coding	tetratricopeptide repeat, ankyrin repeat and coiled-coil containing 2 [Source:MGI Symbol;Acc:MGI:2444121]
Htt_PeakRegion_05664_chr10_122006571_122010199	-0.572321	1.53605	8.38288	0.00621897	0.158269	intron (ENSMUST00000162710, intron 1 of 3)	38923	ENSMUSG00000020121	Srgap1	protein_coding	SLIT-ROBO Rho GTPase activating protein 1 [Source:MGI Symbol;Acc:MGI:2152936]
Htt_PeakRegion_00637_chr2_25916020_25924534	-0.320659	3.27053	8.36148	0.00627917	0.158681	Intergenic	12214	ENSMUSG00000058740	Kcnt1	protein_coding	potassium channel, subfamily T, member 1 [Source:MGI Symbol;Acc:MGI:1924627]
Htt_PeakRegion_06286_chr11_97281200_97285390	-0.463031	2.26637	8.36117	0.00628005	0.158681	TTS (ENSMUST00000133160)	-2657	ENSMUSG00000001441	Npepps	protein_coding	aminopeptidase puromycin sensitive [Source:MGI Symbol;Acc:MGI:1101358]
Htt_PeakRegion_01760_chr3_128437606_128437931	2.23312	-1.60921	8.34668	0.00632118	0.158681	Intergenic	-102603	ENSMUSG00000065248	Gm22293	snoRNA	predicted gene, 22293 [Source:MGI Symbol;Acc:MGI:5452070]
Htt_PeakRegion_09495_chr19_40891523_40893219	0.850715	0.524955	8.34223	0.00633385	0.158681	Intergenic	-2332	ENSMUSG00000099118	Mir8092	miRNA	microRNA 8092 [Source:MGI Symbol;Acc:MGI:5530789]
Htt_PeakRegion_04375_chr8_70864620_70868398	-0.518577	1.76789	8.34168	0.00633544	0.158681	Intergenic	3382	ENSMUSG00000020887	A230052G05Rik	TEC	RIKEN cDNA A230052G05 gene [Source:MGI Symbol;Acc:MGI:3045239]
Htt_PeakRegion_00360_chr1_153900535_153905169	-0.390567	2.59693	8.33904	0.00634297	0.158681	promoter-TSS (ENSMUST00000153134)	-946	ENSMUSG00000026473	Glul	protein_coding	glutamate-ammonia ligase (glutamine synthetase) [Source:MGI Symbol;Acc:MGI:95739]
Htt_PeakRegion_00530_chr1_191789590_191789966	-1.43625	-0.723669	8.33387	0.00635776	0.158681	Intergenic	1536	ENSMUSG00000102596	Gm20203	processed_pseudogene	predicted gene, 20203 [Source:MGI Symbol;Acc:MGI:5012388]
Htt_PeakRegion_07645_chr14_64437834_64438496	-1.07838	-0.0995359	8.30384	0.00644446	0.160259	intron (ENSMUST00000067927, intron 6 of 10)	17738	ENSMUSG00000054733	Msra	protein_coding	methionine sulfoxide reductase A [Source:MGI Symbol;Acc:MGI:106916]
Htt_PeakRegion_03458_chr6_125035917_125041887	-0.365172	2.8679	8.29867	0.00645953	0.160259	promoter-TSS (ENSMUST00000032480)	-858	ENSMUSG00000030330	Ing4	protein_coding	inhibitor of growth family, member 4 [Source:MGI Symbol;Acc:MGI:107307]
Htt_PeakRegion_05724_chr10_128433208_128435056	-0.83882	0.63743	8.2937	0.00647402	0.160259	intron (ENSMUST00000171342, intron 3 of 7)	-1782	ENSMUSG00000088151	Gm26347	scaRNA	predicted gene, 26347 [Source:MGI Symbol;Acc:MGI:5456124]
Htt_PeakRegion_03727_chr7_44901999_44903168	-0.792939	0.693022	8.27149	0.00653928	0.160852	promoter-TSS (ENSMUST00000170656)	-890	ENSMUSG00000060279	Ap2a1	protein_coding	adaptor-related protein complex 2, alpha 1 subunit [Source:MGI Symbol;Acc:MGI:101921]
Htt_PeakRegion_00401_chr1_161034627_161044838	-0.30119	3.84577	8.26893	0.00654683	0.160852	promoter-TSS (ENSMUST00000195700)	-887	ENSMUSG00000102864	Gm37634	antisense	predicted gene, 37634 [Source:MGI Symbol;Acc:MGI:5610862]
Htt_PeakRegion_04519_chr8_106249689_106251417	-0.635626	1.25969	8.26395	0.00656157	0.160852	intron (ENSMUST00000071592, intron 16 of 17)	12792	ENSMUSG00000060098	Prmt7	protein_coding	protein arginine N-methyltransferase 7 [Source:MGI Symbol;Acc:MGI:2384879]
Htt_PeakRegion_03351_chr6_99522685_99526531	-0.448189	2.13386	8.25841	0.00657802	0.160852	intron (ENSMUST00000176255, intron 1 of 1)	-1887	ENSMUSG00000030067	Foxp1	protein_coding	forkhead box P1 [Source:MGI Symbol;Acc:MGI:1914004]
Htt_PeakRegion_00648_chr2_26912777_26915780	-0.456914	2.09499	8.25395	0.00659129	0.160852	TTS (ENSMUST00000102898)	480	ENSMUSG00000015790	Surf1	protein_coding	surfeit gene 1 [Source:MGI Symbol;Acc:MGI:98443]
Htt_PeakRegion_03378_chr6_113495764_113497023	-0.918649	0.366128	8.24298	0.00662406	0.160852	intron (ENSMUST00000101059, intron 3 of 3)	4375	ENSMUSG00000030284	Creld1	protein_coding	cysteine-rich with EGF-like domains 1 [Source:MGI Symbol;Acc:MGI:2152539]
Htt_PeakRegion_09646_chrY_64278605_64278838	-2.14868	1.95523	8.2356	0.00664619	0.160852	Intergenic	23876	ENSMUSG00000101830	Gm20907	unprocessed_pseudogene	predicted gene, 20907 [Source:MGI Symbol;Acc:MGI:5434263]
Htt_PeakRegion_02678_chr5_108371355_108377937	-0.379838	2.66549	8.23253	0.00665542	0.160852	intron (ENSMUST00000100944, intron 4 of 4)	4788	ENSMUSG00000072769	Gm10419	lincRNA	predicted gene 10419 [Source:MGI Symbol;Acc:MGI:3642823]
Htt_PeakRegion_06529_chr11_109267761_109268832	-0.901204	0.39079	8.23175	0.00665778	0.160852	intron (ENSMUST00000106706, intron 8 of 16)	-18146	ENSMUSG00000020599	Rgs9	protein_coding	regulator of G-protein signaling 9 [Source:MGI Symbol;Acc:MGI:1338824]
Htt_PeakRegion_04776_chr9_45934017_45937463	-0.557135	1.70782	8.21953	0.00669468	0.161091	intron (ENSMUST00000034590, intron 1 of 4)	318	ENSMUSG00000032085	Tagln	protein_coding	transgelin [Source:MGI Symbol;Acc:MGI:106012]
Htt_PeakRegion_08924_chr17_66020612_66020799	-2.11879	-1.6845	8.2167	0.00670324	0.161091	intron (ENSMUST00000150766, intron 7 of 7)	29934	ENSMUSG00000034647	Ankrd12	protein_coding	ankyrin repeat domain 12 [Source:MGI Symbol;Acc:MGI:1914357]
Htt_PeakRegion_04411_chr8_83939347_83949582	-0.327862	3.58429	8.20885	0.00672711	0.161172	intron (ENSMUST00000098595, intron 1 of 4)	6810	ENSMUSG00000013033	Adgrl1	protein_coding	adhesion G protein-coupled receptor L1 [Source:MGI Symbol;Acc:MGI:1929461]
Htt_PeakRegion_09345_chr19_5701079_5701926	-0.841634	0.519374	8.2039	0.00674219	0.161172	intron (ENSMUST00000004156, intron 11 of 11)	-2864	ENSMUSG00000024936	Kcnk7	protein_coding	potassium channel, subfamily K, member 7 [Source:MGI Symbol;Acc:MGI:1341841]
Htt_PeakRegion_06122_chr11_77848304_77850571	-0.616316	1.34735	8.16143	0.00687311	0.163869	promoter-TSS (ENSMUST00000135045)	-13	ENSMUSG00000000631	Myo18a	protein_coding	myosin XVIIIA [Source:MGI Symbol;Acc:MGI:2667185]
Htt_PeakRegion_05402_chr10_67124407_67126116	-0.767446	0.7176	8.14891	0.00691224	0.164018	intron (ENSMUST00000174317, intron 1 of 9)	-1996	ENSMUSG00000037876	Jmjd1c	protein_coding	jumonji domain containing 1C [Source:MGI Symbol;Acc:MGI:1918614]
Htt_PeakRegion_08210_chr16_4879946_4880854	-0.974724	0.249614	8.14298	0.00693084	0.164018	promoter-TSS (ENSMUST00000037843)	-85	ENSMUSG00000039568	Ubald1	protein_coding	UBA-like domain containing 1 [Source:MGI Symbol;Acc:MGI:1916255]
Htt_PeakRegion_02592_chr5_81417581_81418108	-1.64593	-1.11681	8.14209	0.00693364	0.164018	intron (ENSMUST00000149280, intron 6 of 12)	107820	ENSMUSG00000037605	Adgrl3	protein_coding	adhesion G protein-coupled receptor L3 [Source:MGI Symbol;Acc:MGI:2441950]
Htt_PeakRegion_09024_chr18_7931057_7931295	-1.86289	-1.49185	8.12346	0.00699248	0.164655	intron (ENSMUST00000169478, intron 5 of 5)	-1606	ENSMUSG00000091019	Gm7502	processed_pseudogene	predicted gene 7502 [Source:MGI Symbol;Acc:MGI:3643245]
Htt_PeakRegion_00783_chr2_47323381_47323458	-3.29897	-2.2824	8.12206	0.00699692	0.164655	Intergenic	-218564	ENSMUSG00000092853	Gm25959	miRNA	predicted gene, 25959 [Source:MGI Symbol;Acc:MGI:5455736]
Htt_PeakRegion_02725_chr5_115487484_115491273	-0.471051	2.0761	8.10122	0.00706342	0.165719	promoter-TSS (ENSMUST00000101833)	-80	ENSMUSG00000096243	Gm24265	snRNA	predicted gene, 24265 [Source:MGI Symbol;Acc:MGI:5454042]
Htt_PeakRegion_07257_chr13_58385842_58401256	-0.260322	4.39613	8.09585	0.00708068	0.165719	promoter-TSS (ENSMUST00000083500)	319	ENSMUSG00000021546	Hnrnpk	protein_coding	heterogeneous nuclear ribonucleoprotein K [Source:MGI Symbol;Acc:MGI:99894]
Htt_PeakRegion_05633_chr10_111272487_111282234	-0.349554	3.37001	8.09077	0.00709704	0.165719	intron (ENSMUST00000105275, intron 15 of 23)	-21318	ENSMUSG00000035759	Bbs10	protein_coding	Bardet-Biedl syndrome 10 (human) [Source:MGI Symbol;Acc:MGI:1919019]
Htt_PeakRegion_00223_chr1_87504020_87508939	-0.377322	2.62579	8.07579	0.0071455	0.166422	intron (ENSMUST00000068681, intron 4 of 14)	-3409	ENSMUSG00000079434	Neu2	protein_coding	neuraminidase 2 [Source:MGI Symbol;Acc:MGI:1344417]
Htt_PeakRegion_07243_chr13_55472105_55476425	-0.386192	2.57289	8.05963	0.00719819	0.167219	TTS (ENSMUST00000135705)	3511	ENSMUSG00000098341	Mir6944	miRNA	microRNA 6944 [Source:MGI Symbol;Acc:MGI:5531092]
Htt_PeakRegion_05181_chr9_119979506_119979771	-2.96621	-2.1343	8.05345	0.00721842	0.167261	intron (ENSMUST00000177637, intron 2 of 2)	-2389	ENSMUSG00000032515	Csrnp1	protein_coding	cysteine-serine-rich nuclear protein 1 [Source:MGI Symbol;Acc:MGI:2387989]
Htt_PeakRegion_06121_chr11_77845986_77846554	-1.19174	-0.425764	8.02565	0.00731029	0.168957	intron (ENSMUST00000108376, intron 30 of 39)	-3181	ENSMUSG00000000631	Myo18a	protein_coding	myosin XVIIIA [Source:MGI Symbol;Acc:MGI:2667185]
Htt_PeakRegion_00518_chr1_189700743_189700999	-2.49775	-0.169925	8.01458	0.00734723	0.169379	Intergenic	-12785	ENSMUSG00000026605	Cenpf	protein_coding	centromere protein F [Source:MGI Symbol;Acc:MGI:1313302]
Htt_PeakRegion_07350_chr13_94877648_94882626	0.376754	2.89185	8.00769	0.00737034	0.16948	intron (ENSMUST00000022195, intron 2 of 2)	-2463	ENSMUSG00000021685	Otp	protein_coding	orthopedia homeobox [Source:MGI Symbol;Acc:MGI:99835]
Htt_PeakRegion_09645_chrY_54406536_54406819	-2.31406	-0.57299	7.99997	0.00739628	0.169646	Intergenic	8840	ENSMUSG00000099594	Gm21740	unprocessed_pseudogene	predicted gene, 21740 [Source:MGI Symbol;Acc:MGI:5433904]
Htt_PeakRegion_06215_chr11_86714940_86730624	-0.291627	4.15561	7.98291	0.00745398	0.170538	TTS (ENSMUST00000141152)	3670	ENSMUSG00000047126	Cltc	protein_coding	clathrin, heavy polypeptide (Hc) [Source:MGI Symbol;Acc:MGI:2388633]
Htt_PeakRegion_04083_chr7_126792145_126799275	-0.318936	3.3442	7.92407	0.00765678	0.174737	TTS (ENSMUST00000135707)	2041	ENSMUSG00000030695	Aldoa	protein_coding	aldolase A, fructose-bisphosphate [Source:MGI Symbol;Acc:MGI:87994]
Htt_PeakRegion_01487_chr3_66973996_66978175	0.425344	2.41654	7.91217	0.00769851	0.175247	intron (ENSMUST00000195261, intron 2 of 4)	2361	ENSMUSG00000027833	Shox2	protein_coding	short stature homeobox 2 [Source:MGI Symbol;Acc:MGI:1201673]
Htt_PeakRegion_02142_chr4_128692887_128693174	-1.59229	-1.22507	7.87852	0.00781782	0.177517	intron (ENSMUST00000148723, intron 1 of 1)	4236	ENSMUSG00000028796	Phc2	protein_coding	polyhomeotic 2 [Source:MGI Symbol;Acc:MGI:1860454]
Htt_PeakRegion_01296_chr2_165991075_165991748	-1.04731	-0.0161199	7.86389	0.00787031	0.177867	exon (ENSMUST00000146963, exon 2 of 3)	1105	ENSMUSG00000087351	Gm11464	lincRNA	predicted gene 11464 [Source:MGI Symbol;Acc:MGI:3650572]
Htt_PeakRegion_04359_chr8_70530066_70530673	-1.3009	-0.671674	7.85835	0.00789028	0.177867	promoter-TSS (ENSMUST00000125741)	-754	ENSMUSG00000019428	Fkbp8	protein_coding	FK506 binding protein 8 [Source:MGI Symbol;Acc:MGI:1341070]
Htt_PeakRegion_04755_chr9_44360068_44364028	-0.475416	2.13203	7.8526	0.00791105	0.177867	promoter-TSS (ENSMUST00000034644)	-378	ENSMUSG00000032127	Vps11	protein_coding	VPS11, CORVET/HOPS core subunit [Source:MGI Symbol;Acc:MGI:1918982]
Htt_PeakRegion_03156_chr6_41620966_41623931	-0.536882	1.59561	7.84386	0.00794276	0.177867	intron (ENSMUST00000031902, intron 13 of 14)	2506	ENSMUSG00000029869	Ephb6	protein_coding	Eph receptor B6 [Source:MGI Symbol;Acc:MGI:1096338]
Htt_PeakRegion_08416_chr16_43194864_43195151	1.52173	-0.937264	7.8425	0.0079477	0.177867	intron (ENSMUST00000151244, intron 4 of 9)	10435	ENSMUSG00000083827	Gm15712	processed_pseudogene	predicted gene 15712 [Source:MGI Symbol;Acc:MGI:3783154]
Htt_PeakRegion_01549_chr3_88338077_88349194	-0.301251	3.72247	7.8416	0.007951	0.177867	TTS (ENSMUST00000194942)	1195	ENSMUSG00000001415	Smg5	protein_coding	Smg-5 homolog, nonsense mediated mRNA decay factor (C. elegans) [Source:MGI Symbol;Acc:MGI:2447364]
Htt_PeakRegion_05075_chr9_107065856_107066249	-1.39268	-0.906891	7.82223	0.00802181	0.178798	intron (ENSMUST00000167053, intron 6 of 8)	18250	ENSMUSG00000075469	Gm17205	processed_pseudogene	predicted gene 17205 [Source:MGI Symbol;Acc:MGI:4938032]
Htt_PeakRegion_01908_chr4_42940881_42947691	-0.337047	2.97269	7.81043	0.0080653	0.178798	exon (ENSMUST00000069184, exon 9 of 9)	-5528	ENSMUSG00000036052	Dnajb5	protein_coding	DnaJ heat shock protein family (Hsp40) member B5 [Source:MGI Symbol;Acc:MGI:1930018]
Htt_PeakRegion_09324_chr19_5288347_5296918	-0.331696	3.25214	7.80958	0.00806846	0.178798	intron (ENSMUST00000025774, intron 4 of 20)	2822	ENSMUSG00000024853	Sf3b2	protein_coding	splicing factor 3b, subunit 2 [Source:MGI Symbol;Acc:MGI:2441856]
Htt_PeakRegion_04132_chr7_128690607_128692930	-0.478293	1.93231	7.8083	0.00807319	0.178798	promoter-TSS (ENSMUST00000118475)	-920	ENSMUSG00000081339	Gm16044	processed_pseudogene	predicted gene 16044 [Source:MGI Symbol;Acc:MGI:3801992]
Htt_PeakRegion_06937_chr12_85154166_85154309	-2.45025	-1.96829	7.8034	0.00809132	0.178798	Intergenic	-2974	ENSMUSG00000019235	Rps6kl1	protein_coding	ribosomal protein S6 kinase-like 1 [Source:MGI Symbol;Acc:MGI:2443413]
Htt_PeakRegion_07338_chr13_93433792_93438208	-0.468766	2.1062	7.79576	0.00811972	0.178847	intron (ENSMUST00000065537, intron 10 of 10)	63808	ENSMUSG00000021690	Jmy	protein_coding	junction-mediating and regulatory protein [Source:MGI Symbol;Acc:MGI:1913096]
Htt_PeakRegion_05908_chr11_52123356_52127501	-0.441998	2.33151	7.78552	0.00815795	0.178847	exon (ENSMUST00000020608, exon 7 of 7)	-1317	ENSMUSG00000092870	Mir3061	miRNA	microRNA 3061 [Source:MGI Symbol;Acc:MGI:4834233]
Htt_PeakRegion_02567_chr5_71680940_71681032	-3.29897	-2.2824	7.78379	0.00816443	0.178847	Intergenic	-18946	ENSMUSG00000029212	Gabrb1	protein_coding	gamma-aminobutyric acid (GABA) A receptor, subunit beta 1 [Source:MGI Symbol;Acc:MGI:95619]
Htt_PeakRegion_03462_chr6_125092230_125096150	-0.485613	1.91116	7.78164	0.00817249	0.178847	Intergenic	-1791	ENSMUSG00000063870	Chd4	protein_coding	chromodomain helicase DNA binding protein 4 [Source:MGI Symbol;Acc:MGI:1344380]
Htt_PeakRegion_04487_chr8_95706316_95710057	-0.456512	2.28622	7.75533	0.00827172	0.180583	promoter-TSS (ENSMUST00000159851)	-923	ENSMUSG00000036564	Ndrg4	protein_coding	N-myc downstream regulated gene 4 [Source:MGI Symbol;Acc:MGI:2384590]
Htt_PeakRegion_07334_chr13_93376549_93378378	-0.788496	0.662965	7.71556	0.00842422	0.18347	intron (ENSMUST00000109495, intron 5 of 5)	69430	ENSMUSG00000007617	Homer1	protein_coding	homer scaffolding protein 1 [Source:MGI Symbol;Acc:MGI:1347345]
Htt_PeakRegion_00858_chr2_73607946_73613589	-0.383876	2.61143	7.70301	0.00847299	0.184089	TTS (ENSMUST00000102677)	13944	ENSMUSG00000086544	Chn1os3	antisense	chimerin 1, opposite strand 3 [Source:MGI Symbol;Acc:MGI:3705094]
Htt_PeakRegion_06301_chr11_97652355_97653123	-0.914016	0.289506	7.68225	0.0085543	0.185335	intron (ENSMUST00000134427, intron 1 of 3)	7588	ENSMUSG00000093004	Gm24158	miRNA	predicted gene, 24158 [Source:MGI Symbol;Acc:MGI:5453935]
Htt_PeakRegion_01076_chr2_126702662_126703076	-1.9367	-1.34211	7.67475	0.00858385	0.185335	Intergenic	-4459	ENSMUSG00000027363	Usp8	protein_coding	ubiquitin specific peptidase 8 [Source:MGI Symbol;Acc:MGI:1934029]
Htt_PeakRegion_01989_chr4_86523522_86524415	-1.18903	-0.537657	7.67277	0.0085917	0.185335	intron (ENSMUST00000139694, intron 1 of 2)	14817	ENSMUSG00000077597	Gm26017	snRNA	predicted gene, 26017 [Source:MGI Symbol;Acc:MGI:5455794]
Htt_PeakRegion_05790_chr11_11851451_11851621	2.6455	-2.06559	7.66229	0.00863323	0.185789	intron (ENSMUST00000178704, intron 6 of 14)	13371	ENSMUSG00000020182	Ddc	protein_coding	dopa decarboxylase [Source:MGI Symbol;Acc:MGI:94876]
Htt_PeakRegion_05025_chr9_97112675_97112851	-2.13163	-0.937264	7.62552	0.00878073	0.188515	Intergenic	-1606	ENSMUSG00000032449	Slc25a36	protein_coding	solute carrier family 25, member 36 [Source:MGI Symbol;Acc:MGI:1924909]
Htt_PeakRegion_00410_chr1_165076312_165076731	-1.25261	-0.658963	7.61221	0.00883481	0.189108	intron (ENSMUST00000195635, intron 1 of 4)	-8408	ENSMUSG00000102408	4930568G15Rik	lincRNA	RIKEN cDNA 4930568G15 gene [Source:MGI Symbol;Acc:MGI:1923107]
Htt_PeakRegion_06138_chr11_78029074_78033493	-0.478384	2.08935	7.60706	0.00885581	0.189108	promoter-TSS (ENSMUST00000021187)	-996	ENSMUSG00000020834	Dhrs13	protein_coding	dehydrogenase/reductase (SDR family) member 13 [Source:MGI Symbol;Acc:MGI:1917701]
Htt_PeakRegion_00126_chr1_58419628_58424565	-0.383904	2.54019	7.60131	0.00887933	0.189108	promoter-TSS (ENSMUST00000135380)	-839	ENSMUSG00000026034	Clk1	protein_coding	CDC-like kinase 1 [Source:MGI Symbol;Acc:MGI:107403]
Htt_PeakRegion_09046_chr18_23497169_23497781	-1.37851	-0.862497	7.59751	0.00889489	0.189108	intron (ENSMUST00000115832, intron 2 of 20)	82060	ENSMUSG00000024302	Dtna	protein_coding	dystrobrevin alpha [Source:MGI Symbol;Acc:MGI:106039]
Htt_PeakRegion_09532_chr19_45787482_45788816	-0.740062	0.839064	7.5888	0.00893072	0.189108	Intergenic	-4629	ENSMUSG00000025220	Oga	protein_coding	O-GlcNAcase [Source:MGI Symbol;Acc:MGI:1932139]
Htt_PeakRegion_01054_chr2_121306272_121316986	-0.278583	3.64065	7.5881	0.0089336	0.189108	TTS (ENSMUST00000094639)	-15621	ENSMUSG00000087704	Gm14978	antisense	predicted gene 14978 [Source:MGI Symbol;Acc:MGI:3705122]
Htt_PeakRegion_04373_chr8_70802017_70804335	-0.592485	1.25969	7.57234	0.00899887	0.190046	Intergenic	5041	ENSMUSG00000099031	Mir7240	miRNA	microRNA 7240 [Source:MGI Symbol;Acc:MGI:5530869]
Htt_PeakRegion_03948_chr7_93957736_93958300	-1.94422	0.201634	7.55296	0.00907977	0.190756	Intergenic	-239192	ENSMUSG00000096033	Gm5899	processed_pseudogene	predicted pseudogene 5899 [Source:MGI Symbol;Acc:MGI:3643908]
Htt_PeakRegion_02411_chr5_23424866_23434286	-0.292701	3.43741	7.5527	0.00908088	0.190756	intron (ENSMUST00000191186, intron 1 of 2)	3733	ENSMUSG00000073147	5031425E22Rik	lincRNA	RIKEN cDNA 5031425E22 gene [Source:MGI Symbol;Acc:MGI:1923227]
Htt_PeakRegion_06530_chr11_109269463_109271724	-0.547393	1.47969	7.54918	0.00909564	0.190756	intron (ENSMUST00000106706, intron 7 of 16)	-20443	ENSMUSG00000020599	Rgs9	protein_coding	regulator of G-protein signaling 9 [Source:MGI Symbol;Acc:MGI:1338824]
Htt_PeakRegion_06922_chr12_83578218_83578409	-1.59229	-1.22507	7.52476	0.00919892	0.192476	intron (ENSMUST00000048319, intron 2 of 11)	18833	ENSMUSG00000042628	Zfyve1	protein_coding	zinc finger, FYVE domain containing 1 [Source:MGI Symbol;Acc:MGI:3026685]
Htt_PeakRegion_06180_chr11_83423305_83425446	-0.651626	1.09686	7.51382	0.00924559	0.193007	exon (ENSMUST00000052521, exon 5 of 6)	5079	ENSMUSG00000020686	Gas2l2	protein_coding	growth arrest-specific 2 like 2 [Source:MGI Symbol;Acc:MGI:3652048]
Htt_PeakRegion_03620_chr7_25052832_25055158	-0.569103	1.45651	7.49869	0.00931057	0.193917	intron (ENSMUST00000003468, intron 11 of 19)	18374	ENSMUSG00000003378	Grik5	protein_coding	glutamate receptor, ionotropic, kainate 5 (gamma 2) [Source:MGI Symbol;Acc:MGI:95818]
Htt_PeakRegion_04462_chr8_93819079_93821199	-0.640985	1.11917	7.49033	0.00934667	0.194222	intron (ENSMUST00000138659, intron 2 of 7)	8826	ENSMUSG00000031748	Gnao1	protein_coding	guanine nucleotide binding protein, alpha O [Source:MGI Symbol;Acc:MGI:95775]
Htt_PeakRegion_03196_chr6_51174147_51185802	0.272169	3.91329	7.48025	0.00939043	0.194526	Intergenic	89935	ENSMUSG00000065505	Mir148a	miRNA	microRNA 148a [Source:MGI Symbol;Acc:MGI:2676833]
Htt_PeakRegion_03364_chr6_108385082_108385502	-1.73021	-1.38333	7.47591	0.00940932	0.194526	intron (ENSMUST00000032192, intron 20 of 61)	-70891	ENSMUSG00000098674	Gm27813	misc_RNA	predicted gene, 27813 [Source:MGI Symbol;Acc:MGI:5531195]
Htt_PeakRegion_01930_chr4_44192135_44192777	-1.2452	-0.621489	7.47216	0.00942569	0.194526	intron (ENSMUST00000153116, intron 1 of 3)	-24117	ENSMUSG00000035696	Rnf38	protein_coding	ring finger protein 38 [Source:MGI Symbol;Acc:MGI:1920719]
Htt_PeakRegion_08031_chr15_81857481_81858697	-0.816679	0.456514	7.4485	0.0095296	0.195997	exon (ENSMUST00000050467, exon 1 of 2)	237	ENSMUSG00000048546	Tob2	protein_coding	transducer of ERBB2, 2 [Source:MGI Symbol;Acc:MGI:1888525]
Htt_PeakRegion_05803_chr11_20608731_20609150	-1.50677	-1.20645	7.43867	0.00957314	0.195997	intron (ENSMUST00000093292, intron 1 of 1)	-23038	ENSMUSG00000049800	Sertad2	protein_coding	SERTA domain containing 2 [Source:MGI Symbol;Acc:MGI:1931026]
Htt_PeakRegion_08414_chr16_42354750_42354854	-3.23589	-2.32193	7.43278	0.00959934	0.195997	Intergenic	-14151	ENSMUSG00000047261	Gap43	protein_coding	growth associated protein 43 [Source:MGI Symbol;Acc:MGI:95639]
Htt_PeakRegion_09354_chr19_5894293_5896437	-0.612194	1.27964	7.43158	0.0096047	0.195997	Intergenic	-1258	ENSMUSG00000044390	Tigd3	protein_coding	tigger transposable element derived 3 [Source:MGI Symbol;Acc:MGI:2681860]
Htt_PeakRegion_06109_chr11_76021208_76021473	2.11879	-1.6845	7.42838	0.00961896	0.195997	exon (ENSMUST00000021207, exon 3 of 3)	6441	ENSMUSG00000020846	Rflnb	protein_coding	refilin B [Source:MGI Symbol;Acc:MGI:1923816]
Htt_PeakRegion_05346_chr10_40917462_40918894	-0.798598	0.627088	7.42663	0.00962679	0.195997	intron (ENSMUST00000105509, intron 1 of 8)	34351	ENSMUSG00000019831	Wasf1	protein_coding	WAS protein family, member 1 [Source:MGI Symbol;Acc:MGI:1890563]
Htt_PeakRegion_07095_chr13_3566019_3568551	-0.610681	1.3599	7.41778	0.00966637	0.196362	intron (ENSMUST00000096069, intron 18 of 19)	29210	ENSMUSG00000021218	Gdi2	protein_coding	guanosine diphosphate (GDP) dissociation inhibitor 2 [Source:MGI Symbol;Acc:MGI:99845]
Htt_PeakRegion_06550_chr11_115411112_115414103	-0.442585	2.02778	7.40368	0.00972988	0.19721	TTS (ENSMUST00000106539)	2448	ENSMUSG00000018858	Mrpl58	protein_coding	mitochondrial ribosomal protein L58 [Source:MGI Symbol;Acc:MGI:1915822]
Htt_PeakRegion_09329_chr19_5470585_5473504	-0.451469	2	7.38981	0.00979275	0.198041	Intergenic	-1928	ENSMUSG00000024909	Efemp2	protein_coding	epidermal growth factor-containing fibulin-like extracellular matrix protein 2 [Source:MGI Symbol;Acc:MGI:1891209]
Htt_PeakRegion_03383_chr6_113742247_113748609	-0.378486	2.78194	7.37892	0.00984245	0.198185	TTS (ENSMUST00000089003)	-4685	ENSMUSG00000030298	Sec13	protein_coding	SEC13 homolog, nuclear pore and COPII coat complex component [Source:MGI Symbol;Acc:MGI:99832]
Htt_PeakRegion_05673_chr10_126996875_127002814	-0.343556	2.97167	7.37866	0.00984363	0.198185	promoter-TSS (ENSMUST00000026500)	-864	ENSMUSG00000025432	Avil	protein_coding	advillin [Source:MGI Symbol;Acc:MGI:1333798]
Htt_PeakRegion_03336_chr6_98921435_98929431	-0.330301	3.29442	7.36369	0.00991239	0.198961	TTS (ENSMUST00000113322)	4352	ENSMUSG00000030067	Foxp1	protein_coding	forkhead box P1 [Source:MGI Symbol;Acc:MGI:1914004]
Htt_PeakRegion_06504_chr11_106921033_106924078	-0.478457	1.81193	7.36071	0.0099261	0.198961	Intergenic	-1795	ENSMUSG00000099125	Gm27322	miRNA	predicted gene, 27322 [Source:MGI Symbol;Acc:MGI:5530704]
Htt_PeakRegion_07883_chr15_44438517_44438856	-1.50677	-1.20645	7.34255	0.0100103	0.200206	Intergenic	6092	ENSMUSG00000094551	Gm22392	snRNA	predicted gene, 22392 [Source:MGI Symbol;Acc:MGI:5452169]
Htt_PeakRegion_04357_chr8_70413609_70414122	-1.50677	-1.20645	7.33398	0.0100503	0.200274	intron (ENSMUST00000142769, intron 1 of 13)	-11068	ENSMUSG00000003575	Crtc1	protein_coding	CREB regulated transcription coactivator 1 [Source:MGI Symbol;Acc:MGI:2142523]
Htt_PeakRegion_09294_chr19_4336942_4342738	-0.369174	2.65662	7.33236	0.0100579	0.200274	intron (ENSMUST00000075856, intron 12 of 20)	-5839	ENSMUSG00000054611	Kdm2a	protein_coding	lysine (K)-specific demethylase 2A [Source:MGI Symbol;Acc:MGI:1354736]
Htt_PeakRegion_09248_chr18_79955143_79955297	-2.63846	-1.18807	7.30567	0.0101837	0.201995	Intergenic	-78638	ENSMUSG00000098165	Gm26977	processed_pseudogene	predicted gene, 26977 [Source:MGI Symbol;Acc:MGI:5504092]
Htt_PeakRegion_04518_chr8_106247031_106249152	-0.586619	1.36923	7.29719	0.010224	0.201995	intron (ENSMUST00000071592, intron 14 of 17)	10331	ENSMUSG00000060098	Prmt7	protein_coding	protein arginine N-methyltransferase 7 [Source:MGI Symbol;Acc:MGI:2384879]
Htt_PeakRegion_04092_chr7_126973366_126976024	-0.535745	1.62709	7.29556	0.0102318	0.201995	exon (ENSMUST00000180704, exon 2 of 3)	815	ENSMUSG00000097075	Cdiptos	protein_coding	CDIP transferase, opposite strand [Source:MGI Symbol;Acc:MGI:2443610]
Htt_PeakRegion_06029_chr11_69372689_69374330	-0.752925	0.798166	7.29519	0.0102335	0.201995	Intergenic	-4104	ENSMUSG00000018474	Chd3	protein_coding	chromodomain helicase DNA binding protein 3 [Source:MGI Symbol;Acc:MGI:1344395]
Htt_PeakRegion_03793_chr7_59284713_59291663	-0.348074	2.92705	7.2897	0.0102598	0.202073	intron (ENSMUST00000107537, intron 9 of 12)	30269	ENSMUSG00000100826	Snhg14	processed_transcript	small nucleolar RNA host gene 14 [Source:MGI Symbol;Acc:MGI:1289201]
Htt_PeakRegion_07169_chr13_43050083_43055635	-0.414686	2.3347	7.28474	0.0102835	0.202102	promoter-TSS (ENSMUST00000157902)	-449	ENSMUSG00000088527	Gm26086	misc_RNA	predicted gene, 26086 [Source:MGI Symbol;Acc:MGI:5455863]
Htt_PeakRegion_01470_chr3_58588467_58588903	-1.46826	-1.03242	7.27337	0.0103382	0.202736	exon (ENSMUST00000125815, exon 4 of 4)	11987	ENSMUSG00000075700	Selenot	protein_coding	selenoprotein T [Source:MGI Symbol;Acc:MGI:1916477]
Htt_PeakRegion_06192_chr11_85194872_85196534	-0.832273	0.647698	7.25811	0.0104121	0.203348	intron (ENSMUST00000018625, intron 11 of 12)	-20894	ENSMUSG00000080791	Akirin1-ps	processed_pseudogene	akirin 1, pseudogene [Source:MGI Symbol;Acc:MGI:3650065]
Htt_PeakRegion_01272_chr2_164797463_164798810	-0.811578	0.547066	7.25765	0.0104143	0.203348	intron (ENSMUST00000134611, intron 2 of 2)	-1648	ENSMUSG00000017307	Acot8	protein_coding	acyl-CoA thioesterase 8 [Source:MGI Symbol;Acc:MGI:2158201]
Htt_PeakRegion_02733_chr5_115718916_115719916	-1.01961	0.0855755	7.24404	0.0104807	0.204204	intron (ENSMUST00000141950, intron 2 of 4)	-2857	ENSMUSG00000041609	Bicdl1	protein_coding	BICD family like cargo adaptor 1 [Source:MGI Symbol;Acc:MGI:1922915]
Htt_PeakRegion_01985_chr4_83452075_83460846	-0.323465	3.09967	7.23418	0.010529	0.204621	exon (ENSMUST00000030207, exon 16 of 16)	2507	ENSMUSG00000028483	Snapc3	protein_coding	small nuclear RNA activating complex, polypeptide 3 [Source:MGI Symbol;Acc:MGI:1916338]
Htt_PeakRegion_00125_chr1_58408544_58419038	-0.266177	3.87556	7.23048	0.0105473	0.204621	promoter-TSS (ENSMUST00000129303)	34	ENSMUSG00000026034	Clk1	protein_coding	CDC-like kinase 1 [Source:MGI Symbol;Acc:MGI:107403]
Htt_PeakRegion_00804_chr2_57182119_57182624	-1.18903	-0.537657	7.21732	0.0106123	0.205443	promoter-TSS (ENSMUST00000126549)	541	ENSMUSG00000086396	4930555B11Rik	processed_transcript	RIKEN cDNA 4930555B11 gene [Source:MGI Symbol;Acc:MGI:1922529]
Htt_PeakRegion_05480_chr10_80603321_80604415	-0.845002	0.39079	7.21171	0.0106402	0.205543	intron (ENSMUST00000180350, intron 1 of 6)	615	ENSMUSG00000078441	NA	NA	NA
Htt_PeakRegion_07976_chr15_78608609_78609479	-1.4011	-0.847997	7.20308	0.0106832	0.205919	intron (ENSMUST00000043069, intron 6 of 12)	11997	ENSMUSG00000018008	Cyth4	protein_coding	cytohesin 4 [Source:MGI Symbol;Acc:MGI:2441702]
Htt_PeakRegion_02152_chr4_129174825_129188940	-0.25525	4.16547	7.19721	0.0107125	0.205919	TTS (ENSMUST00000142490)	647	ENSMUSG00000040928	S100pbp	protein_coding	S100P binding protein [Source:MGI Symbol;Acc:MGI:1921898]
Htt_PeakRegion_03961_chr7_98815237_98815755	-1.4011	-0.847997	7.19416	0.0107278	0.205919	Intergenic	-19616	ENSMUSG00000015957	Wnt11	protein_coding	wingless-type MMTV integration site family, member 11 [Source:MGI Symbol;Acc:MGI:101948]
Htt_PeakRegion_02353_chr4_155740678_155749700	-0.327671	3.20945	7.18192	0.0107894	0.206663	TTS (ENSMUST00000176839)	1156	ENSMUSG00000029036	Atad3a	protein_coding	ATPase family, AAA domain containing 3A [Source:MGI Symbol;Acc:MGI:1919214]
Htt_PeakRegion_04822_chr9_56387669_56388173	-1.88706	-1.58496	7.14614	0.0109717	0.209711	intron (ENSMUST00000186735, intron 1 of 2)	28145	ENSMUSG00000102419	Gm36940	TEC	predicted gene, 36940 [Source:MGI Symbol;Acc:MGI:5610168]
Htt_PeakRegion_05054_chr9_105410355_105413530	-0.501047	1.63227	7.1378	0.0110146	0.209923	TTS (ENSMUST00000112557)	2796	ENSMUSG00000032567	Aste1	protein_coding	asteroid homolog 1 [Source:MGI Symbol;Acc:MGI:1913845]
Htt_PeakRegion_05040_chr9_102484562_102484766	2.07857	-1.71049	7.135	0.0110291	0.209923	Intergenic	-21086	ENSMUSG00000035606	Ky	protein_coding	kyphoscoliosis peptidase [Source:MGI Symbol;Acc:MGI:96709]
Htt_PeakRegion_04608_chr8_126420272_126423026	-0.522579	1.67556	7.11132	0.0111521	0.210976	promoter-TSS (ENSMUST00000059093)	-852	ENSMUSG00000051671	Coa6	protein_coding	cytochrome c oxidase assembly factor 6 [Source:MGI Symbol;Acc:MGI:1915142]
Htt_PeakRegion_03685_chr7_30521421_30522957	-0.667521	1.04731	7.11092	0.0111542	0.210976	TTS (ENSMUST00000044338)	7067	ENSMUSG00000062132	Arhgap33os	protein_coding	Rho GTPase activating protein 33, opposite strand [Source:MGI Symbol;Acc:MGI:2685928]
Htt_PeakRegion_05484_chr10_80703172_80707891	-0.397657	2.4696	7.11092	0.0111542	0.210976	TTS (ENSMUST00000095426)	2839	ENSMUSG00000055862	Izumo4	protein_coding	IZUMO family member 4 [Source:MGI Symbol;Acc:MGI:1918814]
Htt_PeakRegion_05463_chr10_80172195_80174482	-0.541093	1.43296	7.09357	0.0112454	0.212115	TTS (ENSMUST00000054666)	395	ENSMUSG00000035595	Fam174c	protein_coding	family with sequence similarity 174, member C [Source:MGI Symbol;Acc:MGI:1917020]
Htt_PeakRegion_06636_chr11_119979991_119984540	-0.411031	2.36923	7.08809	0.0112744	0.212115	TTS (ENSMUST00000146566)	-15405	ENSMUSG00000025372	Baiap2	protein_coding	brain-specific angiogenesis inhibitor 1-associated protein 2 [Source:MGI Symbol;Acc:MGI:2137336]
Htt_PeakRegion_09381_chr19_8722308_8728731	-0.361181	2.81193	7.08109	0.0113115	0.212115	promoter-TSS (ENSMUST00000083153)	-74	ENSMUSG00000065305	Gm23246	snoRNA	predicted gene, 23246 [Source:MGI Symbol;Acc:MGI:5453023]
Htt_PeakRegion_07033_chr12_109595505_109596744	-0.913515	0.10806	7.07874	0.011324	0.212115	TTS (ENSMUST00000093621)	808	ENSMUSG00000070129	Mir3071	miRNA	microRNA 3071 [Source:MGI Symbol;Acc:MGI:4834245]
Htt_PeakRegion_06724_chr12_8710342_8711969	-0.77394	0.568843	7.07731	0.0113315	0.212115	intron (ENSMUST00000178015, intron 5 of 19)	930	ENSMUSG00000020594	Pum2	protein_coding	pumilio RNA-binding family member 2 [Source:MGI Symbol;Acc:MGI:1931751]
Htt_PeakRegion_09619_chrX_126747020_126747360	1.3902	-0.658963	7.06497	0.0113974	0.212888	Intergenic	68678	ENSMUSG00000058670	4932411N23Rik	protein_coding	RIKEN cDNA 4932411N23 gene [Source:MGI Symbol;Acc:MGI:3045322]
Htt_PeakRegion_08061_chr15_89281035_89293772	-0.265435	3.83738	7.05001	0.0114778	0.212888	TTS (ENSMUST00000123791)	1555	ENSMUSG00000036529	Sbf1	protein_coding	SET binding factor 1 [Source:MGI Symbol;Acc:MGI:1925230]
Htt_PeakRegion_05091_chr9_107736618_107753276	-0.240561	4.34814	7.04977	0.0114791	0.212888	promoter-TSS (ENSMUST00000182026)	-661	ENSMUSG00000032580	Rbm5	protein_coding	RNA binding motif protein 5 [Source:MGI Symbol;Acc:MGI:1933204]
Htt_PeakRegion_06957_chr12_89226983_89227268	-1.53263	-1.26303	7.04323	0.0115144	0.212888	intron (ENSMUST00000190626, intron 3 of 18)	28235	ENSMUSG00000103136	Gm37980	TEC	predicted gene, 37980 [Source:MGI Symbol;Acc:MGI:5611208]
Htt_PeakRegion_08658_chr17_24887362_24892711	-0.324534	2.97269	7.03862	0.0115394	0.212888	exon (ENSMUST00000119848, exon 7 of 7)	2173	ENSMUSG00000024160	Spsb3	protein_coding	splA/ryanodine receptor domain and SOCS box containing 3 [Source:MGI Symbol;Acc:MGI:1891471]
Htt_PeakRegion_00268_chr1_118458296_118459765	-0.876425	0.321928	7.03094	0.0115812	0.212888	TTS (ENSMUST00000116892)	234	ENSMUSG00000080542	Gm22710	snRNA	predicted gene, 22710 [Source:MGI Symbol;Acc:MGI:5452487]
Htt_PeakRegion_07399_chr13_104920263_104920327	-3.16993	-2.36257	7.02917	0.0115908	0.212888	Intergenic	1516	ENSMUSG00000071193	NA	NA	NA
Htt_PeakRegion_09516_chr19_45054711_45059774	-0.35497	2.74177	7.0249	0.0116141	0.212888	TTS (ENSMUST00000062213)	9667	ENSMUSG00000025212	Sfxn3	protein_coding	sideroflexin 3 [Source:MGI Symbol;Acc:MGI:2137679]
Htt_PeakRegion_07607_chr14_56908226_56909287	-0.855421	0.309047	7.02405	0.0116188	0.212888	intron (ENSMUST00000022511, intron 2 of 23)	20962	ENSMUSG00000021945	Zmym2	protein_coding	zinc finger, MYM-type 2 [Source:MGI Symbol;Acc:MGI:1923257]
Htt_PeakRegion_02380_chr5_8220532_8221238	-1.3308	-0.697437	7.01704	0.0116571	0.212888	intron (ENSMUST00000115388, intron 4 of 29)	-16910	ENSMUSG00000095290	Gm24196	miRNA	predicted gene, 24196 [Source:MGI Symbol;Acc:MGI:5453973]
Htt_PeakRegion_03198_chr6_51452486_51470486	-0.202844	4.98033	7.01658	0.0116597	0.212888	exon (ENSMUST00000114459, exon 11 of 11)	8359	ENSMUSG00000004980	Hnrnpa2b1	protein_coding	heterogeneous nuclear ribonucleoprotein A2/B1 [Source:MGI Symbol;Acc:MGI:104819]
Htt_PeakRegion_03190_chr6_49215728_49228447	0.254328	4.09264	7.00834	0.011705	0.212888	Intergenic	-7134	ENSMUSG00000029814	Igf2bp3	protein_coding	insulin-like growth factor 2 mRNA binding protein 3 [Source:MGI Symbol;Acc:MGI:1890359]
Htt_PeakRegion_07939_chr15_74667047_74673951	-0.319595	3.06561	7.00817	0.0117059	0.212888	intron (ENSMUST00000023268, intron 1 of 2)	2069	ENSMUSG00000022602	Arc	protein_coding	activity regulated cytoskeletal-associated protein [Source:MGI Symbol;Acc:MGI:88067]
Htt_PeakRegion_03752_chr7_45668371_45670216	-0.682302	0.874469	7.00503	0.0117232	0.212888	Intergenic	-2986	ENSMUSG00000055978	Fut2	protein_coding	fucosyltransferase 2 [Source:MGI Symbol;Acc:MGI:109374]
Htt_PeakRegion_07199_chr13_46676127_46681720	-0.335016	2.83345	6.99345	0.0117873	0.212888	TTS (ENSMUST00000021803)	3028	ENSMUSG00000021374	Nup153	protein_coding	nucleoporin 153 [Source:MGI Symbol;Acc:MGI:2385621]
Htt_PeakRegion_05280_chr10_20325847_20329711	-0.445685	1.99196	6.99215	0.0117945	0.212888	intron (ENSMUST00000189158, intron 2 of 4)	-1270	ENSMUSG00000037608	Bclaf1	protein_coding	BCL2-associated transcription factor 1 [Source:MGI Symbol;Acc:MGI:1917580]
Htt_PeakRegion_05562_chr10_93129693_93130291	-1.21218	-0.684498	6.98896	0.0118123	0.212888	Intergenic	-30884	ENSMUSG00000020015	Cdk17	protein_coding	cyclin-dependent kinase 17 [Source:MGI Symbol;Acc:MGI:97517]
Htt_PeakRegion_08442_chr16_57143969_57149328	-0.395889	2.25969	6.98879	0.0118132	0.212888	intron (ENSMUST00000166897, intron 9 of 11)	20683	ENSMUSG00000022751	Nit2	protein_coding	nitrilase family, member 2 [Source:MGI Symbol;Acc:MGI:1261838]
Htt_PeakRegion_05764_chr11_5058473_5061091	-0.499184	1.63743	6.9877	0.0118193	0.212888	TTS (ENSMUST00000056649)	816	ENSMUSG00000034209	Rasl10a	protein_coding	RAS-like, family 10, member A [Source:MGI Symbol;Acc:MGI:1922918]
Htt_PeakRegion_00317_chr1_133040774_133042456	-0.847069	0.49114	6.97268	0.0119032	0.213974	Intergenic	-4052	ENSMUSG00000026447	Pik3c2b	protein_coding	phosphatidylinositol-4-phosphate 3-kinase catalytic subunit type 2 beta [Source:MGI Symbol;Acc:MGI:2685045]
Htt_PeakRegion_00180_chr1_75244566_75250630	-0.371403	2.86129	6.96642	0.0119384	0.214181	exon (ENSMUST00000027404, exon 23 of 23)	-4724	ENSMUSG00000101840	Gm28294	antisense	predicted gene 28294 [Source:MGI Symbol;Acc:MGI:5579000]
Htt_PeakRegion_07438_chr13_120084516_120085150	1.62619	-1.36257	6.96174	0.0119647	0.21423	Intergenic	15499	ENSMUSG00000095709	NA	NA	NA
Htt_PeakRegion_03130_chr6_37198589_37199088	-1.26885	-0.736966	6.95147	0.0120228	0.214845	intron (ENSMUST00000150300, intron 1 of 32)	100798	ENSMUSG00000038665	Dgki	protein_coding	diacylglycerol kinase, iota [Source:MGI Symbol;Acc:MGI:2443430]
Htt_PeakRegion_00650_chr2_27010484_27011614	-0.958403	0.0473055	6.91129	0.0122529	0.218527	intron (ENSMUST00000114003, intron 1 of 5)	456	ENSMUSG00000015488	Cacfd1	protein_coding	calcium channel flower domain containing 1 [Source:MGI Symbol;Acc:MGI:1924317]
Htt_PeakRegion_06134_chr11_77983510_77993375	-0.313076	3.4337	6.89618	0.0123407	0.219659	intron (ENSMUST00000108360, intron 2 of 10)	5641	ENSMUSG00000037791	Phf12	protein_coding	PHD finger protein 12 [Source:MGI Symbol;Acc:MGI:1924057]
Htt_PeakRegion_04330_chr8_65960423_65960694	2.03328	-1.60921	6.86944	0.0124977	0.221042	intron (ENSMUST00000110258, intron 2 of 7)	-6598	ENSMUSG00000036469	Marchf1	protein_coding	membrane associated ring-CH-type finger 1 [Source:MGI Symbol;Acc:MGI:1920175]
Htt_PeakRegion_09096_chr18_35556447_35598757	-0.185096	5.64177	6.86939	0.012498	0.221042	promoter-TSS (ENSMUST00000186158)	-299	ENSMUSG00000037236	Matr3	protein_coding	matrin 3 [Source:MGI Symbol;Acc:MGI:1298379]
Htt_PeakRegion_08713_chr17_27708797_27709779	-1.00929	-0.197233	6.86652	0.0125149	0.221042	TTS (ENSMUST00000097360)	8294	ENSMUSG00000024215	Spdef	protein_coding	SAM pointed domain containing ets transcription factor [Source:MGI Symbol;Acc:MGI:1353422]
Htt_PeakRegion_06701_chr12_4026273_4026723	-1.40687	-1.1343	6.86635	0.0125159	0.221042	intron (ENSMUST00000111178, intron 1 of 22)	12417	ENSMUSG00000020658	Efr3b	protein_coding	EFR3 homolog B [Source:MGI Symbol;Acc:MGI:2444851]
Htt_PeakRegion_04492_chr8_99364884_99366443	-0.86123	0.366128	6.85625	0.0125759	0.221669	intron (ENSMUST00000155527, intron 2 of 12)	50655	ENSMUSG00000036510	Cdh8	protein_coding	cadherin 8 [Source:MGI Symbol;Acc:MGI:107434]
Htt_PeakRegion_00178_chr1_75211631_75218968	-0.304594	3.04439	6.85055	0.0126098	0.221835	TTS (ENSMUST00000186971)	2114	ENSMUSG00000026202	Tuba4a	protein_coding	tubulin, alpha 4A [Source:MGI Symbol;Acc:MGI:1095410]
Htt_PeakRegion_05322_chr10_38548626_38548731	3.74024	-2.53766	6.83411	0.0127084	0.223135	Intergenic	66802	ENSMUSG00000094521	Gm22911	snRNA	predicted gene, 22911 [Source:MGI Symbol;Acc:MGI:5452688]
Htt_PeakRegion_04091_chr7_126966407_126967548	-0.966913	-0.116814	6.82619	0.0127561	0.223155	promoter-TSS (ENSMUST00000134471)	-765	ENSMUSG00000030683	Sez6l2	protein_coding	seizure related 6 homolog like 2 [Source:MGI Symbol;Acc:MGI:2385295]
Htt_PeakRegion_05494_chr10_80829177_80833105	-0.381098	2.45359	6.82576	0.0127587	0.223155	Intergenic	2344	ENSMUSG00000087993	Mir1982	miRNA	microRNA 1982 [Source:MGI Symbol;Acc:MGI:3837227]
Htt_PeakRegion_01571_chr3_88873372_88875021	-0.755368	0.600904	6.81512	0.0128232	0.22385	intron (ENSMUST00000090942, intron 11 of 30)	11278	ENSMUSG00000064738	Gm23054	snRNA	predicted gene, 23054 [Source:MGI Symbol;Acc:MGI:5452831]
Htt_PeakRegion_06728_chr12_8912175_8912345	1.7543	-1.56112	6.80044	0.0129127	0.224809	Intergenic	-9404	ENSMUSG00000020585	Laptm4a	protein_coding	lysosomal-associated protein transmembrane 4A [Source:MGI Symbol;Acc:MGI:108017]
Htt_PeakRegion_07135_chr13_21279283_21279914	-1.09368	-0.116814	6.78977	0.0129782	0.224809	Intergenic	13087	ENSMUSG00000004344	Gpx5	protein_coding	glutathione peroxidase 5 [Source:MGI Symbol;Acc:MGI:104886]
Htt_PeakRegion_00127_chr1_58425299_58425395	-2.34852	-2.03242	6.78958	0.0129794	0.224809	Intergenic	-1281	ENSMUSG00000026034	Clk1	protein_coding	CDC-like kinase 1 [Source:MGI Symbol;Acc:MGI:107403]
Htt_PeakRegion_05946_chr11_58957233_58961431	-0.442494	1.90689	6.78941	0.0129804	0.224809	intron (ENSMUST00000047697, intron 1 of 6)	-2480	ENSMUSG00000080152	H3f4	unprocessed_pseudogene	H3.4 histone [Source:MGI Symbol;Acc:MGI:3651326]
Htt_PeakRegion_04360_chr8_70533792_70539463	-0.34964	2.76318	6.78587	0.0130022	0.224809	Intergenic	2511	ENSMUSG00000019428	Fkbp8	protein_coding	FK506 binding protein 8 [Source:MGI Symbol;Acc:MGI:1341070]
Htt_PeakRegion_04839_chr9_58166712_58167117	-1.65834	-1.34211	6.77965	0.0130407	0.22504	Intergenic	-7694	ENSMUSG00000037206	Islr	protein_coding	immunoglobulin superfamily containing leucine-rich repeat [Source:MGI Symbol;Acc:MGI:1349645]
Htt_PeakRegion_09283_chr19_4151219_4159024	-0.315305	3.0761	6.77568	0.0130652	0.22504	intron (ENSMUST00000061086, intron 1 of 1)	516	ENSMUSG00000045826	Ptprcap	protein_coding	protein tyrosine phosphatase, receptor type, C polypeptide-associated protein [Source:MGI Symbol;Acc:MGI:97811]
Htt_PeakRegion_04106_chr7_127501867_127508687	-0.350932	2.87992	6.76053	0.0131595	0.226234	Intergenic	-6706	ENSMUSG00000053877	Srcap	protein_coding	Snf2-related CREBBP activator protein [Source:MGI Symbol;Acc:MGI:2444036]
Htt_PeakRegion_03730_chr7_44987712_44991664	-0.445524	2.1062	6.75473	0.0131958	0.226429	intron (ENSMUST00000150613, intron 1 of 1)	2715	ENSMUSG00000087138	Gm15545	antisense	predicted gene 15545 [Source:MGI Symbol;Acc:MGI:3782994]
Htt_PeakRegion_08200_chr16_4310878_4311431	-1.13273	-0.57299	6.74628	0.0132489	0.226652	intron (ENSMUST00000120080, intron 6 of 11)	9525	ENSMUSG00000084304	Gm6142	processed_pseudogene	predicted pseudogene 6142 [Source:MGI Symbol;Acc:MGI:3644670]
Htt_PeakRegion_02800_chr5_122476068_122494612	-0.230596	4.44147	6.7399	0.0132891	0.226652	intron (ENSMUST00000179939, intron 5 of 20)	16885	ENSMUSG00000029467	Atp2a2	protein_coding	ATPase, Ca++ transporting, cardiac muscle, slow twitch 2 [Source:MGI Symbol;Acc:MGI:88110]
Htt_PeakRegion_09190_chr18_64148138_64149585	-0.822529	0.359896	6.73639	0.0133113	0.226652	Intergenic	-105497	ENSMUSG00000056812	St8sia3	protein_coding	ST8 alpha-N-acetyl-neuraminide alpha-2,8-sialyltransferase 3 [Source:MGI Symbol;Acc:MGI:106019]
Htt_PeakRegion_02160_chr4_129705641_129708391	-0.621642	1.3505	6.73018	0.0133506	0.226652	intron (ENSMUST00000139936, intron 2 of 2)	6804	ENSMUSG00000028790	Khdrbs1	protein_coding	KH domain containing, RNA binding, signal transduction associated 1 [Source:MGI Symbol;Acc:MGI:893579]
Htt_PeakRegion_06974_chr12_99100432_99101002	1.39913	-1.01612	6.72745	0.0133679	0.226652	Intergenic	53487	ENSMUSG00000062582	Rpl30-ps8	processed_pseudogene	ribosomal protein L30, pseudogene 8 [Source:MGI Symbol;Acc:MGI:3643509]
Htt_PeakRegion_00933_chr2_92276671_92278833	-0.697329	1.05504	6.72736	0.0133685	0.226652	intron (ENSMUST00000162146, intron 6 of 6)	-34402	ENSMUSG00000081730	Gm13785	processed_pseudogene	predicted gene 13785 [Source:MGI Symbol;Acc:MGI:3649781]
Htt_PeakRegion_05553_chr10_90650945_90651605	-1.24759	-0.750386	6.72309	0.0133957	0.226652	intron (ENSMUST00000183156, intron 16 of 25)	74283	ENSMUSG00000058589	Anks1b	protein_coding	ankyrin repeat and sterile alpha motif domain containing 1B [Source:MGI Symbol;Acc:MGI:1924781]
Htt_PeakRegion_05093_chr9_107753932_107766816	-0.245359	3.99196	6.721	0.013409	0.226652	TTS (ENSMUST00000182022)	189	ENSMUSG00000032580	Rbm5	protein_coding	RNA binding motif protein 5 [Source:MGI Symbol;Acc:MGI:1933204]
Htt_PeakRegion_02176_chr4_132267091_132270798	-0.429791	2.13203	6.70258	0.013527	0.227598	TTS (ENSMUST00000190917)	-1111	ENSMUSG00000099937	Gm28872	lincRNA	predicted gene 28872 [Source:MGI Symbol;Acc:MGI:5579578]
Htt_PeakRegion_06032_chr11_69579001_69580588	-0.669235	0.900464	6.70065	0.0135394	0.227598	promoter-TSS (ENSMUST00000005371)	460	ENSMUSG00000041346	Wrap53	protein_coding	WD repeat containing, antisense to Trp53 [Source:MGI Symbol;Acc:MGI:2384933]
Htt_PeakRegion_08418_chr16_43321624_43321902	-1.70603	-1.49185	6.70051	0.0135403	0.227598	intron (ENSMUST00000151290, intron 8 of 8)	9169	ENSMUSG00000082570	Gm15711	processed_pseudogene	predicted gene 15711 [Source:MGI Symbol;Acc:MGI:3783153]
Htt_PeakRegion_01949_chr4_49377157_49377401	-1.99461	-1.76393	6.69244	0.0135924	0.22805	Intergenic	6297	ENSMUSG00000060317	Acnat2	protein_coding	acyl-coenzyme A amino acid N-acyltransferase 2 [Source:MGI Symbol;Acc:MGI:2444345]
Htt_PeakRegion_08913_chr17_64487678_64487899	1.95072	-1.79141	6.68467	0.0136427	0.228472	Intergenic	46983	ENSMUSG00000098984	Mir6420	miRNA	microRNA 6420 [Source:MGI Symbol;Acc:MGI:5531389]
Htt_PeakRegion_07361_chr13_96779138_96779288	-2.85244	-2.20645	6.67239	0.0137228	0.229388	Intergenic	-108277	ENSMUSG00000021670	Hmgcr	protein_coding	3-hydroxy-3-methylglutaryl-Coenzyme A reductase [Source:MGI Symbol;Acc:MGI:96159]
Htt_PeakRegion_08068_chr15_91442239_91442967	-1.03862	-0.17897	6.66627	0.0137628	0.229633	intron (ENSMUST00000109283, intron 3 of 9)	-30386	ENSMUSG00000036298	Slc2a13	protein_coding	solute carrier family 2 (facilitated glucose transporter), member 13 [Source:MGI Symbol;Acc:MGI:2146030]
Htt_PeakRegion_00017_chr1_16963984_16964247	2.13417	-1.81943	6.66198	0.013791	0.22968	TTS (ENSMUST00000186024)	33146	ENSMUSG00000104133	4921511E07Rik	TEC	RIKEN cDNA 4921511E07 gene [Source:MGI Symbol;Acc:MGI:1918145]
Htt_PeakRegion_04955_chr9_75115030_75116418	-0.955093	0.296049	6.65706	0.0138233	0.229797	intron (ENSMUST00000155282, intron 1 of 40)	-16584	ENSMUSG00000090001	Gm9719	processed_pseudogene	predicted gene 9719 [Source:MGI Symbol;Acc:MGI:3780128]
Htt_PeakRegion_08684_chr17_25890382_25891711	-0.773646	0.462343	6.64828	0.0138813	0.230265	intron (ENSMUST00000179998, intron 3 of 6)	-10742	ENSMUSG00000071192	Wfikkn1	protein_coding	WAP, FS, Ig, KU, and NTR-containing protein 1 [Source:MGI Symbol;Acc:MGI:2670967]
Htt_PeakRegion_02881_chr5_126039946_126040142	-3.74024	-2.53766	6.64298	0.0139164	0.230265	Intergenic	-191304	ENSMUSG00000091970	Gm4868	processed_pseudogene	predicted gene 4868 [Source:MGI Symbol;Acc:MGI:3648712]
Htt_PeakRegion_08326_chr16_28271089_28271621	-1.34489	-0.937264	6.63966	0.0139385	0.230265	intron (ENSMUST00000100024, intron 3 of 4)	173872	ENSMUSG00000022523	Fgf12	protein_coding	fibroblast growth factor 12 [Source:MGI Symbol;Acc:MGI:109183]
Htt_PeakRegion_01429_chr3_34061573_34063434	-0.680902	0.839064	6.63632	0.0139606	0.230265	intron (ENSMUST00000167354, intron 14 of 15)	18684	ENSMUSG00000103171	NA	NA	NA
Htt_PeakRegion_03127_chr6_37073664_37075575	-0.69871	0.861294	6.63364	0.0139785	0.230265	intron (ENSMUST00000150300, intron 6 of 32)	-10110	ENSMUSG00000038665	Dgki	protein_coding	diacylglycerol kinase, iota [Source:MGI Symbol;Acc:MGI:2443430]
Htt_PeakRegion_01980_chr4_78043890_78044120	-1.93566	-0.234465	6.6287	0.0140115	0.230389	intron (ENSMUST00000173592, intron 1 of 6)	167734	ENSMUSG00000028399	Ptprd	protein_coding	protein tyrosine phosphatase, receptor type, D [Source:MGI Symbol;Acc:MGI:97812]
Htt_PeakRegion_04088_chr7_126930854_126932891	-0.550592	1.40901	6.60762	0.0141531	0.232014	intron (ENSMUST00000141369, intron 1 of 1)	1952	ENSMUSG00000030685	Kctd13	protein_coding	potassium channel tetramerisation domain containing 13 [Source:MGI Symbol;Acc:MGI:1923739]
Htt_PeakRegion_08871_chr17_47626869_47627567	-1.09488	-0.352302	6.60637	0.0141616	0.232014	intron (ENSMUST00000132397, intron 3 of 8)	-3472	ENSMUSG00000090115	Usp49	protein_coding	ubiquitin specific peptidase 49 [Source:MGI Symbol;Acc:MGI:2685391]
Htt_PeakRegion_06481_chr11_106118906_106120874	-0.637528	0.946939	6.60015	0.0142037	0.232284	intron (ENSMUST00000002044, intron 5 of 15)	7461	ENSMUSG00000085229	Gm11672	antisense	predicted gene 11672 [Source:MGI Symbol;Acc:MGI:3651419]
Htt_PeakRegion_06034_chr11_69633503_69639455	-0.369638	2.69426	6.59457	0.0142416	0.232484	promoter-TSS (ENSMUST00000116923)	-960	ENSMUSG00000080573	Mir467f	miRNA	microRNA 467f [Source:MGI Symbol;Acc:MGI:3783379]
Htt_PeakRegion_07242_chr13_55365232_55367043	-0.764973	0.563429	6.57657	0.0143645	0.233112	Intergenic	-3355	ENSMUSG00000021484	Lman2	protein_coding	lectin, mannose-binding 2 [Source:MGI Symbol;Acc:MGI:1914140]
Htt_PeakRegion_05066_chr9_106715462_106716127	-1.31044	-0.710494	6.57445	0.0143791	0.233112	intron (ENSMUST00000046502, intron 9 of 21)	7076	ENSMUSG00000040661	Rad54l2	protein_coding	RAD54 like 2 (S. cerevisiae) [Source:MGI Symbol;Acc:MGI:1933196]
Htt_PeakRegion_07043_chr12_110581183_110583483	-0.601732	1.20511	6.57167	0.0143982	0.233112	exon (ENSMUST00000084985, exon 14 of 14)	-19119	ENSMUSG00000018707	Dync1h1	protein_coding	dynein cytoplasmic 1 heavy chain 1 [Source:MGI Symbol;Acc:MGI:103147]
Htt_PeakRegion_03863_chr7_78830711_78831231	-1.26047	-0.697437	6.57022	0.0144083	0.233112	intron (ENSMUST00000032839, intron 4 of 4)	3217	ENSMUSG00000030610	Det1	protein_coding	de-etiolated homolog 1 (Arabidopsis) [Source:MGI Symbol;Acc:MGI:1923625]
Htt_PeakRegion_04692_chr9_32267832_32269427	-0.643228	0.896164	6.57015	0.0144087	0.233112	TTS (ENSMUST00000174641)	23466	ENSMUSG00000041444	Arhgap32	protein_coding	Rho GTPase activating protein 32 [Source:MGI Symbol;Acc:MGI:2450166]
Htt_PeakRegion_06667_chr11_120573838_120577842	-0.369706	2.47393	6.56333	0.0144557	0.233456	Intergenic	-2587	ENSMUSG00000025130	P4hb	protein_coding	prolyl 4-hydroxylase, beta polypeptide [Source:MGI Symbol;Acc:MGI:97464]
Htt_PeakRegion_02242_chr4_138247634_138250126	-0.508242	1.51937	6.54108	0.0146104	0.235066	Intergenic	-1523	ENSMUSG00000045349	Sh2d5	protein_coding	SH2 domain containing 5 [Source:MGI Symbol;Acc:MGI:2446215]
Htt_PeakRegion_01562_chr3_88686525_88717370	-0.208965	5.21938	6.53752	0.0146353	0.235066	intron (ENSMUST00000029696, intron 10 of 13)	-5210	ENSMUSG00000084433	Gm25945	snoRNA	predicted gene, 25945 [Source:MGI Symbol;Acc:MGI:5455722]
Htt_PeakRegion_03248_chr6_83144379_83145836	-0.63363	0.95523	6.53661	0.0146417	0.235066	intron (ENSMUST00000129316, intron 1 of 3)	2544	ENSMUSG00000034930	Rtkn	protein_coding	rhotekin [Source:MGI Symbol;Acc:MGI:107371]
Htt_PeakRegion_05126_chr9_108797649_108805437	-0.293056	3.14477	6.53412	0.0146592	0.235066	intron (ENSMUST00000193560, intron 4 of 5)	3356	ENSMUSG00000032599	Ip6k2	protein_coding	inositol hexaphosphate kinase 2 [Source:MGI Symbol;Acc:MGI:1923750]
Htt_PeakRegion_01675_chr3_102093871_102094022	2.59182	-2.09954	6.5229	0.0147381	0.235914	intron (ENSMUST00000165540, intron 1 of 11)	7308	ENSMUSG00000027861	Casq2	protein_coding	calsequestrin 2 [Source:MGI Symbol;Acc:MGI:1309469]
Htt_PeakRegion_06064_chr11_70533184_70540018	-0.358158	2.67932	6.51332	0.0148059	0.236581	Intergenic	-3463	ENSMUSG00000020828	Pld2	protein_coding	phospholipase D2 [Source:MGI Symbol;Acc:MGI:892877]
Htt_PeakRegion_07963_chr15_76920117_76920432	-1.52916	-1.34211	6.50273	0.0148812	0.237047	Intergenic	-2265	ENSMUSG00000054967	Zfp647	protein_coding	zinc finger protein 647 [Source:MGI Symbol;Acc:MGI:3052806]
Htt_PeakRegion_04763_chr9_44759530_44767180	-0.307725	3.09311	6.50186	0.0148874	0.237047	intron (ENSMUST00000150160, intron 1 of 4)	-3263	ENSMUSG00000032096	Arcn1	protein_coding	archain 1 [Source:MGI Symbol;Acc:MGI:2387591]
Htt_PeakRegion_03576_chr7_16472650_16472863	-1.95606	-1.65896	6.49411	0.0149428	0.237358	TTS (ENSMUST00000083959)	944	ENSMUSG00000065893	n-R5s151	rRNA	nuclear encoded rRNA 5S 151 [Source:MGI Symbol;Acc:MGI:4422013]
Htt_PeakRegion_06756_chr12_29811157_29811957	-1.14054	-0.646363	6.49181	0.0149593	0.237358	exon (ENSMUST00000021009, exon 9 of 25)	-126479	ENSMUSG00000020674	Pxdn	protein_coding	peroxidasin [Source:MGI Symbol;Acc:MGI:1916925]
Htt_PeakRegion_07604_chr14_56707039_56708120	-0.870759	0.144771	6.46446	0.0151568	0.239732	Intergenic	-6312	ENSMUSG00000097743	Gm16973	lincRNA	predicted gene, 16973 [Source:MGI Symbol;Acc:MGI:4439897]
Htt_PeakRegion_06462_chr11_104437825_104441620	-0.431358	2.08935	6.46376	0.0151619	0.239732	intron (ENSMUST00000134266, intron 1 of 2)	1979	ENSMUSG00000018412	Kansl1	protein_coding	KAT8 regulatory NSL complex subunit 1 [Source:MGI Symbol;Acc:MGI:1923969]
Htt_PeakRegion_03743_chr7_45462259_45463950	-0.61049	1.04342	6.45681	0.0152125	0.239902	intron (ENSMUST00000033093, intron 5 of 5)	-3221	ENSMUSG00000050708	Ftl1	protein_coding	ferritin light polypeptide 1 [Source:MGI Symbol;Acc:MGI:95589]
Htt_PeakRegion_00732_chr2_33056581_33058120	-0.719826	0.579609	6.45502	0.0152256	0.239902	intron (ENSMUST00000148043, intron 3 of 3)	-22567	ENSMUSG00000038860	Garnl3	protein_coding	GTPase activating RANGAP domain-like 3 [Source:MGI Symbol;Acc:MGI:2139309]
Htt_PeakRegion_04634_chr9_14795524_14795629	-2.34852	-2.03242	6.45041	0.0152593	0.240016	intron (ENSMUST00000147305, intron 4 of 6)	-1576	ENSMUSG00000031928	Mre11a	protein_coding	MRE11A homolog A, double strand break repair nuclease [Source:MGI Symbol;Acc:MGI:1100512]
Htt_PeakRegion_08677_chr17_25804532_25806689	-0.572705	1.28951	6.44674	0.0152862	0.240023	intron (ENSMUST00000180868, intron 1 of 1)	-3474	ENSMUSG00000025738	Fbxl16	protein_coding	F-box and leucine-rich repeat protein 16 [Source:MGI Symbol;Acc:MGI:2448488]
Htt_PeakRegion_04386_chr8_71921629_71922933	-0.94037	0.187627	6.43064	0.0154049	0.24139	promoter-TSS (ENSMUST00000119003)	-571	ENSMUSG00000066880	Zfp617	protein_coding	zinc finger protein 617 [Source:MGI Symbol;Acc:MGI:2684459]
Htt_PeakRegion_08753_chr17_32300998_32303184	-0.510915	1.47969	6.42481	0.0154481	0.24139	Intergenic	17304	ENSMUSG00000097217	Gm26549	bidirectional_promoter_lncRNA	predicted gene, 26549 [Source:MGI Symbol;Acc:MGI:5477043]
Htt_PeakRegion_08447_chr16_58473181_58473348	-1.70603	-1.49185	6.42389	0.0154549	0.24139	intron (ENSMUST00000137035, intron 9 of 10)	13020	ENSMUSG00000035107	Dcbld2	protein_coding	discoidin, CUB and LCCL domain containing 2 [Source:MGI Symbol;Acc:MGI:1920629]
Htt_PeakRegion_00750_chr2_35605692_35605845	-2.15412	-1.96829	6.41952	0.0154875	0.24139	intron (ENSMUST00000135741, intron 1 of 16)	-16212	ENSMUSG00000026883	Dab2ip	protein_coding	disabled 2 interacting protein [Source:MGI Symbol;Acc:MGI:1916851]
Htt_PeakRegion_02378_chr5_5167735_5167883	2.85244	-2.20645	6.41356	0.0155318	0.24139	intron (ENSMUST00000155747, intron 3 of 6)	27546	ENSMUSG00000028926	Cdk14	protein_coding	cyclin-dependent kinase 14 [Source:MGI Symbol;Acc:MGI:894318]
Htt_PeakRegion_05900_chr11_51688849_51698018	-0.299183	3.21895	6.41057	0.0155542	0.24139	exon (ENSMUST00000109097, exon 23 of 23)	-4560	ENSMUSG00000007777	0610009B22Rik	protein_coding	RIKEN cDNA 0610009B22 gene [Source:MGI Symbol;Acc:MGI:1913300]
Htt_PeakRegion_06188_chr11_84871426_84878125	-0.347283	2.68182	6.40982	0.0155598	0.24139	Intergenic	-3959	ENSMUSG00000020530	Ggnbp2	protein_coding	gametogenetin binding protein 2 [Source:MGI Symbol;Acc:MGI:2387356]
Htt_PeakRegion_02490_chr5_33927044_33929609	-0.555148	1.38159	6.39577	0.0156653	0.241982	intron (ENSMUST00000132942, intron 1 of 2)	7923	ENSMUSG00000029111	Nelfa	protein_coding	negative elongation factor complex member A, Whsc2 [Source:MGI Symbol;Acc:MGI:1346098]
Htt_PeakRegion_06151_chr11_78835357_78835453	2.04217	-1.87714	6.39191	0.0156944	0.241982	intron (ENSMUST00000100748, intron 1 of 2)	8776	ENSMUSG00000072640	Lyrm9	protein_coding	LYR motif containing 9 [Source:MGI Symbol;Acc:MGI:1913524]
Htt_PeakRegion_02074_chr4_120439673_120440651	-0.981643	-0.0572251	6.39182	0.0156951	0.241982	intron (ENSMUST00000153099, intron 1 of 1)	-6985	ENSMUSG00000000085	Scmh1	protein_coding	sex comb on midleg homolog 1 [Source:MGI Symbol;Acc:MGI:1352762]
Htt_PeakRegion_08671_chr17_25527583_25527830	-1.55965	-1.40439	6.39053	0.0157048	0.241982	Intergenic	-30419	ENSMUSG00000050824	Sstr5	protein_coding	somatostatin receptor 5 [Source:MGI Symbol;Acc:MGI:894282]
Htt_PeakRegion_06025_chr11_69139814_69140964	-0.905985	0.166358	6.3814	0.015774	0.242635	intron (ENSMUST00000156874, intron 2 of 3)	4850	ENSMUSG00000020892	Aloxe3	protein_coding	arachidonate lipoxygenase 3 [Source:MGI Symbol;Acc:MGI:1345140]
Htt_PeakRegion_03511_chr6_140584448_140586758	-0.586871	1.16992	6.37467	0.0158251	0.24301	intron (ENSMUST00000087622, intron 26 of 30)	-36846	ENSMUSG00000030232	Aebp2	protein_coding	AE binding protein 2 [Source:MGI Symbol;Acc:MGI:1338038]
Htt_PeakRegion_02856_chr5_124537354_124540839	-0.460365	1.8233	6.36606	0.0158909	0.243329	Intergenic	-1598	ENSMUSG00000029390	Tmed2	protein_coding	transmembrane p24 trafficking protein 2 [Source:MGI Symbol;Acc:MGI:1929269]
Htt_PeakRegion_04938_chr9_72604168_72606018	-0.619003	0.967578	6.36492	0.0158996	0.243329	TTS (ENSMUST00000184851)	2104	ENSMUSG00000098275	Gm18014	processed_pseudogene	predicted gene, 18014 [Source:MGI Symbol;Acc:MGI:5010199]
Htt_PeakRegion_06583_chr11_116843958_116857306	-0.235846	4.0366	6.35941	0.0159419	0.243564	TTS (ENSMUST00000106370)	939	ENSMUSG00000034120	Srsf2	protein_coding	serine and arginine-rich splicing factor 2 [Source:MGI Symbol;Acc:MGI:98284]
Htt_PeakRegion_07931_chr15_72222643_72223273	-1.35853	-0.984059	6.35416	0.0159822	0.24377	Intergenic	32498	ENSMUSG00000095129	Gm23217	snRNA	predicted gene, 23217 [Source:MGI Symbol;Acc:MGI:5452994]
Htt_PeakRegion_02462_chr5_31244838_31250387	-0.352953	2.51658	6.34875	0.016024	0.243996	intron (ENSMUST00000142646, intron 1 of 3)	190	ENSMUSG00000029148	Nrbp1	protein_coding	nuclear receptor binding protein 1 [Source:MGI Symbol;Acc:MGI:2183436]
Htt_PeakRegion_03468_chr6_125132442_125132790	-1.32024	-1.06559	6.33738	0.0161121	0.244925	intron (ENSMUST00000044200, intron 2 of 15)	733	ENSMUSG00000038279	Nop2	protein_coding	NOP2 nucleolar protein [Source:MGI Symbol;Acc:MGI:107891]
Htt_PeakRegion_01647_chr3_96269017_96270507	-0.611221	1.004	6.33383	0.0161396	0.244933	promoter-TSS (ENSMUST00000051089)	10	ENSMUSG00000050936	Gm42743	lincRNA	predicted gene 42743 [Source:MGI Symbol;Acc:MGI:5662880]
Htt_PeakRegion_03563_chr7_13030868_13036513	-0.336815	2.70413	6.31116	0.0163171	0.246748	intron (ENSMUST00000005711, intron 2 of 5)	1086	ENSMUSG00000033916	Chmp2a	protein_coding	charged multivesicular body protein 2A [Source:MGI Symbol;Acc:MGI:1916203]
Htt_PeakRegion_05621_chr10_110739225_110739618	-1.59392	-1.46949	6.30883	0.0163354	0.246748	Intergenic	-6017	ENSMUSG00000020185	E2f7	protein_coding	E2F transcription factor 7 [Source:MGI Symbol;Acc:MGI:1289147]
Htt_PeakRegion_04021_chr7_111066892_111073620	-0.279867	3.21032	6.30813	0.016341	0.246748	TTS (ENSMUST00000162415)	2895	ENSMUSG00000005610	Eif4g2	protein_coding	eukaryotic translation initiation factor 4, gamma 2 [Source:MGI Symbol;Acc:MGI:109207]
Htt_PeakRegion_09327_chr19_5457723_5460656	-0.463057	1.74177	6.28531	0.016522	0.24891	Intergenic	-1417	ENSMUSG00000024911	Fibp	protein_coding	fibroblast growth factor (acidic) intracellular binding protein [Source:MGI Symbol;Acc:MGI:1926233]
Htt_PeakRegion_07955_chr15_76710502_76715731	-0.341117	2.58763	6.28225	0.0165464	0.24891	TTS (ENSMUST00000155225)	2386	ENSMUSG00000033728	Lrrc14	protein_coding	leucine rich repeat containing 14 [Source:MGI Symbol;Acc:MGI:2445060]
Htt_PeakRegion_00078_chr1_39511635_39512509	-1.16595	-0.514573	6.27881	0.0165739	0.24891	Intergenic	-7461	ENSMUSG00000065629	Gm24826	snoRNA	predicted gene, 24826 [Source:MGI Symbol;Acc:MGI:5454603]
Htt_PeakRegion_01929_chr4_44162933_44163313	-1.46197	-1.09954	6.27132	0.016634	0.24891	intron (ENSMUST00000145760, intron 1 of 5)	-4180	ENSMUSG00000035696	Rnf38	protein_coding	ring finger protein 38 [Source:MGI Symbol;Acc:MGI:1920719]
Htt_PeakRegion_04032_chr7_113276515_113277589	-0.966262	-0.143125	6.27027	0.0166425	0.24891	intron (ENSMUST00000047321, intron 3 of 19)	-47206	ENSMUSG00000082183	Gm15994	processed_pseudogene	predicted gene 15994 [Source:MGI Symbol;Acc:MGI:3801929]
Htt_PeakRegion_01339_chr2_180084914_180085761	-1.03862	-0.17897	6.26947	0.0166489	0.24891	exon (ENSMUST00000146182, exon 2 of 2)	2349	ENSMUSG00000039069	Mtg2	protein_coding	mitochondrial ribosome associated GTPase 2 [Source:MGI Symbol;Acc:MGI:106565]
Htt_PeakRegion_04420_chr8_84555358_84556076	-1.14054	-0.646363	6.26134	0.0167144	0.249477	intron (ENSMUST00000122053, intron 16 of 45)	8623	ENSMUSG00000034656	Cacna1a	protein_coding	calcium channel, voltage-dependent, P/Q type, alpha 1A subunit [Source:MGI Symbol;Acc:MGI:109482]
Htt_PeakRegion_04820_chr9_55856227_55856573	-1.76962	-1.65896	6.24456	0.0168506	0.251097	intron (ENSMUST00000037408, intron 13 of 30)	63205	ENSMUSG00000034007	Scaper	protein_coding	S phase cyclin A-associated protein in the ER [Source:MGI Symbol;Acc:MGI:1925976]
Htt_PeakRegion_07985_chr15_79397420_79397672	-1.43825	-1.32193	6.23661	0.0169156	0.251651	intron (ENSMUST00000074991, intron 1 of 8)	5373	ENSMUSG00000009035	Tmem184b	protein_coding	transmembrane protein 184b [Source:MGI Symbol;Acc:MGI:2445179]
Htt_PeakRegion_01358_chr2_181515361_181520484	-0.340792	2.56614	6.23023	0.0169679	0.252015	TTS (ENSMUST00000000844)	-2562	ENSMUSG00000000826	Dnajc5	protein_coding	DnaJ heat shock protein family (Hsp40) member C5 [Source:MGI Symbol;Acc:MGI:892995]
Htt_PeakRegion_00181_chr1_75276626_75277181	-1.0099	-0.2824	6.22014	0.017051	0.252316	intron (ENSMUST00000189203, intron 1 of 2)	1380	ENSMUSG00000033061	Resp18	protein_coding	regulated endocrine-specific protein 18 [Source:MGI Symbol;Acc:MGI:1098222]
Htt_PeakRegion_06695_chr12_3784762_3789518	-0.363064	2.38159	6.21524	0.0170915	0.252316	Intergenic	7592	ENSMUSG00000071454	Dtnb	protein_coding	dystrobrevin, beta [Source:MGI Symbol;Acc:MGI:1203728]
Htt_PeakRegion_08856_chr17_46672398_46676427	-0.404766	2.11363	6.21383	0.0171032	0.252316	promoter-TSS (ENSMUST00000024766)	-158	ENSMUSG00000023971	Rrp36	protein_coding	ribosomal RNA processing 36 homolog (S. cerevisiae) [Source:MGI Symbol;Acc:MGI:2385053]
Htt_PeakRegion_01707_chr3_107845388_107845615	1.80984	-1.63387	6.21058	0.0171301	0.252316	Intergenic	-31728	ENSMUSG00000040600	Eps8l3	protein_coding	EPS8-like 3 [Source:MGI Symbol;Acc:MGI:2139743]
Htt_PeakRegion_04733_chr9_42782959_42783116	2.79201	-2.24393	6.20947	0.0171393	0.252316	intron (ENSMUST00000114865, intron 3 of 20)	25661	ENSMUSG00000032017	Grik4	protein_coding	glutamate receptor, ionotropic, kainate 4 [Source:MGI Symbol;Acc:MGI:95817]
Htt_PeakRegion_05321_chr10_36487862_36488004	-2.53605	-2.1343	6.20506	0.0171759	0.252316	Intergenic	-18881	ENSMUSG00000044499	Hs3st5	protein_coding	heparan sulfate (glucosamine) 3-O-sulfotransferase 5 [Source:MGI Symbol;Acc:MGI:2441996]
Htt_PeakRegion_08993_chr17_87454848_87455362	-1.1858	-0.658963	6.2042	0.0171831	0.252316	Intergenic	-1749	ENSMUSG00000089427	Gm26005	snoRNA	predicted gene, 26005 [Source:MGI Symbol;Acc:MGI:5455782]
Htt_PeakRegion_08869_chr17_47240695_47240871	-1.66985	-1.51457	6.18359	0.0173557	0.254438	intron (ENSMUST00000191153, intron 3 of 6)	28396	ENSMUSG00000064043	Trerf1	processed_transcript	transcriptional regulating factor 1 [Source:MGI Symbol;Acc:MGI:2442086]
Htt_PeakRegion_05510_chr10_81165722_81168986	-0.473508	1.58496	6.1663	0.0175018	0.25578	intron (ENSMUST00000146764, intron 1 of 8)	360	ENSMUSG00000004934	Pias4	protein_coding	protein inhibitor of activated STAT 4 [Source:MGI Symbol;Acc:MGI:2136940]
Htt_PeakRegion_08646_chr17_24569907_24577362	-0.29562	3.10527	6.16607	0.0175037	0.25578	exon (ENSMUST00000035565, exon 15 of 46)	-21343	ENSMUSG00000080342	Gm24589	miRNA	predicted gene, 24589 [Source:MGI Symbol;Acc:MGI:5454366]
Htt_PeakRegion_02045_chr4_116251635_116252794	-0.801533	0.276331	6.15618	0.0175879	0.256597	intron (ENSMUST00000147292, intron 2 of 3)	30519	ENSMUSG00000028698	Pik3r3	protein_coding	phosphoinositide-3-kinase regulatory subunit 3 [Source:MGI Symbol;Acc:MGI:109277]
Htt_PeakRegion_06408_chr11_101647248_101653060	-0.363302	2.65916	6.14703	0.0176662	0.256889	Intergenic	-4224	ENSMUSG00000065251	Gm23971	snRNA	predicted gene, 23971 [Source:MGI Symbol;Acc:MGI:5453748]
Htt_PeakRegion_08001_chr15_79775730_79776175	-1.30735	-1.01612	6.14341	0.0176973	0.256889	exon (ENSMUST00000161646, exon 3 of 4)	1019	ENSMUSG00000022420	Dnal4	protein_coding	dynein, axonemal, light chain 4 [Source:MGI Symbol;Acc:MGI:1859217]
Htt_PeakRegion_05139_chr9_110383127_110385070	-0.592764	1.20859	6.14233	0.0177066	0.256889	TTS (ENSMUST00000040021)	-8669	ENSMUSG00000091102	5830462I19Rik	TEC	RIKEN cDNA 5830462I19 gene [Source:MGI Symbol;Acc:MGI:3642105]
Htt_PeakRegion_09285_chr19_4167437_4169827	-0.470872	1.68806	6.14061	0.0177214	0.256889	promoter-TSS (ENSMUST00000181211)	-934	ENSMUSG00000097233	Gm17552	antisense	predicted gene, 17552 [Source:MGI Symbol;Acc:MGI:4937186]
Htt_PeakRegion_07813_chr15_12001957_12002315	-1.7543	-1.56112	6.12163	0.0178855	0.258855	Intergenic	-5153	ENSMUSG00000022205	Sub1	protein_coding	SUB1 homolog, transcriptional regulator [Source:MGI Symbol;Acc:MGI:104811]
Htt_PeakRegion_08580_chr17_8907242_8909255	-0.612106	1.1302	6.11246	0.0179655	0.259597	intron (ENSMUST00000136160, intron 2 of 4)	14958	ENSMUSG00000023868	Pde10a	protein_coding	phosphodiesterase 10A [Source:MGI Symbol;Acc:MGI:1345143]
Htt_PeakRegion_02356_chr4_155794247_155799374	-0.333766	2.59561	6.09541	0.0181151	0.261308	intron (ENSMUST00000105593, intron 2 of 2)	5639	ENSMUSG00000078487	Ankrd65	protein_coding	ankyrin repeat domain 65 [Source:MGI Symbol;Acc:MGI:2685285]
Htt_PeakRegion_02276_chr4_146054333_146054417	-3.1008	-2.40439	6.09035	0.0181597	0.261308	Intergenic	-4401	ENSMUSG00000081595	Gm13036	processed_pseudogene	predicted gene 13036 [Source:MGI Symbol;Acc:MGI:3650250]
Htt_PeakRegion_03399_chr6_117931251_117931421	2.15412	-1.96829	6.08914	0.0181704	0.261308	Intergenic	4257	ENSMUSG00000093105	Gm25535	miRNA	predicted gene, 25535 [Source:MGI Symbol;Acc:MGI:5455312]
Htt_PeakRegion_09534_chr19_45945032_45945502	-1.09136	-0.561116	6.07047	0.0183363	0.262962	intron (ENSMUST00000045396, intron 15 of 25)	-52870	ENSMUSG00000097690	4930505N22Rik	bidirectional_promoter_lncRNA	RIKEN cDNA 4930505N22 gene [Source:MGI Symbol;Acc:MGI:1922306]
Htt_PeakRegion_02448_chr5_30231450_30232459	-0.907426	0.187627	6.06878	0.0183514	0.262962	promoter-TSS (ENSMUST00000132404)	-626	ENSMUSG00000075703	Selenoi	protein_coding	selenoprotein I [Source:MGI Symbol;Acc:MGI:107898]
Htt_PeakRegion_05565_chr10_93200841_93201436	-1.1448	-0.684498	6.06642	0.0183725	0.262962	intron (ENSMUST00000069965, intron 1 of 16)	38354	ENSMUSG00000089214	Mir1931	miRNA	microRNA 1931 [Source:MGI Symbol;Acc:MGI:3836967]
Htt_PeakRegion_08544_chr16_96710134_96710352	-2.29483	-2.06559	6.04817	0.0185366	0.264766	intron (ENSMUST00000056102, intron 14 of 32)	242637	ENSMUSG00000090223	Pcp4	protein_coding	Purkinje cell protein 4 [Source:MGI Symbol;Acc:MGI:97509]
Htt_PeakRegion_07587_chr14_55011517_55015282	-0.410938	1.96758	6.03998	0.0186108	0.264766	Intergenic	-2054	ENSMUSG00000022204	Ngdn	protein_coding	neuroguidin, EIF4E binding protein [Source:MGI Symbol;Acc:MGI:1916216]
Htt_PeakRegion_01231_chr2_156955260_156955674	-1.56277	-1.24393	6.03943	0.0186158	0.264766	TTS (ENSMUST00000126627)	-2074	ENSMUSG00000027634	Ndrg3	protein_coding	N-myc downstream regulated gene 3 [Source:MGI Symbol;Acc:MGI:1352499]
Htt_PeakRegion_03719_chr7_44738192_44739242	-0.488717	1.47393	6.03721	0.0186359	0.264766	intron (ENSMUST00000149011, intron 2 of 2)	5513	ENSMUSG00000048012	Zfp473	protein_coding	zinc finger protein 473 [Source:MGI Symbol;Acc:MGI:2442697]
Htt_PeakRegion_02472_chr5_31909408_31909837	-1.39652	-1.20645	6.03625	0.0186446	0.264766	intron (ENSMUST00000125589, intron 5 of 6)	39577	ENSMUSG00000088514	Gm24436	misc_RNA	predicted gene, 24436 [Source:MGI Symbol;Acc:MGI:5454213]
Htt_PeakRegion_08165_chr15_102010783_102011324	-1.21105	-0.819428	6.03126	0.0186901	0.264874	Intergenic	-6712	ENSMUSG00000049382	Krt8	protein_coding	keratin 8 [Source:MGI Symbol;Acc:MGI:96705]
Htt_PeakRegion_06106_chr11_75762762_75767702	-0.343124	2.53329	6.02899	0.0187108	0.264874	TTS (ENSMUST00000134745)	-4037	ENSMUSG00000097051	NA	NA	NA
Htt_PeakRegion_05341_chr10_40867029_40867452	-1.32038	-0.952694	6.0226	0.0187691	0.265141	intron (ENSMUST00000044166, intron 2 of 14)	8641	ENSMUSG00000089186	Gm22948	misc_RNA	predicted gene, 22948 [Source:MGI Symbol;Acc:MGI:5452725]
Htt_PeakRegion_02268_chr4_141547278_141549663	-0.547393	1.47969	6.02053	0.0187881	0.265141	TTS (ENSMUST00000049927)	2282	ENSMUSG00000048406	B330016D10Rik	pseudogene	RIKEN cDNA B330016D10 gene [Source:MGI Symbol;Acc:MGI:2444063]
Htt_PeakRegion_03755_chr7_45697751_45699895	-0.601063	0.987927	6.00925	0.0188918	0.266189	Intergenic	-1020	ENSMUSG00000003273	Car11	protein_coding	carbonic anhydrase 11 [Source:MGI Symbol;Acc:MGI:1336193]
Htt_PeakRegion_08660_chr17_24896115_24897539	-0.634946	0.811927	6.00511	0.01893	0.266313	promoter-TSS (ENSMUST00000154321)	76	ENSMUSG00000073435	Nme3	protein_coding	NME/NM23 nucleoside diphosphate kinase 3 [Source:MGI Symbol;Acc:MGI:1930182]
Htt_PeakRegion_09448_chr19_32383476_32383697	-2.0889	-1.848	5.99573	0.0190169	0.266441	intron (ENSMUST00000124012, intron 1 of 5)	4876	ENSMUSG00000040451	Sgms1	protein_coding	sphingomyelin synthase 1 [Source:MGI Symbol;Acc:MGI:2444110]
Htt_PeakRegion_02584_chr5_76530031_76530371	-1.67708	-1.60921	5.99499	0.0190238	0.266441	intron (ENSMUST00000150829, intron 1 of 2)	843	ENSMUSG00000036435	Exoc1	protein_coding	exocyst complex component 1 [Source:MGI Symbol;Acc:MGI:2445020]
Htt_PeakRegion_06320_chr11_98020622_98021544	-0.791363	0.341037	5.99415	0.0190317	0.266441	intron (ENSMUST00000135462, intron 1 of 8)	1544	ENSMUSG00000020882	Cacnb1	protein_coding	calcium channel, voltage-dependent, beta 1 subunit [Source:MGI Symbol;Acc:MGI:102522]
Htt_PeakRegion_05144_chr9_110610748_110611770	-0.851786	0.0703891	5.99145	0.0190567	0.266441	intron (ENSMUST00000153838, intron 18 of 20)	13134	ENSMUSG00000032491	Nradd	protein_coding	neurotrophin receptor associated death domain [Source:MGI Symbol;Acc:MGI:1914419]
Htt_PeakRegion_00219_chr1_87385484_87385610	-1.83188	-1.73697	5.98598	0.0191078	0.266743	promoter-TSS (ENSMUST00000174334)	-770	ENSMUSG00000048000	Gigyf2	protein_coding	GRB10 interacting GYF protein 2 [Source:MGI Symbol;Acc:MGI:2138584]
Htt_PeakRegion_03376_chr6_113439983_113440319	-1.35853	-0.984059	5.98017	0.019162	0.267089	Intergenic	-2418	ENSMUSG00000051256	Jagn1	protein_coding	jagunal homolog 1 [Source:MGI Symbol;Acc:MGI:1915017]
Htt_PeakRegion_01071_chr2_125778164_125778344	1.67708	-1.60921	5.97626	0.0191987	0.267189	intron (ENSMUST00000053699, intron 1 of 17)	4616	ENSMUSG00000035093	Secisbp2l	protein_coding	SECIS binding protein 2-like [Source:MGI Symbol;Acc:MGI:1917604]
Htt_PeakRegion_03043_chr5_150858672_150858996	-1.38488	-1.2824	5.97005	0.0192571	0.267591	Intergenic	53605	ENSMUSG00000034021	Pds5b	protein_coding	PDS5 cohesin associated factor B [Source:MGI Symbol;Acc:MGI:2140945]
Htt_PeakRegion_08488_chr16_88141074_88141199	3.0282	-2.44746	5.95308	0.0194175	0.269241	Intergenic	-84961	ENSMUSG00000022935	Grik1	protein_coding	glutamate receptor, ionotropic, kainate 1 [Source:MGI Symbol;Acc:MGI:95814]
Htt_PeakRegion_08629_chr17_23807364_23815661	-0.270722	3.30175	5.94641	0.019481	0.269241	promoter-TSS (ENSMUST00000186045)	-159	ENSMUSG00000039218	Srrm2	protein_coding	serine/arginine repetitive matrix 2 [Source:MGI Symbol;Acc:MGI:1923206]
Htt_PeakRegion_08760_chr17_33079137_33079566	-1.45496	-1.16993	5.94463	0.019498	0.269241	Intergenic	-9958	ENSMUSG00000067424	Zfp563	protein_coding	zinc finger protein 563 [Source:MGI Symbol;Acc:MGI:2677168]
Htt_PeakRegion_00038_chr1_33182135_33182303	2.29483	-2.06559	5.94354	0.0195084	0.269241	Intergenic	-9774	ENSMUSG00000088750	Gm24901	snRNA	predicted gene, 24901 [Source:MGI Symbol;Acc:MGI:5454678]
Htt_PeakRegion_03669_chr7_29838314_29838827	-1.09954	-0.671674	5.94186	0.0195244	0.269241	intron (ENSMUST00000108223, intron 3 of 3)	-14514	ENSMUSG00000097809	Gm26554	antisense	predicted gene, 26554 [Source:MGI Symbol;Acc:MGI:5477048]
Htt_PeakRegion_06663_chr11_120462262_120467718	-0.35323	2.50391	5.92455	0.0196906	0.27112	TTS (ENSMUST00000058370)	2284	ENSMUSG00000057594	Arl16	protein_coding	ADP-ribosylation factor-like 16 [Source:MGI Symbol;Acc:MGI:1917567]
Htt_PeakRegion_08005_chr15_79891157_79891490	-1.07015	-0.537657	5.92009	0.0197336	0.2713	promoter-TSS (ENSMUST00000176823)	-335	ENSMUSG00000009585	Apobec3	protein_coding	apolipoprotein B mRNA editing enzyme, catalytic polypeptide 3 [Source:MGI Symbol;Acc:MGI:1933111]
Htt_PeakRegion_02601_chr5_87941285_87941333	-3.57399	-2.63387	5.91408	0.0197918	0.271591	intron (ENSMUST00000190123, intron 2 of 4)	13498	ENSMUSG00000001622	Csn3	protein_coding	casein kappa [Source:MGI Symbol;Acc:MGI:107461]
Htt_PeakRegion_06092_chr11_74681234_74686264	-0.343005	2.49825	5.91171	0.0198148	0.271591	intron (ENSMUST00000156794, intron 7 of 9)	19267	ENSMUSG00000020741	Cluh	protein_coding	clustered mitochondria (cluA/CLU1) homolog [Source:MGI Symbol;Acc:MGI:1921398]
Htt_PeakRegion_07884_chr15_44777086_44777117	-3.0282	-2.44746	5.90642	0.0198662	0.271885	intron (ENSMUST00000090057, intron 1 of 7)	-10680	ENSMUSG00000097102	NA	NA	NA
Htt_PeakRegion_07029_chr12_109556867_109562413	-0.347897	2.6477	5.89373	0.0199902	0.273169	TTS (ENSMUST00000124106)	-4052	ENSMUSG00000076451	Mir770	miRNA	microRNA 770 [Source:MGI Symbol;Acc:MGI:3691606]
Htt_PeakRegion_02241_chr4_138243357_138246797	-0.409739	1.97167	5.88869	0.0200397	0.273433	TTS (ENSMUST00000105825)	-5326	ENSMUSG00000045349	Sh2d5	protein_coding	SH2 domain containing 5 [Source:MGI Symbol;Acc:MGI:2446215]
Htt_PeakRegion_09388_chr19_8828567_8837793	-0.264223	3.52356	5.88105	0.0201149	0.273802	exon (ENSMUST00000096753, exon 14 of 14)	-4287	ENSMUSG00000071657	Bscl2	protein_coding	Berardinelli-Seip congenital lipodystrophy 2 (seipin) [Source:MGI Symbol;Acc:MGI:1298392]
Htt_PeakRegion_02520_chr5_36957705_36958868	-0.782107	0.402964	5.87902	0.020135	0.273802	Intergenic	18669	ENSMUSG00000039474	Wfs1	protein_coding	wolframin ER transmembrane glycoprotein [Source:MGI Symbol;Acc:MGI:1328355]
Htt_PeakRegion_09616_chrX_124238456_124238693	-1.89773	-0.621489	5.87675	0.0201574	0.273802	Intergenic	-102665	ENSMUSG00000072049	Vmn2r121	protein_coding	vomeronasal 2, receptor 121 [Source:MGI Symbol;Acc:MGI:3643045]
Htt_PeakRegion_03770_chr7_46928984_46929814	-1.27009	-0.984059	5.86703	0.0202538	0.273894	intron (ENSMUST00000131183, intron 11 of 12)	-9430	ENSMUSG00000014402	Tsg101	protein_coding	tumor susceptibility gene 101 [Source:MGI Symbol;Acc:MGI:106581]
Htt_PeakRegion_04126_chr7_127966785_127967667	-0.807004	0.242856	5.86505	0.0202735	0.273894	promoter-TSS (ENSMUST00000077609)	-231	ENSMUSG00000030795	Fus	protein_coding	fused in sarcoma [Source:MGI Symbol;Acc:MGI:1353633]
Htt_PeakRegion_05930_chr11_54661652_54661807	-2.53605	-2.1343	5.86411	0.0202828	0.273894	intron (ENSMUST00000108894, intron 11 of 17)	-3157	ENSMUSG00000093341	Gm26116	miRNA	predicted gene, 26116 [Source:MGI Symbol;Acc:MGI:5455893]
Htt_PeakRegion_07308_chr13_87877314_87878083	-1.75633	-0.234465	5.86388	0.0202851	0.273894	Intergenic	94728	ENSMUSG00000098011	Gm21232	processed_pseudogene	predicted gene, 21232 [Source:MGI Symbol;Acc:MGI:5434587]
Htt_PeakRegion_00375_chr1_155375201_155375877	-1.05256	-0.584963	5.84883	0.0204356	0.275101	intron (ENSMUST00000129271, intron 2 of 6)	9123	ENSMUSG00000026469	Xpr1	protein_coding	xenotropic and polytropic retrovirus receptor 1 [Source:MGI Symbol;Acc:MGI:97932]
Htt_PeakRegion_02364_chr4_155864052_155866333	0.481115	1.62709	5.84827	0.0204412	0.275101	TTS (ENSMUST00000105586)	-1831	ENSMUSG00000029072	Tas1r3	protein_coding	taste receptor, type 1, member 3 [Source:MGI Symbol;Acc:MGI:1933547]
Htt_PeakRegion_05645_chr10_117815027_117815987	-0.872598	0.0395282	5.84584	0.0204656	0.275101	exon (ENSMUST00000064667, exon 8 of 8)	-22802	ENSMUSG00000052798	Nup107	protein_coding	nucleoporin 107 [Source:MGI Symbol;Acc:MGI:2143854]
Htt_PeakRegion_02415_chr5_23483592_23502105	-0.21214	4.47032	5.83242	0.020601	0.276512	intron (ENSMUST00000146375, intron 4 of 5)	428	ENSMUSG00000029004	Kmt2e	protein_coding	lysine (K)-specific methyltransferase 2E [Source:MGI Symbol;Acc:MGI:1924825]
Htt_PeakRegion_06280_chr11_96966592_96968036	-0.800211	0.524955	5.82529	0.0206733	0.277071	intron (ENSMUST00000062652, intron 2 of 7)	1351	ENSMUSG00000018678	Sp2	protein_coding	Sp2 transcription factor [Source:MGI Symbol;Acc:MGI:1926162]
Htt_PeakRegion_00175_chr1_75134437_75139601	-0.386915	2.35207	5.82188	0.020708	0.277127	TTS (ENSMUST00000188037)	787	ENSMUSG00000033159	Cnppd1	protein_coding	cyclin Pas1/PHO80 domain containing 1 [Source:MGI Symbol;Acc:MGI:1916421]
Htt_PeakRegion_00671_chr2_29966331_29974820	-0.279152	3.32593	5.81484	0.0207798	0.277566	intron (ENSMUST00000113741, intron 2 of 4)	4859	ENSMUSG00000057738	Sptan1	protein_coding	spectrin alpha, non-erythrocytic 1 [Source:MGI Symbol;Acc:MGI:98386]
Htt_PeakRegion_07028_chr12_109554574_109556183	-0.593991	1.004	5.81224	0.0208064	0.277566	intron (ENSMUST00000166636, intron 3 of 4)	6124	ENSMUSG00000021268	Meg3	lincRNA	maternally expressed 3 [Source:MGI Symbol;Acc:MGI:1202886]
Htt_PeakRegion_03280_chr6_86438569_86439270	-0.980175	-0.160936	5.80967	0.0208328	0.277566	exon (ENSMUST00000113698, exon 1 of 10)	193	ENSMUSG00000046679	C87436	protein_coding	expressed sequence C87436 [Source:MGI Symbol;Acc:MGI:2141787]
Htt_PeakRegion_03220_chr6_63519863_63520294	-1.90545	-1.81943	5.80543	0.0208762	0.277737	intron (ENSMUST00000161105, intron 2 of 8)	263253	ENSMUSG00000071424	Grid2	protein_coding	glutamate receptor, ionotropic, delta 2 [Source:MGI Symbol;Acc:MGI:95813]
Htt_PeakRegion_06321_chr11_98030477_98033930	-0.385647	2.14114	5.80221	0.0209093	0.277769	Intergenic	2791	ENSMUSG00000098992	Gm27597	miRNA	predicted gene, 27597 [Source:MGI Symbol;Acc:MGI:5530979]
Htt_PeakRegion_02148_chr4_129100536_129101057	-0.97695	-0.36257	5.79552	0.0209783	0.277898	Intergenic	-4751	ENSMUSG00000028786	Tmem54	protein_coding	transmembrane protein 54 [Source:MGI Symbol;Acc:MGI:1913510]
Htt_PeakRegion_02067_chr4_118134990_118136559	-0.597878	0.95523	5.79183	0.0210164	0.277898	promoter-TSS (ENSMUST00000030263)	-861	ENSMUSG00000028538	St3gal3	protein_coding	ST3 beta-galactoside alpha-2,3-sialyltransferase 3 [Source:MGI Symbol;Acc:MGI:1316659]
Htt_PeakRegion_02836_chr5_124001417_124006247	-0.368046	2.42253	5.78992	0.0210362	0.277898	promoter-TSS (ENSMUST00000192309)	241	ENSMUSG00000102725	Gm37939	TEC	predicted gene, 37939 [Source:MGI Symbol;Acc:MGI:5611167]
Htt_PeakRegion_02282_chr4_148364957_148365220	-1.43825	-1.32193	5.78939	0.0210417	0.277898	Intergenic	-5629	ENSMUSG00000086326	Gm13200	lincRNA	predicted gene 13200 [Source:MGI Symbol;Acc:MGI:3650195]
Htt_PeakRegion_08858_chr17_46705418_46706563	-0.760983	0.438884	5.78211	0.0211173	0.27849	promoter-TSS (ENSMUST00000002839)	-989	ENSMUSG00000059409	Ppp2r5d	protein_coding	protein phosphatase 2, regulatory subunit B', delta [Source:MGI Symbol;Acc:MGI:2388481]
Htt_PeakRegion_08601_chr17_10255278_10261833	-0.297751	3.02975	5.77296	0.0212127	0.279049	intron (ENSMUST00000097414, intron 3 of 7)	60805	ENSMUSG00000062078	Qk	protein_coding	quaking [Source:MGI Symbol;Acc:MGI:97837]
Htt_PeakRegion_00910_chr2_85055234_85055398	2.10236	-2	5.77213	0.0212213	0.279049	intron (ENSMUST00000148682, intron 3 of 3)	-2843	ENSMUSG00000033955	Tnks1bp1	protein_coding	tankyrase 1 binding protein 1 [Source:MGI Symbol;Acc:MGI:2446193]
Htt_PeakRegion_05522_chr10_81265737_81268250	-0.452595	1.75845	5.76376	0.021309	0.279797	promoter-TSS (ENSMUST00000046114)	-60	ENSMUSG00000034932	Mrpl54	protein_coding	mitochondrial ribosomal protein L54 [Source:MGI Symbol;Acc:MGI:1913297]
Htt_PeakRegion_05773_chr11_6015593_6015866	-1.95072	-1.79141	5.75842	0.0213652	0.280129	intron (ENSMUST00000154197, intron 2 of 10)	-15282	ENSMUSG00000057897	Camk2b	protein_coding	calcium/calmodulin-dependent protein kinase II, beta [Source:MGI Symbol;Acc:MGI:88257]
Htt_PeakRegion_08374_chr16_35241319_35244126	-0.530802	1.42701	5.75171	0.021436	0.280435	intron (ENSMUST00000114913, intron 1 of 20)	-7800	ENSMUSG00000084581	Gm25179	snRNA	predicted gene, 25179 [Source:MGI Symbol;Acc:MGI:5454956]
Htt_PeakRegion_03906_chr7_89388363_89388446	-2.72893	-2.2824	5.75034	0.0214505	0.280435	intron (ENSMUST00000124477, intron 1 of 8)	15817	ENSMUSG00000039428	Tmem135	protein_coding	transmembrane protein 135 [Source:MGI Symbol;Acc:MGI:1920009]
Htt_PeakRegion_06685_chr12_3281697_3282314	-1.11037	-0.549339	5.74304	0.0215279	0.281041	intron (ENSMUST00000021001, intron 1 of 5)	27963	ENSMUSG00000020671	Rab10	protein_coding	RAB10, member RAS oncogene family [Source:MGI Symbol;Acc:MGI:105066]
Htt_PeakRegion_04513_chr8_106104550_106104805	-1.40537	-1.34211	5.73451	0.0216186	0.281284	intron (ENSMUST00000109308, intron 8 of 9)	28397	ENSMUSG00000084128	Esrp2	protein_coding	epithelial splicing regulatory protein 2 [Source:MGI Symbol;Acc:MGI:1924661]
Htt_PeakRegion_09238_chr18_77703702_77704485	-1.09393	-0.597036	5.72798	0.0216884	0.281284	intron (ENSMUST00000074653, intron 1 of 4)	9916	ENSMUSG00000047466	8030462N17Rik	protein_coding	RIKEN cDNA 8030462N17 gene [Source:MGI Symbol;Acc:MGI:2444951]
Htt_PeakRegion_05142_chr9_110594404_110595108	-0.933241	-0.243926	5.72753	0.0216932	0.281284	exon (ENSMUST00000153838, exon 15 of 21)	29637	ENSMUSG00000032491	Nradd	protein_coding	neurotrophin receptor associated death domain [Source:MGI Symbol;Acc:MGI:1914419]
Htt_PeakRegion_08306_chr16_20701922_20707980	-0.323306	2.79355	5.7242	0.0217289	0.281284	TTS (ENSMUST00000131522)	3783	ENSMUSG00000022843	Clcn2	protein_coding	chloride channel, voltage-sensitive 2 [Source:MGI Symbol;Acc:MGI:105061]
Htt_PeakRegion_02199_chr4_133700369_133700894	-1.07413	-0.60921	5.72181	0.0217546	0.281284	intron (ENSMUST00000145664, intron 4 of 19)	20144	ENSMUSG00000007880	Arid1a	protein_coding	AT rich interactive domain 1A (SWI-like) [Source:MGI Symbol;Acc:MGI:1935147]
Htt_PeakRegion_06430_chr11_102310897_102313356	-0.487619	1.52774	5.71913	0.0217834	0.281284	intron (ENSMUST00000178839, intron 5 of 19)	-2219	ENSMUSG00000020923	Ubtf	protein_coding	upstream binding transcription factor, RNA polymerase I [Source:MGI Symbol;Acc:MGI:98512]
Htt_PeakRegion_02675_chr5_107967213_107967627	-1.4899	-1.44746	5.71818	0.0217936	0.281284	intron (ENSMUST00000031198, intron 1 of 4)	5578	ENSMUSG00000029270	Dipk1a	protein_coding	divergent protein kinase domain 1A [Source:MGI Symbol;Acc:MGI:1914516]
Htt_PeakRegion_07159_chr13_41566351_41566501	2.41761	-2.20645	5.7153	0.0218246	0.281284	Intergenic	11648	ENSMUSG00000092835	Gm24819	snRNA	predicted gene, 24819 [Source:MGI Symbol;Acc:MGI:5454596]
Htt_PeakRegion_05519_chr10_81253059_81256736	-0.376068	2.25634	5.70709	0.0219133	0.281284	intron (ENSMUST00000119547, intron 1 of 12)	1963	ENSMUSG00000004933	Matk	protein_coding	megakaryocyte-associated tyrosine kinase [Source:MGI Symbol;Acc:MGI:99259]
Htt_PeakRegion_04528_chr8_107375106_107375704	-1.23502	-0.952694	5.7064	0.0219208	0.281284	exon (ENSMUST00000077440, exon 12 of 12)	19585	ENSMUSG00000003847	Nfat5	protein_coding	nuclear factor of activated T cells 5 [Source:MGI Symbol;Acc:MGI:1859333]
Htt_PeakRegion_04751_chr9_44335663_44339042	-0.461943	1.77493	5.70092	0.0219801	0.281284	intron (ENSMUST00000097558, intron 11 of 13)	2659	ENSMUSG00000049932	H2ax	protein_coding	H2A.X variant histone [Source:MGI Symbol;Acc:MGI:102688]
Htt_PeakRegion_04718_chr9_41288340_41288604	1.71621	-1.58496	5.69907	0.0220003	0.281284	Intergenic	51069	ENSMUSG00000064909	Gm25401	snRNA	predicted gene, 25401 [Source:MGI Symbol;Acc:MGI:5455178]
Htt_PeakRegion_06633_chr11_119969460_119973392	-0.367405	2.26303	5.69844	0.0220071	0.281284	intron (ENSMUST00000146566, intron 3 of 4)	11405	ENSMUSG00000025372	Baiap2	protein_coding	brain-specific angiogenesis inhibitor 1-associated protein 2 [Source:MGI Symbol;Acc:MGI:2137336]
Htt_PeakRegion_02452_chr5_30887880_30888672	-0.686551	0.642573	5.69764	0.0220158	0.281284	promoter-TSS (ENSMUST00000031057)	-418	ENSMUSG00000029165	Agbl5	protein_coding	ATP/GTP binding protein-like 5 [Source:MGI Symbol;Acc:MGI:2441745]
Htt_PeakRegion_03362_chr6_108362168_108365095	-0.469531	1.56343	5.69661	0.0220271	0.281284	exon (ENSMUST00000032192, exon 11 of 62)	-92551	ENSMUSG00000098674	Gm27813	misc_RNA	predicted gene, 27813 [Source:MGI Symbol;Acc:MGI:5531195]
Htt_PeakRegion_06038_chr11_69707136_69707640	1.25995	-0.937264	5.6938	0.0220576	0.281284	Intergenic	-11290	ENSMUSG00000018752	Tnfsfm13	protein_coding	tumor necrosis factor (ligand) superfamily, membrane-bound member 13 [Source:MGI Symbol;Acc:MGI:3845075]
Htt_PeakRegion_04500_chr8_105418664_105419604	-0.922485	-0.169925	5.69193	0.022078	0.281284	intron (ENSMUST00000128769, intron 1 of 2)	5512	ENSMUSG00000054320	Lrrc36	protein_coding	leucine rich repeat containing 36 [Source:MGI Symbol;Acc:MGI:2448585]
Htt_PeakRegion_03790_chr7_59222053_59222529	-1.07413	-0.60921	5.68943	0.0221053	0.281284	Intergenic	-6461	ENSMUSG00000025326	Ube3a	protein_coding	ubiquitin protein ligase E3A [Source:MGI Symbol;Acc:MGI:105098]
Htt_PeakRegion_04498_chr8_105360508_105361006	-0.960867	-0.342106	5.68155	0.0221917	0.281987	intron (ENSMUST00000073149, intron 12 of 15)	12499	ENSMUSG00000014786	Slc9a5	protein_coding	solute carrier family 9 (sodium/hydrogen exchanger), member 5 [Source:MGI Symbol;Acc:MGI:2685542]
Htt_PeakRegion_04182_chr7_141996704_141996947	-1.46263	-1.38333	5.67826	0.0222277	0.282049	promoter-TSS (ENSMUST00000173285)	-644	ENSMUSG00000053046	Brsk2	protein_coding	BR serine/threonine kinase 2 [Source:MGI Symbol;Acc:MGI:1923020]
Htt_PeakRegion_03478_chr6_126562891_126563049	2.15412	-1.96829	5.65719	0.0224607	0.283888	intron (ENSMUST00000060972, intron 1 of 1)	-8054	ENSMUSG00000102771	Gm33320	TEC	predicted gene, 33320 [Source:MGI Symbol;Acc:MGI:5592479]
Htt_PeakRegion_03854_chr7_73605516_73613297	-0.295551	2.98185	5.65598	0.0224742	0.283888	Intergenic	36682	ENSMUSG00000065729	Gm26176	snRNA	predicted gene, 26176 [Source:MGI Symbol;Acc:MGI:5455953]
Htt_PeakRegion_06370_chr11_100750354_100752630	-0.523342	1.30905	5.6535	0.0225018	0.283888	intron (ENSMUST00000107363, intron 7 of 16)	8248	ENSMUSG00000035355	Kcnh4	protein_coding	potassium voltage-gated channel, subfamily H (eag-related), member 4 [Source:MGI Symbol;Acc:MGI:2156184]
Htt_PeakRegion_00748_chr2_35197743_35199807	-0.538402	1.17703	5.65336	0.0225033	0.283888	intron (ENSMUST00000113025, intron 1 of 5)	2014	ENSMUSG00000026878	Rab14	protein_coding	RAB14, member RAS oncogene family [Source:MGI Symbol;Acc:MGI:1915615]
Htt_PeakRegion_02535_chr5_51540858_51541008	2.72893	-2.2824	5.65103	0.0225293	0.283888	intron (ENSMUST00000151104, intron 2 of 5)	12924	ENSMUSG00000029167	Ppargc1a	protein_coding	peroxisome proliferative activated receptor, gamma, coactivator 1 alpha [Source:MGI Symbol;Acc:MGI:1342774]
Htt_PeakRegion_08801_chr17_35185563_35186266	-1.13273	-0.57299	5.64474	0.0225996	0.28418	intron (ENSMUST00000097336, intron 3 of 3)	2524	ENSMUSG00000073412	Lst1	protein_coding	leukocyte specific transcript 1 [Source:MGI Symbol;Acc:MGI:1096324]
Htt_PeakRegion_05179_chr9_119352463_119353716	-0.777799	0.315502	5.64334	0.0226152	0.28418	intron (ENSMUST00000170400, intron 1 of 10)	-4291	ENSMUSG00000035769	Xylb	protein_coding	xylulokinase homolog (H. influenzae) [Source:MGI Symbol;Acc:MGI:2142985]
Htt_PeakRegion_00508_chr1_185308399_185308552	-1.40537	-1.34211	5.63844	0.0226701	0.284476	intron (ENSMUST00000110975, intron 12 of 16)	-3711	ENSMUSG00000104368	2010103J01Rik	antisense	RIKEN cDNA 2010103J01 gene [Source:MGI Symbol;Acc:MGI:1917139]
Htt_PeakRegion_04816_chr9_55457951_55458234	1.59465	-1.56112	5.62879	0.0227789	0.284848	intron (ENSMUST00000034866, intron 11 of 11)	29420	ENSMUSG00000032314	Etfa	protein_coding	electron transferring flavoprotein, alpha polypeptide [Source:MGI Symbol;Acc:MGI:106092]
Htt_PeakRegion_09364_chr19_6376036_6378149	-0.517704	1.30581	5.62609	0.0228093	0.284848	TTS (ENSMUST00000113488)	2964	ENSMUSG00000024949	Sf1	protein_coding	splicing factor 1 [Source:MGI Symbol;Acc:MGI:1095403]
Htt_PeakRegion_04109_chr7_127559587_127564713	-0.315178	2.61798	5.62501	0.0228215	0.284848	TTS (ENSMUST00000187040)	571	ENSMUSG00000053877	Srcap	protein_coding	Snf2-related CREBBP activator protein [Source:MGI Symbol;Acc:MGI:2444036]
Htt_PeakRegion_05521_chr10_81263765_81265051	-0.610975	0.82103	5.62465	0.0228256	0.284848	TTS (ENSMUST00000046114)	2516	ENSMUSG00000034932	Mrpl54	protein_coding	mitochondrial ribosomal protein L54 [Source:MGI Symbol;Acc:MGI:1913297]
Htt_PeakRegion_08825_chr17_37101550_37101832	-1.55774	-1.49185	5.61419	0.0229443	0.28583	Intergenic	-7819	ENSMUSG00000095377	Olfr91	protein_coding	olfactory receptor 91 [Source:MGI Symbol;Acc:MGI:2177474]
Htt_PeakRegion_04728_chr9_42084210_42085378	-0.869177	0.242856	5.6098	0.0229942	0.28583	intron (ENSMUST00000060989, intron 5 of 47)	39503	ENSMUSG00000049313	Sorl1	protein_coding	sortilin-related receptor, LDLR class A repeats-containing [Source:MGI Symbol;Acc:MGI:1202296]
Htt_PeakRegion_07712_chr14_76780243_76780819	1.19433	-0.57299	5.60939	0.0229989	0.28583	Intergenic	98777	ENSMUSG00000101009	1700108F19Rik	processed_transcript	RIKEN cDNA 1700108F19 gene [Source:MGI Symbol;Acc:MGI:1920814]
Htt_PeakRegion_07592_chr14_55075505_55076294	-0.801206	0.201634	5.60048	0.0231009	0.286563	TTS (ENSMUST00000183750)	2809	ENSMUSG00000093452	Zfhx2os	antisense	zinc finger homeobox 2, opposite strand [Source:MGI Symbol;Acc:MGI:3620246]
Htt_PeakRegion_00491_chr1_181171369_181177270	-0.29704	2.85022	5.59829	0.0231259	0.286563	exon (ENSMUST00000162819, exon 14 of 14)	9419	ENSMUSG00000038733	Wdr26	protein_coding	WD repeat domain 26 [Source:MGI Symbol;Acc:MGI:1923825]
Htt_PeakRegion_00970_chr2_104627610_104630609	-0.554868	1.09686	5.59595	0.0231528	0.286563	intron (ENSMUST00000028599, intron 3 of 20)	-26430	ENSMUSG00000027176	Cstf3	protein_coding	cleavage stimulation factor, 3' pre-RNA, subunit 3 [Source:MGI Symbol;Acc:MGI:1351825]
Htt_PeakRegion_03689_chr7_30559977_30563815	-0.36481	2.27302	5.57813	0.0233585	0.288525	TTS (ENSMUST00000043898)	1288	ENSMUSG00000036835	Psenen	protein_coding	presenilin enhancer gamma secretase subunit [Source:MGI Symbol;Acc:MGI:1913590]
Htt_PeakRegion_03667_chr7_29214306_29214824	-1.11672	-0.621489	5.57671	0.023375	0.288525	promoter-TSS (ENSMUST00000047846)	-530	ENSMUSG00000049676	Catsperg1	protein_coding	cation channel sperm associated auxiliary subunit gamma 1 [Source:MGI Symbol;Acc:MGI:2443617]
Htt_PeakRegion_00222_chr1_87492052_87493541	-0.594996	0.856875	5.55833	0.0235894	0.290776	intron (ENSMUST00000068681, intron 5 of 14)	-6580	ENSMUSG00000026259	Ngef	protein_coding	neuronal guanine nucleotide exchange factor [Source:MGI Symbol;Acc:MGI:1858414]
Htt_PeakRegion_06010_chr11_68853065_68854700	-0.60938	0.909026	5.54879	0.0237015	0.29144	promoter-TSS (ENSMUST00000018880)	-748	ENSMUSG00000018736	Ndel1	protein_coding	nudE neurodevelopment protein 1 like 1 [Source:MGI Symbol;Acc:MGI:1932915]
Htt_PeakRegion_00557_chr2_6533511_6540582	-0.284649	3.05504	5.54571	0.0237379	0.29144	Intergenic	55753	ENSMUSG00000002107	Celf2	protein_coding	CUGBP, Elav-like family member 2 [Source:MGI Symbol;Acc:MGI:1338822]
Htt_PeakRegion_05436_chr10_79711174_79716238	-0.31505	2.71149	5.54554	0.0237398	0.29144	Intergenic	-2928	ENSMUSG00000020331	Hcn2	protein_coding	hyperpolarization-activated, cyclic nucleotide-gated K+ 2 [Source:MGI Symbol;Acc:MGI:1298210]
Htt_PeakRegion_06288_chr11_97308761_97309130	-1.10585	-0.750386	5.54013	0.0238038	0.29183	Intergenic	-6770	ENSMUSG00000018882	Mrpl45	protein_coding	mitochondrial ribosomal protein L45 [Source:MGI Symbol;Acc:MGI:1914286]
Htt_PeakRegion_05238_chr10_5330406_5332288	-0.594996	0.856875	5.53208	0.0238992	0.292604	Intergenic	-25826	ENSMUSG00000094906	Gm23573	snRNA	predicted gene, 23573 [Source:MGI Symbol;Acc:MGI:5453350]
Htt_PeakRegion_03856_chr7_74332188_74332596	-1.17068	-0.89194	5.52581	0.0239739	0.293122	intron (ENSMUST00000142175, intron 1 of 1)	14839	ENSMUSG00000025790	Slco3a1	protein_coding	solute carrier organic anion transporter family, member 3a1 [Source:MGI Symbol;Acc:MGI:1351867]
Htt_PeakRegion_05224_chr10_3114511_3115060	0.39391	2.19114	5.5175	0.0240733	0.293941	Intergenic	-5055	ENSMUSG00000071434	9230019H11Rik	lincRNA	RIKEN cDNA 9230019H11 gene [Source:MGI Symbol;Acc:MGI:3588256]
Htt_PeakRegion_05922_chr11_53862337_53862493	1.94391	-1.93726	5.51107	0.0241505	0.294486	Intergenic	-3159	ENSMUSG00000081769	Gm12216	protein_coding	predicted gene 12216 [Source:MGI Symbol;Acc:MGI:3650088]
Htt_PeakRegion_03698_chr7_34307455_34307934	-1.08661	-0.491853	5.50053	0.0242777	0.295234	intron (ENSMUST00000108074, intron 1 of 13)	-2183	ENSMUSG00000066571	4931406P16Rik	protein_coding	RIKEN cDNA 4931406P16 gene [Source:MGI Symbol;Acc:MGI:1924311]
Htt_PeakRegion_03899_chr7_83833431_83834291	-0.963377	-0.253449	5.49331	0.0243651	0.295234	Intergenic	-38981	ENSMUSG00000011154	Cfap161	protein_coding	cilia and flagella associated protein 161 [Source:MGI Symbol;Acc:MGI:1922806]
Htt_PeakRegion_08279_chr16_17277638_17284325	-0.309501	2.83458	5.49291	0.02437	0.295234	intron (ENSMUST00000155928, intron 6 of 7)	663	ENSMUSG00000041720	Pi4ka	protein_coding	phosphatidylinositol 4-kinase alpha [Source:MGI Symbol;Acc:MGI:2448506]
Htt_PeakRegion_03616_chr7_24997537_24997987	-1.25428	-1.04891	5.49147	0.0243875	0.295234	TTS (ENSMUST00000154077)	3435	ENSMUSG00000040907	Atp1a3	protein_coding	ATPase, Na+/K+ transporting, alpha 3 polypeptide [Source:MGI Symbol;Acc:MGI:88107]
Htt_PeakRegion_00120_chr1_57417416_57417900	-1.05256	-0.584963	5.49133	0.0243892	0.295234	exon (ENSMUST00000027114, exon 5 of 5)	4715	ENSMUSG00000077776	Gm22371	snoRNA	predicted gene, 22371 [Source:MGI Symbol;Acc:MGI:5452148]
Htt_PeakRegion_04117_chr7_127752602_127755270	-0.479783	1.51658	5.48984	0.0244073	0.295234	intron (ENSMUST00000188580, intron 5 of 8)	5789	ENSMUSG00000030811	Fbxl19	protein_coding	F-box and leucine-rich repeat protein 19 [Source:MGI Symbol;Acc:MGI:3039600]
Htt_PeakRegion_02855_chr5_124411556_124414821	-0.430827	1.68307	5.47527	0.0245853	0.29626	exon (ENSMUST00000065263, exon 3 of 32)	-11508	ENSMUSG00000103864	Gm37415	TEC	predicted gene, 37415 [Source:MGI Symbol;Acc:MGI:5610643]
Htt_PeakRegion_06895_chr12_78350894_78351090	-0.544544	1.18057	5.47523	0.0245857	0.29626	intron (ENSMUST00000110388, intron 2 of 22)	124337	ENSMUSG00000047454	Gphn	protein_coding	gephyrin [Source:MGI Symbol;Acc:MGI:109602]
Htt_PeakRegion_06019_chr11_69057300_69060028	-0.520893	1.3155	5.47486	0.0245902	0.29626	exon (ENSMUST00000101007, exon 1 of 1)	-1053	ENSMUSG00000045176	Borcs6	protein_coding	BLOC-1 related complex subunit 6 [Source:MGI Symbol;Acc:MGI:1919173]
Htt_PeakRegion_04950_chr9_73975515_73975705	-2.29483	-2.06559	5.45143	0.0248794	0.299113	Intergenic	-6644	ENSMUSG00000062151	Unc13c	protein_coding	unc-13 homolog C [Source:MGI Symbol;Acc:MGI:2149021]
Htt_PeakRegion_02560_chr5_69585536_69585908	1.17068	-0.89194	5.45013	0.0248955	0.299113	intron (ENSMUST00000174233, intron 3 of 4)	5069	ENSMUSG00000029209	Gnpda2	protein_coding	glucosamine-6-phosphate deaminase 2 [Source:MGI Symbol;Acc:MGI:1915230]
Htt_PeakRegion_01818_chr3_152230719_152241133	-0.241824	3.58763	5.44768	0.0249261	0.299113	exon (ENSMUST00000166984, exon 20 of 20)	25405	ENSMUSG00000028034	Fubp1	protein_coding	far upstream element (FUSE) binding protein 1 [Source:MGI Symbol;Acc:MGI:1196294]
Htt_PeakRegion_03239_chr6_72427361_72441114	-0.214078	4.26803	5.4249	0.0252113	0.302135	exon (ENSMUST00000059472, exon 9 of 9)	5320	ENSMUSG00000053907	Mat2a	protein_coding	methionine adenosyltransferase II, alpha [Source:MGI Symbol;Acc:MGI:2443731]
Htt_PeakRegion_07987_chr15_79497276_79497898	-1.03187	-0.561116	5.41616	0.0253216	0.303056	intron (ENSMUST00000057801, intron 1 of 1)	7654	ENSMUSG00000044216	Kcnj4	protein_coding	potassium inwardly-rectifying channel, subfamily J, member 4 [Source:MGI Symbol;Acc:MGI:104743]
Htt_PeakRegion_09343_chr19_5688623_5689679	-0.774401	0.166358	5.40823	0.0254223	0.30386	promoter-TSS (ENSMUST00000004156)	20	ENSMUSG00000004054	Map3k11	protein_coding	mitogen-activated protein kinase kinase kinase 11 [Source:MGI Symbol;Acc:MGI:1346880]
Htt_PeakRegion_06950_chr12_86962674_86962699	2.41761	-2.20645	5.40034	0.0255227	0.304659	TTS (ENSMUST00000189246)	10030	ENSMUSG00000034157	Cipc	protein_coding	CLOCK interacting protein, circadian [Source:MGI Symbol;Acc:MGI:1919185]
Htt_PeakRegion_07003_chr12_103221979_103223266	-0.844009	-1.92359e-07	5.3862	0.025704	0.306419	intron (ENSMUST00000156176, intron 2 of 4)	13401	ENSMUSG00000041669	Prima1	protein_coding	proline rich membrane anchor 1 [Source:MGI Symbol;Acc:MGI:1926097]
Htt_PeakRegion_03590_chr7_19179406_19181005	-0.596987	1.05504	5.3816	0.0257632	0.306469	promoter-TSS (ENSMUST00000048502)	-953	ENSMUSG00000040811	Eml2	protein_coding	echinoderm microtubule associated protein like 2 [Source:MGI Symbol;Acc:MGI:1919455]
Htt_PeakRegion_07236_chr13_55118006_55118274	-1.37172	-1.36257	5.38062	0.0257759	0.306469	intron (ENSMUST00000159147, intron 3 of 5)	-3876	ENSMUSG00000021481	Zfp346	protein_coding	zinc finger protein 346 [Source:MGI Symbol;Acc:MGI:1349417]
Htt_PeakRegion_06090_chr11_74644864_74645937	-0.74464	0.39689	5.35821	0.0260668	0.309452	Intergenic	-4094	ENSMUSG00000020741	Cluh	protein_coding	clustered mitochondria (cluA/CLU1) homolog [Source:MGI Symbol;Acc:MGI:1921398]
Htt_PeakRegion_02043_chr4_116132191_116132411	-1.68566	-1.71049	5.35433	0.0261176	0.309452	TTS (ENSMUST00000030469)	-4936	ENSMUSG00000028700	Pomgnt1	protein_coding	protein O-linked mannose beta 1,2-N-acetylglucosaminyltransferase [Source:MGI Symbol;Acc:MGI:1915523]
Htt_PeakRegion_03650_chr7_28188190_28191630	-0.415874	1.83007	5.35344	0.0261292	0.309452	Intergenic	9594	ENSMUSG00000002409	Dyrk1b	protein_coding	dual-specificity tyrosine-(Y)-phosphorylation regulated kinase 1b [Source:MGI Symbol;Acc:MGI:1330302]
Htt_PeakRegion_04780_chr9_46699385_46699796	-1.28993	-1.20645	5.33859	0.0263245	0.311357	Intergenic	-69372	ENSMUSG00000064673	Gm22805	snRNA	predicted gene, 22805 [Source:MGI Symbol;Acc:MGI:5452582]
Htt_PeakRegion_02459_chr5_31193192_31206117	-0.219573	4.02039	5.33164	0.0264164	0.312038	TTS (ENSMUST00000031029)	631	ENSMUSG00000043059	Zfp513	protein_coding	zinc finger protein 513 [Source:MGI Symbol;Acc:MGI:2141255]
Htt_PeakRegion_00462_chr1_178899856_178900040	-1.63686	-1.63387	5.32506	0.0265038	0.312662	exon (ENSMUST00000162545, exon 2 of 2)	17666	ENSMUSG00000089713	Gm16564	antisense	predicted gene 16564 [Source:MGI Symbol;Acc:MGI:4414984]
Htt_PeakRegion_02780_chr5_121712048_121712200	-1.30957	-0.805353	5.32159	0.0265499	0.312799	promoter-TSS (ENSMUST00000160813)	515	ENSMUSG00000042605	Atxn2	protein_coding	ataxin 2 [Source:MGI Symbol;Acc:MGI:1277223]
Htt_PeakRegion_05251_chr10_8173647_8173804	-2.41761	-2.20645	5.31188	0.0266796	0.313919	Intergenic	-217496	ENSMUSG00000015755	Tab2	protein_coding	TGF-beta activated kinase 1/MAP3K7 binding protein 2 [Source:MGI Symbol;Acc:MGI:1915902]
Htt_PeakRegion_02359_chr4_155815280_155817916	-0.492479	1.53051	5.30691	0.0267464	0.314296	TTS (ENSMUST00000136370)	3101	ENSMUSG00000029068	Ccnl2	protein_coding	cyclin L2 [Source:MGI Symbol;Acc:MGI:1927119]
Htt_PeakRegion_00457_chr1_177414080_177414817	-1.11303	-0.833642	5.30151	0.026819	0.314741	Intergenic	14635	ENSMUSG00000097892	Gm26801	antisense	predicted gene, 26801 [Source:MGI Symbol;Acc:MGI:5477295]
Htt_PeakRegion_02360_chr4_155818600_155820281	-0.521897	1.27633	5.29787	0.0268681	0.314909	exon (ENSMUST00000129850, exon 5 of 8)	5944	ENSMUSG00000029068	Ccnl2	protein_coding	cyclin L2 [Source:MGI Symbol;Acc:MGI:1927119]
Htt_PeakRegion_09543_chr19_46516282_46517930	-0.583763	1.10434	5.2934	0.0269285	0.31521	TTS (ENSMUST00000026008)	15458	ENSMUSG00000025034	Trim8	protein_coding	tripartite motif-containing 8 [Source:MGI Symbol;Acc:MGI:1933302]
Htt_PeakRegion_00220_chr1_87387613_87391255	-0.409011	1.78892	5.2852	0.0270397	0.316103	promoter-TSS (ENSMUST00000174179)	-45	ENSMUSG00000079436	Kcnj13	protein_coding	potassium inwardly-rectifying channel, subfamily J, member 13 [Source:MGI Symbol;Acc:MGI:3781032]
Htt_PeakRegion_06018_chr11_69054161_69055192	-0.791824	0.137503	5.26681	0.0272909	0.318616	Intergenic	4114	ENSMUSG00000020897	Aurkb	protein_coding	aurora kinase B [Source:MGI Symbol;Acc:MGI:107168]
Htt_PeakRegion_08282_chr16_17387595_17389615	-0.539546	1.21205	5.26433	0.027325	0.318616	intron (ENSMUST00000154364, intron 2 of 54)	17288	ENSMUSG00000041720	Pi4ka	protein_coding	phosphatidylinositol 4-kinase alpha [Source:MGI Symbol;Acc:MGI:2448506]
Htt_PeakRegion_06846_chr12_62551023_62551777	-1.8016	-0.243926	5.25822	0.0274092	0.319079	Intergenic	47610	ENSMUSG00000080349	Gm24590	miRNA	predicted gene, 24590 [Source:MGI Symbol;Acc:MGI:5454367]
Htt_PeakRegion_03178_chr6_47685236_47685389	-0.920903	-0.197233	5.25633	0.0274352	0.319079	Intergenic	48170	ENSMUSG00000087897	Gm25283	misc_RNA	predicted gene, 25283 [Source:MGI Symbol;Acc:MGI:5455060]
Htt_PeakRegion_07259_chr13_59627121_59627808	1.01086	-0.40439	5.25272	0.0274852	0.319251	exon (ENSMUST00000163395, exon 7 of 7)	3021	ENSMUSG00000021555	Naa35	protein_coding	N(alpha)-acetyltransferase 35, NatC auxiliary subunit [Source:MGI Symbol;Acc:MGI:1925939]
Htt_PeakRegion_06567_chr11_116169550_116174715	-0.301616	2.70413	5.22237	0.0279086	0.323396	exon (ENSMUST00000066587, exon 14 of 14)	-3967	ENSMUSG00000020776	Fbf1	protein_coding	Fas (TNFRSF6) binding factor 1 [Source:MGI Symbol;Acc:MGI:1922033]
Htt_PeakRegion_07580_chr14_54894880_54903298	-0.249835	3.34499	5.22202	0.0279134	0.323396	TTS (ENSMUST00000022808)	4256	ENSMUSG00000022194	Pabpn1	protein_coding	poly(A) binding protein, nuclear 1 [Source:MGI Symbol;Acc:MGI:1859158]
Htt_PeakRegion_05423_chr10_75325250_75332252	-0.280616	3.005	5.21694	0.027985	0.323432	intron (ENSMUST00000105420, intron 2 of 2)	11808	ENSMUSG00000020178	Adora2a	protein_coding	adenosine A2a receptor [Source:MGI Symbol;Acc:MGI:99402]
Htt_PeakRegion_01897_chr4_41244383_41244605	1.31985	-1.32193	5.21673	0.027988	0.323432	intron (ENSMUST00000132499, intron 1 of 7)	7125	ENSMUSG00000028433	Ubap2	protein_coding	ubiquitin-associated protein 2 [Source:MGI Symbol;Acc:MGI:1916176]
Htt_PeakRegion_07051_chr12_111111228_111111645	-1.23678	-1.11681	5.21302	0.0280405	0.323627	intron (ENSMUST00000116388, intron 11 of 11)	-54933	ENSMUSG00000021277	Traf3	protein_coding	TNF receptor-associated factor 3 [Source:MGI Symbol;Acc:MGI:108041]
Htt_PeakRegion_04380_chr8_71363926_71365984	-0.569054	1.21205	5.1867	0.0284153	0.327536	Intergenic	-1893	ENSMUSG00000002395	Use1	protein_coding	unconventional SNARE in the ER 1 homolog (S. cerevisiae) [Source:MGI Symbol;Acc:MGI:1914273]
Htt_PeakRegion_07435_chr13_119598969_119599158	-0.261065	3.65089	5.17038	0.0286505	0.329826	intron (ENSMUST00000099147, intron 3 of 3)	-7586	ENSMUSG00000094114	NA	NA	NA
Htt_PeakRegion_03101_chr6_31049077_31059284	-0.243037	3.43814	5.15691	0.0288462	0.331658	Intergenic	8566	ENSMUSG00000065610	Mir29a	miRNA	microRNA 29a [Source:MGI Symbol;Acc:MGI:2676904]
Htt_PeakRegion_05460_chr10_80141015_80142023	-0.714501	0.42701	5.14547	0.0290135	0.332859	promoter-TSS (ENSMUST00000003156)	62	ENSMUSG00000003072	Atp5d	protein_coding	ATP synthase, H+ transporting, mitochondrial F1 complex, delta subunit [Source:MGI Symbol;Acc:MGI:1913293]
Htt_PeakRegion_02986_chr5_140617128_140621389	-0.349616	2.19465	5.14474	0.0290241	0.332859	Intergenic	11918	ENSMUSG00000029570	Lfng	protein_coding	LFNG O-fucosylpeptide 3-beta-N-acetylglucosaminyltransferase [Source:MGI Symbol;Acc:MGI:1095413]
Htt_PeakRegion_09167_chr18_59956630_59956829	-2.59384	-2.36257	5.13761	0.0291291	0.333276	Intergenic	-217587	ENSMUSG00000094901	Gm23576	miRNA	predicted gene, 23576 [Source:MGI Symbol;Acc:MGI:5453353]
Htt_PeakRegion_05659_chr10_121588133_121588884	-0.874795	-0.225067	5.13727	0.0291341	0.333276	exon (ENSMUST00000039810, exon 25 of 25)	-1715	ENSMUSG00000020115	Tbk1	protein_coding	TANK-binding kinase 1 [Source:MGI Symbol;Acc:MGI:1929658]
Htt_PeakRegion_00896_chr2_80509145_80511193	-0.561615	0.913288	5.12857	0.0292626	0.334324	intron (ENSMUST00000154793, intron 5 of 6)	10939	ENSMUSG00000082494	Gm13687	processed_pseudogene	predicted gene 13687 [Source:MGI Symbol;Acc:MGI:3651822]
Htt_PeakRegion_01601_chr3_90211141_90216540	-0.326176	2.50815	5.10689	0.0295856	0.337352	promoter-TSS (ENSMUST00000170122)	146	ENSMUSG00000027935	Rab13	protein_coding	RAB13, member RAS oncogene family [Source:MGI Symbol;Acc:MGI:1927232]
Htt_PeakRegion_03172_chr6_47660792_47663051	-0.299696	2.85909	5.10579	0.0296021	0.337352	Intergenic	24779	ENSMUSG00000087897	Gm25283	misc_RNA	predicted gene, 25283 [Source:MGI Symbol;Acc:MGI:5455060]
Htt_PeakRegion_05018_chr9_95980385_95980753	-1.31985	-1.32193	5.08158	0.0299676	0.340538	intron (ENSMUST00000190665, intron 13 of 23)	7052	ENSMUSG00000032410	Xrn1	protein_coding	5'-3' exoribonuclease 1 [Source:MGI Symbol;Acc:MGI:891964]
Htt_PeakRegion_01376_chr3_13143451_13143702	-1.84287	-0.302029	5.07984	0.029994	0.340538	Intergenic	-144620	ENSMUSG00000102815	Gm37813	TEC	predicted gene, 37813 [Source:MGI Symbol;Acc:MGI:5611041]
Htt_PeakRegion_03445_chr6_124740609_124742384	-0.514463	1.18057	5.07538	0.030062	0.340538	promoter-TSS (ENSMUST00000004389)	-123	ENSMUSG00000072772	Grcc10	protein_coding	gene rich cluster, C10 gene [Source:MGI Symbol;Acc:MGI:1315201]
Htt_PeakRegion_06557_chr11_115798968_115800090	-0.761336	0.215506	5.07075	0.0301328	0.340538	TTS (ENSMUST00000093912)	1352	ENSMUSG00000034471	Caskin2	protein_coding	CASK-interacting protein 2 [Source:MGI Symbol;Acc:MGI:2157062]
Htt_PeakRegion_05291_chr10_21997429_22001169	-0.346322	2.33311	5.0695	0.0301519	0.340538	exon (ENSMUST00000020145, exon 12 of 12)	2708	ENSMUSG00000019970	Sgk1	protein_coding	serum/glucocorticoid regulated kinase 1 [Source:MGI Symbol;Acc:MGI:1340062]
Htt_PeakRegion_02217_chr4_135868888_135872907	-0.326827	2.50533	5.06877	0.0301629	0.340538	TTS (ENSMUST00000030436)	2163	ENSMUSG00000028675	Pnrc2	protein_coding	proline-rich nuclear receptor coactivator 2 [Source:MGI Symbol;Acc:MGI:106512]
Htt_PeakRegion_00708_chr2_32184479_32185435	-0.754045	0.173483	5.06697	0.0301905	0.340538	intron (ENSMUST00000132459, intron 1 of 28)	1731	ENSMUSG00000039262	Prrc2b	protein_coding	proline-rich coiled-coil 2B [Source:MGI Symbol;Acc:MGI:1923304]
Htt_PeakRegion_04390_chr8_72323924_72324087	1.4166	-1.49185	5.06389	0.0302379	0.340538	Intergenic	4973	ENSMUSG00000055148	Klf2	protein_coding	Kruppel-like factor 2 (lung) [Source:MGI Symbol;Acc:MGI:1342772]
Htt_PeakRegion_00516_chr1_189198879_189198964	-1.81043	-1.87714	5.06269	0.0302563	0.340538	Intergenic	12091	ENSMUSG00000103669	2900042K21Rik	sense_overlapping	RIKEN cDNA 2900042K21 gene [Source:MGI Symbol;Acc:MGI:1920203]
Htt_PeakRegion_04238_chr8_22729900_22730271	-1.25915	-1.22507	5.06163	0.0302725	0.340538	Intergenic	-23497	ENSMUSG00000031537	Ikbkb	protein_coding	inhibitor of kappaB kinase beta [Source:MGI Symbol;Acc:MGI:1338071]
Htt_PeakRegion_08874_chr17_49953042_49953220	1.74272	-1.79141	5.06016	0.0302951	0.340538	Intergenic	-57164	ENSMUSG00000090227	Gm16554	antisense	predicted gene 16554 [Source:MGI Symbol;Acc:MGI:4414974]
Htt_PeakRegion_03001_chr5_143308282_143308792	-1.08362	-0.763933	5.05531	0.0303698	0.340955	intron (ENSMUST00000162332, intron 3 of 3)	6527	ENSMUSG00000039244	E130309D02Rik	protein_coding	RIKEN cDNA E130309D02 gene [Source:MGI Symbol;Acc:MGI:2442621]
Htt_PeakRegion_06263_chr11_94327428_94327850	-1.01269	-0.60921	5.04832	0.0304778	0.341564	promoter-TSS (ENSMUST00000021227)	-362	ENSMUSG00000020864	Ankrd40	protein_coding	ankyrin repeat domain 40 [Source:MGI Symbol;Acc:MGI:1918702]
Htt_PeakRegion_01292_chr2_165384004_165384264	-1.59549	-1.65896	5.04536	0.0305236	0.341564	intron (ENSMUST00000103084, intron 2 of 4)	4125	ENSMUSG00000017667	Zfp334	protein_coding	zinc finger protein 334 [Source:MGI Symbol;Acc:MGI:2388656]
Htt_PeakRegion_01088_chr2_127436978_127437252	-1.36638	-1.22507	5.04416	0.0305423	0.341564	intron (ENSMUST00000146757, intron 4 of 6)	1204	ENSMUSG00000027371	Fahd2a	protein_coding	fumarylacetoacetate hydrolase domain containing 2A [Source:MGI Symbol;Acc:MGI:1915376]
Htt_PeakRegion_08619_chr17_13887645_13887824	-1.5529	-1.6845	5.03587	0.0306712	0.341564	promoter-TSS (ENSMUST00000137531)	-795	ENSMUSG00000068036	Afdn	protein_coding	afadin, adherens junction formation factor [Source:MGI Symbol;Acc:MGI:1314653]
Htt_PeakRegion_03309_chr6_90804938_90805458	-1.20194	-0.921998	5.03535	0.0306794	0.341564	intron (ENSMUST00000101151, intron 1 of 13)	4925	ENSMUSG00000034312	Iqsec1	protein_coding	IQ motif and Sec7 domain 1 [Source:MGI Symbol;Acc:MGI:1196356]
Htt_PeakRegion_07968_chr15_77100402_77101115	-0.901662	-0.263035	5.03298	0.0307163	0.341564	intron (ENSMUST00000171751, intron 7 of 13)	16316	ENSMUSG00000097267	1700109K24Rik	antisense	RIKEN cDNA 1700109K24 gene [Source:MGI Symbol;Acc:MGI:1921553]
Htt_PeakRegion_07441_chr14_7498436_7498731	-2.23907	-2.09954	5.03177	0.0307352	0.341564	TTS (ENSMUST00000167475)	7564	ENSMUSG00000091325	Gm3760	unprocessed_pseudogene	predicted gene 3760 [Source:MGI Symbol;Acc:MGI:3781934]
Htt_PeakRegion_04275_chr8_38910519_38910699	-1.74272	-1.79141	5.02707	0.0308087	0.341564	Intergenic	72426	ENSMUSG00000077445	Gm23128	snoRNA	predicted gene, 23128 [Source:MGI Symbol;Acc:MGI:5452905]
Htt_PeakRegion_06661_chr11_120419701_120421440	-0.613801	0.678072	5.02641	0.0308191	0.341564	intron (ENSMUST00000132519, intron 1 of 7)	886	ENSMUSG00000039703	Nploc4	protein_coding	NPL4 homolog, ubiquitin recognition factor [Source:MGI Symbol;Acc:MGI:2679787]
Htt_PeakRegion_04687_chr9_31148662_31149803	-0.925466	-0.116814	5.02593	0.0308266	0.341564	TTS (ENSMUST00000072634)	-17380	ENSMUSG00000031995	St14	protein_coding	suppression of tumorigenicity 14 (colon carcinoma) [Source:MGI Symbol;Acc:MGI:1338881]
Htt_PeakRegion_05199_chr9_121757603_121758133	-0.909868	-0.372912	5.02298	0.0308729	0.341564	exon (ENSMUST00000181325, exon 1 of 1)	2075	ENSMUSG00000097820	E530011L22Rik	antisense	RIKEN cDNA E530011L22 gene [Source:MGI Symbol;Acc:MGI:2443770]
Htt_PeakRegion_00496_chr1_182432622_182433200	-1.03689	-0.750386	5.02154	0.0308954	0.341564	intron (ENSMUST00000117245, intron 3 of 17)	-9165	ENSMUSG00000026510	Trp53bp2	protein_coding	transformation related protein 53 binding protein 2 [Source:MGI Symbol;Acc:MGI:2138319]
Htt_PeakRegion_07372_chr13_98428946_98429547	-1.25915	-1.22507	5.01816	0.0309486	0.341564	intron (ENSMUST00000186644, intron 1 of 2)	5818	ENSMUSG00000099446	2310005E17Rik	lincRNA	RIKEN cDNA 2310005E17 gene [Source:MGI Symbol;Acc:MGI:1917340]
Htt_PeakRegion_09182_chr18_61579878_61600137	-0.187927	4.5786	5.01795	0.0309519	0.341564	TTS (ENSMUST00000165123)	7164	ENSMUSG00000024576	Csnk1a1	protein_coding	casein kinase 1, alpha 1 [Source:MGI Symbol;Acc:MGI:1934950]
Htt_PeakRegion_08097_chr15_96439030_96439253	-1.28993	-1.20645	5.01513	0.0309963	0.341638	intron (ENSMUST00000047835, intron 3 of 14)	21701	ENSMUSG00000033228	Scaf11	protein_coding	SR-related CTD-associated factor 11 [Source:MGI Symbol;Acc:MGI:1919443]
Htt_PeakRegion_01420_chr3_31163588_31164563	-0.820309	0.0079926	5.00955	0.0310845	0.342194	exon (ENSMUST00000046174, exon 3 of 3)	14156	ENSMUSG00000037625	Cldn11	protein_coding	claudin 11 [Source:MGI Symbol;Acc:MGI:106925]
Htt_PeakRegion_04481_chr8_94771903_94776064	-0.357297	2.0742	5.00588	0.0311426	0.342417	intron (ENSMUST00000151783, intron 1 of 2)	1759	ENSMUSG00000031778	Cx3cl1	protein_coding	chemokine (C-X3-C motif) ligand 1 [Source:MGI Symbol;Acc:MGI:1097153]
Htt_PeakRegion_02340_chr4_155070909_155074975	-0.350808	2.17526	4.98596	0.03146	0.345488	TTS (ENSMUST00000103180)	5883	ENSMUSG00000029047	Pex10	protein_coding	peroxisomal biogenesis factor 10 [Source:MGI Symbol;Acc:MGI:2684988]
Htt_PeakRegion_00856_chr2_73417801_73418869	-0.762366	0.159198	4.98202	0.0315233	0.345764	intron (ENSMUST00000144735, intron 3 of 4)	-3574	ENSMUSG00000085768	Gm13707	antisense	predicted gene 13707 [Source:MGI Symbol;Acc:MGI:3651119]
Htt_PeakRegion_00869_chr2_74656514_74657348	0.894673	-0.160936	4.97749	0.0315961	0.346143	intron (ENSMUST00000173623, intron 2 of 2)	2488	ENSMUSG00000001815	Evx2	protein_coding	even-skipped homeobox 2 [Source:MGI Symbol;Acc:MGI:95462]
Htt_PeakRegion_03276_chr6_86378504_86379251	-0.872143	-0.253449	4.97175	0.0316885	0.346737	TTS (ENSMUST00000089558)	7295	ENSMUSG00000057278	Snrpg	protein_coding	small nuclear ribonucleoprotein polypeptide G [Source:MGI Symbol;Acc:MGI:1915261]
Htt_PeakRegion_00170_chr1_74376003_74376157	1.74272	-1.79141	4.96577	0.0317853	0.347376	promoter-TSS (ENSMUST00000155865)	508	ENSMUSG00000026177	Slc11a1	protein_coding	solute carrier family 11 (proton-coupled divalent metal ion transporters), member 1 [Source:MGI Symbol;Acc:MGI:1345275]
Htt_PeakRegion_00403_chr1_161835270_161836071	-0.840608	-0.143125	4.96327	0.0318258	0.3474	intron (ENSMUST00000194388, intron 2 of 2)	-6401	ENSMUSG00000040297	Suco	protein_coding	SUN domain containing ossification factor [Source:MGI Symbol;Acc:MGI:2138346]
Htt_PeakRegion_06499_chr11_106773830_106794059	-0.177372	5.21227	4.96052	0.0318705	0.347469	promoter-TSS (ENSMUST00000130172)	-294	ENSMUSG00000020719	Ddx5	protein_coding	DEAD (Asp-Glu-Ala-Asp) box polypeptide 5 [Source:MGI Symbol;Acc:MGI:105037]
Htt_PeakRegion_04127_chr7_127968237_127997333	-0.168782	5.27654	4.95332	0.0319878	0.348329	promoter-TSS (ENSMUST00000079045)	-294	ENSMUSG00000063254	NA	NA	NA
Htt_PeakRegion_08234_chr16_8827141_8827468	-1.117	-0.877143	4.94859	0.032065	0.34875	Intergenic	-2795	ENSMUSG00000022507	1810013L24Rik	protein_coding	RIKEN cDNA 1810013L24 gene [Source:MGI Symbol;Acc:MGI:1916303]
Htt_PeakRegion_09512_chr19_44982153_44983631	-0.65544	0.54157	4.93851	0.0322305	0.350129	exon (ENSMUST00000096053, exon 20 of 20)	-6209	ENSMUSG00000025207	Sema4g	protein_coding	sema domain, immunoglobulin domain (Ig), transmembrane domain (TM) and short cytoplasmic domain, (semaphorin) 4G [Source:MGI Symbol;Acc:MGI:1347047]
Htt_PeakRegion_03841_chr7_67339960_67340552	-1.14054	-0.646363	4.93486	0.0322905	0.350362	intron (ENSMUST00000156690, intron 2 of 11)	-23336	ENSMUSG00000030557	Mef2a	protein_coding	myocyte enhancer factor 2A [Source:MGI Symbol;Acc:MGI:99532]
Htt_PeakRegion_00369_chr1_154510538_154511209	-0.939925	-0.447459	4.91607	0.0326019	0.353317	intron (ENSMUST00000188965, intron 9 of 13)	-34178	ENSMUSG00000004110	Cacna1e	protein_coding	calcium channel, voltage-dependent, R type, alpha 1E subunit [Source:MGI Symbol;Acc:MGI:106217]
Htt_PeakRegion_02894_chr5_129787418_129789168	-0.566023	0.967578	4.91355	0.0326439	0.35335	exon (ENSMUST00000031402, exon 2 of 15)	854	ENSMUSG00000029447	Cct6a	protein_coding	chaperonin containing Tcp1, subunit 6a (zeta) [Source:MGI Symbol;Acc:MGI:107943]
Htt_PeakRegion_05839_chr11_30193526_30193908	-1.03808	-0.791414	4.90802	0.0327363	0.353476	intron (ENSMUST00000124231, intron 2 of 30)	4540	ENSMUSG00000020315	Sptbn1	protein_coding	spectrin beta, non-erythrocytic 1 [Source:MGI Symbol;Acc:MGI:98388]
Htt_PeakRegion_03581_chr7_16912008_16914047	-0.496257	1.2697	4.9051	0.0327852	0.353476	Intergenic	4137	ENSMUSG00000019370	Calm3	protein_coding	calmodulin 3 [Source:MGI Symbol;Acc:MGI:103249]
Htt_PeakRegion_04426_chr8_84840292_84846132	-0.285365	2.96039	4.90454	0.0327946	0.353476	intron (ENSMUST00000154774, intron 3 of 4)	1704	ENSMUSG00000003814	Calr	protein_coding	calreticulin [Source:MGI Symbol;Acc:MGI:88252]
Htt_PeakRegion_07174_chr13_43404291_43406778	-0.432092	1.57424	4.90352	0.0328117	0.353476	intron (ENSMUST00000144326, intron 13 of 13)	7159	ENSMUSG00000063200	Nol7	protein_coding	nucleolar protein 7 [Source:MGI Symbol;Acc:MGI:1917328]
Htt_PeakRegion_08518_chr16_94372176_94374422	-0.445811	1.45651	4.89956	0.0328782	0.353535	intron (ENSMUST00000151192, intron 1 of 4)	-2284	ENSMUSG00000022940	Pigp	protein_coding	phosphatidylinositol glycan anchor biosynthesis, class P [Source:MGI Symbol;Acc:MGI:1860433]
Htt_PeakRegion_08523_chr16_94471532_94474226	-0.420558	1.6477	4.89855	0.0328951	0.353535	Intergenic	6357	ENSMUSG00000040785	Ttc3	protein_coding	tetratricopeptide repeat domain 3 [Source:MGI Symbol;Acc:MGI:1276539]
Htt_PeakRegion_02239_chr4_138049224_138050139	-0.798174	0.180572	4.88691	0.0330916	0.354368	intron (ENSMUST00000084214, intron 3 of 34)	44930	ENSMUSG00000028760	Eif4g3	protein_coding	eukaryotic translation initiation factor 4 gamma, 3 [Source:MGI Symbol;Acc:MGI:1923935]
Htt_PeakRegion_08728_chr17_29535220_29535438	-1.89214	-1.96829	4.88669	0.0330953	0.354368	intron (ENSMUST00000168339, intron 1 of 1)	14264	ENSMUSG00000079580	Tmem217	protein_coding	transmembrane protein 217 [Source:MGI Symbol;Acc:MGI:3646280]
Htt_PeakRegion_06072_chr11_70955273_70957088	-0.597878	0.95523	4.88474	0.0331284	0.354368	TTS (ENSMUST00000145336)	281	ENSMUSG00000040667	Nup88	protein_coding	nucleoporin 88 [Source:MGI Symbol;Acc:MGI:104900]
Htt_PeakRegion_01780_chr3_136820152_136821874	-0.679628	0.611435	4.8847	0.0331291	0.354368	intron (ENSMUST00000070198, intron 2 of 12)	-13680	ENSMUSG00000028161	Ppp3ca	protein_coding	protein phosphatase 3, catalytic subunit, alpha isoform [Source:MGI Symbol;Acc:MGI:107164]
Htt_PeakRegion_00764_chr2_38260590_38261234	-1.29295	-1.08246	4.87538	0.0332875	0.355642	intron (ENSMUST00000150896, intron 1 of 9)	-17442	ENSMUSG00000035392	Dennd1a	protein_coding	DENN/MADD domain containing 1A [Source:MGI Symbol;Acc:MGI:2442794]
Htt_PeakRegion_02425_chr5_23663285_23663981	-1.12125	-0.921998	4.86583	0.0334506	0.356964	Intergenic	10748	ENSMUSG00000088359	Gm24009	rRNA	predicted gene, 24009 [Source:MGI Symbol;Acc:MGI:5453786]
Htt_PeakRegion_08135_chr15_99730874_99734766	-0.352897	2.0761	4.85867	0.0335736	0.357855	Intergenic	7202	ENSMUSG00000023020	Cox14	protein_coding	cytochrome c oxidase assembly protein 14 [Source:MGI Symbol;Acc:MGI:1913629]
Htt_PeakRegion_00293_chr1_128192917_128193062	-1.5529	-1.6845	4.84982	0.0337262	0.359059	exon (ENSMUST00000189982, exon 1 of 1)	158	ENSMUSG00000056211	R3hdm1	protein_coding	R3H domain containing 1 [Source:MGI Symbol;Acc:MGI:2448514]
Htt_PeakRegion_01820_chr3_152389519_152393161	-0.400367	1.75132	4.84108	0.0338775	0.360247	intron (ENSMUST00000117492, intron 22 of 23)	-4133	ENSMUSG00000039068	Zzz3	protein_coding	zinc finger, ZZ domain containing 3 [Source:MGI Symbol;Acc:MGI:1920453]
Htt_PeakRegion_08305_chr16_20696188_20698794	-0.474033	1.53329	4.837	0.0339485	0.360578	intron (ENSMUST00000128273, intron 1 of 4)	1316	ENSMUSG00000050821	Fam131a	protein_coding	family with sequence similarity 131, member A [Source:MGI Symbol;Acc:MGI:1925658]
Htt_PeakRegion_09007_chr18_3396782_3397979	-0.872143	-0.253449	4.82834	0.0340997	0.36176	intron (ENSMUST00000162301, intron 1 of 20)	14124	ENSMUSG00000024231	Cul2	protein_coding	cullin 2 [Source:MGI Symbol;Acc:MGI:1918995]
Htt_PeakRegion_00420_chr1_168173313_168173324	-2.59384	-2.36257	4.8246	0.0341652	0.362031	intron (ENSMUST00000176790, intron 7 of 7)	-8657	ENSMUSG00000052534	Pbx1	protein_coding	pre B cell leukemia homeobox 1 [Source:MGI Symbol;Acc:MGI:97495]
Htt_PeakRegion_02768_chr5_121310639_121314758	-0.35442	2.08558	4.81763	0.0342875	0.362903	intron (ENSMUST00000119892, intron 34 of 75)	-3056	ENSMUSG00000042744	Hectd4	protein_coding	HECT domain E3 ubiquitin protein ligase 4 [Source:MGI Symbol;Acc:MGI:3647820]
Htt_PeakRegion_09306_chr19_4746428_4748344	-0.499052	1.22239	4.81098	0.0344049	0.362933	intron (ENSMUST00000008991, intron 26 of 36)	-9157	ENSMUSG00000033760	Rbm4b	protein_coding	RNA binding motif protein 4B [Source:MGI Symbol;Acc:MGI:1913954]
Htt_PeakRegion_05489_chr10_80792701_80801021	-0.247644	3.35755	4.80844	0.0344497	0.362933	intron (ENSMUST00000036805, intron 3 of 5)	-1337	ENSMUSG00000020211	Sf3a2	protein_coding	splicing factor 3a, subunit 2 [Source:MGI Symbol;Acc:MGI:104912]
Htt_PeakRegion_09589_chr19_60500821_60500972	-1.99291	-2.06559	4.80504	0.0345099	0.362933	Intergenic	-32593	ENSMUSG00000045052	Prlhr	protein_coding	prolactin releasing hormone receptor [Source:MGI Symbol;Acc:MGI:2135956]
Htt_PeakRegion_03688_chr7_30553886_30555477	-0.612315	0.751321	4.8002	0.0345958	0.362933	TTS (ENSMUST00000043975)	797	ENSMUSG00000036854	Hspb6	protein_coding	heat shock protein, alpha-crystallin-related, B6 [Source:MGI Symbol;Acc:MGI:2685325]
Htt_PeakRegion_08378_chr16_35270090_35271699	-0.609265	0.688056	4.7991	0.0346154	0.362933	exon (ENSMUST00000114913, exon 6 of 21)	-35972	ENSMUSG00000084581	Gm25179	snRNA	predicted gene, 25179 [Source:MGI Symbol;Acc:MGI:5454956]
Htt_PeakRegion_07941_chr15_74690091_74690713	-0.911916	-0.342106	4.79862	0.0346239	0.362933	Intergenic	-17832	ENSMUSG00000022602	Arc	protein_coding	activity regulated cytoskeletal-associated protein [Source:MGI Symbol;Acc:MGI:88067]
Htt_PeakRegion_01646_chr3_96265048_96268601	-0.365969	1.92811	4.79766	0.034641	0.362933	TTS (ENSMUST00000177363)	-1829	ENSMUSG00000074403	H3c13	protein_coding	H3 clustered histone 13 [Source:MGI Symbol;Acc:MGI:2448351]
Htt_PeakRegion_07594_chr14_55110122_55113488	-0.336404	2.23436	4.7959	0.0346723	0.362933	exon (ENSMUST00000133954, exon 3 of 3)	-1247	ENSMUSG00000022208	Jph4	protein_coding	junctophilin 4 [Source:MGI Symbol;Acc:MGI:2443113]
Htt_PeakRegion_03761_chr7_45821128_45822301	-0.654205	0.468149	4.79577	0.0346745	0.362933	intron (ENSMUST00000071937, intron 1 of 2)	3041	ENSMUSG00000058743	Kcnj14	protein_coding	potassium inwardly-rectifying channel, subfamily J, member 14 [Source:MGI Symbol;Acc:MGI:2384820]
Htt_PeakRegion_02636_chr5_99298586_99298759	-1.76046	-1.90689	4.79485	0.0346909	0.362933	exon (ENSMUST00000146396, exon 4 of 4)	-45746	ENSMUSG00000029333	NA	NA	NA
Htt_PeakRegion_00697_chr2_31497933_31498659	-1.03689	-0.750386	4.79082	0.034763	0.362985	intron (ENSMUST00000126474, intron 1 of 3)	524	ENSMUSG00000076441	Ass1	protein_coding	argininosuccinate synthetase 1 [Source:MGI Symbol;Acc:MGI:88090]
Htt_PeakRegion_09289_chr19_4250056_4250541	-0.992109	-0.658963	4.78833	0.0348074	0.362985	Intergenic	13579	ENSMUSG00000099290	Mir6985	miRNA	microRNA 6985 [Source:MGI Symbol;Acc:MGI:5531101]
Htt_PeakRegion_01921_chr4_43527005_43527296	-1.37172	-1.36257	4.78784	0.0348162	0.362985	Intergenic	-3386	ENSMUSG00000028464	Tpm2	protein_coding	tropomyosin 2, beta [Source:MGI Symbol;Acc:MGI:98810]
Htt_PeakRegion_03830_chr7_64023838_64024356	1.09954	-0.984059	4.78009	0.0349553	0.364017	Intergenic	-33505	ENSMUSG00000093542	NA	NA	NA
Htt_PeakRegion_01341_chr2_180257226_180260082	-0.441634	1.57961	4.77469	0.0350525	0.364574	TTS (ENSMUST00000059080)	1118	ENSMUSG00000092827	Mir3091	miRNA	microRNA 3091 [Source:MGI Symbol;Acc:MGI:4834305]
Htt_PeakRegion_01939_chr4_46983687_46983859	2.18107	-2.1343	4.77223	0.0350968	0.364574	intron (ENSMUST00000107749, intron 1 of 18)	8100	ENSMUSG00000039809	Gabbr2	protein_coding	gamma-aminobutyric acid (GABA) B receptor, 2 [Source:MGI Symbol;Acc:MGI:2386030]
Htt_PeakRegion_07406_chr13_107720640_107726797	-0.299189	2.69178	4.77042	0.0351295	0.364574	TTS (ENSMUST00000105097)	36322	ENSMUSG00000102000	1700006H21Rik	lincRNA	RIKEN cDNA 1700006H21 gene [Source:MGI Symbol;Acc:MGI:1919507]
Htt_PeakRegion_00129_chr1_59660867_59661702	-1.06103	-0.777608	4.76494	0.0352286	0.365176	intron (ENSMUST00000191158, intron 1 of 3)	9454	ENSMUSG00000026021	Sumo1	protein_coding	small ubiquitin-like modifier 1 [Source:MGI Symbol;Acc:MGI:1197010]
Htt_PeakRegion_04304_chr8_54590929_54591712	-0.975222	-0.45843	4.76093	0.0353014	0.365176	intron (ENSMUST00000162770, intron 1 of 1)	-9460	ENSMUSG00000031518	Spata4	protein_coding	spermatogenesis associated 4 [Source:MGI Symbol;Acc:MGI:1916531]
Htt_PeakRegion_04874_chr9_63616249_63616954	-0.971686	-0.633872	4.76049	0.0353095	0.365176	intron (ENSMUST00000041551, intron 1 of 9)	13947	ENSMUSG00000037257	Aagab	protein_coding	alpha- and gamma-adaptin binding protein [Source:MGI Symbol;Acc:MGI:1914189]
Htt_PeakRegion_05482_chr10_80682324_80682551	-1.2277	-1.24393	4.75705	0.0353719	0.365176	exon (ENSMUST00000181866, exon 1 of 2)	600	ENSMUSG00000097889	NA	NA	NA
Htt_PeakRegion_09150_chr18_53465654_53466419	-0.835369	-0.0740008	4.75611	0.035389	0.365176	intron (ENSMUST00000154557, intron 1 of 6)	986	ENSMUSG00000069378	Prdm6	protein_coding	PR domain containing 6 [Source:MGI Symbol;Acc:MGI:2684938]
Htt_PeakRegion_06388_chr11_101157956_101160630	-0.461953	1.44478	4.75328	0.0354407	0.365218	intron (ENSMUST00000043654, intron 6 of 10)	3386	ENSMUSG00000045007	Tubg2	protein_coding	tubulin, gamma 2 [Source:MGI Symbol;Acc:MGI:2144208]
Htt_PeakRegion_05610_chr10_108276436_108276876	-1.2277	-1.24393	4.74875	0.0355234	0.365218	intron (ENSMUST00000070663, intron 25 of 25)	-55533	ENSMUSG00000035873	Pawr	protein_coding	PRKC, apoptosis, WT1, regulator [Source:MGI Symbol;Acc:MGI:2149961]
Htt_PeakRegion_05978_chr11_62603012_62605702	-0.38215	1.81649	4.74844	0.0355291	0.365218	promoter-TSS (ENSMUST00000104269)	-158	ENSMUSG00000077457	Snord65	snoRNA	small nucleolar RNA, C/D box 65 [Source:MGI Symbol;Acc:MGI:3819547]
Htt_PeakRegion_05119_chr9_108636549_108638759	-0.4894	1.20859	4.74706	0.0355543	0.365218	intron (ENSMUST00000193643, intron 3 of 6)	6446	ENSMUSG00000064145	Arih2	protein_coding	ariadne RBR E3 ubiquitin protein ligase 2 [Source:MGI Symbol;Acc:MGI:1344361]
Htt_PeakRegion_08652_chr17_24680458_24686586	-0.279151	2.7537	4.74342	0.0356211	0.36549	Intergenic	4677	ENSMUSG00000007021	Syngr3	protein_coding	synaptogyrin 3 [Source:MGI Symbol;Acc:MGI:1341881]
Htt_PeakRegion_03997_chr7_101540571_101541438	-0.877717	-0.36257	4.72928	0.0358815	0.367745	Intergenic	19860	ENSMUSG00000092517	Art2a	polymorphic_pseudogene	ADP-ribosyltransferase 2a [Source:MGI Symbol;Acc:MGI:107546]
Htt_PeakRegion_08490_chr16_90934815_90936967	-0.467317	1.29278	4.72423	0.0359751	0.367916	promoter-TSS (ENSMUST00000125519)	-964	ENSMUSG00000022972	Cfap298	protein_coding	cilia and flagella associate protien 298 [Source:MGI Symbol;Acc:MGI:1915251]
Htt_PeakRegion_02454_chr5_30950118_30957538	-0.285036	3.05311	4.724	0.0359794	0.367916	exon (ENSMUST00000074840, exon 9 of 9)	455	ENSMUSG00000006638	Abhd1	polymorphic_pseudogene	abhydrolase domain containing 1 [Source:MGI Symbol;Acc:MGI:1931013]
Htt_PeakRegion_00528_chr1_191761048_191762389	-0.636504	0.530515	4.71086	0.0362239	0.369721	TTS (ENSMUST00000180108)	584	ENSMUSG00000095504	Gm22446	snRNA	predicted gene, 22446 [Source:MGI Symbol;Acc:MGI:5452223]
Htt_PeakRegion_06369_chr11_100730290_100731213	-0.822241	-0.17897	4.71013	0.0362376	0.369721	promoter-TSS (ENSMUST00000155843)	-537	ENSMUSG00000019173	Rab5c	protein_coding	RAB5C, member RAS oncogene family [Source:MGI Symbol;Acc:MGI:105306]
Htt_PeakRegion_06421_chr11_102016591_102017612	-0.631263	0.54157	4.70641	0.0363072	0.369779	TTS (ENSMUST00000107167)	-6692	ENSMUSG00000052373	Mpp3	protein_coding	membrane protein, palmitoylated 3 (MAGUK p55 subfamily member 3) [Source:MGI Symbol;Acc:MGI:1328354]
Htt_PeakRegion_03317_chr6_91749169_91751052	-0.493012	1.21895	4.7001	0.0364257	0.369779	intron (ENSMUST00000032185, intron 12 of 14)	46133	ENSMUSG00000030098	Grip2	protein_coding	glutamate receptor interacting protein 2 [Source:MGI Symbol;Acc:MGI:2681173]
Htt_PeakRegion_08862_chr17_46859236_46860543	-0.513471	1.03562	4.69871	0.0364517	0.369779	Intergenic	-28477	ENSMUSG00000036568	Bicral	protein_coding	BRD4 interacting chromatin remodeling complex associated protein like [Source:MGI Symbol;Acc:MGI:2673855]
Htt_PeakRegion_06344_chr11_98764001_98764994	-0.707772	0.25634	4.69853	0.0364552	0.369779	exon (ENSMUST00000103139, exon 9 of 9)	5928	ENSMUSG00000020889	Nr1d1	protein_coding	nuclear receptor subfamily 1, group D, member 1 [Source:MGI Symbol;Acc:MGI:2444210]
Htt_PeakRegion_04090_chr7_126964560_126965735	-0.675825	0.450661	4.69802	0.0364647	0.369779	intron (ENSMUST00000106335, intron 12 of 16)	-2595	ENSMUSG00000030683	Sez6l2	protein_coding	seizure related 6 homolog like 2 [Source:MGI Symbol;Acc:MGI:2385295]
Htt_PeakRegion_01602_chr3_90341763_90342165	-1.2862	-1.34211	4.69492	0.0365232	0.369779	exon (ENSMUST00000049382, exon 1 of 10)	310	ENSMUSG00000042390	Gatad2b	protein_coding	GATA zinc finger domain containing 2B [Source:MGI Symbol;Acc:MGI:2443225]
Htt_PeakRegion_08177_chr15_102471182_102480180	-0.244601	3.41128	4.6917	0.0365839	0.369779	intron (ENSMUST00000108838, intron 5 of 13)	5049	ENSMUSG00000056851	Pcbp2	protein_coding	poly(rC) binding protein 2 [Source:MGI Symbol;Acc:MGI:108202]
Htt_PeakRegion_06476_chr11_105838757_105839446	-0.884385	-0.116814	4.68913	0.0366325	0.369779	intron (ENSMUST00000100330, intron 9 of 25)	-36803	ENSMUSG00000081270	Gm11653	processed_pseudogene	predicted gene 11653 [Source:MGI Symbol;Acc:MGI:3651873]
Htt_PeakRegion_09303_chr19_4732856_4733569	-0.88561	-0.272685	4.68687	0.0366753	0.369779	intron (ENSMUST00000008991, intron 12 of 36)	22005	ENSMUSG00000067889	Sptbn2	protein_coding	spectrin beta, non-erythrocytic 2 [Source:MGI Symbol;Acc:MGI:1313261]
Htt_PeakRegion_05222_chr9_124268589_124269803	-0.484519	1.22239	4.68602	0.0366913	0.369779	Intergenic	42703	ENSMUSG00000074829	2010315B03Rik	protein_coding	RIKEN cDNA 2010315B03 gene [Source:MGI Symbol;Acc:MGI:1919321]
Htt_PeakRegion_02723_chr5_115292121_115301416	-0.254335	3.31952	4.68377	0.036734	0.369779	TTS (ENSMUST00000009157)	2666	ENSMUSG00000009013	Dynll1	protein_coding	dynein light chain LC8-type 1 [Source:MGI Symbol;Acc:MGI:1861457]
Htt_PeakRegion_08139_chr15_100085275_100085990	-0.830733	-0.225067	4.68104	0.0367858	0.369779	intron (ENSMUST00000100203, intron 1 of 37)	46969	ENSMUSG00000023026	Dip2b	protein_coding	disco interacting protein 2 homolog B [Source:MGI Symbol;Acc:MGI:2145977]
Htt_PeakRegion_05644_chr10_117711177_117712159	-0.770877	0.144771	4.67945	0.036816	0.369779	promoter-TSS (ENSMUST00000020408)	-910	ENSMUSG00000020184	Mdm2	protein_coding	transformed mouse 3T3 cell double minute 2 [Source:MGI Symbol;Acc:MGI:96952]
Htt_PeakRegion_02128_chr4_126932558_126933265	-0.889883	-0.415038	4.67933	0.0368184	0.369779	intron (ENSMUST00000154821, intron 1 of 1)	-7351	ENSMUSG00000042446	Zmym4	protein_coding	zinc finger, MYM-type 4 [Source:MGI Symbol;Acc:MGI:1915035]
Htt_PeakRegion_08975_chr17_84707005_84707531	-1.15754	-1	4.67738	0.0368554	0.369779	intron (ENSMUST00000112308, intron 35 of 37)	23916	ENSMUSG00000024120	Lrpprc	protein_coding	leucine-rich PPR-motif containing [Source:MGI Symbol;Acc:MGI:1919666]
Htt_PeakRegion_03815_chr7_59773418_59773995	-0.457943	1.34104	4.67221	0.0369541	0.370321	TTS (ENSMUST00000178741)	576	ENSMUSG00000095045	Gm22851	snoRNA	predicted gene, 22851 [Source:MGI Symbol;Acc:MGI:5452628]
Htt_PeakRegion_02379_chr5_7557571_7557713	-1.6477	-1.848	4.66921	0.0370115	0.370321	Intergenic	-157280	ENSMUSG00000098077	Gm4960	processed_pseudogene	predicted gene 4960 [Source:MGI Symbol;Acc:MGI:3647275]
Htt_PeakRegion_00536_chr1_192971312_192971851	-1.03808	-0.791414	4.66614	0.0370703	0.370321	intron (ENSMUST00000191907, intron 2 of 2)	26992	ENSMUSG00000089158	Gm23583	misc_RNA	predicted gene, 23583 [Source:MGI Symbol;Acc:MGI:5453360]
Htt_PeakRegion_05511_chr10_81169677_81177459	-0.248544	3.14658	4.66599	0.037073	0.370321	Intergenic	-3063	ENSMUSG00000034994	Eef2	protein_coding	eukaryotic translation elongation factor 2 [Source:MGI Symbol;Acc:MGI:95288]
Htt_PeakRegion_05669_chr10_124444912_124445028	1.99291	-2.06559	4.65778	0.0372308	0.371094	Intergenic	-10089	ENSMUSG00000089619	Gm23777	misc_RNA	predicted gene, 23777 [Source:MGI Symbol;Acc:MGI:5453554]
Htt_PeakRegion_00298_chr1_131356987_131357062	-1.76046	-1.90689	4.6577	0.0372323	0.371094	intron (ENSMUST00000186543, intron 5 of 21)	7039	ENSMUSG00000026425	Srgap2	protein_coding	SLIT-ROBO Rho GTPase activating protein 2 [Source:MGI Symbol;Acc:MGI:109605]
Htt_PeakRegion_02191_chr4_133118787_133119978	-0.684352	0.328326	4.6495	0.0373906	0.371387	Intergenic	-11122	ENSMUSG00000028868	Wasf2	protein_coding	WAS protein family, member 2 [Source:MGI Symbol;Acc:MGI:1098641]
Htt_PeakRegion_04899_chr9_66434026_66436218	-0.487981	1.31228	4.64439	0.0374895	0.371387	intron (ENSMUST00000042824, intron 30 of 77)	-6789	ENSMUSG00000038664	Herc1	protein_coding	HECT and RLD domain containing E3 ubiquitin protein ligase family member 1 [Source:MGI Symbol;Acc:MGI:2384589]
Htt_PeakRegion_07286_chr13_77863723_77863989	-1.67764	-0.561116	4.64207	0.0375347	0.371387	intron (ENSMUST00000163257, intron 6 of 10)	155166	ENSMUSG00000064138	Fam172a	protein_coding	family with sequence similarity 172, member A [Source:MGI Symbol;Acc:MGI:1915925]
Htt_PeakRegion_08373_chr16_35157098_35160792	-0.339628	2.16099	4.64013	0.0375722	0.371387	intron (ENSMUST00000114913, intron 1 of 20)	4068	ENSMUSG00000022840	Adcy5	protein_coding	adenylate cyclase 5 [Source:MGI Symbol;Acc:MGI:99673]
Htt_PeakRegion_04089_chr7_126936770_126941093	-0.31198	2.39841	4.64008	0.0375732	0.371387	intron (ENSMUST00000141369, intron 1 of 1)	-3116	ENSMUSG00000030685	Kctd13	protein_coding	potassium channel tetramerisation domain containing 13 [Source:MGI Symbol;Acc:MGI:1923739]
Htt_PeakRegion_06790_chr12_43682616_43682812	-1.94391	-1.93726	4.63837	0.0376066	0.371387	Intergenic	-60323	ENSMUSG00000065004	Gm26326	snoRNA	predicted gene, 26326 [Source:MGI Symbol;Acc:MGI:5456103]
Htt_PeakRegion_07098_chr13_4330563_4330710	-1.76046	-1.90689	4.63819	0.03761	0.371387	Intergenic	-51204	ENSMUSG00000021211	Akr1c12	protein_coding	aldo-keto reductase family 1, member C12 [Source:MGI Symbol;Acc:MGI:1351661]
Htt_PeakRegion_01640_chr3_96171613_96172426	-0.677802	0.341037	4.63791	0.0376156	0.371387	promoter-TSS (ENSMUST00000076372)	-312	ENSMUSG00000068856	Sf3b4	protein_coding	splicing factor 3b, subunit 4 [Source:MGI Symbol;Acc:MGI:109580]
Htt_PeakRegion_07244_chr13_55477576_55480889	-0.336888	2.18763	4.63524	0.0376676	0.371387	intron (ENSMUST00000135705, intron 8 of 11)	-1457	ENSMUSG00000098341	Mir6944	miRNA	microRNA 6944 [Source:MGI Symbol;Acc:MGI:5531092]
Htt_PeakRegion_03762_chr7_46066825_46067322	-1.16391	-1.04891	4.63409	0.03769	0.371387	intron (ENSMUST00000033121, intron 20 of 30)	8618	ENSMUSG00000030835	Nomo1	protein_coding	nodal modulator 1 [Source:MGI Symbol;Acc:MGI:2385850]
Htt_PeakRegion_04125_chr7_127906469_127914808	-0.272653	3.03562	4.63167	0.0377373	0.371387	TTS (ENSMUST00000071056)	-1878	ENSMUSG00000030801	Kat8	protein_coding	K(lysine) acetyltransferase 8 [Source:MGI Symbol;Acc:MGI:1915023]
Htt_PeakRegion_06707_chr12_4292016_4292048	-1.50901	-1.71049	4.62984	0.037773	0.371387	intron (ENSMUST00000085814, intron 12 of 22)	-55615	ENSMUSG00000088207	Gm23756	rRNA	predicted gene, 23756 [Source:MGI Symbol;Acc:MGI:5453533]
Htt_PeakRegion_07061_chr12_111705562_111713211	-0.283979	2.87009	4.62805	0.0378081	0.371387	TTS (ENSMUST00000054636)	3540	ENSMUSG00000049792	Bag5	protein_coding	BCL2-associated athanogene 5 [Source:MGI Symbol;Acc:MGI:1917619]
Htt_PeakRegion_06397_chr11_101359711_101360234	-1.18655	-1.20645	4.625	0.0378679	0.371387	Intergenic	-6428	ENSMUSG00000082478	Gm11619	processed_pseudogene	predicted gene 11619 [Source:MGI Symbol;Acc:MGI:3649910]
Htt_PeakRegion_00409_chr1_164432056_164441996	-0.228658	3.56004	4.6234	0.0378992	0.371387	TTS (ENSMUST00000027863)	6693	ENSMUSG00000026576	Atp1b1	protein_coding	ATPase, Na+/K+ transporting, beta 1 polypeptide [Source:MGI Symbol;Acc:MGI:88108]
Htt_PeakRegion_09320_chr19_5112228_5112674	-0.88718	-0.447459	4.62209	0.0379249	0.371387	promoter-TSS (ENSMUST00000149806)	-467	ENSMUSG00000024862	Klc2	protein_coding	kinesin light chain 2 [Source:MGI Symbol;Acc:MGI:107953]
Htt_PeakRegion_01181_chr2_152330326_152330735	-0.992109	-0.658963	4.62038	0.0379585	0.371387	intron (ENSMUST00000129590, intron 2 of 4)	1853	ENSMUSG00000027466	Rbck1	protein_coding	RanBP-type and C3HC4-type zinc finger containing 1 [Source:MGI Symbol;Acc:MGI:1344372]
Htt_PeakRegion_04974_chr9_78472761_78483460	-0.218248	3.75013	4.61569	0.0380508	0.371449	TTS (ENSMUST00000042235)	524	ENSMUSG00000076138	Gm26377	miRNA	predicted gene, 26377 [Source:MGI Symbol;Acc:MGI:5456154]
Htt_PeakRegion_05892_chr11_50373807_50391586	-0.186979	4.49541	4.61306	0.0381028	0.371449	promoter-TSS (ENSMUST00000132715)	-250	ENSMUSG00000007850	Hnrnph1	protein_coding	heterogeneous nuclear ribonucleoprotein H1 [Source:MGI Symbol;Acc:MGI:1891925]
Htt_PeakRegion_09322_chr19_5162144_5164078	-0.537365	0.95109	4.6101	0.0381613	0.371449	intron (ENSMUST00000025786, intron 2 of 23)	38192	ENSMUSG00000098803	Gm27468	miRNA	predicted gene, 27468 [Source:MGI Symbol;Acc:MGI:5530850]
Htt_PeakRegion_08665_chr17_25012282_25013283	-0.738036	0.0855755	4.60889	0.0381853	0.371449	intron (ENSMUST00000073337, intron 2 of 20)	2447	ENSMUSG00000038002	Cramp1l	protein_coding	cramped chromatin regulator homolog 1 [Source:MGI Symbol;Acc:MGI:1930190]
Htt_PeakRegion_01462_chr3_56300767_56301202	-1.37172	-1.36257	4.60797	0.0382034	0.371449	Intergenic	-117284	ENSMUSG00000027799	Nbea	protein_coding	neurobeachin [Source:MGI Symbol;Acc:MGI:1347075]
Htt_PeakRegion_03488_chr6_134533148_134534439	-0.68962	0.473931	4.60612	0.0382401	0.371449	intron (ENSMUST00000126836, intron 1 of 3)	33119	ENSMUSG00000030201	Lrp6	protein_coding	low density lipoprotein receptor-related protein 6 [Source:MGI Symbol;Acc:MGI:1298218]
Htt_PeakRegion_05989_chr11_67355152_67355310	-1.6936	-0.763933	4.60533	0.0382557	0.371449	intron (ENSMUST00000180845, intron 26 of 40)	-8859	ENSMUSG00000084567	Gm26476	misc_RNA	predicted gene, 26476 [Source:MGI Symbol;Acc:MGI:5456253]
Htt_PeakRegion_06509_chr11_107048156_107051390	-0.297628	2.69921	4.60346	0.0382929	0.371449	intron (ENSMUST00000133317, intron 1 of 1)	-2498	ENSMUSG00000040481	Bptf	protein_coding	bromodomain PHD finger transcription factor [Source:MGI Symbol;Acc:MGI:2444008]
Htt_PeakRegion_09535_chr19_46193029_46193409	-1.28993	-1.20645	4.59212	0.0385187	0.37324	intron (ENSMUST00000177406, intron 3 of 18)	12639	ENSMUSG00000093525	Gm8974	processed_pseudogene	predicted gene 8974 [Source:MGI Symbol;Acc:MGI:3648532]
Htt_PeakRegion_09265_chr18_89057276_89057338	-2.52124	-2.40439	4.58622	0.0386369	0.373985	intron (ENSMUST00000023828, intron 28 of 48)	85277	ENSMUSG00000098676	Mir6359	miRNA	microRNA 6359 [Source:MGI Symbol;Acc:MGI:5530710]
Htt_PeakRegion_04654_chr9_21398535_21402299	-0.388461	1.79355	4.58404	0.0386805	0.374008	intron (ENSMUST00000067646, intron 17 of 19)	11303	ENSMUSG00000097665	Gm16853	antisense	predicted gene, 16853 [Source:MGI Symbol;Acc:MGI:4439777]
Htt_PeakRegion_03008_chr5_143936580_143937167	-0.919638	-0.491853	4.58136	0.0387344	0.374023	promoter-TSS (ENSMUST00000169758)	-209	ENSMUSG00000075569	Rsph10b	protein_coding	radial spoke head 10 homolog B (Chlamydomonas) [Source:MGI Symbol;Acc:MGI:1922386]
Htt_PeakRegion_00661_chr2_29752225_29752660	-1.23912	-1.30203	4.57644	0.0388335	0.374023	Intergenic	-5193	ENSMUSG00000079497	Gm13420	protein_coding	predicted gene 13420 [Source:MGI Symbol;Acc:MGI:3649917]
Htt_PeakRegion_06293_chr11_97454716_97458033	-0.403653	1.80735	4.57583	0.0388458	0.374023	intron (ENSMUST00000142465, intron 4 of 18)	4245	ENSMUSG00000049807	Arhgap23	protein_coding	Rho GTPase activating protein 23 [Source:MGI Symbol;Acc:MGI:3697726]
Htt_PeakRegion_03609_chr7_24309324_24309661	-1.2277	-1.24393	4.57576	0.0388472	0.374023	promoter-TSS (ENSMUST00000146817)	-97	ENSMUSG00000074282	Zfp94	protein_coding	zinc finger protein 94 [Source:MGI Symbol;Acc:MGI:107610]
Htt_PeakRegion_00833_chr2_70714577_70716198	-0.600959	0.657894	4.5623	0.0391196	0.376246	TTS (ENSMUST00000152738)	2516	ENSMUSG00000041997	Tlk1	protein_coding	tousled-like kinase 1 [Source:MGI Symbol;Acc:MGI:2441683]
Htt_PeakRegion_09398_chr19_10397369_10399482	-0.554675	0.930211	4.55912	0.0391843	0.376468	intron (ENSMUST00000169121, intron 1 of 10)	-6691	ENSMUSG00000097862	NA	NA	NA
Htt_PeakRegion_05089_chr9_107696293_107696734	-1.06306	-0.819428	4.55081	0.039354	0.377421	intron (ENSMUST00000194039, intron 2 of 16)	-3800	ENSMUSG00000034684	Sema3f	protein_coding	sema domain, immunoglobulin domain (Ig), short basic domain, secreted, (semaphorin) 3F [Source:MGI Symbol;Acc:MGI:1096347]
Htt_PeakRegion_00815_chr2_65483496_65483722	-1.89214	-1.96829	4.54729	0.039426	0.377421	intron (ENSMUST00000100069, intron 18 of 26)	14990	ENSMUSG00000057182	Scn3a	protein_coding	sodium channel, voltage-gated, type III, alpha [Source:MGI Symbol;Acc:MGI:98249]
Htt_PeakRegion_01810_chr3_146767553_146771043	-0.352085	2.03171	4.5467	0.0394381	0.377421	intron (ENSMUST00000102515, intron 1 of 9)	963	ENSMUSG00000005034	Prkacb	protein_coding	protein kinase, cAMP dependent, catalytic, beta [Source:MGI Symbol;Acc:MGI:97594]
Htt_PeakRegion_04966_chr9_75520820_75522670	-0.583328	0.673054	4.54612	0.0394501	0.377421	intron (ENSMUST00000072232, intron 3 of 9)	37912	ENSMUSG00000058587	Tmod3	protein_coding	tropomodulin 3 [Source:MGI Symbol;Acc:MGI:1355315]
Htt_PeakRegion_04614_chr8_127601008_127601343	-1.2277	-1.24393	4.5377	0.0396231	0.37842	intron (ENSMUST00000162665, intron 23 of 24)	3470	ENSMUSG00000088580	Gm22968	rRNA	predicted gene, 22968 [Source:MGI Symbol;Acc:MGI:5452745]
Htt_PeakRegion_06178_chr11_83367897_83368006	-1.89214	-1.96829	4.53698	0.039638	0.37842	promoter-TSS (ENSMUST00000104029)	-951	ENSMUSG00000077217	Gm23951	snoRNA	predicted gene, 23951 [Source:MGI Symbol;Acc:MGI:5453728]
Htt_PeakRegion_07866_chr15_37971018_37971961	-0.644247	0.462343	4.52933	0.039796	0.379528	intron (ENSMUST00000110336, intron 57 of 58)	-10172	ENSMUSG00000022292	Rrm2b	protein_coding	ribonucleotide reductase M2 B (TP53 inducible) [Source:MGI Symbol;Acc:MGI:2155865]
Htt_PeakRegion_03390_chr6_115964554_115965567	-0.758637	0.137503	4.51659	0.0400608	0.381652	intron (ENSMUST00000015511, intron 20 of 35)	4365	ENSMUSG00000030123	Plxnd1	protein_coding	plexin D1 [Source:MGI Symbol;Acc:MGI:2154244]
Htt_PeakRegion_06865_chr12_70242426_70245818	-0.424985	1.66802	4.51404	0.0401141	0.381758	TTS (ENSMUST00000110520)	-12634	ENSMUSG00000021069	Pygl	protein_coding	liver glycogen phosphorylase [Source:MGI Symbol;Acc:MGI:97829]
Htt_PeakRegion_01457_chr3_55985839_55987824	-0.596054	0.7176	4.50451	0.0403136	0.382846	intron (ENSMUST00000029374, intron 28 of 57)	-29919	ENSMUSG00000077276	Gm22784	snoRNA	predicted gene, 22784 [Source:MGI Symbol;Acc:MGI:5452561]
Htt_PeakRegion_03767_chr7_46793210_46793448	-1.50901	-1.71049	4.5039	0.0403265	0.382846	intron (ENSMUST00000152759, intron 1 of 5)	-2253	ENSMUSG00000014418	Hps5	protein_coding	HPS5, biogenesis of lysosomal organelles complex 2 subunit 2 [Source:MGI Symbol;Acc:MGI:2180307]
Htt_PeakRegion_05466_chr10_80214077_80214471	-0.846268	-0.352302	4.5024	0.0403581	0.382846	Intergenic	-12160	ENSMUSG00000020156	Pwwp3a	protein_coding	PWWP domain containing 3A, DNA repair factor [Source:MGI Symbol;Acc:MGI:1915364]
Htt_PeakRegion_05516_chr10_81205305_81205817	-0.781977	-0.0824624	4.50053	0.0403974	0.382846	exon (ENSMUST00000047408, exon 13 of 13)	-3524	ENSMUSG00000004939	Nmrk2	protein_coding	nicotinamide riboside kinase 2 [Source:MGI Symbol;Acc:MGI:1916814]
Htt_PeakRegion_01274_chr2_164840593_164842314	-0.52282	0.942775	4.49157	0.0405865	0.383091	TTS (ENSMUST00000017904)	4272	ENSMUSG00000017760	Ctsa	protein_coding	cathepsin A [Source:MGI Symbol;Acc:MGI:97748]
Htt_PeakRegion_05354_chr10_45481228_45481532	-1.272	-1.2824	4.49061	0.0406067	0.383091	Intergenic	-11179	ENSMUSG00000063804	Lin28b	protein_coding	lin-28 homolog B (C. elegans) [Source:MGI Symbol;Acc:MGI:3584032]
Htt_PeakRegion_01176_chr2_152035398_152035540	1.68566	-1.71049	4.4901	0.0406177	0.383091	Intergenic	35572	ENSMUSG00000027463	Slc52a3	protein_coding	solute carrier protein family 52, member 3 [Source:MGI Symbol;Acc:MGI:1916948]
Htt_PeakRegion_08286_chr16_17523887_17524800	-0.874839	-0.393821	4.48717	0.0406796	0.383091	promoter-TSS (ENSMUST00000142393)	284	ENSMUSG00000022761	Lztr1	protein_coding	leucine-zipper-like transcriptional regulator, 1 [Source:MGI Symbol;Acc:MGI:1914113]
Htt_PeakRegion_05637_chr10_111480361_111481444	-0.825715	-0.152003	4.48445	0.0407373	0.383091	promoter-TSS (ENSMUST00000157194)	286	ENSMUSG00000058799	Nap1l1	protein_coding	nucleosome assembly protein 1-like 1 [Source:MGI Symbol;Acc:MGI:1855693]
Htt_PeakRegion_00469_chr1_179792532_179792785	-1.6477	-1.848	4.48439	0.0407388	0.383091	TTS (ENSMUST00000192645)	3486	ENSMUSG00000026491	Ahctf1	protein_coding	AT hook containing transcription factor 1 [Source:MGI Symbol;Acc:MGI:1915033]
Htt_PeakRegion_09206_chr18_67141323_67143024	-0.547905	0.946939	4.48411	0.0407446	0.383091	intron (ENSMUST00000076605, intron 4 of 11)	8348	ENSMUSG00000024524	Gnal	protein_coding	guanine nucleotide binding protein, alpha stimulating, olfactory type [Source:MGI Symbol;Acc:MGI:95774]
Htt_PeakRegion_00063_chr1_38014737_38014909	-1.99291	-2.06559	4.48331	0.0407616	0.383091	intron (ENSMUST00000192548, intron 1 of 21)	16694	ENSMUSG00000026083	Eif5b	protein_coding	eukaryotic translation initiation factor 5B [Source:MGI Symbol;Acc:MGI:2441772]
Htt_PeakRegion_00562_chr2_6770462_6773573	-0.453579	1.61143	4.47918	0.0408496	0.383357	intron (ENSMUST00000183209, intron 2 of 13)	-49802	ENSMUSG00000002107	Celf2	protein_coding	CUGBP, Elav-like family member 2 [Source:MGI Symbol;Acc:MGI:1338822]
Htt_PeakRegion_03890_chr7_81294888_81295863	-0.846574	-0.0909739	4.47797	0.0408755	0.383357	promoter-TSS (ENSMUST00000128154)	-331	ENSMUSG00000025584	Pde8a	protein_coding	phosphodiesterase 8A [Source:MGI Symbol;Acc:MGI:1277116]
Htt_PeakRegion_05083_chr9_107440442_107440689	-1.40319	-1.58496	4.47603	0.0409168	0.383357	intron (ENSMUST00000170737, intron 2 of 37)	4465	ENSMUSG00000091425	Gm17118	antisense	predicted gene 17118 [Source:MGI Symbol;Acc:MGI:4937945]
Htt_PeakRegion_06702_chr12_4081655_4082444	-0.829057	-0.125531	4.45749	0.0413146	0.386109	promoter-TSS (ENSMUST00000020986)	-524	ENSMUSG00000020657	Dnajc27	protein_coding	DnaJ heat shock protein family (Hsp40) member C27 [Source:MGI Symbol;Acc:MGI:2443036]
Htt_PeakRegion_00718_chr2_32444668_32445586	-0.799424	-0.143125	4.45724	0.0413201	0.386109	intron (ENSMUST00000113310, intron 1 of 9)	-5330	ENSMUSG00000039164	Naif1	protein_coding	nuclear apoptosis inducing factor 1 [Source:MGI Symbol;Acc:MGI:1918504]
Htt_PeakRegion_02368_chr4_155927249_155927985	-0.77981	-0.0161199	4.45639	0.0413384	0.386109	Intergenic	15987	ENSMUSG00000096174	Gm22991	miRNA	predicted gene, 22991 [Source:MGI Symbol;Acc:MGI:5452768]
Htt_PeakRegion_01447_chr3_51253581_51255673	-0.535153	0.887525	4.45429	0.0413838	0.386135	TTS (ENSMUST00000062009)	5614	ENSMUSG00000037174	Elf2	protein_coding	E74-like factor 2 [Source:MGI Symbol;Acc:MGI:1916507]
Htt_PeakRegion_08319_chr16_23105592_23121673	-0.185546	4.33151	4.44843	0.0415106	0.386887	TTS (ENSMUST00000023598)	1111	ENSMUSG00000022881	Rfc4	protein_coding	replication factor C (activator 1) 4 [Source:MGI Symbol;Acc:MGI:2146571]
Htt_PeakRegion_01049_chr2_121157338_121159176	-0.629341	0.736965	4.44662	0.0415498	0.386887	TTS (ENSMUST00000110661)	6177	ENSMUSG00000050619	Zscan29	protein_coding	zinc finger SCAN domains 29 [Source:MGI Symbol;Acc:MGI:2139317]
Htt_PeakRegion_05705_chr10_127541761_127542267	-1.18383	-0.984059	4.44261	0.0416371	0.38709	TTS (ENSMUST00000145947)	1194	ENSMUSG00000040249	Lrp1	protein_coding	low density lipoprotein receptor-related protein 1 [Source:MGI Symbol;Acc:MGI:96828]
Htt_PeakRegion_02521_chr5_36959417_36959655	-1.07006	-0.952694	4.44169	0.041657	0.38709	Intergenic	17420	ENSMUSG00000039474	Wfs1	protein_coding	wolframin ER transmembrane glycoprotein [Source:MGI Symbol;Acc:MGI:1328355]
Htt_PeakRegion_02132_chr4_127236532_127239035	-0.447709	1.37233	4.43868	0.0417227	0.387303	TTS (ENSMUST00000046659)	-6000	ENSMUSG00000042380	Smim12	protein_coding	small integral membrane protein 12 [Source:MGI Symbol;Acc:MGI:1933141]
Htt_PeakRegion_07078_chr12_112946085_112946174	-1.7087	-1.93726	4.43142	0.0418813	0.388351	TTS (ENSMUST00000181436)	-4012	ENSMUSG00000002804	Nudt14	protein_coding	nudix (nucleoside diphosphate linked moiety X)-type motif 14 [Source:MGI Symbol;Acc:MGI:1913424]
Htt_PeakRegion_01180_chr2_152312044_152318420	-0.274694	2.81307	4.42916	0.0419308	0.388351	Intergenic	7033	ENSMUSG00000027465	Tbc1d20	protein_coding	TBC1 domain family, member 20 [Source:MGI Symbol;Acc:MGI:1914481]
Htt_PeakRegion_07387_chr13_101496423_101496718	-1.50901	-1.71049	4.42758	0.0419654	0.388351	Intergenic	-53320	ENSMUSG00000103437	Gm36994	TEC	predicted gene, 36994 [Source:MGI Symbol;Acc:MGI:5610222]
Htt_PeakRegion_04369_chr8_70774242_70774440	1.33939	-1.53766	4.42333	0.0420588	0.388351	TTS (ENSMUST00000142370)	346	ENSMUSG00000031834	Pik3r2	protein_coding	phosphoinositide-3-kinase regulatory subunit 2 [Source:MGI Symbol;Acc:MGI:1098772]
Htt_PeakRegion_01792_chr3_140379658_140379956	1.64177	-1.73697	4.42284	0.0420698	0.388351	Intergenic	351558	ENSMUSG00000099169	Mir7j	miRNA	microRNA 7j [Source:MGI Symbol;Acc:MGI:5531098]
Htt_PeakRegion_07696_chr14_70467799_70471080	-0.352629	1.96347	4.41884	0.0421578	0.388351	TTS (ENSMUST00000003561)	10917	ENSMUSG00000003469	Phyhip	protein_coding	phytanoyl-CoA hydroxylase interacting protein [Source:MGI Symbol;Acc:MGI:1860417]
Htt_PeakRegion_02385_chr5_9725709_9725921	-1.5965	-1.76393	4.41708	0.0421966	0.388351	promoter-TSS (ENSMUST00000004076)	-463	ENSMUSG00000003974	Grm3	protein_coding	glutamate receptor, metabotropic 3 [Source:MGI Symbol;Acc:MGI:1351340]
Htt_PeakRegion_09621_chrX_142950538_142950592	-2.7855	-2.58496	4.41652	0.042209	0.388351	intron (ENSMUST00000041317, intron 1 of 5)	16163	ENSMUSG00000042225	Ammecr1	protein_coding	Alport syndrome, mental retardation, midface hypoplasia and elliptocytosis chromosomal region gene 1 [Source:MGI Symbol;Acc:MGI:1860206]
Htt_PeakRegion_09491_chr19_40475618_40475831	-1.20547	-1.32193	4.41596	0.0422213	0.388351	Intergenic	-73458	ENSMUSG00000025006	Sorbs1	protein_coding	sorbin and SH3 domain containing 1 [Source:MGI Symbol;Acc:MGI:700014]
Htt_PeakRegion_00381_chr1_156036692_156037138	-1.01345	-0.684498	4.40986	0.0423563	0.388891	promoter-TSS (ENSMUST00000027738)	-435	ENSMUSG00000026466	Tor1aip1	protein_coding	torsin A interacting protein 1 [Source:MGI Symbol;Acc:MGI:3582693]
Htt_PeakRegion_06670_chr11_120770570_120771573	-0.766053	-0.0242477	4.40914	0.0423723	0.388891	Intergenic	5762	ENSMUSG00000083618	Gm11771	unprocessed_pseudogene	predicted gene 11771 [Source:MGI Symbol;Acc:MGI:3652201]
Htt_PeakRegion_02361_chr4_155820816_155823838	-0.374705	1.79124	4.40433	0.0424791	0.388891	TTS (ENSMUST00000129850)	8830	ENSMUSG00000029068	Ccnl2	protein_coding	cyclin L2 [Source:MGI Symbol;Acc:MGI:1927119]
Htt_PeakRegion_06053_chr11_70045475_70051415	-0.275371	2.87992	4.40289	0.0425112	0.388891	Intergenic	4248	ENSMUSG00000020886	Dlg4	protein_coding	discs large MAGUK scaffold protein 4 [Source:MGI Symbol;Acc:MGI:1277959]
Htt_PeakRegion_01253_chr2_159159620_159159856	1.72825	-1.6845	4.40245	0.042521	0.388891	Intergenic	20377	ENSMUSG00000077188	Gm25090	snoRNA	predicted gene, 25090 [Source:MGI Symbol;Acc:MGI:5454867]
Htt_PeakRegion_06302_chr11_97666015_97666855	-0.642287	0.384664	4.40144	0.0425436	0.388891	intron (ENSMUST00000155835, intron 4 of 20)	1434	ENSMUSG00000038437	Mllt6	protein_coding	myeloid/lymphoid or mixed-lineage leukemia; translocated to, 6 [Source:MGI Symbol;Acc:MGI:1935145]
Htt_PeakRegion_04372_chr8_70786891_70788637	-0.583385	0.722466	4.39803	0.0426195	0.388891	exon (ENSMUST00000166004, exon 9 of 26)	4669	ENSMUSG00000031833	Mast3	protein_coding	microtubule associated serine/threonine kinase 3 [Source:MGI Symbol;Acc:MGI:2683541]
Htt_PeakRegion_08655_chr17_24721593_24725382	-0.312376	2.35364	4.39785	0.0426235	0.388891	promoter-TSS (ENSMUST00000141324)	-582	ENSMUSG00000040048	Ndufb10	protein_coding	NADH:ubiquinone oxidoreductase subunit B10 [Source:MGI Symbol;Acc:MGI:1915592]
Htt_PeakRegion_07636_chr14_63144369_63145291	-0.656004	0.328326	4.39261	0.0427406	0.389383	TTS (ENSMUST00000054963)	22368	ENSMUSG00000021939	Ctsb	protein_coding	cathepsin B [Source:MGI Symbol;Acc:MGI:88561]
Htt_PeakRegion_04315_chr8_63118362_63119645	-0.721937	0.173483	4.39018	0.0427952	0.389383	intron (ENSMUST00000138398, intron 4 of 5)	-10197	ENSMUSG00000088419	Gm24236	snoRNA	predicted gene, 24236 [Source:MGI Symbol;Acc:MGI:5454013]
Htt_PeakRegion_06656_chr11_120340306_120348467	-0.228379	3.41729	4.38968	0.0428063	0.389383	Intergenic	2432	ENSMUSG00000093264	Gm23419	miRNA	predicted gene, 23419 [Source:MGI Symbol;Acc:MGI:5453196]
Htt_PeakRegion_08730_chr17_29833559_29834036	-1.09588	-0.937264	4.38314	0.0429534	0.390124	intron (ENSMUST00000171691, intron 14 of 16)	1560	ENSMUSG00000043557	Mdga1	protein_coding	MAM domain containing glycosylphosphatidylinositol anchor 1 [Source:MGI Symbol;Acc:MGI:1922012]
Htt_PeakRegion_01994_chr4_89401652_89401949	-1.81043	-1.87714	4.37883	0.0430505	0.390124	Intergenic	19844	ENSMUSG00000085147	Gm12609	processed_transcript	predicted gene 12609 [Source:MGI Symbol;Acc:MGI:3652142]
Htt_PeakRegion_08729_chr17_29803495_29803637	2.12063	-2.16993	4.3776	0.0430784	0.390124	Intergenic	31792	ENSMUSG00000043557	Mdga1	protein_coding	MAM domain containing glycosylphosphatidylinositol anchor 1 [Source:MGI Symbol;Acc:MGI:1922012]
Htt_PeakRegion_00176_chr1_75140256_75140836	-0.905471	-0.436571	4.37724	0.0430865	0.390124	intron (ENSMUST00000190679, intron 2 of 7)	1145	ENSMUSG00000033159	Cnppd1	protein_coding	cyclin Pas1/PHO80 domain containing 1 [Source:MGI Symbol;Acc:MGI:1916421]
Htt_PeakRegion_08108_chr15_98530161_98532345	-0.493487	1.13386	4.3765	0.0431031	0.390124	intron (ENSMUST00000116400, intron 4 of 9)	2968	ENSMUSG00000022992	Kansl2	protein_coding	KAT8 regulatory NSL complex subunit 2 [Source:MGI Symbol;Acc:MGI:1916862]
Htt_PeakRegion_06240_chr11_88043419_88043769	-0.971686	-0.633872	4.37012	0.0432476	0.391041	intron (ENSMUST00000181900, intron 1 of 1)	3766	ENSMUSG00000096983	NA	NA	NA
Htt_PeakRegion_08000_chr15_79727941_79733767	-0.337352	2.35677	4.3658	0.0433458	0.391538	intron (ENSMUST00000162392, intron 8 of 16)	5097	ENSMUSG00000042524	Sun2	protein_coding	Sad1 and UNC84 domain containing 2 [Source:MGI Symbol;Acc:MGI:2443011]
Htt_PeakRegion_05890_chr11_50274642_50275788	-0.77981	-0.0161199	4.35365	0.0436229	0.393427	intron (ENSMUST00000135868, intron 1 of 3)	16589	ENSMUSG00000050567	Maml1	protein_coding	mastermind like transcriptional coactivator 1 [Source:MGI Symbol;Acc:MGI:1890504]
Htt_PeakRegion_02722_chr5_115234973_115242984	-0.25028	3.29605	4.35283	0.0436418	0.393427	intron (ENSMUST00000154800, intron 1 of 1)	932	ENSMUSG00000060152	Pop5	protein_coding	processing of precursor 5, ribonuclease P/MRP family (S. cerevisiae) [Source:MGI Symbol;Acc:MGI:2151221]
Htt_PeakRegion_09347_chr19_5732919_5735018	-0.484492	1.18057	4.3454	0.0438122	0.394571	Intergenic	-2237	ENSMUSG00000079478	Znrd2	protein_coding	zinc ribbon domain containing 2 [Source:MGI Symbol;Acc:MGI:1913482]
Htt_PeakRegion_09416_chr19_20819252_20819700	-1.68912	-0.710494	4.33627	0.044023	0.394779	intron (ENSMUST00000039500, intron 14 of 20)	-91914	ENSMUSG00000024747	Aldh1a7	protein_coding	aldehyde dehydrogenase family 1, subfamily A7 [Source:MGI Symbol;Acc:MGI:1347050]
Htt_PeakRegion_01137_chr2_134958107_134958314	-1.25915	-1.22507	4.33463	0.0440608	0.394779	intron (ENSMUST00000130524, intron 2 of 2)	154262	ENSMUSG00000082399	Gm14036	processed_pseudogene	predicted gene 14036 [Source:MGI Symbol;Acc:MGI:3649581]
Htt_PeakRegion_04218_chr8_18186112_18186269	-1.83846	-2	4.33446	0.0440647	0.394779	Intergenic	88630	ENSMUSG00000088320	Gm25665	snoRNA	predicted gene, 25665 [Source:MGI Symbol;Acc:MGI:5455442]
Htt_PeakRegion_03449_chr6_124757108_124763118	-0.260933	2.92177	4.33334	0.0440908	0.394779	TTS (ENSMUST00000004378)	3173	ENSMUSG00000004267	Eno2	protein_coding	enolase 2, gamma neuronal [Source:MGI Symbol;Acc:MGI:95394]
Htt_PeakRegion_05986_chr11_66833217_66833417	-2.12063	-2.16993	4.33313	0.0440956	0.394779	Intergenic	-78664	ENSMUSG00000048070	Pirt	protein_coding	phosphoinositide-interacting regulator of transient receptor potential channels [Source:MGI Symbol;Acc:MGI:2443635]
Htt_PeakRegion_04169_chr7_141069828_141071185	-0.679898	0.39079	4.33143	0.044135	0.394779	exon (ENSMUST00000048002, exon 15 of 20)	-7711	ENSMUSG00000054065	Pkp3	protein_coding	plakophilin 3 [Source:MGI Symbol;Acc:MGI:1891830]
Htt_PeakRegion_07279_chr13_75285944_75286195	-1.54977	-1.79141	4.3312	0.0441403	0.394779	Intergenic	196154	ENSMUSG00000021587	Pcsk1	protein_coding	proprotein convertase subtilisin/kexin type 1 [Source:MGI Symbol;Acc:MGI:97511]
Htt_PeakRegion_04745_chr9_44237714_44237947	-1.17082	-1.09954	4.32811	0.044212	0.39503	Intergenic	-2846	ENSMUSG00000070306	Ccdc153	protein_coding	coiled-coil domain containing 153 [Source:MGI Symbol;Acc:MGI:2448587]
Htt_PeakRegion_02451_chr5_30518661_30518839	-1.83846	-2	4.326	0.0442612	0.395081	intron (ENSMUST00000065486, intron 3 of 6)	-4066	ENSMUSG00000088327	Gm25666	snRNA	predicted gene, 25666 [Source:MGI Symbol;Acc:MGI:5455443]
Htt_PeakRegion_04286_chr8_46173003_46173916	-0.903108	-0.469485	4.32102	0.0443772	0.395361	intron (ENSMUST00000164504, intron 1 of 3)	3904	ENSMUSG00000031631	Cfap97	protein_coding	cilia and flagella associated protein 97 [Source:MGI Symbol;Acc:MGI:1914006]
Htt_PeakRegion_06552_chr11_115521513_115523559	-0.433577	1.45651	4.3209	0.04438	0.395361	TTS (ENSMUST00000021084)	-8149	ENSMUSG00000020737	Jpt1	protein_coding	Jupiter microtubule associated homolog 1 [Source:MGI Symbol;Acc:MGI:1096361]
Htt_PeakRegion_01086_chr2_127182311_127182748	-1.14189	-1.11681	4.31683	0.044475	0.395819	Intergenic	25724	ENSMUSG00000044145	1810024B03Rik	protein_coding	RIKEN cDNA 1810024B03 gene [Source:MGI Symbol;Acc:MGI:1925560]
Htt_PeakRegion_03175_chr6_47676507_47676829	-0.693608	0.282934	4.31181	0.0445926	0.396157	Intergenic	39525	ENSMUSG00000087897	Gm25283	misc_RNA	predicted gene, 25283 [Source:MGI Symbol;Acc:MGI:5455060]
Htt_PeakRegion_08146_chr15_100741756_100743152	-0.574385	0.642573	4.30985	0.0446387	0.396157	Intergenic	-13078	ENSMUSG00000037280	Galnt6	protein_coding	polypeptide N-acetylgalactosaminyltransferase 6 [Source:MGI Symbol;Acc:MGI:1891640]
Htt_PeakRegion_09501_chr19_42436146_42436328	-2.12063	-2.16993	4.30867	0.0446663	0.396157	Intergenic	-4454	ENSMUSG00000042401	Crtac1	protein_coding	cartilage acidic protein 1 [Source:MGI Symbol;Acc:MGI:1920082]
Htt_PeakRegion_01588_chr3_89247098_89249352	-0.517366	1.04731	4.30706	0.0447042	0.396157	promoter-TSS (ENSMUST00000132818)	-642	ENSMUSG00000042747	Krtcap2	protein_coding	keratinocyte associated protein 2 [Source:MGI Symbol;Acc:MGI:1913309]
Htt_PeakRegion_09428_chr19_24898014_24899501	-0.617986	0.49114	4.3059	0.0447316	0.396157	TTS (ENSMUST00000058600)	2551	ENSMUSG00000051490	Foxd4	protein_coding	forkhead box D4 [Source:MGI Symbol;Acc:MGI:1347467]
Htt_PeakRegion_06709_chr12_4520372_4520967	-0.968036	-0.791414	4.30246	0.0448127	0.396487	Intergenic	-43488	ENSMUSG00000020647	Ncoa1	protein_coding	nuclear receptor coactivator 1 [Source:MGI Symbol;Acc:MGI:1276523]
Htt_PeakRegion_03797_chr7_59494916_59495612	-0.829057	-0.125531	4.29959	0.0448803	0.396698	promoter-TSS (ENSMUST00000178965)	-886	ENSMUSG00000095997	Gm24702	snoRNA	predicted gene, 24702 [Source:MGI Symbol;Acc:MGI:5454479]
Htt_PeakRegion_04529_chr8_107393561_107393726	-1.37172	-1.36257	4.29669	0.0449489	0.396917	intron (ENSMUST00000003947, intron 1 of 5)	9562	ENSMUSG00000003849	Nqo1	protein_coding	NAD(P)H dehydrogenase, quinone 1 [Source:MGI Symbol;Acc:MGI:103187]
Htt_PeakRegion_06690_chr12_3597493_3597858	-1.07006	-0.952694	4.29097	0.0450844	0.397493	TTS (ENSMUST00000173998)	8504	ENSMUSG00000071454	Dtnb	protein_coding	dystrobrevin, beta [Source:MGI Symbol;Acc:MGI:1203728]
Htt_PeakRegion_07669_chr14_67056283_67071425	-0.19998	4.22411	4.28805	0.045154	0.397493	intron (ENSMUST00000089230, intron 2 of 9)	8617	ENSMUSG00000022052	Ppp2r2a	protein_coding	protein phosphatase 2, regulatory subunit B, alpha [Source:MGI Symbol;Acc:MGI:1919228]
Htt_PeakRegion_01410_chr3_28291331_28291550	-1.11237	-1.1343	4.28745	0.0451682	0.397493	intron (ENSMUST00000162777, intron 1 of 30)	27798	ENSMUSG00000027692	Tnik	protein_coding	TRAF2 and NCK interacting kinase [Source:MGI Symbol;Acc:MGI:1916264]
Htt_PeakRegion_00927_chr2_91544266_91544497	1.30197	-1.40439	4.28655	0.0451896	0.397493	intron (ENSMUST00000123253, intron 1 of 4)	-1938	ENSMUSG00000040549	Ckap5	protein_coding	cytoskeleton associated protein 5 [Source:MGI Symbol;Acc:MGI:1923036]
Htt_PeakRegion_04000_chr7_101716260_101717171	-0.775864	-0.0406422	4.28138	0.0453128	0.397899	intron (ENSMUST00000106998, intron 5 of 16)	33519	ENSMUSG00000001829	Clpb	protein_coding	ClpB caseinolytic peptidase B [Source:MGI Symbol;Acc:MGI:1100517]
Htt_PeakRegion_01917_chr4_43407477_43409705	-0.49124	1.05118	4.28093	0.0453236	0.397899	intron (ENSMUST00000149221, intron 1 of 1)	1262	ENSMUSG00000035969	Rusc2	protein_coding	RUN and SH3 domain containing 2 [Source:MGI Symbol;Acc:MGI:2140371]
Htt_PeakRegion_06043_chr11_69914629_69918916	-0.295004	2.51937	4.2741	0.0454869	0.398946	TTS (ENSMUST00000043419)	732	ENSMUSG00000023170	Gps2	protein_coding	G protein pathway suppressor 2 [Source:MGI Symbol;Acc:MGI:1891751]
Htt_PeakRegion_02717_chr5_114811647_114816663	-0.283697	2.54707	4.26911	0.0456068	0.399611	promoter-TSS (ENSMUST00000061251)	-179	ENSMUSG00000072694	1500011B03Rik	protein_coding	RIKEN cDNA 1500011B03 gene [Source:MGI Symbol;Acc:MGI:1913486]
Htt_PeakRegion_09553_chr19_47625331_47627015	-0.53665	0.930211	4.26528	0.0456989	0.400031	TTS (ENSMUST00000123816)	3515	ENSMUSG00000025060	Slk	protein_coding	STE20-like kinase [Source:MGI Symbol;Acc:MGI:103241]
Htt_PeakRegion_09143_chr18_47951106_47951577	-1.37851	-1.51457	4.25354	0.0459829	0.401744	Intergenic	-93993	ENSMUSG00000059040	Eno1b	protein_coding	enolase 1B, retrotransposed [Source:MGI Symbol;Acc:MGI:3648653]
Htt_PeakRegion_03400_chr6_118034141_118034378	-1.28149	-1.49185	4.25352	0.0459833	0.401744	Intergenic	-32125	ENSMUSG00000030134	Rasgef1a	protein_coding	RasGEF domain family, member 1A [Source:MGI Symbol;Acc:MGI:1917977]
Htt_PeakRegion_01340_chr2_180120455_180121821	-0.663252	0.574236	4.2379	0.0463641	0.404007	intron (ENSMUST00000142376, intron 1 of 12)	1734	ENSMUSG00000039050	Osbpl2	protein_coding	oxysterol binding protein-like 2 [Source:MGI Symbol;Acc:MGI:2442832]
Htt_PeakRegion_03849_chr7_73464305_73465459	-0.6557	0.438884	4.23762	0.0463709	0.404007	intron (ENSMUST00000169922, intron 26 of 38)	-3149	ENSMUSG00000078671	Chd2	protein_coding	chromodomain helicase DNA binding protein 2 [Source:MGI Symbol;Acc:MGI:2448567]
Htt_PeakRegion_08823_chr17_37064429_37069219	-0.310686	2.22411	4.23694	0.0463876	0.404007	intron (ENSMUST00000173823, intron 13 of 20)	-3620	ENSMUSG00000024462	Gabbr1	protein_coding	gamma-aminobutyric acid (GABA) B receptor, 1 [Source:MGI Symbol;Acc:MGI:1860139]
Htt_PeakRegion_08102_chr15_96696371_96699821	-0.337229	2.15561	4.23559	0.0464207	0.404007	intron (ENSMUST00000023099, intron 3 of 15)	1602	ENSMUSG00000022462	Slc38a2	protein_coding	solute carrier family 38, member 2 [Source:MGI Symbol;Acc:MGI:1915010]
Htt_PeakRegion_02869_chr5_125381674_125386426	-0.260786	2.82556	4.23336	0.0464753	0.404094	Intergenic	5136	ENSMUSG00000008348	Ubc	protein_coding	ubiquitin C [Source:MGI Symbol;Acc:MGI:98889]
Htt_PeakRegion_08333_chr16_30325968_30326366	-1.07566	-1.04891	4.22721	0.0466265	0.405021	intron (ENSMUST00000100013, intron 31 of 33)	-15388	ENSMUSG00000047953	Gp5	protein_coding	glycoprotein 5 (platelet) [Source:MGI Symbol;Acc:MGI:1096363]
Htt_PeakRegion_06077_chr11_72688899_72690186	-0.648276	0.372333	4.22301	0.0467301	0.405287	promoter-TSS (ENSMUST00000127610)	-463	ENSMUSG00000020790	Ankfy1	protein_coding	ankyrin repeat and FYVE domain containing 1 [Source:MGI Symbol;Acc:MGI:1337008]
Htt_PeakRegion_02416_chr5_23502661_23511215	-0.233714	3.56275	4.22234	0.0467467	0.405287	exon (ENSMUST00000088392, exon 15 of 15)	8669	ENSMUSG00000029004	Kmt2e	protein_coding	lysine (K)-specific methyltransferase 2E [Source:MGI Symbol;Acc:MGI:1924825]
Htt_PeakRegion_09476_chr19_37307124_37307694	0.859092	-0.234465	4.2181	0.0468515	0.405449	promoter-TSS (ENSMUST00000154339)	-17	ENSMUSG00000056999	Ide	protein_coding	insulin degrading enzyme [Source:MGI Symbol;Acc:MGI:96412]
Htt_PeakRegion_07568_chr14_50100031_50100213	1.9349	-2.09954	4.21674	0.0468853	0.405449	Intergenic	-15443	ENSMUSG00000060523	Olfr726	protein_coding	olfactory receptor 726 [Source:MGI Symbol;Acc:MGI:3030560]
Htt_PeakRegion_05731_chr10_128494700_128496615	-0.555442	0.788917	4.21616	0.0468996	0.405449	intron (ENSMUST00000026428, intron 4 of 6)	-1783	ENSMUSG00000090841	Myl6	protein_coding	myosin, light polypeptide 6, alkali, smooth muscle and non-muscle [Source:MGI Symbol;Acc:MGI:109318]
Htt_PeakRegion_02713_chr5_114773691_114774719	-0.668901	0.302563	4.21291	0.0469804	0.40557	promoter-TSS (ENSMUST00000043283)	-472	ENSMUSG00000041870	Ankrd13a	protein_coding	ankyrin repeat domain 13a [Source:MGI Symbol;Acc:MGI:1915670]
Htt_PeakRegion_05397_chr10_63010480_63018515	-0.231174	3.41879	4.21199	0.0470032	0.40557	TTS (ENSMUST00000020263)	1670	ENSMUSG00000020069	Hnrnph3	protein_coding	heterogeneous nuclear ribonucleoprotein H3 [Source:MGI Symbol;Acc:MGI:1926462]
Htt_PeakRegion_08134_chr15_99702670_99704005	-0.715911	0.296049	4.20978	0.0470582	0.405659	intron (ENSMUST00000023759, intron 2 of 12)	1051	ENSMUSG00000023018	Smarcd1	protein_coding	SWI/SNF related, matrix associated, actin dependent regulator of chromatin, subfamily d, member 1 [Source:MGI Symbol;Acc:MGI:1933623]
Htt_PeakRegion_09262_chr18_88763560_88764054	1.17082	-1.09954	4.2044	0.0471922	0.405742	intron (ENSMUST00000136173, intron 3 of 7)	-5316	ENSMUSG00000056153	Socs6	protein_coding	suppressor of cytokine signaling 6 [Source:MGI Symbol;Acc:MGI:1924885]
Htt_PeakRegion_06366_chr11_100617731_100618624	-0.629656	0.438884	4.20272	0.0472341	0.405742	intron (ENSMUST00000155152, intron 1 of 6)	-1066	ENSMUSG00000017837	Nkiras2	protein_coding	NFKB inhibitor interacting Ras-like protein 2 [Source:MGI Symbol;Acc:MGI:1919216]
Htt_PeakRegion_07530_chr14_31691206_31695983	-0.304622	2.47393	4.20047	0.0472904	0.405742	Intergenic	-52309	ENSMUSG00000021884	Hacl1	protein_coding	2-hydroxyacyl-CoA lyase 1 [Source:MGI Symbol;Acc:MGI:1929657]
Htt_PeakRegion_02998_chr5_143168157_143168785	-0.880466	-0.331982	4.19799	0.0473526	0.405742	Intergenic	8263	ENSMUSG00000061898	Rbak	protein_coding	RB-associated KRAB zinc finger [Source:MGI Symbol;Acc:MGI:1927369]
Htt_PeakRegion_08613_chr17_12945084_12945438	-1.07881	-1.09954	4.19739	0.0473675	0.405742	intron (ENSMUST00000159697, intron 6 of 7)	-4859	ENSMUSG00000062480	Acat3	protein_coding	acetyl-Coenzyme A acetyltransferase 3 [Source:MGI Symbol;Acc:MGI:109182]
Htt_PeakRegion_04008_chr7_105732056_105732245	-1.28149	-1.49185	4.19559	0.0474128	0.405742	TTS (ENSMUST00000033179)	1530	ENSMUSG00000030888	Rrp8	protein_coding	ribosomal RNA processing 8, methyltransferase, homolog (yeast) [Source:MGI Symbol;Acc:MGI:1914251]
Htt_PeakRegion_05152_chr9_111978437_111979790	-0.630354	0.568843	4.19387	0.0474559	0.405742	Intergenic	139601	ENSMUSG00000065441	Mir128-2	miRNA	microRNA 128-2 [Source:MGI Symbol;Acc:MGI:3618709]
Htt_PeakRegion_07302_chr13_84143178_84143361	1.47393	-1.63387	4.19205	0.0475017	0.405742	Intergenic	-39008	ENSMUSG00000092840	Gm24331	miRNA	predicted gene, 24331 [Source:MGI Symbol;Acc:MGI:5454108]
Htt_PeakRegion_08407_chr16_41105955_41106382	-1.3622	-0.723669	4.19015	0.0475494	0.405742	intron (ENSMUST00000187695, intron 2 of 8)	-39593	ENSMUSG00000099168	Gm27717	misc_RNA	predicted gene, 27717 [Source:MGI Symbol;Acc:MGI:5531099]
Htt_PeakRegion_01586_chr3_89232828_89235725	-0.373572	1.7029	4.18829	0.0475964	0.405742	TTS (ENSMUST00000041022)	2806	ENSMUSG00000042784	Muc1	protein_coding	mucin 1, transmembrane [Source:MGI Symbol;Acc:MGI:97231]
Htt_PeakRegion_08852_chr17_46577551_46578844	-0.624976	0.421036	4.18709	0.0476264	0.405742	intron (ENSMUST00000044442, intron 10 of 19)	-22036	ENSMUSG00000015605	Srf	protein_coding	serum response factor [Source:MGI Symbol;Acc:MGI:106658]
Htt_PeakRegion_02087_chr4_122887462_122888865	0.675694	0.372333	4.18549	0.0476669	0.405742	Intergenic	-2108	ENSMUSG00000028656	Cap1	protein_coding	CAP, adenylate cyclase-associated protein 1 (yeast) [Source:MGI Symbol;Acc:MGI:88262]
Htt_PeakRegion_03813_chr7_59766965_59770197	-0.175906	4.44478	4.18176	0.0477612	0.405742	TTS (ENSMUST00000178813)	650	ENSMUSG00000096302	Gm25210	snoRNA	predicted gene, 25210 [Source:MGI Symbol;Acc:MGI:5454987]
Htt_PeakRegion_03393_chr6_116155964_116155989	-1.59773	-1.87714	4.18144	0.0477692	0.405742	intron (ENSMUST00000088896, intron 1 of 5)	15720	ENSMUSG00000030126	Tmcc1	protein_coding	transmembrane and coiled coil domains 1 [Source:MGI Symbol;Acc:MGI:2442368]
Htt_PeakRegion_09335_chr19_5559193_5559572	-1.10774	-1.08246	4.18091	0.0477827	0.405742	intron (ENSMUST00000025861, intron 1 of 3)	1192	ENSMUSG00000024922	Ovol1	protein_coding	ovo like zinc finger 1 [Source:MGI Symbol;Acc:MGI:1330290]
Htt_PeakRegion_05687_chr10_127159662_127160899	-0.697849	0.302563	4.17766	0.0478651	0.405742	Intergenic	-4875	ENSMUSG00000006731	B4galnt1	protein_coding	beta-1,4-N-acetyl-galactosaminyl transferase 1 [Source:MGI Symbol;Acc:MGI:1342057]
Htt_PeakRegion_01596_chr3_89992109_89994660	-0.416099	1.49399	4.17626	0.0479005	0.405742	Intergenic	5301	ENSMUSG00000027944	Hax1	protein_coding	HCLS1 associated X-1 [Source:MGI Symbol;Acc:MGI:1346319]
Htt_PeakRegion_02154_chr4_129417142_129417809	-0.912989	-0.597036	4.17576	0.0479132	0.405742	Intergenic	15053	ENSMUSG00000048485	Zbtb8b	protein_coding	zinc finger and BTB domain containing 8b [Source:MGI Symbol;Acc:MGI:2387181]
Htt_PeakRegion_02605_chr5_88942505_88944111	-0.519917	0.878834	4.17554	0.0479187	0.405742	intron (ENSMUST00000156238, intron 2 of 24)	8776	ENSMUSG00000060961	Slc4a4	protein_coding	solute carrier family 4 (anion exchanger), member 4 [Source:MGI Symbol;Acc:MGI:1927555]
Htt_PeakRegion_04785_chr9_48127274_48127477	1.6477	-1.848	4.1726	0.0479934	0.405994	Intergenic	213458	ENSMUSG00000032028	Nxpe2	protein_coding	neurexophilin and PC-esterase domain family, member 2 [Source:MGI Symbol;Acc:MGI:1925502]
Htt_PeakRegion_00848_chr2_72326806_72327098	-1.11237	-1.1343	4.16944	0.0480738	0.406295	promoter-TSS (ENSMUST00000157677)	-735	ENSMUSG00000088302	Zakit	misc_RNA	sterile alpha motif and leucine zipper containing kinase AZK, intronic transcript [Source:MGI Symbol;Acc:MGI:5451945]
Htt_PeakRegion_07053_chr12_111403788_111404014	-1.07006	-0.952694	4.16443	0.0482017	0.406693	Intergenic	-2908	ENSMUSG00000087075	Lbhd2	protein_coding	LBH domain containing 2 [Source:MGI Symbol;Acc:MGI:2685744]
Htt_PeakRegion_03968_chr7_100221937_100222618	-0.838938	-0.415038	4.16171	0.0482712	0.406693	Intergenic	-5116	ENSMUSG00000030729	Pgm2l1	protein_coding	phosphoglucomutase 2-like 1 [Source:MGI Symbol;Acc:MGI:1918224]
Htt_PeakRegion_08740_chr17_31310725_31311222	-1.07566	-1.04891	4.1611	0.0482868	0.406693	intron (ENSMUST00000171233, intron 3 of 19)	14755	ENSMUSG00000024036	Slc37a1	protein_coding	solute carrier family 37 (glycerol-3-phosphate transporter), member 1 [Source:MGI Symbol;Acc:MGI:2446181]
Htt_PeakRegion_01361_chr2_181555827_181559014	-0.338152	2.0723	4.16057	0.0483004	0.406693	Intergenic	8095	ENSMUSG00000000826	Dnajc5	protein_coding	DnaJ heat shock protein family (Hsp40) member C5 [Source:MGI Symbol;Acc:MGI:892995]
Htt_PeakRegion_09375_chr19_6979250_6985141	-0.283242	2.50674	4.15093	0.048548	0.408355	TTS (ENSMUST00000025914)	-1735	ENSMUSG00000056629	Fkbp2	protein_coding	FK506 binding protein 2 [Source:MGI Symbol;Acc:MGI:95542]
Htt_PeakRegion_08796_chr17_35123828_35127093	-0.388948	1.66549	4.14938	0.0485879	0.408355	promoter-TSS (ENSMUST00000061859)	-912	ENSMUSG00000043311	D17H6S53E	protein_coding	DNA segment, Chr 17, human D6S53E [Source:MGI Symbol;Acc:MGI:90673]
Htt_PeakRegion_03969_chr7_100228645_100230922	-0.466582	1.14477	4.14577	0.0486812	0.40839	intron (ENSMUST00000162108, intron 1 of 13)	2074	ENSMUSG00000030729	Pgm2l1	protein_coding	phosphoglucomutase 2-like 1 [Source:MGI Symbol;Acc:MGI:1918224]
Htt_PeakRegion_02839_chr5_124072298_124072959	-0.73814	-0.0406422	4.14572	0.0486823	0.40839	TTS (ENSMUST00000153433)	6461	ENSMUSG00000029408	Abcb9	protein_coding	ATP-binding cassette, sub-family B (MDR/TAP), member 9 [Source:MGI Symbol;Acc:MGI:1861729]
Htt_PeakRegion_03113_chr6_31451920_31457126	-0.323117	2.32032	4.14194	0.0487801	0.408832	intron (ENSMUST00000134315, intron 8 of 8)	-13597	ENSMUSG00000025609	Mkln1	protein_coding	muskelin 1, intracellular mediator containing kelch motifs [Source:MGI Symbol;Acc:MGI:1351638]
Htt_PeakRegion_08680_chr17_25836856_25840718	-0.317431	2.12837	4.12733	0.04916	0.411635	TTS (ENSMUST00000176522)	-1492	ENSMUSG00000025735	Rhbdl1	protein_coding	rhomboid like 1 [Source:MGI Symbol;Acc:MGI:2384891]
Htt_PeakRegion_02065_chr4_117526182_117526625	-1.11237	-1.1343	4.12367	0.0492557	0.41176	Intergenic	-12203	ENSMUSG00000083446	Gm12826	processed_pseudogene	predicted gene 12826 [Source:MGI Symbol;Acc:MGI:3650150]
Htt_PeakRegion_06176_chr11_83303251_83305104	-0.480569	1.12653	4.12329	0.0492657	0.41176	intron (ENSMUST00000142680, intron 1 of 3)	1226	ENSMUSG00000035152	Ap2b1	protein_coding	adaptor-related protein complex 2, beta 1 subunit [Source:MGI Symbol;Acc:MGI:1919020]
Htt_PeakRegion_06989_chr12_100935975_100936239	-1.16267	-1.2824	4.12107	0.0493239	0.411866	intron (ENSMUST00000085096, intron 20 of 29)	-5635	ENSMUSG00000097160	A630072L19Rik	antisense	RIKEN cDNA A630072L19 gene [Source:MGI Symbol;Acc:MGI:3641830]
Htt_PeakRegion_09632_chrX_162769547_162769794	-1.47393	-1.63387	4.11583	0.0494614	0.41248	intron (ENSMUST00000112327, intron 3 of 11)	-4907	ENSMUSG00000031353	Rbbp7	protein_coding	retinoblastoma binding protein 7, chromatin remodeling factor [Source:MGI Symbol;Acc:MGI:1194910]
Htt_PeakRegion_05085_chr9_107558189_107562829	-0.313007	2.55391	4.11371	0.0495171	0.41248	TTS (ENSMUST00000129320)	2567	ENSMUSG00000010067	Rassf1	protein_coding	Ras association (RalGDS/AF-6) domain family member 1 [Source:MGI Symbol;Acc:MGI:1928386]
Htt_PeakRegion_07638_chr14_63248235_63249339	0.763486	0.100604	4.11187	0.0495656	0.41248	intron (ENSMUST00000132122, intron 1 of 1)	-3516	ENSMUSG00000021944	Gata4	protein_coding	GATA binding protein 4 [Source:MGI Symbol;Acc:MGI:95664]
Htt_PeakRegion_00068_chr1_38280074_38280553	-1.11237	-1.1343	4.11134	0.0495795	0.41248	intron (ENSMUST00000095027, intron 8 of 21)	-27588	ENSMUSG00000085280	Gm16151	antisense	predicted gene 16151 [Source:MGI Symbol;Acc:MGI:3801826]
Htt_PeakRegion_06055_chr11_70063995_70064241	-1.20547	-1.32193	4.10858	0.0496523	0.412706	Intergenic	8237	ENSMUSG00000020884	Asgr1	protein_coding	asialoglycoprotein receptor 1 [Source:MGI Symbol;Acc:MGI:88081]
Htt_PeakRegion_04526_chr8_107307113_107308291	-0.687968	0.115477	4.10282	0.0498047	0.413347	intron (ENSMUST00000169453, intron 2 of 14)	14143	ENSMUSG00000003847	Nfat5	protein_coding	nuclear factor of activated T cells 5 [Source:MGI Symbol;Acc:MGI:1859333]
Htt_PeakRegion_08572_chr17_7994803_7995208	-1.01699	-0.984059	4.10221	0.0498206	0.413347	Intergenic	-48580	ENSMUSG00000090069	E430024P14Rik	antisense	RIKEN cDNA E430024P14 gene [Source:MGI Symbol;Acc:MGI:2445079]
