# Supplementary material for: Altered huntingtin−chromatin interactions predict transcriptional and epigenetic changes in Huntington's disease
Source: Dis Model Mech. 2025 May 27;18(5):dmm052282. doi: 10.1242/dmm.052282 (PMC12147460; doi:10.1242/dmm.052282)
Supplement: Table S4. — Geneset enrichment results for differential HTT peak occupancy in Figs. 2B, 2C. [file dmm-18-052282-TableS4.xlsx]

## Sheet: diffbind_enrichr_mga_res
	Term	Overlap	P.value	Adjusted.P.value	Old.P.value	Old.Adjusted.P.value	Odds.Ratio	Combined.Score	Genes
1	dorsal striatum	22/477	2.45946213805421e-08	1.8691912249212e-06	0	0	4.60174	80.6259	BCL11B;ARPP21;PDE1B;ST8SIA3;PPP2R2A;ATP2B1;ARPP19;YWHAZ;RYR3;RHOBTB2;SPATA2L;RGS4;RASD2;PPP3CA;PDE10A;D5ERTD579E;PPP1R1B;STRN;PHACTR1;RGS9;GRASP;GPM6B
2	nucleus accumbens	16/383	7.54689547305824e-06	0.000286782	0	0	4.04845	47.7489	BCL11B;ARPP21;THRA;PDE1B;RYR3;SHISA7;RAP1GAP;GRIN1;TRAIP;SPATA2L;PPP3CA;PDE10A;MGAT5B;PPP1R1B;PHACTR1;RGS9
3	olfactory bulb	10/414	0.0191942	0.486252	0	0	2.23014	8.81608	NPAS4;KCNJ4;STX1B;PER1;ARPP21;TTYH1;CKB;GRASP;RTN4;GRIN1
4	cerebral cortex	8/349	0.0443835	0.843286	0	0	2.10106	6.54456	NPAS4;EGR1;GSK3A;ARPP21;ATXN7L3;ARPP19;CAMKK2;GRIN1
5	cerebral cortex prefrontal	7/344	0.0945947	0.999851	0	0	1.85209	4.36753	PRRT1;GABBR1;ARPP21;TTC3;ATXN7L3;GRASP;CAMKK2
6	spleen	3/100	0.10319	0.999851	0	0	2.74143	6.22629	RBM39;PHF12;RASGRP2
7	follicular B-cells	10/603	0.143823	0.999851	0	0	1.50453	2.91755	NXF1;RBM39;SON;SESN1;PHF12;AGAP2;SRSF3;FUZ;CDK12;RASGRP2
8	salivary gland	8/480	0.174883	0.999851	0	0	1.50769	2.62887	PIAS4;PAQR6;XBP1;DBP;SLC25A39;TTYH1;USP2;ABCF1
9	mega erythrocyte progenitor	9/562	0.183938	0.999851	0	0	1.44831	2.45222	TMEM69;RPL31;SETD6;NCL;SRSF3;DUS1L;TOMM22;TUFM;ABCF1
10	adrenal gland	4/245	0.297681	0.999851	0	0	1.46704	1.77766	SRRM2;RGS2;SRCAP;MALAT1
11	nih 3T3	4/252	0.315392	0.999851	0	0	1.42512	1.6445	TMEM69;FAM83D;MYH10;ELK3
12	cerebellum	6/428	0.351047	0.999851	0	0	1.25644	1.31529	PRRT1;STX1B;MPP3;MYH10;GPM6B;CAMKK2
13	spinal cord	5/353	0.365436	0.999851	0	0	1.26874	1.2772	STX1B;CNP;TTYH1;QK;RTN4
14	embryonic stem line Bruce4 p13	11/876	0.398254	0.999851	0	0	1.12371	1.03456	MPP3;PRMT7;EWSR1;SETD6;NCL;IMPDH2;TBC1D14;PPP2R2A;FUZ;SNRNP200;TRAIP
15	MEF	4/300	0.437237	0.999851	0	0	1.19108	0.985359	STX1B;MYH10;EIF4G2;PICALM
16	amygdala	4/308	0.457132	0.999851	0	0	1.15926	0.907452	THRA;1500011B03RIK;TTC3;YWHAZ
17	dendritic cells lymphoid CD8a+	2/142	0.476033	0.999851	0	0	1.25785	0.933661	MTMR4;RTN4
18	hippocampus	2/176	0.591245	0.999851	0	0	1.01031	0.530942	GABBR1;DAGLA
19	common myeloid progenitor	1980-01-01	0.596227	0.999851	0	0	1.11302	0.575581	ABCF1
20	stem cells HSC	2/186	0.621358	0.999851	0	0	0.954913	0.454394	NCL;SRSF3
21	T-cells CD4+	2/191	0.635764	0.999851	0	0	0.929414	0.420958	BCL11B;EIF4G2
22	hypothalamus	3/296	0.650016	0.999851	0	0	0.898533	0.387051	TTYH1;1500011B03RIK;TTC3
23	mIMCD-3	3/300	0.658946	0.999851	0	0	0.88625	0.369668	ARL6IP4;SEC22A;MRPL11
24	mammary gland non-lactating	2/201	0.663286	0.999851	0	0	0.882259	0.36221	NEU2;ADSSL1
25	thymocyte SP CD8+	1/103	0.689109	0.999851	0	0	0.861038	0.320613	MBTPS1
26	B-cells GL7 negative KLH	2/212	0.691611	0.999851	0	0	0.835575	0.308103	MRPL11;TRAIP
27	mammary gland lact	1/104	0.692625	0.999851	0	0	0.852635	0.313145	MALAT1
28	NK cells	6/669	0.767614	0.999851	0	0	0.789768	0.208868	HNRNPL;RBM39;SRCAP;RBM4B;CDK12;ARHGEF2
29	stomach	2/249	0.772774	0.999851	0	0	0.709065	0.182775	TMEM54;VSIG2
30	min6	3/361	0.775043	0.999851	0	0	0.732938	0.18678	LRRC24;PPP1R1A;WDR90
31	uterus	1/141	0.79828	0.999851	0	0	0.626116	0.141061	MYL6
32	B-cells GL7negative Alum	3/379	0.802441	0.999851	0	0	0.697204	0.153452	GABBR1;CDK12;MRPL11
33	macrophage peri LPS thio 1hrs	5/598	0.806449	0.999851	0	0	0.735168	0.158146	EGR1;BRD2;PRMT7;DUSP1;DNMT3A
34	mast cells IgE+antigen 6hr	1/146	0.809453	0.999851	0	0	0.604372	0.127762	ABCF1
35	skeletal muscle	6/710	0.814108	0.999851	0	0	0.742178	0.152638	USP2;ADSSL1;MYO18A;PMPCA;NR1D1;UFSP1
36	liver	8/928	0.824717	0.999851	0	0	0.75556	0.145607	THTPA;LRG1;SLC25A39;ACOX1;SETD6;DUS1L;NIT2;TSPAN31
37	bone	1/157	0.83191	0.999851	0	0	0.561441	0.103322	BNIP3L
38	thymocyte DP CD4+CD8+	3/410	0.843076	0.999851	0	0	0.643071	0.109771	SRCAP;BCL11B;ARPP21
39	bone marrow	3/413	0.846598	0.999851	0	0	0.638266	0.10629	BNIP3L;PNKP;RASGRP2
40	T-cells CD8+	1/166	0.848309	0.999851	0	0	0.530574	0.0872848	EIF4G2
41	C2C12	1/167	0.85003	0.999851	0	0	0.52735	0.0856859	ELK3
42	neuro2a	3/425	0.860012	0.999851	0	0	0.619732	0.0934611	VGF;HNRNPA1;HINFP
43	kidney	4/554	0.873371	0.999851	0	0	0.632661	0.0856591	SLC25A39;ACOX1;SLC4A4;NIT2
44	dendritic cells myeloid CD8a-	1/188	0.881996	0.999851	0	0	0.467628	0.0587189	RGS2
45	adipose brown	3/456	0.890026	0.999851	0	0	0.576398	0.0671528	ACADVL;NR1D1;TUFM
46	adipose white	1/199	0.895932	0.999851	0	0	0.441401	0.048506	1500011B03RIK
47	thymocyte SP CD4+	1/203	0.900582	0.999851	0	0	0.432572	0.0452963	TUFM
48	retinal pigment epithelium	3/473	0.90393	0.999851	0	0	0.55506	0.0560631	MALAT1;SNRNP200;RHOBTB2
49	macrophage peri LPS thio 0hrs	2/353	0.909498	0.999851	0	0	0.496314	0.0470818	BNIP3L;DNMT3A
50	macrophage bone marrow 6hr LPS	5/730	0.91707	0.999851	0	0	0.597179	0.0516988	PTBP1;GABBR1;RGS9;CAMKK2;HINFP
51	RAW 264 7	1/222	0.919997	0.999851	0	0	0.394998	0.0329367	HINFP
52	retina	4/664	0.943584	0.999851	0	0	0.524201	0.0304404	TTYH1;TTC3;DNMT3A;SEC22A
53	pancreas	4/667	0.944869	0.999851	0	0	0.521747	0.0295876	XBP1;GABBR1;SRCAP;RAP1GAP
54	dorsal root ganglia	3/541	0.945043	0.999851	0	0	0.483196	0.0273128	RGS4;TUBA1A;RTN4
55	macrophage bone marrow 24h LPS	3/551	0.949488	0.999851	0	0	0.474132	0.0245756	PHF12;PNKP;CWC25
56	osteoblast day21	1/264	0.950547	0.999851	0	0	0.331206	0.0167981	MBTPS1
57	mast cells IgE+antigen 1hr	1/265	0.95111	0.999851	0	0	0.329934	0.016538	BBS10
58	granulocytes mac1+gr1+	3/557	0.951992	0.999851	0	0	0.468851	0.0230668	SUN2;RGS2;PNKP
59	heart	3/568	0.956287	0.999851	0	0	0.459459	0.0205367	ACADVL;QK;TUFM
60	macrophage peri LPS thio 7hrs	4/707	0.959638	0.999851	0	0	0.491031	0.0202301	BRD2;PRMT7;PLCL2;TUFM
61	pituitary	1/294	0.964949	0.999851	0	0	0.296837	0.0105913	SESN1
62	osteoblast day14	1/301	0.967656	0.999851	0	0	0.289807	0.00952841	MBTPS1
63	intestine small	2/466	0.969001	0.999851	0	0	0.37326	0.0117538	TMEM54;D5ERTD579E
64	ciliary bodies	1/317	0.973088	0.999851	0	0	0.274907	0.00749963	SLC4A4
65	prostate	1/329	0.976557	0.999851	0	0	0.264686	0.00627895	MBTPS1
66	mast cells	2/515	0.980839	0.999851	0	0	0.336751	0.00651511	EGR1;KDM4B
67	macrophage bone marrow 2hr LPS	1/365	0.984511	0.999851	0	0	0.238067	0.0037162	SETD6
68	B-cells marginal zone	1/380	0.986971	0.999851	0	0	0.228468	0.00299634	SESN1
69	embryonic stem line V26 2 p16	3/728	0.989476	0.999851	0	0	0.355079	0.00375666	NCL;IMPDH2;SLC4A4
70	placenta	1/411	0.990889	0.999851	0	0	0.210856	0.00192986	AFAP1
71	mast cells IgE	2/598	0.991667	0.999851	0	0	0.288606	0.00241508	BBS10;RBM4B
72	cornea	1/427	0.992427	0.999851	0	0	0.202769	0.00154143	PHACTR1
73	eyecup	3/828	0.995879	0.999851	0	0	0.310401	0.00128179	CDK2AP1;SEC22A;EIF4G2
74	lacrimal gland	2/749	0.998249	0.999851	0	0	0.228453	0.000400384	XBP1;ABCF1
75	lens	3/947	0.998698	0.999851	0	0	0.269569	0.000351098	BNIP3L;MPP3;EWSR1
76	testis	17/3059	0.999851	0.999851	0	0	0.449573	6.69030041955479e-05	PIAS4;PRMT7;USP2;AFAP1;DYRK1B;RBM4B;SCRIB;TCTE2;TOMM22;MSL1;CHRAC1;SLC25A39;EWSR1;TBC1D14;POC1B;RNF151;ARHGEF2

## Sheet: diffbind_enrichr_HDSigDB_res
	Term	Overlap	P.value	Adjusted.P.value	Old.P.value	Old.Adjusted.P.value	Odds.Ratio	Combined.Score	Genes
1	Genes Down-Regulated In dSPNs Of HdhQ170 Vs HdhQ20 PMID32681824	48/639	4.39637801735822e-26	8.44544217134513e-23	0	0	8.80278	513.963	AHCYL1;DAGLA;PDE1B;AGAP2;PPP2R2A;SLC4A4;ARPP19;RAP1GAP;CAMKK2;RHOBTB2;RGS4;RASD2;FAM160B2;PPP3CA;DBP;EPB41L1;D5ERTD579E;MYO18A;PHACTR1;CKB;RGS9;GPM6B;LZTS3;SRRM2;KCNJ4;EGR1;HIPK4;RBM39;SPAG7;KDM4B;BCL11B;ARPP21;DUSP1;ST8SIA3;DNMT3A;NR1D1;ATP2B1;MSL1;SPATA2L;NPAS4;STX1B;PER1;AJM1;PDE10A;PPP1R1A;PPP1R1B;TTC3;STRN
2	CAG Length-Dependent Genes In dSPNs Of HD Mice Down PMID32681824	92/2690	1.20620942653825e-24	9.41277506918389e-22	0	0	4.57345	251.881	H2AX;GSK3A;AHCYL1;DAGLA;THRA;RPL31;PPP2R2A;SLC4A4;RYR3;RGS4;PPP3CA;RGS2;DBP;VSIG2;SESN1;MYO18A;PHACTR1;RGS9;LZTS3;SRRM2;BRD2;DUSP1;USP2;DNMT3A;YWHAZ;TRAIP;MSL1;CTDNEP1;NPAS4;STX1B;VGF;ACOX1;ARHGEF2;SRCAP;PDE1B;AGAP2;MTMR4;RASGRP2;ARPP19;RAP1GAP;RTN4;CAMKK2;RHOBTB2;NEU2;RASD2;FAM160B2;EPB41L1;MGAT5B;D5ERTD579E;TBC1D14;CKB;FAM83D;HNRNPA1;MYH10;GPM6B;ABCF1;PRRT1;KCNJ4;EGR1;HIPK4;RBM39;MBTPS1;XBP1;MP…
3	Genes Down-Regulated In dSPNs Of R6/2 Vs WT PMID32681824	49/726	1.46998048972159e-24	9.41277506918389e-22	0	0	7.85385	430.994	AHCYL1;DAGLA;THRA;PPP2R2A;SLC4A4;RYR3;ELK3;PPP3CA;DBP;SESN1;MYO18A;PHACTR1;RGS9;LZTS3;SUN2;DNMT3A;YWHAZ;SHISA7;TRAIP;ARHGEF2;TTYH1;PDE1B;AGAP2;RASGRP2;ARPP19;RAP1GAP;CAMKK2;RHOBTB2;RASD2;EPB41L1;MGAT5B;D5ERTD579E;CKB;MYH10;GPM6B;KCNJ4;HIPK4;GABBR1;BCL11B;ARPP21;ST8SIA3;PLCL2;ATP2B1;GRIN1;PDE10A;PPP1R1A;PPP1R1B;TTC3;STRN
4	Striatum RNA M2 Module (Blue) PMID26900923	75/1866	1.07032175444509e-23	5.14022022572254e-21	0	0	5.02066	265.55	AHCYL1;RPL31;PPP2R2A;SLC4A4;RYR3;RGS4;PPP3CA;RGS2;DBP;AP1G2;VSIG2;SESN1;MYO18A;PHACTR1;RGS9;SUN2;DUSP1;USP2;DNMT3A;TCTE2;SHISA7;TRAIP;MSL1;CTDNEP1;NPAS4;ACOX1;PTGES3L;CHMP3;MALAT1;ARHGEF2;TTYH1;PDE1B;AGAP2;RASGRP2;ARPP19;RAP1GAP;CAMKK2;RHOBTB2;NEU2;RASD2;FAM160B2;EPB41L1;MGAT5B;D5ERTD579E;CKB;FAM83D;HNRNPA1;GPM6B;KCNJ4;EGR1;HIPK4;MBTPS1;GABBR1;MPP3;KDM4B;BCL11B;ARPP21;ST8SIA3;SETD1A;PCIF1;NR1D1;A…
5	Genes Down-Regulated In iSPNs Of 9 Wks R6/2 Vs WT PMID32681824	86/2451	1.57311402380704e-23	6.04390407946666e-21	0	0	4.55461	239.146	H2AX;GSK3A;DAGLA;THRA;RPL31;PPP2R2A;SLC4A4;TOMM22;RGS4;PPP3CA;RGS2;DBP;CFL1;MYO18A;PMPCA;PHACTR1;RGS9;LZTS3;SUN2;DUSP1;SSR2;USP2;YWHAZ;SHISA7;TRAIP;CTDNEP1;NPAS4;STX1B;PTGES3L;CHMP3;ARHGEF2;ATP5MD;TTYH1;PDE1B;GM15998;AGAP2;RASGRP2;ARPP19;RAP1GAP;RTN4;CAMKK2;RHOBTB2;NEU2;RASD2;FAM160B2;MGAT5B;D5ERTD579E;CKB;RABAC1;MYH10;GPM6B;PRRT1;KCNJ4;EGR1;HIPK4;MBTPS1;XBP1;GABBR1;MPP3;SPAG7;KDM4B;BCL11B;ARPP21…
6	Down-regulated Genes In Striatum Of 6 Mon HD Q140 Mice Vs Q20 GSE78274	66/1457	1.91484180667965e-23	6.13068518438601e-21	0	0	5.48605	286.974	H2AX;AHCYL1;RPL31;PPP2R2A;SLC4A4;RGS4;PPP3CA;RGS2;DBP;MYO18A;PMPCA;PHACTR1;RGS9;LZTS3;DUSP1;USP2;YWHAZ;TRAIP;MSL1;CTDNEP1;NPAS4;ACOX1;NCL;PTGES3L;CHMP3;MALAT1;TTYH1;PDE1B;RASGRP2;ARPP19;RAP1GAP;RTN4;CAMKK2;RHOBTB2;NEU2;RASD2;FAM160B2;MGAT5B;D5ERTD579E;CKB;HNRNPA1;GPM6B;ABCF1;KCNJ4;EGR1;HIPK4;MBTPS1;GABBR1;SPAG7;KDM4B;BCL11B;ARPP21;ST8SIA3;PLCL2;NR1D1;ATP2B1;SPATA2L;PDE10A;PPP1R1A;A830012C17RIK;GN…
7	Genes Down-Regulated In dSPNs Of zQ175DN Vs HdhQ20 PMID32681824	48/754	5.84229739827003e-23	1.6032933288681e-20	0	0	7.32472	374.984	AHCYL1;DAGLA;PDE1B;AGAP2;PPP2R2A;SLC4A4;ARPP19;RAP1GAP;CAMKK2;RHOBTB2;RGS4;RASD2;FAM160B2;PPP3CA;DBP;EPB41L1;D5ERTD579E;MYO18A;PHACTR1;CKB;RGS9;GPM6B;LZTS3;ABCF1;SRRM2;EGR1;HIPK4;RBM39;KDM4B;BCL11B;ARPP21;DUSP1;ST8SIA3;DNMT3A;NR1D1;ATP2B1;PRRC2A;MSL1;SPATA2L;STX1B;PER1;AJM1;PDE10A;PPP1R1A;PPP1R1B;TTC3;STRN;PICALM
8	Down-regulated Genes In Striatum Of 6 Mon HD Q175 Mice Vs Q20 PMID26900923	95/3173	2.52651983549111e-21	6.06680575497303e-19	0	0	3.96415	188.01	GSK3A;AHCYL1;DAGLA;RPL31;SETD6;PPP2R2A;CASC3;SLC4A4;UFSP1;PKD1;RYR3;ELK3;RGS4;PPP3CA;RGS2;DBP;AP1G2;VSIG2;WDR90;SESN1;MYO18A;QK;PMPCA;PHACTR1;RGS9;SUN2;DUSP1;USP2;DNMT3A;YWHAZ;TCTE2;SHISA7;TRAIP;MSL1;CTDNEP1;NPAS4;ACOX1;NCL;PTGES3L;CHMP3;MALAT1;ARHGEF2;TTYH1;PDE1B;AGAP2;RASGRP2;ARPP19;RAP1GAP;RTN4;CAMKK2;RHOBTB2;NEU2;RASD2;FAM160B2;EPB41L1;MGAT5B;D5ERTD579E;CKB;FAM83D;HNRNPA1;MYH10;GPM6B;ABCF1;KC…
9	Genes Down-Regulated In R6/1 Poor Vs WT GSE135057	86/2720	1.70392521843227e-20	3.63693371623154e-18	0	0	4.02628	183.271	GSK3A;AHCYL1;DAGLA;RPL31;PPP2R2A;SLC4A4;UFSP1;RYR3;ELK3;RGS4;PPP3CA;RGS2;DBP;AP1G2;WDR90;MYO18A;QK;PMPCA;PHACTR1;RGS9;LZTS3;SUN2;DUSP1;USP2;DNMT3A;YWHAZ;SHISA7;TRAIP;TUFM;MSL1;CTDNEP1;NPAS4;STX1B;VGF;ACOX1;SELENOW;PTGES3L;MALAT1;ARHGEF2;TTYH1;PDE1B;AGAP2;RASGRP2;ARPP19;RAP1GAP;RTN4;CAMKK2;RHOBTB2;NEU2;RASD2;FAM160B2;EPB41L1;MGAT5B;D5ERTD579E;MIR124A-1HG;CKB;FAM83D;MYH10;GPM6B;PRRT1;KCNJ4;EGR1;HIP…
10	Genes Changed In dSPNs Of HdhQ170 Vs HdhQ20 PMID32681824	50/957	3.5182422220879e-20	6.75854330863085e-18	0	0	5.94361	266.237	AHCYL1;DAGLA;PPP2R2A;SLC4A4;RGS4;PPP3CA;DBP;MYO18A;PHACTR1;RGS9;LZTS3;SRRM2;DUSP1;DNMT3A;MSL1;NPAS4;STX1B;SELENOW;PDE1B;AGAP2;ARPP19;RAP1GAP;CAMKK2;RHOBTB2;RASD2;ATP5B;FAM160B2;EPB41L1;D5ERTD579E;CKB;GPM6B;KCNJ4;EGR1;HIPK4;RBM39;SPAG7;KDM4B;BCL11B;ARPP21;ST8SIA3;NR1D1;ATP2B1;SPATA2L;PER1;AJM1;PDE10A;PPP1R1A;PPP1R1B;TTC3;STRN
11	Down-regulated Genes In Striatum Of HD Q175 Mice PMID26900923	85/2701	4.35342230030513e-20	7.60265839898741e-18	0	0	3.9824	177.538	GSK3A;AHCYL1;DAGLA;RPL31;PPP2R2A;CASC3;SLC4A4;UFSP1;PKD1;RYR3;ELK3;RGS4;PPP3CA;DBP;AP1G2;VSIG2;WDR90;MYO18A;QK;PHACTR1;RGS9;SUN2;DUSP1;USP2;DNMT3A;AFAP1;YWHAZ;SHISA7;TRAIP;MSL1;CTDNEP1;NPAS4;ACOX1;PTGES3L;CHMP3;MALAT1;ARHGEF2;TTYH1;PDE1B;AGAP2;RASGRP2;ARPP19;RAP1GAP;CAMKK2;RHOBTB2;NEU2;RASD2;FAM160B2;EPB41L1;MGAT5B;D5ERTD579E;CKB;FAM83D;HNRNPA1;GPM6B;KCNJ4;EGR1;HIPK4;MBTPS1;GABBR1;MPP3;KDM4B;BCL1…
12	Genes Down-Regulated In R6/1 Good Vs WT GSE135057	80/2463	1.40061352120527e-19	2.24214881186277e-17	0	0	4.02668	174.807	H2AX;GSK3A;AHCYL1;DAGLA;PPP2R2A;SLC4A4;UFSP1;RYR3;ELK3;RGS4;PPP3CA;RGS2;DBP;AP1G2;MYO18A;QK;PHACTR1;RGS9;LZTS3;SUN2;DUSP1;USP2;DNMT3A;YWHAZ;SHISA7;TRAIP;TUFM;MSL1;CTDNEP1;NPAS4;STX1B;VGF;ACOX1;PTGES3L;MALAT1;ARHGEF2;TTYH1;PDE1B;AGAP2;RASGRP2;ARPP19;RAP1GAP;RTN4;CAMKK2;RHOBTB2;NEU2;RASD2;FAM160B2;EPB41L1;MGAT5B;D5ERTD579E;CKB;FAM83D;MYH10;GPM6B;PRRT1;KCNJ4;EGR1;HIPK4;MBTPS1;GABBR1;MPP3;KDM4B;BCL11…
13	Genes Down-Regulated In The Striatum Of zQ175 Neo- Mice Vs WT GSE123657	72/2068	4.39447713613821e-19	6.49368506040115e-17	0	0	4.19168	177.177	AHCYL1;DAGLA;PPP2R2A;SLC4A4;RYR3;ELK3;RGS4;PPP3CA;RGS2;DBP;WDR90;MYO18A;QK;PHACTR1;RGS9;LZTS3;SUN2;DUSP1;DNMT3A;YWHAZ;TCTE2;TRAIP;MSL1;CTDNEP1;NPAS4;PTGES3L;MALAT1;GM16518;ARHGEF2;TTYH1;PDE1B;AGAP2;RASGRP2;ARPP19;RAP1GAP;CAMKK2;RHOBTB2;NEU2;RASD2;FAM160B2;MGAT5B;D5ERTD579E;MIR124A-1HG;CKB;FAM83D;GPM6B;PRRT1;KCNJ4;EGR1;HIPK4;MBTPS1;GABBR1;MPP3;KDM4B;BCL11B;ARPP21;ST8SIA3;SETD1A;ATP2B1;HINFP;SPATA2…
14	Genes Down-Regulated In The Astrocytes Of zQ175 KI Mice Vs WT At 12 Month Old GSE124846	51/1062	5.21149776675431e-19	7.15091943566788e-17	0	0	5.43995	229.013	DAGLA;PPP2R2A;RYR3;RGS4;PPP3CA;RGS2;PHACTR1;RGS9;LZTS3;SUN2;DUSP1;DNMT3A;YWHAZ;SHISA7;TRAIP;STX1B;ARHGEF2;PDE1B;AGAP2;RASGRP2;ARPP19;RAP1GAP;CAMKK2;RHOBTB2;RASD2;FAM160B2;EPB41L1;MGAT5B;D5ERTD579E;FAM83D;MYH10;KCNJ4;EGR1;HIPK4;MBTPS1;XBP1;KDM4B;BCL11B;ARPP21;ST8SIA3;NR1D1;ATP2B1;GRIN1;SPATA2L;PER1;AJM1;PDE10A;PPP1R1A;PPP1R1B;TTC3;STRN
15	Genes Down-Regulated In dSPNs Of 9 Wks R6/2 Vs WT PMID32681824	82/2636	5.77318326555086e-19	7.39352336874881e-17	0	0	3.86648	162.376	GSK3A;AHCYL1;DAGLA;THRA;RPL31;PPP2R2A;SLC4A4;RYR3;RGS4;PPP3CA;RGS2;DBP;VSIG2;SESN1;MYO18A;PMPCA;PHACTR1;RGS9;LZTS3;SUN2;DUSP1;USP2;DNMT3A;YWHAZ;SHISA7;TRAIP;MSL1;CTDNEP1;STX1B;BBS10;VGF;PTGES3L;CHMP3;MALAT1;ARHGEF2;TTYH1;PDE1B;GM15998;AGAP2;RASGRP2;ARPP19;RAP1GAP;RTN4;CAMKK2;RHOBTB2;NEU2;RASD2;FAM160B2;EPB41L1;MGAT5B;D5ERTD579E;CKB;FAM83D;MYH10;GPM6B;KCNJ4;EGR1;HIPK4;MBTPS1;GABBR1;MPP3;KDM4B;BCL1…
16	Genes Down-Regulated In iSPNs Of R6/2 Vs WT PMID32681824	40/641	7.60867761628402e-19	9.13516856305101e-17	0	0	6.89805	287.786	DAGLA;TTYH1;PDE1B;PPP2R2A;RASGRP2;SLC4A4;ARPP19;RYR3;RAP1GAP;ELK3;CAMKK2;RHOBTB2;RASD2;PPP3CA;DBP;EPB41L1;MGAT5B;D5ERTD579E;MYO18A;PHACTR1;CKB;RGS9;MYH10;GPM6B;LZTS3;HIPK4;BCL11B;ARPP21;ST8SIA3;DNMT3A;ATP2B1;YWHAZ;SHISA7;GRIN1;TRAIP;PDE10A;PPP1R1A;PPP1R1B;STRN;ARHGEF2
17	Genes Changed In dSPNs Of R6/2 Vs WT PMID32681824	50/1041	1.23177251936549e-18	1.3208711617779e-16	0	0	5.4156	223.329	AHCYL1;DAGLA;THRA;PPP2R2A;SLC4A4;RYR3;ELK3;PPP3CA;DBP;SESN1;MYO18A;PHACTR1;RGS9;LZTS3;SUN2;DNMT3A;YWHAZ;SHISA7;TRAIP;ARHGEF2;TTYH1;PDE1B;AGAP2;RASGRP2;ARPP19;RAP1GAP;CAMKK2;RHOBTB2;RASD2;EPB41L1;MGAT5B;D5ERTD579E;CKB;MYH10;GPM6B;KCNJ4;HIPK4;GABBR1;BCL11B;ARPP21;ST8SIA3;PLCL2;ATP2B1;GRIN1;PDE10A;PPP1R1A;KANSL1;PPP1R1B;TTC3;STRN
18	Genes Up-Regulated In WT Vs R6/1 Both Treated With AAV2/1-control GSE139847	34/450	1.23767209328486e-18	1.3208711617779e-16	0	0	8.28391	341.573	PDE1B;PPP2R2A;RASGRP2;ARPP19;RTN4;CAMKK2;RHOBTB2;RGS4;RASD2;PPP3CA;RGS2;DBP;PHACTR1;RGS9;GPM6B;LZTS3;KCNJ4;EGR1;HIPK4;ARPP21;DUSP1;ST8SIA3;USP2;NR1D1;ATP2B1;TRAIP;SPATA2L;NPAS4;PER1;PDE10A;PPP1R1A;STRN;MALAT1;ARHGEF2
19	CAG Length-Dependent Genes In iSPNs Of HD Mice Down PMID32681824	41/699	2.4326895040452e-18	2.45957712487938e-16	0	0	6.47381	262.562	GSK3A;AHCYL1;THRA;PDE1B;AGAP2;PPP2R2A;RASGRP2;SLC4A4;ARPP19;RAP1GAP;CAMKK2;RHOBTB2;RGS4;RASD2;PPP3CA;DBP;EPB41L1;MYO18A;PHACTR1;CKB;RGS9;GPM6B;LZTS3;PRRT1;EGR1;HIPK4;RBM39;KDM4B;BCL11B;ARPP21;ST8SIA3;ATP2B1;SPATA2L;MYL6;PDE10A;PPP1R1A;GNB2;PPP1R1B;TTC3;SELENOW;CHMP3
20	Genes Down-Regulated In HdhQ150 Vs WT Mice GSE139847	29/316	2.80027217981971e-18	2.68966142871684e-16	0	0	10.0468	406.059	TTYH1;PDE1B;RASGRP2;RAP1GAP;RHOBTB2;RGS4;RASD2;FAM160B2;PPP3CA;DBP;MYO18A;PHACTR1;CKB;FAM83D;RGS9;LZTS3;KCNJ4;HIPK4;SUN2;KDM4B;DUSP1;USP2;ATP2B1;NPAS4;PDE10A;PPP1R1A;A830012C17RIK;PPP1R1B;STRN
21	Genes Down-Regulated In CAG Length-Dependent Genes In 6 Mon Mouse Striatum PMID26900923	96/3572	3.01654481522146e-18	2.75942028097163e-16	0	0	3.4895	140.775	GSK3A;AHCYL1;DAGLA;RPL31;SETD6;PPP2R2A;CASC3;SLC4A4;UFSP1;PKD1;RYR3;ELK3;RGS4;PPP3CA;RGS2;DBP;AP1G2;VSIG2;WDR90;SESN1;MYO18A;QK;PMPCA;PHACTR1;RGS9;SUN2;DUSP1;USP2;DNMT3A;YWHAZ;TCTE2;SHISA7;TRAIP;MSL1;CTDNEP1;NPAS4;ACOX1;NCL;PTGES3L;CHMP3;MALAT1;ARHGEF2;TTYH1;PDE1B;AGAP2;RASGRP2;ARPP19;RAP1GAP;RTN4;CAMKK2;RHOBTB2;NEU2;RASD2;FAM160B2;EPB41L1;MGAT5B;D5ERTD579E;CKB;FAM83D;HNRNPA1;MYH10;GPM6B;ABCF1;KC…
22	Down-regulated Genes In Hippocampus Of 6 Mon HD Q175 Mice Vs Q20 GSE73503	76/2417	1.11685889696109e-17	9.75220882301023e-16	0	0	3.79859	148.272	GSK3A;AHCYL1;DAGLA;THRA;ATN1;PKD1;PPP3CA;PTBP1;RGS2;AP1G2;VSIG2;WDR90;CFL1;MYO18A;SPTAN1;SMIM12;LZTS3;SRRM2;PIAS4;BRD2;PAQR6;TIMM29;DUSP1;SSR2;USP2;DYRK1B;SHISA7;CTDNEP1;NPAS4;STX1B;VGF;UFC1;SELENOW;ARHGEF2;SNRNP200;ATP5MD;TTYH1;PNKP;AGAP2;RAP1GAP;MRPL11;CAMKK2;RHOBTB2;RASD2;FAM160B2;EPB41L1;MIR124A-1HG;CKB;FAM83D;ABCF1;PRRT1;KCNJ4;EGR1;HIPK4;GABBR1;SPAG7;KDM4B;ARPP21;PHF12;SETD1A;NR1D1;ATP2B1;EL…
23	Genes Changed In dSPNs Of zQ175DN Vs HdhQ20 PMID32681824	50/1127	3.2818143004775e-17	2.74102837879012e-15	0	0	4.96034	188.272	AHCYL1;DAGLA;PPP2R2A;SLC4A4;RGS4;PPP3CA;DBP;MYO18A;PHACTR1;RGS9;LZTS3;SRRM2;DUSP1;DNMT3A;MSL1;STX1B;PDE1B;AGAP2;ARPP19;RAP1GAP;CAMKK2;RHOBTB2;TSPAN31;RASD2;FAM160B2;EPB41L1;D5ERTD579E;CKB;RABAC1;GPM6B;ABCF1;EGR1;HIPK4;RBM39;KDM4B;BCL11B;ARPP21;ST8SIA3;NR1D1;ATP2B1;PRRC2A;SPATA2L;PER1;AJM1;PDE10A;PPP1R1A;PPP1R1B;TTC3;STRN;PICALM
24	Genes Down-Regulated In iSPNs Of 6 Mon HdhQ111 Vs HdhQ20 PMID32681824	36/578	5.51868121285931e-17	4.33601849321135e-15	0	0	6.75909	253.032	GSK3A;PDE1B;AGAP2;PPP2R2A;SLC4A4;ARPP19;RAP1GAP;CAMKK2;RHOBTB2;NEU2;RGS4;RASD2;PPP3CA;DBP;EPB41L1;CFL1;PHACTR1;CKB;RGS9;GPM6B;PRRT1;HIPK4;KDM4B;BCL11B;ARPP21;ATP2B1;YWHAZ;SPATA2L;PDE10A;PPP1R1A;GNB2;PPP1R1B;TTC3;CHMP3;CDK2AP1;PICALM
25	Genes Down-Regulated In Striatum Of R6/2 Vs WT Mice GSE109416	72/2259	5.64291839303923e-17	4.33601849321135e-15	0	0	3.7845	141.592	AHCYL1;DAGLA;PPP2R2A;SLC4A4;UFSP1;RYR3;ELK3;RGS4;PPP3CA;RGS2;DBP;VSIG2;MYO18A;QK;PHACTR1;RGS9;LZTS3;SUN2;PAQR6;DUSP1;USP2;DNMT3A;YWHAZ;SHISA7;TRAIP;MSL1;CTDNEP1;NPAS4;STX1B;BBS10;MALAT1;ARHGEF2;MYRF;CNP;TTYH1;PDE1B;AGAP2;RASGRP2;ARPP19;RAP1GAP;CAMKK2;RHOBTB2;NEU2;RASD2;EPB41L1;MGAT5B;D5ERTD579E;CKB;MYH10;GPM6B;PRRT1;KCNJ4;EGR1;HIPK4;MBTPS1;GABBR1;MPP3;BCL11B;ARPP21;ST8SIA3;SETD1A;PLCL2;ATP2B1;GRI…
26	Genes Down-Regulated In The Striatum Of zQ175 KI Mice Vs WT GSE123657	71/2218	8.08482506249752e-17	5.86171300565055e-15	0	0	3.78537	140.263	H2AX;AHCYL1;DAGLA;PPP2R2A;SLC4A4;RYR3;RGS4;PPP3CA;DBP;WDR90;MYO18A;QK;PHACTR1;RGS9;LZTS3;SUN2;DUSP1;USP2;DNMT3A;SHISA7;TRAIP;MSL1;NPAS4;STX1B;VGF;ACOX1;PTGES3L;MALAT1;GM16518;ARHGEF2;TTYH1;PDE1B;AGAP2;RASGRP2;ARPP19;RAP1GAP;CAMKK2;RHOBTB2;NEU2;RASD2;FAM160B2;EPB41L1;MGAT5B;D5ERTD579E;FAM83D;HNRNPA1;MYH10;GPM6B;KCNJ4;EGR1;HIPK4;MBTPS1;GABBR1;MPP3;KDM4B;BCL11B;ARPP21;ST8SIA3;NR1D1;ATP2B1;SPATA2L;PE…
27	Genes Down-Regulated In Expression In 12 Wk R6/2 HD Mice (Set1) GSE9803	66/1945	8.23874290226782e-17	5.86171300565055e-15	0	0	3.95345	146.416	DAGLA;THRA;PPP2R2A;SLC4A4;RYR3;RGS4;PPP3CA;RGS2;DBP;MYO18A;QK;PMPCA;PHACTR1;RGS9;LZTS3;SUN2;DUSP1;USP2;DNMT3A;YWHAZ;SHISA7;TRAIP;MSL1;NPAS4;STX1B;PTGES3L;MALAT1;ARHGEF2;TTYH1;PDE1B;RASGRP2;ARPP19;RAP1GAP;RTN4;CAMKK2;RHOBTB2;RASD2;FAM160B2;MGAT5B;D5ERTD579E;CKB;YKT6;MYH10;GPM6B;PRRT1;KCNJ4;EGR1;MBTPS1;KDM4B;BCL11B;ARPP21;ST8SIA3;NR1D1;ATP2B1;GRIN1;SPATA2L;PER1;AJM1;PDE10A;PPP1R1A;GNB2;PPP1R1B;TTC3…
28	Down-regulated Genes In Striatum Of 10 Mon HD Q175 Mice Vs Q20 PMID26900923	71/2221	8.6880740839774e-17	5.96063939832878e-15	0	0	3.77945	139.772	AHCYL1;DAGLA;PPP2R2A;CASC3;SLC4A4;RYR3;RGS4;PPP3CA;DBP;AP1G2;VSIG2;WDR90;SESN1;MYO18A;QK;PHACTR1;RGS9;SUN2;USP2;DNMT3A;TCTE2;SHISA7;TRAIP;MSL1;ACOX1;MALAT1;ARHGEF2;TTYH1;PDE1B;AGAP2;RASGRP2;ARPP19;RAP1GAP;CAMKK2;RHOBTB2;RASD2;FAM160B2;EPB41L1;MGAT5B;D5ERTD579E;CKB;FAM83D;HNRNPA1;GPM6B;ABCF1;KCNJ4;HIPK4;MBTPS1;GABBR1;KDM4B;BCL11B;ARPP21;ST8SIA3;SETD1A;NR1D1;ATP2B1;HINFP;GRIN1;SPATA2L;PER1;AJM1;PDE…
29	Genes Down-Regulated In The Astrocytes Of zQ175 KI Mice Vs WT At 6 Month Old GSE124846	40/749	1.6877974971609e-16	1.11802034208486e-14	0	0	5.81436	211.165	H2AX;PDE1B;AGAP2;RASGRP2;ARPP19;RYR3;RAP1GAP;CAMKK2;RHOBTB2;RGS4;RASD2;FAM160B2;PPP3CA;EPB41L1;MGAT5B;PHACTR1;FAM83D;RGS9;MYH10;LZTS3;KCNJ4;HIPK4;MBTPS1;KDM4B;BCL11B;ARPP21;ST8SIA3;ATP2B1;YWHAZ;GRIN1;SPATA2L;AJM1;PDE10A;PPP1R1A;VGF;GNB2;PPP1R1B;TTC3;STRN;ARHGEF2
30	Down-regulated Proteins In The Striatum Of R6/2 Vs WT PXD008099	24/237	2.87101921666567e-16	1.83840930507159e-14	0	0	10.966	392.437	KCNJ4;BCL11B;ARPP21;TTYH1;PDE1B;ST8SIA3;PPP2R2A;RASGRP2;SLC4A4;ARPP19;RAP1GAP;CAMKK2;SPATA2L;PPP3CA;PDE10A;PPP1R1A;PPP1R1B;STRN;PHACTR1;ARHGEF2;RGS9;GPM6B;LZTS3;PICALM
31	Genes Down-Regulated In Expression In Striatum From 6 Wk R6/2 HD Mice GSE1980	18/113	5.51240075665652e-16	3.41591027533457e-14	0	0	18.0137	632.901	EGR1;AHCYL1;CNP;ARPP21;PDE1B;ST8SIA3;RASGRP2;SLC4A4;ARPP19;RGS4;RASD2;PDE10A;PPP1R1A;PPP1R1B;MYO18A;STRN;RGS9;GPM6B
32	Down-regulated Proteins In Striatum Of HD Q175 Mice PMID26900923	30/423	8.73712114337205e-16	5.24500303638054e-14	0	0	7.58739	263.084	GSK3A;PDE1B;AGAP2;PPP2R2A;RASGRP2;ARPP19;RYR3;RAP1GAP;CAMKK2;RASD2;MYO18A;PHACTR1;CKB;RGS9;GPM6B;LZTS3;KCNJ4;BCL11B;ARPP21;ATP2B1;SCAF1;SHISA7;GRIN1;SPATA2L;AJM1;PDE10A;PPP1R1A;PPP1R1B;STRN;NIT2
33	Genes Down-Regulated In CAG Length-Dependent Genes In 10 Mon Mouse Striatum PMID26900923	79/2795	9.16123729614788e-16	5.33295055936366e-14	0	0	3.39858	117.681	AHCYL1;DAGLA;RPL31;PPP2R2A;CASC3;SLC4A4;RYR3;ELK3;RGS4;PPP3CA;DBP;AP1G2;VSIG2;WDR90;SESN1;MYO18A;QK;PHACTR1;RGS9;SUN2;USP2;DNMT3A;TCTE2;SHISA7;TRAIP;MSL1;CTDNEP1;BBS10;ACOX1;PTGES3L;MALAT1;ARHGEF2;TTYH1;PDE1B;AGAP2;RASGRP2;ARPP19;RAP1GAP;RTN4;CAMKK2;RHOBTB2;RASD2;FAM160B2;EPB41L1;MGAT5B;D5ERTD579E;CKB;FAM83D;HNRNPA1;GPM6B;ABCF1;KCNJ4;EGR1;HIPK4;MBTPS1;GABBR1;KDM4B;BCL11B;ARPP21;ST8SIA3;SETD1A;PLC…
34	Genes Changed In WT Vs R6/1 Both Treated With AAV2/1-control GSE139847	34/560	9.52081528928934e-16	5.37926063844848e-14	0	0	6.5143	225.316	PDE1B;PPP2R2A;RASGRP2;ARPP19;RTN4;CAMKK2;RHOBTB2;RGS4;RASD2;PPP3CA;RGS2;DBP;PHACTR1;RGS9;GPM6B;LZTS3;KCNJ4;EGR1;HIPK4;ARPP21;DUSP1;ST8SIA3;USP2;NR1D1;ATP2B1;TRAIP;SPATA2L;NPAS4;PER1;PDE10A;PPP1R1A;STRN;MALAT1;ARHGEF2
35	Differentially Expressed Genes In Striatum Of 6 Mon HD Q140 Mice Vs Q20 GSE78274	74/2512	1.2787565843446e-15	7.01854685293137e-14	0	0	3.48494	119.509	H2AX;AHCYL1;RPL31;ATN1;PPP2R2A;SLC4A4;RGS4;PPP3CA;RGS2;DBP;ARL5C;MYO18A;PMPCA;PHACTR1;RGS9;LZTS3;DUSP1;USP2;YWHAZ;TRAIP;MSL1;CTDNEP1;NPAS4;ACOX1;NCL;PTGES3L;CHMP3;MALAT1;SRCAP;TTYH1;PDE1B;RASGRP2;ARPP19;RAP1GAP;RTN4;CAMKK2;RHOBTB2;NEU2;RASD2;FAM160B2;MGAT5B;D5ERTD579E;CKB;RABAC1;HNRNPA1;GPM6B;ABCF1;KCNJ4;EGR1;HIPK4;MBTPS1;GABBR1;SPAG7;KDM4B;BCL11B;ARPP21;ST8SIA3;PLCL2;NR1D1;ATP2B1;SPATA2L;HNRNPL;…
36	Genes Down-Regulated In iSPNs Of 6 Mon HdhQ170 Vs HdhQ20 PMID32681824	53/1384	1.54252172306899e-15	8.23106730559869e-14	0	0	4.26997	145.629	GSK3A;AHCYL1;DAGLA;THRA;SETD6;PPP2R2A;RGS4;PPP3CA;MYO18A;PHACTR1;RGS9;LZTS3;SRRM2;TUFM;CTDNEP1;ACOX1;PTGES3L;CHMP3;PDE1B;AGAP2;RASGRP2;ARPP19;RAP1GAP;CAMKK2;RHOBTB2;NEU2;RASD2;EPB41L1;D5ERTD579E;CKB;FAM83D;MYH10;GPM6B;ABCF1;PRRT1;EGR1;HIPK4;RBM39;GABBR1;KDM4B;BCL11B;ARPP21;ST8SIA3;ATP2B1;GRIN1;SPATA2L;PDE10A;PPP1R1A;GNB2;PPP1R1B;TTC3;CDK10;PICALM
37	Genes Down-Regulated In Expression In 13 Wk TIF-IA KO HD Mice GSE29647	69/2257	2.75104016470752e-15	1.42831031254139e-13	0	0	3.55524	119.196	H2AX;THRA;RPL31;PPP2R2A;SLC4A4;RYR3;RGS4;PPP3CA;RGS2;TUBB5;DBP;SESN1;MYO18A;PHACTR1;ATXN7L3;SPTAN1;RGS9;PIAS4;USP2;DNMT3A;YWHAZ;TRAIP;MSL1;EWSR1;NCL;SELENOW;SRSF3;CHMP3;ARHGEF2;SEC22A;KMT2E;PDE1B;MTMR4;RASGRP2;ARPP19;RAP1GAP;RTN4;CAMKK2;RHOBTB2;NEU2;RASD2;EPB41L1;RAB24;ABCF1;PRRT1;KCNJ4;MBTPS1;XBP1;GABBR1;MPP3;SPAG7;KDM4B;BCL11B;ARPP21;PHF12;ST8SIA3;PLCL2;NR1D1;PRRC2A;HINFP;GRIN1;HNRNPL;PDE10A;PP…
38	Genes Down-Regulated In Expression In 22 Mon CHL2 HD Mice GSE10202	63/1927	3.08410427396924e-15	1.55909587113024e-13	0	0	3.7368	124.856	AHCYL1;DAGLA;THRA;PPP2R2A;SLC4A4;RYR3;RGS4;PPP3CA;RGS2;DBP;SESN1;MYO18A;PMPCA;PHACTR1;RGS9;LZTS3;SUN2;DUSP1;USP2;DNMT3A;SHISA7;TRAIP;MSL1;VGF;PTGES3L;MALAT1;ARHGEF2;TTYH1;PDE1B;RASGRP2;ARPP19;RAP1GAP;CAMKK2;RHOBTB2;NEU2;RASD2;FAM160B2;EPB41L1;MGAT5B;D5ERTD579E;CKB;FAM83D;YKT6;MYH10;GPM6B;KCNJ4;MBTPS1;KDM4B;BCL11B;ARPP21;PHF12;ST8SIA3;PLCL2;ATP2B1;SPATA2L;PER1;AJM1;PDE10A;PPP1R1A;PPP1R1B;CDK2AP1;S…
39	Genes Down-Regulated In iSPNs Of zQ175DN Vs HdhQ20 PMID32681824	59/1720	3.69672763271035e-15	1.79798358726283e-13	0	0	3.87604	128.806	GSK3A;AHCYL1;THRA;PPP2R2A;SLC4A4;RYR3;RGS4;PPP3CA;CFL1;MYO18A;PMPCA;PHACTR1;RGS9;LZTS3;SRRM2;PIAS4;TRAIP;MYL6;SELENOW;CHMP3;SRCAP;PDE1B;AGAP2;RASGRP2;RAP1GAP;CAMKK2;RHOBTB2;RASD2;EPB41L1;MGAT5B;D5ERTD579E;RAB24;CKB;YKT6;MYH10;GPM6B;ABCF1;PRRT1;EGR1;HIPK4;RBM39;MBTPS1;GABBR1;MPP3;KDM4B;BCL11B;ARPP21;ST8SIA3;ATP2B1;EIF1;SPATA2L;PDE10A;PPP1R1A;GNB2;PPP1R1B;TTC3;CDK10;NIT2;PICALM
40	Genes Down-Regulated In The Astrocytes Of R6/2 Mice Vs WT At 2 Month Old GSE124846	53/1414	3.74384921866284e-15	1.79798358726283e-13	0	0	4.16905	138.49	DAGLA;PPP2R2A;UFSP1;RYR3;RGS4;PPP3CA;RGS2;MYO18A;PHACTR1;RGS9;LZTS3;DUSP1;DNMT3A;YWHAZ;SHISA7;NPAS4;STX1B;VGF;ARHGEF2;MYRF;PDE1B;AGAP2;RASGRP2;ARPP19;RAP1GAP;RTN4;CAMKK2;RHOBTB2;RASD2;FAM160B2;EPB41L1;MGAT5B;FAM83D;MYH10;PRRT1;KCNJ4;EGR1;HIPK4;MPP3;BCL11B;ARPP21;ST8SIA3;NR1D1;ATP2B1;GRIN1;SPATA2L;PER1;AJM1;PDE10A;PPP1R1A;PPP1R1B;TTC3;STRN
41	Expression In Striatum From 6 Wk R6/2 HD Mice GSE1980	19/149	5.81324552782909e-15	2.72371820950236e-13	0	0	13.9378	456.863	EGR1;AHCYL1;CNP;ARPP21;PDE1B;ST8SIA3;RASGRP2;SLC4A4;ARPP19;RGS4;RASD2;PDE10A;PPP1R1A;PPP1R1B;MYO18A;ARL6IP4;STRN;RGS9;GPM6B
42	Genes Down-Regulated In Expression In Striatum Of 11 Mon BACHD-deltaN17 HD Mice GSE64386	50/1284	6.11559199521226e-15	2.79715529114351e-13	0	0	4.29289	140.497	UFSP1;RYR3;RGS4;PPP3CA;DBP;MYO18A;PHACTR1;RGS9;LZTS3;DUSP1;USP2;YWHAZ;SHISA7;TRAIP;MSL1;NPAS4;ARHGEF2;TTYH1;PDE1B;PNKP;AGAP2;RASGRP2;RAP1GAP;CAMKK2;RHOBTB2;NEU2;MGAT5B;D5ERTD579E;GPM6B;KCNJ4;EGR1;MBTPS1;MPP3;KDM4B;LRRC24;BCL11B;ARPP21;ST8SIA3;PLCL2;NR1D1;ATP2B1;GRIN1;SPATA2L;PER1;PDE10A;PPP1R1A;GNB2;PPP1R1B;NIT2;EIF4G2
43	Genes Down-Regulated In iSPNs Of zQ175DN Vs WT PMID32681824	29/426	7.94761052176308e-15	3.55054879355974e-13	0	0	7.22205	234.47	TTYH1;PDE1B;PPP2R2A;RASGRP2;SLC4A4;ARPP19;RYR3;RAP1GAP;CAMKK2;RHOBTB2;PPP3CA;EPB41L1;D5ERTD579E;PHACTR1;CKB;RGS9;GPM6B;LZTS3;SRRM2;BCL11B;ARPP21;ATP2B1;TRAIP;PER1;PDE10A;PPP1R1A;PPP1R1B;TTC3;STRN
44	Differentially Expressed Proteins In The Striatum Of R6/2 Vs WT PXD008099	28/394	8.1443716345429e-15	3.5557586158993e-13	0	0	7.53727	244.52	ACADVL;TTYH1;PDE1B;PPP2R2A;RASGRP2;SLC4A4;ARPP19;RAP1GAP;CAMKK2;THTPA;PPP3CA;PTBP1;PHACTR1;RGS9;GPM6B;LZTS3;KCNJ4;TIMM29;BCL11B;ARPP21;ST8SIA3;SPATA2L;PDE10A;PPP1R1A;PPP1R1B;STRN;ARHGEF2;PICALM
45	Genes Changed In iSPNs Of R6/2 Vs WT PMID32681824	41/910	2.23535841138873e-14	9.54249668506165e-13	0	0	4.84781	152.375	DAGLA;TTYH1;PDE1B;PPP2R2A;RASGRP2;SLC4A4;ARPP19;RYR3;RAP1GAP;ELK3;CAMKK2;RHOBTB2;RASD2;PPP3CA;DBP;EPB41L1;MGAT5B;D5ERTD579E;MYO18A;PHACTR1;CKB;RGS9;MYH10;GPM6B;LZTS3;HIPK4;BCL11B;ARPP21;ST8SIA3;DNMT3A;ATP2B1;YWHAZ;SHISA7;GRIN1;TRAIP;PDE10A;PPP1R1A;KANSL1;PPP1R1B;STRN;ARHGEF2
46	Genes Down-Regulated In dSPNs Of zQ175DN Vs WT PMID32681824	29/451	3.44693899331422e-14	1.43947169699057e-12	0	0	6.78544	210.34	TTYH1;PDE1B;PPP2R2A;RASGRP2;SLC4A4;ARPP19;RYR3;RAP1GAP;CAMKK2;RHOBTB2;PPP3CA;EPB41L1;D5ERTD579E;PHACTR1;CKB;RGS9;GPM6B;LZTS3;BCL11B;ARPP21;DNMT3A;ATP2B1;TRAIP;PER1;PDE10A;PPP1R1A;PPP1R1B;TTC3;STRN
47	Genes Down-Regulated In Expression In Hsp90 Inhibitor Treated R6/2 HD Mice Vs WT Mice GSE29681	93/3903	3.61107436302408e-14	1.47593060667431e-12	0	0	2.95225	91.3786	AHCYL1;DAGLA;THRA;PPP2R2A;SLC4A4;UFSP1;RYR3;RGS4;PPP3CA;RGS2;DBP;AP1G2;CFL1;MYO18A;QK;PMPCA;PHACTR1;RGS9;LZTS3;SUN2;DUSP1;USP2;DNMT3A;YWHAZ;SHISA7;TRAIP;MSL1;CTDNEP1;NPAS4;STX1B;MYL6;VGF;ACOX1;NCL;SELENOW;PTGES3L;CHMP3;MALAT1;ARHGEF2;KMT2E;SRCAP;TTYH1;PDE1B;RASGRP2;ARPP19;RAP1GAP;RTN4;CAMKK2;RHOBTB2;NEU2;RASD2;FAM160B2;EPB41L1;MGAT5B;D5ERTD579E;CKB;HNRNPA1;YKT6;MYH10;GPM6B;ABCF1;PRRT1;KCNJ4;EGR1;…
48	Genes Changed In HdhQ150 Vs WT Mice GSE139847	29/455	4.31935200901996e-14	1.72864066860986e-12	0	0	6.72033	206.805	TTYH1;PDE1B;RASGRP2;RAP1GAP;RHOBTB2;RGS4;RASD2;FAM160B2;PPP3CA;DBP;MYO18A;PHACTR1;CKB;FAM83D;RGS9;LZTS3;KCNJ4;HIPK4;SUN2;KDM4B;DUSP1;USP2;ATP2B1;NPAS4;PDE10A;PPP1R1A;A830012C17RIK;PPP1R1B;STRN
49	Genes Down-Regulated In Expression In Striatum Of 7 Mon BACHD-deltaN17 HD Mice GSE64386	43/1046	1.11124091625757e-13	4.35651795945058e-12	0	0	4.42188	131.896	TTYH1;PDE1B;AGAP2;RYR3;RAP1GAP;CAMKK2;RHOBTB2;RGS4;DBP;MGAT5B;MYO18A;PHACTR1;RGS9;LZTS3;ABCF1;PRRT1;KCNJ4;MBTPS1;MPP3;KDM4B;BCL11B;ARPP21;DUSP1;SETD1A;USP2;NR1D1;ATP2B1;SHISA7;GRIN1;TRAIP;TUFM;MSL1;SPATA2L;PER1;PDE10A;PPP1R1A;GNB2;PPP1R1B;CDK10;CDK2AP1;CDK12;ARHGEF2;NIT2
50	Down-regulated Proteins In Striatum Of 6 Mon HD Q175 Mice Vs Q20 PXD006302	26/373	1.24306562499968e-13	4.77585813124878e-12	0	0	7.31508	217.375	PDE1B;AGAP2;PPP2R2A;RASGRP2;ARPP19;RYR3;RAP1GAP;CAMKK2;RASD2;PPP3CA;PHACTR1;CKB;RGS9;LZTS3;KCNJ4;BCL11B;ATP2B1;SHISA7;GRIN1;SPATA2L;AJM1;PDE10A;PPP1R1A;PPP1R1B;STRN;NIT2
51	Genes Down-Regulated In Expression In R6/1 HD Mice GSE59571	37/788	1.42310312130859e-13	5.36035509026236e-12	0	0	4.98547	147.474	TTYH1;PDE1B;PPP2R2A;RASGRP2;SLC4A4;ARPP19;RAP1GAP;CAMKK2;RHOBTB2;NEU2;RGS4;RASD2;FAM160B2;PPP3CA;RGS2;DBP;MGAT5B;PHACTR1;CKB;RGS9;GPM6B;LZTS3;KCNJ4;EGR1;MBTPS1;KDM4B;BCL11B;ARPP21;ST8SIA3;PLCL2;NR1D1;ATP2B1;PER1;PDE10A;PPP1R1A;PPP1R1B;STRN
52	NP3 Neural Progenitor Cell-Enriched Genes PMID30078729	81/3212	2.09848371411648e-13	7.75228310541878e-12	0	0	2.99018	87.2905	ACADVL;GSK3A;AHCYL1;THRA;RPL31;ATN1;PPP2R2A;CWC25;CASC3;TOMM22;PPP3CA;PTBP1;TUBA1A;TUBB5;DBP;CFL1;MYO18A;QK;PHACTR1;ATXN7L3;SPTAN1;SRRM2;BRD2;BNIP3L;DUSP1;SSR2;DNMT3A;AFAP1;YWHAZ;SHISA7;MSL1;MYL6;EWSR1;ACOX1;UFC1;SELENOW;SRSF3;CHMP3;MALAT1;ARHGEF2;SNRNP200;SEC22A;ATP5MD;KMT2E;PNKP;RBM4B;MTMR4;ARPP19;RTN4;MRPL11;TSPAN31;ATP5B;NXF1;CHRAC1;RAB24;TBC1D14;YKT6;MYH10;GPM6B;ABCF1;EGR1;RBM39;MBTPS1;XBP1;…
53	NP2 Neural Progenitor Cell-Enriched Genes PMID30078729	103/4741	2.67735016420282e-13	9.70413144421436e-12	0	0	2.75541	79.7658	AHCYL1;RPL31;ATN1;PPP2R2A;CWC25;CASC3;TOMM22;RGS2;TUBB5;CFL1;QK;PMPCA;ATXN7L3;SRRM2;BNIP3L;AFAP1;SHISA7;TUFM;CTDNEP1;MYL6;EWSR1;SELENOW;SRSF3;MALAT1;SNRNP200;ATP5MD;KMT2E;PDE1B;AGAP2;MTMR4;ARPP19;RTN4;MRPL11;RHOBTB2;ATP5B;D5ERTD579E;TBC1D14;MIR124A-1HG;MYH10;GPM6B;EGR1;XBP1;BCL11B;ARPP21;1500011B03RIK;PHF12;ST8SIA3;SETD1A;EIF1;PRRC2A;CLK2;SON;PPP1R1A;GNB2;CDK12;EIF4G2;PICALM;GSK3A;THRA;PKD1;PPP3C…
54	Genes Down-Regulated In CAG Length-Dependent Proteins In 6 Mon Mouse Striatum PMID26900923	31/570	3.75231460518854e-13	1.33485117714207e-11	0	0	5.70277	163.163	GSK3A;PDE1B;AGAP2;PPP2R2A;RASGRP2;ARPP19;RYR3;RAP1GAP;CAMKK2;RASD2;PPP3CA;MYO18A;PHACTR1;CKB;RGS9;GPM6B;LZTS3;KCNJ4;BCL11B;ARPP21;ATP2B1;SCAF1;SHISA7;SPATA2L;AJM1;PDE10A;PPP1R1A;PPP1R1B;STRN;ARHGEF2;NIT2
55	Genes Changed In The Astrocytes Of zQ175 KI Mice Vs WT At 6 Month Old GSE124846	40/964	6.86983695271241e-13	2.39944668839283e-11	0	0	4.41114	123.54	H2AX;PDE1B;AGAP2;RASGRP2;ARPP19;RYR3;RAP1GAP;CAMKK2;RHOBTB2;RGS4;RASD2;FAM160B2;PPP3CA;EPB41L1;MGAT5B;PHACTR1;FAM83D;RGS9;MYH10;LZTS3;KCNJ4;HIPK4;MBTPS1;KDM4B;BCL11B;ARPP21;ST8SIA3;ATP2B1;YWHAZ;GRIN1;SPATA2L;AJM1;PDE10A;PPP1R1A;VGF;GNB2;PPP1R1B;TTC3;STRN;ARHGEF2
56	Down-regulated Genes In R6/2 LNA-SCB Vs WT LNA-SCB Mice GSE85126	26/403	7.41937245530442e-13	2.5451097297571e-11	0	0	6.72258	187.758	DAGLA;TTYH1;PDE1B;SLC4A4;RYR3;RAP1GAP;CAMKK2;RHOBTB2;NEU2;RGS4;RASD2;PPP3CA;MGAT5B;PHACTR1;RGS9;KDM4B;ARPP21;ST8SIA3;ATP2B1;SHISA7;TRAIP;SPATA2L;AJM1;PDE10A;PPP1R1A;PPP1R1B
57	Genes Down-Regulated In Expression In Striatum Of P62 KO; R6/2 HD Mice Vs P62 KO Mice GSE62210	21/252	1.05615026442274e-12	3.55941168062469e-11	0	0	8.70945	240.175	KCNJ4;HIPK4;DAGLA;PDE1B;ST8SIA3;ATP2B1;RASGRP2;ARPP19;CAMKK2;TRAIP;RHOBTB2;SPATA2L;RGS4;RASD2;PDE10A;PPP1R1A;MGAT5B;PPP1R1B;STRN;RGS9;LZTS3
58	Insoluble Brain Proteome Of WT And HD R6/2 Mice PMID29166617	48/1380	1.53497240387621e-12	5.01611483769552e-11	0	0	3.75487	102.142	H2AX;GSK3A;AHCYL1;CNP;RPL31;AGAP2;SLC4A4;RAP1GAP;ATP5B;PPP3CA;PTBP1;TUBB5;EPB41L1;CFL1;MYO18A;ARL6IP4;PHACTR1;CKB;HNRNPA1;SPTAN1;MYH10;GPM6B;ABCF1;SRRM2;BRD2;SUN2;RBM39;PTGES3;PLCL2;ATP2B1;SCAF1;YWHAZ;SHISA7;PRRC2A;GRIN1;TUFM;HNRNPL;STX1B;SON;AJM1;NCL;GNB2;SRSF3;CHMP3;CDK12;ARHGEF2;SNRNP200;EIF4G2
59	Genes Down-Regulated In dSPNs Of HdhQ111 Vs HdhQ20 PMID32681824	13/73	1.55268759376602e-12	5.01611483769552e-11	0	0	20.149	547.872	EGR1;ARPP21;PDE1B;AGAP2;RHOBTB2;RGS4;PPP3CA;PDE10A;EPB41L1;PPP1R1B;TTC3;CKB;GPM6B
60	Genes Changed In iSPNs Of zQ175DN Vs WT PMID32681824	30/563	1.56671988683879e-12	5.01611483769552e-11	0	0	5.55405	150.97	TTYH1;PDE1B;PPP2R2A;RASGRP2;SLC4A4;ARPP19;RYR3;RAP1GAP;CAMKK2;RHOBTB2;PPP3CA;EPB41L1;D5ERTD579E;PHACTR1;CKB;SPTAN1;RGS9;GPM6B;LZTS3;SRRM2;BCL11B;ARPP21;ATP2B1;TRAIP;PER1;PDE10A;PPP1R1A;PPP1R1B;TTC3;STRN
61	Genes Changed In The Astrocytes Of zQ175 KI Mice Vs WT At 12 Month Old GSE124846	56/1820	2.02553276293502e-12	6.37876793048882e-11	0	0	3.3833	91.096	DAGLA;PPP2R2A;RYR3;ELK3;RGS4;PPP3CA;RGS2;PHACTR1;RGS9;LZTS3;SUN2;DUSP1;DNMT3A;AFAP1;YWHAZ;SHISA7;TRAIP;STX1B;ADSSL1;ARHGEF2;PDE1B;AGAP2;RASGRP2;ARPP19;RAP1GAP;AURKB;CAMKK2;RHOBTB2;RASD2;FAM160B2;CHRAC1;EPB41L1;MGAT5B;D5ERTD579E;FAM83D;MYH10;KCNJ4;EGR1;HIPK4;MBTPS1;XBP1;KDM4B;BCL11B;ARPP21;ST8SIA3;NR1D1;ATP2B1;GRIN1;SPATA2L;PER1;AJM1;PDE10A;PPP1R1A;PPP1R1B;TTC3;STRN
62	Genes Down-Regulated In Expression In 12 Wk R6/2 HD Mice (Set2) GSE9804	62/2187	3.28572874513479e-12	1.01804595474257e-10	0	0	3.15929	83.5362	H2AX;AHCYL1;DAGLA;RPL31;PPP2R2A;SLC4A4;UFSP1;RGS4;PPP3CA;RGS2;TUBA1A;DBP;MYO18A;QK;PHACTR1;RGS9;LZTS3;SUN2;DUSP1;USP2;YWHAZ;SHISA7;TRAIP;TUFM;MSL1;NPAS4;PTGES3L;MALAT1;ARHGEF2;SRCAP;TTYH1;PDE1B;RASGRP2;ARPP19;RAP1GAP;CAMKK2;RHOBTB2;NEU2;RASD2;EPB41L1;MGAT5B;D5ERTD579E;CKB;GPM6B;KCNJ4;EGR1;MBTPS1;KDM4B;BCL11B;ARPP21;ST8SIA3;NR1D1;ATP2B1;SPATA2L;AJM1;PDE10A;PPP1R1A;GNB2;PPP1R1B;CDK2AP1;STRN;NIT2
63	Genes Changed In dSPNs Of HdhQ111 Vs HdhQ20 PMID32681824	13/78	3.77698817784711e-12	1.15168163327687e-10	0	0	18.5943	489.07	EGR1;ARPP21;PDE1B;AGAP2;RHOBTB2;RGS4;PPP3CA;PDE10A;EPB41L1;PPP1R1B;TTC3;CKB;GPM6B
64	Genes Down-Regulated In HD Grade 1 Markers In Human Caudate Nucleus (HG-U133A) GSE3790	18/187	4.12557020926835e-12	1.2383156831257e-10	0	0	10.088	264.445	BCL11B;PDE1B;ST8SIA3;ATP2B1;RASGRP2;ARPP19;YWHAZ;RAP1GAP;RYR3;CAMKK2;RGS4;PPP3CA;RGS2;PDE10A;PPP1R1A;CHMP3;PHACTR1;RGS9
65	Genes Down-Regulated In Striatal Cholinergic Interneurons Of zQ175DN Vs HdhQ20 PMID32681824	30/586	4.30085588879891e-12	1.27106833267426e-10	0	0	5.31793	139.182	KMT2E;TTYH1;AGAP2;RASGRP2;SLC4A4;ARPP19;RYR3;CAMKK2;RHOBTB2;PPP3CA;PTBP1;DBP;D5ERTD579E;RGS9;GPM6B;LZTS3;KCNJ4;EGR1;HIPK4;BCL11B;ARPP21;USP2;DNMT3A;PLCL2;ATP2B1;SPATA2L;PDE10A;PPP1R1B;STRN;MALAT1
66	Genes Changed In R6/1 Good Vs WT GSE135057	99/4679	6.18082659544464e-12	1.78964267329702e-10	0	0	2.60675	67.2792	AHCYL1;ATN1;PPP2R2A;SLC4A4;ELK3;RGS4;RGS2;QK;RGS9;LZTS3;USP2;ZFP607B;SHISA7;TRAIP;TUFM;CTDNEP1;NPAS4;STX1B;EWSR1;MALAT1;KMT2E;SRCAP;TTYH1;PDE1B;AGAP2;RASGRP2;ARPP19;RAP1GAP;RTN4;RHOBTB2;NEU2;FAM160B2;EPB41L1;D5ERTD579E;FAM83D;MYH10;GPM6B;PRRT1;EGR1;BCL11B;ARPP21;1500011B03RIK;ST8SIA3;NR1D1;HNRNPL;SON;AJM1;PPP1R1A;A830012C17RIK;GRIN1OS;GNB2;PPP1R1B;STRN;NIT2;H2AX;GSK3A;DAGLA;UFSP1;RYR3;THTPA;PPP3C…
67	Genes Down-Regulated In Foxp2/Olfm3-expressing Neurons Of HD Patients Vs Control PMID32681824	58/1986	6.24185627854764e-12	1.78964267329702e-10	0	0	3.21492	82.944	RPL31;PPP2R2A;SLC4A4;RYR3;RGS4;PPP3CA;RGS2;AP1G2;SESN1;PHACTR1;RGS9;SMIM12;LZTS3;BNIP3L;PRMT7;USP2;DNMT3A;ZFP607B;YWHAZ;SHISA7;VGF;SELENOW;ARHGEF2;SEC22A;ATP5MD;TTYH1;PDE1B;AGAP2;RASGRP2;ARPP19;RAP1GAP;RTN4;CAMKK2;RHOBTB2;ATP5B;MGAT5B;TBC1D14;CKB;GPM6B;KCNJ4;EGR1;RBM39;MBTPS1;GABBR1;BCL11B;ARPP21;ST8SIA3;PLCL2;ATP2B1;GRIN1;SPATA2L;HNRNPL;SON;PDE10A;PPP1R1B;TTC3;STRN;PICALM
68	Genes Changed In Striatal Cholinergic Interneurons Of zQ175DN Vs HdhQ20 PMID32681824	35/806	6.4757779887328e-12	1.82893412996886e-10	0	0	4.54051	116.977	KMT2E;TTYH1;AGAP2;RASGRP2;SLC4A4;ARPP19;RYR3;RTN4;CAMKK2;RHOBTB2;ATP5B;PPP3CA;PTBP1;DBP;D5ERTD579E;CFL1;RGS9;GPM6B;LZTS3;KCNJ4;EGR1;HIPK4;BCL11B;ARPP21;USP2;DNMT3A;PLCL2;ATP2B1;YWHAZ;SPATA2L;PDE10A;PPP1R1B;STRN;MALAT1;EIF4G2
69	Striatum Protein Module pM2 (Blue) PMID26900923	30/596	6.56931051368304e-12	1.82893412996886e-10	0	0	5.22126	134.44	PDE1B;AGAP2;PPP2R2A;RASGRP2;ARPP19;RYR3;RAP1GAP;CAMKK2;RHOBTB2;NEU2;RASD2;PPP3CA;MYO18A;PHACTR1;CKB;RGS9;LZTS3;KCNJ4;BCL11B;ARPP21;ATP2B1;SHISA7;SPATA2L;AJM1;PDE10A;PPP1R1A;PPP1R1B;STRN;ARHGEF2;NIT2
70	Differentially Expressed Proteins In Striatum Of HD Q175 Mice PMID26900923	37/900	7.4563840272149e-12	2.0462448166114e-10	0	0	4.31291	110.505	ACADVL;GSK3A;RPL31;PDE1B;AGAP2;PPP2R2A;RASGRP2;ARPP19;RYR3;RAP1GAP;CAMKK2;RASD2;PTBP1;MYO18A;PHACTR1;CKB;RGS9;GPM6B;LZTS3;KCNJ4;BCL11B;ARPP21;ATP2B1;SCAF1;SHISA7;GRIN1;SPATA2L;AJM1;PDE10A;PPP1R1A;EWSR1;PPP1R1B;TTC3;ADSSL1;STRN;SNRNP200;NIT2
71	NP1a Neural Progenitor Cell-Enriched Genes PMID30078729	70/2749	1.26087418979379e-11	3.41146382900546e-10	0	0	2.88196	72.3275	AHCYL1;RPL31;ATN1;PPP2R2A;CWC25;TOMM22;PTBP1;TUBA1A;TUBB5;DBP;CFL1;QK;PMPCA;PHACTR1;SPTAN1;SRRM2;BRD2;BNIP3L;DUSP1;DNMT3A;YWHAZ;SHISA7;TUFM;MSL1;MYL6;EWSR1;ACOX1;UFC1;SELENOW;SRSF3;MALAT1;ARHGEF2;ATP5MD;KMT2E;TTYH1;RBM4B;ARPP19;RTN4;MRPL11;TSPAN31;ATP5B;NXF1;RAB24;TBC1D14;YKT6;MYH10;GPM6B;ABCF1;EGR1;RBM39;MBTPS1;XBP1;GABBR1;SPAG7;BCL11B;PTGES3;AMFR;ATP2B1;EIF1;PRRC2A;CLK2;SON;KANSL1;GNB2;IMPDH2;T…
72	Differentially Expressed Proteins In Striatum Of 6 Mon HD Q175 Mice Vs Q20 PXD006302	31/654	1.31708337373786e-11	3.51405161243116e-10	0	0	4.91231	123.068	ACADVL;RPL31;PDE1B;AGAP2;PPP2R2A;RASGRP2;ARPP19;RYR3;RAP1GAP;RTN4;CAMKK2;RASD2;PPP3CA;PHACTR1;CKB;RGS9;LZTS3;KCNJ4;BCL11B;ATP2B1;SHISA7;GRIN1;SPATA2L;AJM1;PDE10A;PPP1R1A;PPP1R1B;TTC3;ADSSL1;STRN;NIT2
73	Differentially Expressed Genes In Striatum Of 10 Mon HD Q175 Mice Vs Q20 PMID26900923	91/4185	1.85389559710014e-11	4.87853896168407e-10	0	0	2.60113	64.277	ACADVL;AHCYL1;DAGLA;PPP2R2A;CASC3;SLC4A4;RYR3;THTPA;RGS4;PPP3CA;TUBA1A;DBP;ARL5C;AP1G2;VSIG2;WDR90;SESN1;2010320M18RIK;MYO18A;ARL6IP4;QK;PHACTR1;RGS9;SUN2;PRMT7;USP2;DNMT3A;ZFP607B;TCTE2;SHISA7;TRAIP;MSL1;ACOX1;ADSSL1;MALAT1;ARHGEF2;SEC22A;CNP;TTYH1;PDE1B;AGAP2;RASGRP2;ARPP19;RAP1GAP;CAMKK2;RHOBTB2;TSPAN31;RASD2;ATP5B;FAM160B2;EPB41L1;MGAT5B;D5ERTD579E;STAT6;CKB;RABAC1;FAM83D;HNRNPA1;YKT6;GPM6B;A…
74	Down-regulated Genes In Cortex Of 6 Mon HD Q140 Mice Vs Q20 GSE78272	25/429	1.93438274499698e-11	5.0215530447827e-10	0	0	5.9935	147.852	AHCYL1;MYRF;CNP;PDE1B;PPP2R2A;RASGRP2;ARPP19;UFSP1;RYR3;RAP1GAP;RASD2;RGS2;QK;PHACTR1;CKB;FAM83D;RGS9;BCL11B;ARPP21;ST8SIA3;TRAIP;PDE10A;A830012C17RIK;PPP1R1B;STRN
75	Down-regulated Proteins In Striatum Of 10 Mon HD Q175 Mice Vs Q20 PXD006302	21/294	2.01520065761665e-11	5.16160061770878e-10	0	0	7.3537	181.105	KCNJ4;DAGLA;ARPP21;PDE1B;RASGRP2;ARPP19;RYR3;RAP1GAP;CAMKK2;SPATA2L;RASD2;PPP3CA;PDE10A;PPP1R1A;PPP1R1B;STRN;PHACTR1;RGS9;NIT2;GPM6B;LZTS3
76	Genes Down-Regulated In Striatum Of HdhQ175 Mice GSE89505	57/1990	2.18181034017937e-11	5.51481271511128e-10	0	0	3.13168	76.8773	DAGLA;PPP2R2A;SLC4A4;RYR3;RGS4;PPP3CA;RGS2;DBP;AP1G2;MYO18A;PHACTR1;RGS9;LZTS3;SUN2;DUSP1;USP2;SHISA7;TRAIP;NPAS4;PTGES3L;MALAT1;GM16518;TTYH1;PDE1B;AGAP2;RASGRP2;ARPP19;RAP1GAP;CAMKK2;RHOBTB2;NEU2;RASD2;FAM160B2;MGAT5B;CKB;FAM83D;GPM6B;KCNJ4;EGR1;HIPK4;MBTPS1;KDM4B;BCL11B;ARPP21;ST8SIA3;NR1D1;ATP2B1;SPATA2L;PER1;LRG1;PDE10A;PPP1R1A;A830012C17RIK;PPP1R1B;CDK2AP1;STRN;NIT2
77	Genes Down-Regulated In Foxp2/Olfm3-expressing Neurons Of zQ175DN Vs WT PMID32681824	25/435	2.60715103751045e-11	6.50433395202282e-10	0	0	5.90396	143.881	AHCYL1;TTYH1;PDE1B;PPP2R2A;SLC4A4;ARPP19;RYR3;RAP1GAP;RHOBTB2;PPP3CA;D5ERTD579E;PHACTR1;CKB;RGS9;GPM6B;LZTS3;BCL11B;PLCL2;ATP2B1;PER1;PDE10A;PPP1R1A;PPP1R1B;TTC3;STRN
78	OPC1a Oligodendrocyte Precursor Cell-Enriched Genes PMID30078729	84/3751	4.03263076672928e-11	9.93164577293199e-10	0	0	2.61692	62.6335	GSK3A;AHCYL1;THRA;RPL31;ATN1;PPP2R2A;CWC25;CASC3;TOMM22;PPP3CA;PTBP1;TUBA1A;TUBB5;DBP;CFL1;MYO18A;QK;PMPCA;ATXN7L3;SPTAN1;SRRM2;BRD2;BNIP3L;DUSP1;SSR2;DNMT3A;YWHAZ;SHISA7;MSL1;CTDNEP1;MYL6;EWSR1;ACOX1;UFC1;SELENOW;SRSF3;CHMP3;MALAT1;ARHGEF2;SNRNP200;ATP5MD;KMT2E;CNP;TTYH1;AGAP2;RBM4B;ARPP19;RAP1GAP;RTN4;MRPL11;CAMKK2;TSPAN31;ATP5B;NXF1;D5ERTD579E;RAB24;TBC1D14;RABAC1;YKT6;MYH10;GPM6B;ABCF1;EGR1;R…
79	Down-regulated Genes In Striatum Of 10 Mon HD Q140 Mice Vs Q20 GSE78274	58/2085	4.44020755919902e-11	1.07970110395206e-09	0	0	3.04094	72.489	GSK3A;AHCYL1;DAGLA;PPP2R2A;SLC4A4;RYR3;RGS4;PPP3CA;DBP;WDR90;SESN1;MYO18A;QK;PHACTR1;RGS9;LZTS3;DUSP1;YWHAZ;TRAIP;MSL1;NPAS4;PTGES3L;MALAT1;TTYH1;PDE1B;MTMR4;RASGRP2;ARPP19;RAP1GAP;RTN4;CAMKK2;RHOBTB2;RASD2;FAM160B2;MGAT5B;D5ERTD579E;CKB;FAM83D;GPM6B;HIPK4;MBTPS1;XBP1;GABBR1;KDM4B;ARPP21;ST8SIA3;NR1D1;ATP2B1;PER1;PDE10A;PPP1R1A;A830012C17RIK;PPP1R1B;TTC3;CDK10;CDK2AP1;STRN;PICALM
80	Expression In 12 Wk R6/2 HD Mice (Set1) GSE9803	98/4765	4.8575584822585e-11	1.16642123055232e-09	0	0	2.49799	59.3221	PPP2R2A;SLC4A4;TOMM22;RGS4;RGS2;QK;PMPCA;RGS9;LZTS3;GM6142;USP2;SCRIB;ZFP607B;SHISA7;TRAIP;NPAS4;STX1B;MYL6;NCL;SRSF3;MALAT1;KMT2E;TTYH1;PDE1B;RASGRP2;ARPP19;RAP1GAP;RTN4;MRPL11;RHOBTB2;ATP5B;FAM160B2;D5ERTD579E;MYH10;GPM6B;PRRT1;EGR1;BCL11B;ARPP21;1500011B03RIK;ST8SIA3;NR1D1;EIF1;SON;AJM1;PPP1R1A;GNB2;PPP1R1B;CDK10;STRN;CDK12;EIF4G2;ACADVL;DAGLA;THRA;RYR3;THTPA;PPP3CA;PTBP1;DBP;2010320M18RIK;MYO…
81	Differentially Expressed Genes In R6/2 LNA-SCB Vs WT LNA-SCB Mice GSE85126	26/487	5.18233398241956e-11	1.2290448864479e-09	0	0	5.47383	129.638	DAGLA;TTYH1;PDE1B;SLC4A4;RYR3;RAP1GAP;CAMKK2;RHOBTB2;NEU2;RGS4;RASD2;PPP3CA;MGAT5B;PHACTR1;RGS9;KDM4B;ARPP21;ST8SIA3;ATP2B1;SHISA7;TRAIP;SPATA2L;AJM1;PDE10A;PPP1R1A;PPP1R1B
82	R6/1 Vs WT Striatum Down-Regulated Genes PMID28743452	17/191	5.80384397020255e-11	1.35965661789745e-09	0	0	9.20692	217.006	MPP3;DAGLA;PDE1B;ST8SIA3;RASGRP2;SLC4A4;ARPP19;RHOBTB2;CAMKK2;SPATA2L;PPP3CA;RGS2;AJM1;PPP1R1B;STRN;PHACTR1;RGS9
83	Genes Changed In The Astrocytes Of R6/2 Mice Vs WT At 2 Month Old GSE124846	61/2294	7.59767186112484e-11	1.75844911388203e-09	0	0	2.92197	68.0837	ACADVL;DAGLA;PPP2R2A;UFSP1;RYR3;RGS4;PPP3CA;PTBP1;RGS2;ARL5C;WDR90;2010320M18RIK;MYO18A;PHACTR1;RGS9;LZTS3;DUSP1;DNMT3A;SCRIB;YWHAZ;SHISA7;NPAS4;STX1B;MYL6;VGF;ARHGEF2;MYRF;PDE1B;AGAP2;RASGRP2;ARPP19;RAP1GAP;RTN4;CAMKK2;RHOBTB2;RASD2;FAM160B2;EPB41L1;MGAT5B;FAM83D;MYH10;PRRT1;KCNJ4;EGR1;HIPK4;MPP3;BCL11B;ARPP21;ST8SIA3;PCIF1;NR1D1;ATP2B1;GRIN1;SPATA2L;PER1;AJM1;PDE10A;PPP1R1A;PPP1R1B;TTC3;STRN
84	Genes Changed In iSPNs Of 6 Mon HdhQ111 Vs HdhQ20 PMID32681824	46/1441	9.03920739814686e-11	2.06718064426668e-09	0	0	3.38592	78.3056	GSK3A;MYRF;CNP;PDE1B;AGAP2;PPP2R2A;SLC4A4;ARPP19;UFSP1;RAP1GAP;CAMKK2;RHOBTB2;NEU2;THTPA;RGS4;RASD2;PPP3CA;PTBP1;DBP;EPB41L1;CFL1;QK;PHACTR1;CKB;SPTAN1;RGS9;GPM6B;PRRT1;HIPK4;KDM4B;BCL11B;ARPP21;DNMT3A;AFAP1;ATP2B1;YWHAZ;SPATA2L;PDE10A;PPP1R1A;EWSR1;GNB2;PPP1R1B;TTC3;CHMP3;CDK2AP1;PICALM
85	Genes Changed In dSPNs Of zQ175DN Vs WT PMID32681824	29/622	9.48220499255719e-11	2.14297832831792e-09	0	0	4.78609	110.458	TTYH1;PDE1B;PPP2R2A;RASGRP2;SLC4A4;ARPP19;RYR3;RAP1GAP;CAMKK2;RHOBTB2;PPP3CA;EPB41L1;D5ERTD579E;PHACTR1;CKB;RGS9;GPM6B;LZTS3;BCL11B;ARPP21;DNMT3A;ATP2B1;TRAIP;PER1;PDE10A;PPP1R1A;PPP1R1B;TTC3;STRN
86	VLMC Vascular And Leptomeningeal Cell-Enriched Genes PMID30078729	59/2194	1.1116425905277e-10	2.48309932139967e-09	0	0	2.9366	67.3069	ACADVL;AHCYL1;RPL31;TOMM22;PPP3CA;PTBP1;TUBA1A;TUBB5;DBP;SESN1;CFL1;QK;PHACTR1;SPTAN1;SRRM2;BRD2;BNIP3L;DUSP1;SSR2;DNMT3A;AFAP1;YWHAZ;MSL1;MYL6;EWSR1;UFC1;SELENOW;SRSF3;CHMP3;MALAT1;ATP5MD;KMT2E;CNP;ARPP19;RTN4;TSPAN31;ATP5B;STAT6;RABAC1;GPM6B;ABCF1;EGR1;RBM39;MBTPS1;XBP1;GABBR1;SPAG7;PTGES3;AMFR;NR1D1;ATP2B1;EIF1;SON;GNB2;IMPDH2;TTC3;CDK2AP1;EIF4G2;PICALM
87	The Global Proteome Data Of The Insoluble Fraction From The Brains Of Q175 And WT Mice PMID31138642	54/1901	1.17483310077509e-10	2.59408550182638e-09	0	0	3.06523	70.0856	ACADVL;GSK3A;AHCYL1;DAGLA;RPL31;PPP2R2A;SLC4A4;TOMM22;PPP3CA;PTBP1;TUBB5;CFL1;MYO18A;PHACTR1;SPTAN1;LZTS3;SRRM2;YWHAZ;SHISA7;TUFM;STX1B;MYL6;NCL;ADSSL1;SRSF3;ARHGEF2;SNRNP200;ATP5MD;CNP;TTYH1;AGAP2;RAP1GAP;RTN4;ATP5B;NXF1;EPB41L1;CKB;HNRNPA1;MYH10;RBM39;GABBR1;MPP3;SPAG7;PTGES3;PLCL2;ATP2B1;GRIN1;HNRNPL;SON;AJM1;GNB2;PPP1R1B;EIF4G2;PICALM
88	Genes Down-Regulated In HD Grade 3 Markers In Human Caudate Nucleus (HG-U133A) GSE3790	35/897	1.23360103039721e-10	2.692894976583e-09	0	0	4.04173	92.2158	PDE1B;AGAP2;RASGRP2;SLC4A4;ARPP19;RYR3;RAP1GAP;CAMKK2;RHOBTB2;RGS4;PPP3CA;DBP;AP1G2;EPB41L1;PHACTR1;MIR124A-1HG;YKT6;RGS9;MYH10;LZTS3;KCNJ4;GABBR1;BCL11B;ARPP21;ST8SIA3;PLCL2;ATP2B1;YWHAZ;GRIN1;MSL1;PDE10A;PPP1R1A;TTC3;CHMP3;ARHGEF2
89	Genes Down-Regulated In Foxp2/Olfm3-expressing Neurons Of R6/2 Vs WT PMID32681824	28/588	1.26836146630944e-10	2.73766559188814e-09	0	0	4.8769	111.135	TTYH1;PDE1B;PPP2R2A;SLC4A4;ARPP19;RYR3;RAP1GAP;CAMKK2;RHOBTB2;PPP3CA;D5ERTD579E;PHACTR1;CKB;RGS9;MYH10;GPM6B;LZTS3;BCL11B;ARPP21;DNMT3A;PLCL2;ATP2B1;GRIN1;PDE10A;PPP1R1A;PPP1R1B;STRN;ARHGEF2
90	Genes Down-Regulated In CAG Length-Dependent Genes In 6 Mon Mouse Cortex PMID26900923	35/902	1.43355388599634e-10	3.05984112777663e-09	0	0	4.01736	91.0563	AHCYL1;TTYH1;PDE1B;RASGRP2;SLC4A4;ARPP19;RTN4;CAMKK2;RHOBTB2;NEU2;RGS4;RASD2;PPP3CA;RGS2;AP1G2;VSIG2;QK;HNRNPA1;RGS9;EGR1;HIPK4;GABBR1;MPP3;ARPP21;DUSP1;USP2;ATP2B1;YWHAZ;ZBTB9;STX1B;PER1;PDE10A;PPP1R1A;PPP1R1B;TTC3
91	NFOL Newly Formed Oligodendrocyte-Enriched Genes PMID30078729	89/4197	1.44995845983983e-10	3.06084637511244e-09	0	0	2.49578	56.5402	ACADVL;GSK3A;AHCYL1;THRA;RPL31;PPP2R2A;CWC25;CASC3;TOMM22;PPP3CA;PTBP1;TUBA1A;TUBB5;DBP;CFL1;QK;PMPCA;PHACTR1;SPTAN1;SRRM2;BRD2;BNIP3L;TIMM29;SSR2;USP2;DNMT3A;YWHAZ;TUFM;MSL1;STX1B;MYL6;EWSR1;ACOX1;UFC1;SELENOW;SRSF3;CHMP3;MALAT1;ARHGEF2;SNRNP200;SEC22A;ATP5MD;KMT2E;MYRF;CNP;TTYH1;PNKP;MTMR4;ARPP19;RAP1GAP;RTN4;MRPL11;TSPAN31;ATP5B;NXF1;CHRAC1;D5ERTD579E;RAB24;TBC1D14;RABAC1;YKT6;MYH10;GPM6B;ABCF…
92	Genes Down-Regulated In HD Grade 2 Markers In Human Caudate Nucleus (HG-U133A) GSE3790	33/811	1.52164219218841e-10	3.17725505564558e-09	0	0	4.1968	94.8731	PDE1B;AGAP2;RASGRP2;ARPP19;RYR3;RAP1GAP;CAMKK2;RHOBTB2;RGS4;ATP5B;PPP3CA;RGS2;DBP;AP1G2;EPB41L1;PHACTR1;RGS9;MYH10;LZTS3;KCNJ4;EGR1;GABBR1;BCL11B;ARPP21;ST8SIA3;PLCL2;ATP2B1;YWHAZ;GRIN1;PDE10A;PPP1R1A;CHMP3;NIT2
93	Top Neuron-Expressed Genes In Humans And Mice PMID29892006	38/1051	1.60944029827007e-10	3.32444603545893e-09	0	0	3.76367	84.8707	ATP5MD;KMT2E;AHCYL1;ARPP19;RYR3;RTN4;RGS4;ATP5B;PPP3CA;NXF1;TUBA1A;TUBB5;CFL1;QK;PHACTR1;CKB;HNRNPA1;SPTAN1;MYH10;GPM6B;SRRM2;EGR1;BNIP3L;RBM39;ARPP21;ST8SIA3;ATP2B1;YWHAZ;EIF1;MYL6;SON;EWSR1;NCL;TTC3;SELENOW;SRSF3;MALAT1;EIF4G2
94	Genes Down-Regulated In R6/1 HD Mice PMID30811995	40/1163	2.18137566845014e-10	4.45789644584331e-09	0	0	3.59115	79.8884	PDE1B;PPP2R2A;RASGRP2;SLC4A4;ARPP19;RYR3;RAP1GAP;CAMKK2;RHOBTB2;NEU2;RGS4;RASD2;PPP3CA;RGS2;DBP;PHACTR1;CKB;FAM83D;RGS9;GPM6B;LZTS3;KCNJ4;EGR1;MBTPS1;KDM4B;BCL11B;ARPP21;ST8SIA3;USP2;NR1D1;ATP2B1;TRAIP;SPATA2L;NPAS4;PER1;PDE10A;PPP1R1A;PPP1R1B;STRN;GM16518
95	Genes Down-Regulated In Expression In Cerebrum Of 22 Wk R6/1 HD Mice GSE3621	27/566	2.68432900636095e-10	5.42799581180989e-09	0	0	4.86659	107.252	DAGLA;TTYH1;PDE1B;RASGRP2;ARPP19;CAMKK2;RHOBTB2;NEU2;RGS4;RASD2;RGS2;PHACTR1;RGS9;LZTS3;EGR1;BCL11B;ARPP21;DUSP1;ATP2B1;SHISA7;SPATA2L;NPAS4;PER1;PDE10A;PPP1R1A;PPP1R1B;PTGES3L
96	Expression In Striatum Of 11 Mon BACHD-deltaN17 HD Mice GSE64386	64/2573	3.67035445482217e-10	7.34453219553479e-09	0	0	2.73555	59.4314	ACADVL;UFSP1;RYR3;THTPA;RGS4;PPP3CA;DBP;SESN1;MYO18A;PHACTR1;RGS9;LZTS3;PRMT7;DUSP1;USP2;DYRK1B;ZFP607B;YWHAZ;SHISA7;TRAIP;MSL1;NPAS4;ADSSL1;ARHGEF2;TTYH1;PDE1B;PNKP;AGAP2;RBM4B;RASGRP2;RAP1GAP;CAMKK2;RHOBTB2;NEU2;MGAT5B;D5ERTD579E;YKT6;GPM6B;KCNJ4;EGR1;MBTPS1;MPP3;KDM4B;LRRC24;BCL11B;ARPP21;AMFR;ST8SIA3;PLCL2;NR1D1;ATP2B1;YIF1A;GRIN1;SPATA2L;PER1;LRG1;SON;PDE10A;PPP1R1A;GNB2;PPP1R1B;TTC3;NIT2;EI…
97	Genes Down-Regulated In HD Markers In Human Caudate Nucleus (HG-U133B) E-AFMX-6	26/536	4.13131439822118e-10	8.18170614328132e-09	0	0	4.93536	106.64	PDE1B;AGAP2;RASGRP2;ARPP19;RYR3;RAP1GAP;CAMKK2;RHOBTB2;RGS4;PPP3CA;RGS2;PHACTR1;RGS9;LZTS3;KCNJ4;EGR1;BCL11B;ARPP21;ST8SIA3;PLCL2;ATP2B1;YWHAZ;GRIN1;PDE10A;PPP1R1A;CHMP3
98	R6/1 Vs WT Striatum Changed Genes PMID28743452	17/225	7.52324930957231e-10	1.47471040037637e-08	0	0	7.68859	161.521	MPP3;DAGLA;PDE1B;ST8SIA3;RASGRP2;SLC4A4;ARPP19;CAMKK2;RHOBTB2;SPATA2L;PPP3CA;RGS2;AJM1;PPP1R1B;STRN;PHACTR1;RGS9
99	HD Grade 1 Markers In Human Caudate Nucleus (HG-U133A) GSE3790	18/257	7.99211150706794e-10	1.55079254596743e-08	0	0	7.10788	148.892	BCL11B;PDE1B;ST8SIA3;ATP2B1;RASGRP2;ARPP19;YWHAZ;RYR3;RAP1GAP;CAMKK2;RGS4;PPP3CA;RGS2;PDE10A;PPP1R1A;CHMP3;PHACTR1;RGS9
100	Expression In Striatum Of 7 Mon BACHD-deltaN17 HD Mice GSE64386	52/1886	8.24067870849345e-10	1.58303437990159e-08	0	0	2.94039	61.5034	ATN1;RYR3;RGS4;PTBP1;TUBA1A;DBP;MYO18A;PHACTR1;RGS9;LZTS3;DUSP1;USP2;DYRK1B;ZFP607B;SHISA7;TRAIP;TUFM;MSL1;ARHGEF2;TTYH1;PDE1B;AGAP2;RBM4B;RAP1GAP;CAMKK2;RHOBTB2;MGAT5B;ABCF1;PRRT1;KCNJ4;MBTPS1;MPP3;KDM4B;BCL11B;ARPP21;SETD1A;NR1D1;ATP2B1;YIF1A;GRIN1;SPATA2L;PER1;PDE10A;PPP1R1A;GNB2;PPP1R1B;TTC3;CDK10;CDK2AP1;DUS1L;CDK12;NIT2
101	Genes Changed In Striatal Cholinergic Interneurons Of HdhQ170 Vs HdhQ20 PMID32681824	41/1275	9.33792194680367e-10	1.77605426334751e-08	0	0	3.34799	69.6106	KMT2E;GSK3A;TTYH1;SLC4A4;ARPP19;PKD1;RYR3;CAMKK2;RHOBTB2;RGS4;ATP5B;PPP3CA;D5ERTD579E;CFL1;TBC1D14;QK;SPTAN1;RGS9;GPM6B;LZTS3;KCNJ4;EGR1;HIPK4;BCL11B;ARPP21;1500011B03RIK;PTGES3;PHF12;USP2;DNMT3A;PLCL2;AFAP1;ATP2B1;SHISA7;SPATA2L;PDE10A;EWSR1;PPP1R1B;SELENOW;STRN;MALAT1
102	Genes Down-Regulated In Striatal Cholinergic Interneurons Of HdhQ170 Vs HdhQ20 PMID32681824	35/973	1.07761934407632e-09	2.02951643134374e-08	0	0	3.69933	76.3857	KMT2E;TTYH1;SLC4A4;ARPP19;PKD1;RYR3;CAMKK2;RHOBTB2;RGS4;PPP3CA;D5ERTD579E;TBC1D14;QK;SPTAN1;RGS9;GPM6B;LZTS3;KCNJ4;EGR1;HIPK4;BCL11B;ARPP21;PHF12;USP2;DNMT3A;PLCL2;AFAP1;ATP2B1;SHISA7;SPATA2L;PDE10A;EWSR1;PPP1R1B;STRN;MALAT1
103	OPC1b Oligodendrocyte Precursor Cell-Enriched Genes PMID30078729	72/3191	1.51326933402227e-09	2.82232076762794e-08	0	0	2.51302	51.037	AHCYL1;RPL31;ATN1;PPP2R2A;CWC25;CASC3;PPP3CA;PTBP1;TUBA1A;TUBB5;DBP;CFL1;QK;ATXN7L3;SPTAN1;SRRM2;BRD2;BNIP3L;DUSP1;SSR2;DNMT3A;AFAP1;YWHAZ;SHISA7;TUFM;MSL1;CTDNEP1;MYL6;EWSR1;ACOX1;UFC1;SELENOW;SRSF3;MALAT1;ARHGEF2;SNRNP200;ATP5MD;KMT2E;CNP;TTYH1;RBM4B;ARPP19;RAP1GAP;RTN4;MRPL11;TSPAN31;ATP5B;NXF1;D5ERTD579E;YKT6;GPM6B;ABCF1;EGR1;RBM39;GABBR1;PTGES3;PHF12;AMFR;ATP2B1;ELP5;EIF1;PRRC2A;SON;PPP1R1A;…
104	Genes Down-Regulated In Corticostriatal Projection Neurons Of R6/2 Vs WT PMID32681824	35/991	1.74015336245441e-09	3.21426404737973e-08	0	0	3.62621	73.1381	DAGLA;PDE1B;AGAP2;SLC4A4;ARPP19;RTN4;CAMKK2;RGS4;RASD2;PPP3CA;RGS2;DBP;VSIG2;PHACTR1;CKB;SPTAN1;MYH10;GPM6B;LZTS3;EGR1;HIPK4;ARPP21;DUSP1;USP2;NR1D1;ATP2B1;MSL1;SPATA2L;NPAS4;STX1B;PER1;PPP1R1A;PPP1R1B;SELENOW;CDK2AP1
105	Top OPC-expressed Genes In Humans And Mice PMID29892006	36/1043	1.82000464208443e-09	3.32974182613732e-08	0	0	3.55001	71.4419	KMT2E;CNP;ARPP19;RTN4;ATP5B;PPP3CA;TUBA1A;TUBB5;CFL1;QK;CKB;HNRNPA1;SPTAN1;MYH10;GPM6B;SRRM2;EGR1;RBM39;DUSP1;PTGES3;AMFR;NR1D1;ATP2B1;YWHAZ;EIF1;HNRNPL;SON;EWSR1;NCL;TTC3;SELENOW;SRSF3;MALAT1;SNRNP200;EIF4G2;PICALM
106	Genes Down-Regulated In The Astrocytes Of R6/2 Mice Vs WT At 3 Month Old GSE124846	58/2296	1.8568268842123e-09	3.36506079676587e-08	0	0	2.72149	54.7139	DAGLA;PPP2R2A;UFSP1;RYR3;RGS4;PPP3CA;RGS2;DBP;MYO18A;QK;PHACTR1;RGS9;LZTS3;DUSP1;USP2;DNMT3A;YWHAZ;TRAIP;MSL1;STX1B;ADSSL1;MALAT1;ARHGEF2;MYRF;CNP;PDE1B;AGAP2;RASGRP2;ARPP19;RAP1GAP;RTN4;CAMKK2;RHOBTB2;RASD2;FAM160B2;EPB41L1;MGAT5B;FAM83D;MYH10;KCNJ4;EGR1;HIPK4;MBTPS1;MPP3;BCL11B;ARPP21;ST8SIA3;NR1D1;ATP2B1;GRIN1;SPATA2L;PER1;AJM1;PDE10A;PPP1R1A;PPP1R1B;STRN;PICALM
107	Expression In 22 Mon CHL2 HD Mice GSE10202	85/4141	2.627605653001e-09	4.70774896859815e-08	0	0	2.35298	46.4882	AHCYL1;DAGLA;THRA;PPP2R2A;SLC4A4;RYR3;THTPA;RGS4;PPP3CA;RGS2;DBP;SESN1;MYO18A;ARL6IP4;PMPCA;PHACTR1;RGS9;LZTS3;SUN2;PRMT7;DUSP1;USP2;DNMT3A;SHISA7;TRAIP;MSL1;VGF;ADSSL1;PTGES3L;SRSF3;MALAT1;ARHGEF2;TTYH1;PDE1B;RBM4B;RASGRP2;ARPP19;RAP1GAP;CAMKK2;RHOBTB2;TSPAN31;NEU2;RASD2;FAM160B2;EPB41L1;MGAT5B;D5ERTD579E;RAB24;STAT6;CKB;RABAC1;FAM83D;YKT6;MYH10;GPM6B;KCNJ4;MBTPS1;GABBR1;MPP3;KDM4B;BCL11B;ARPP21…
108	Differentially Expressed Proteins In Striatum Of 10 Mon HD Q175 Mice Vs Q20 PXD006302	23/461	2.64673028947736e-09	4.70774896859815e-08	0	0	5.0268	99.279	KCNJ4;ACADVL;DAGLA;ARPP21;PDE1B;RASGRP2;ARPP19;RYR3;RAP1GAP;CAMKK2;SPATA2L;RASD2;PPP3CA;PDE10A;PPP1R1A;PPP1R1B;STRN;PHACTR1;RGS9;NIT2;SEC22A;GPM6B;LZTS3
109	Down-regulated Genes In Hippocampus Of HD Q175 Mice PMID26900923	29/719	2.69615687588229e-09	4.75166730144025e-08	0	0	4.09247	80.7502	AHCYL1;DAGLA;TTYH1;AGAP2;SLC4A4;CAMKK2;RHOBTB2;RASD2;PPP3CA;DBP;AP1G2;VSIG2;WDR90;MIR124A-1HG;GPM6B;LZTS3;HIPK4;ARPP21;DUSP1;NR1D1;ATP2B1;GRIN1;SPATA2L;NPAS4;PER1;PPP1R1A;GRIN1OS;PPP1R1B;ARHGEF2
110	Genes Changed In Striatal Cholinergic Interneurons Of HdhQ111 Vs HdhQ20 PMID32681824	46/1605	2.95834695764214e-09	5.16634955057324e-08	0	0	3.0027	58.9689	KMT2E;GSK3A;THRA;TTYH1;AGAP2;SLC4A4;ARPP19;PKD1;RYR3;ATP5B;PPP3CA;TUBA1A;TUBB5;D5ERTD579E;CFL1;ARL6IP4;QK;SPTAN1;GPM6B;LZTS3;KCNJ4;EGR1;HIPK4;BNIP3L;BCL11B;ARPP21;1500011B03RIK;PTGES3;ST8SIA3;USP2;DNMT3A;PLCL2;ATP2B1;ELP5;SHISA7;SON;PDE10A;EWSR1;GNB2;PPP1R1B;TTC3;UFC1;SELENOW;STRN;SNRNP200;EIF4G2
111	CAG Length-Dependent Genes In iSPNs Of HD Mice PMID32681824	54/2080	3.08538561978819e-09	5.33966286091272e-08	0	0	2.76651	54.2141	GSK3A;AHCYL1;THRA;PPP2R2A;SLC4A4;RGS4;PPP3CA;PTBP1;TUBA1A;DBP;MYO18A;QK;PHACTR1;SPTAN1;RGS9;LZTS3;DNMT3A;AFAP1;MYL6;SELENOW;CHMP3;KMT2E;MYRF;CNP;PDE1B;AGAP2;RASGRP2;ARPP19;RAP1GAP;CAMKK2;RHOBTB2;RASD2;ATP5B;EPB41L1;CKB;GPM6B;PRRT1;EGR1;HIPK4;RBM39;KDM4B;BCL11B;ARPP21;ST8SIA3;ATP2B1;SPATA2L;SON;PDE10A;PPP1R1A;KANSL1;GNB2;PPP1R1B;TTC3;EIF4G2
112	eVLMC Embryonic Vascular And Leptomeningeal Cell-Enriched Genes PMID30078729	80/3824	4.29975315178398e-09	7.37484446837235e-08	0	0	2.36236	45.5102	ACADVL;AHCYL1;RPL31;ATN1;PPP2R2A;CWC25;CASC3;TOMM22;PPP3CA;PTBP1;TUBA1A;TUBB5;DBP;CFL1;QK;PMPCA;ATXN7L3;SPTAN1;SRRM2;BRD2;BNIP3L;DUSP1;SSR2;DNMT3A;AFAP1;YWHAZ;TUFM;MSL1;CTDNEP1;MYL6;EWSR1;UFC1;SELENOW;SRSF3;CHMP3;MALAT1;ARHGEF2;SNRNP200;ATP5MD;KMT2E;RBM4B;ARPP19;RTN4;MRPL11;TSPAN31;ATP5B;NXF1;D5ERTD579E;RAB24;RABAC1;YKT6;MYH10;GPM6B;ABCF1;EGR1;RBM39;MBTPS1;XBP1;GABBR1;SPAG7;BCL11B;PTGES3;PHF12;AM…
113	Genes Down-Regulated In Expression In Cerebrum Of 18 Wk R6/1 HD Mice GSE3621	19/324	5.12652362838341e-09	8.71509016825179e-08	0	0	5.88779	112.391	BCL11B;ARPP21;TTYH1;PDE1B;ATP2B1;RASGRP2;ARPP19;CAMKK2;RHOBTB2;RGS4;RASD2;PPP3CA;RGS2;PDE10A;PPP1R1A;PPP1R1B;MALAT1;RGS9;LZTS3
114	Expression In R6/1 HD Mice GSE59571	37/1138	5.2539647476406e-09	8.85339147387508e-08	0	0	3.33806	63.6377	TTYH1;PDE1B;PPP2R2A;RASGRP2;SLC4A4;ARPP19;RAP1GAP;CAMKK2;RHOBTB2;NEU2;RGS4;RASD2;FAM160B2;PPP3CA;RGS2;DBP;MGAT5B;PHACTR1;CKB;RGS9;GPM6B;LZTS3;KCNJ4;EGR1;MBTPS1;KDM4B;BCL11B;ARPP21;ST8SIA3;PLCL2;NR1D1;ATP2B1;PER1;PDE10A;PPP1R1A;PPP1R1B;STRN
115	CAG Length-Dependent Genes In 6 Mon Mouse Cortex PMID26900923	47/1698	5.80763386205065e-09	9.70127360782548e-08	0	0	2.89858	54.9689	ACADVL;AHCYL1;RPL31;TTYH1;PDE1B;RASGRP2;SLC4A4;ARPP19;RTN4;CAMKK2;RHOBTB2;NEU2;RGS4;RASD2;PPP3CA;RGS2;TUBB5;ARL5C;AP1G2;VSIG2;RAB24;QK;RNF151;STAT6;HNRNPA1;RGS9;EGR1;HIPK4;GABBR1;MPP3;ARPP21;DUSP1;USP2;SCRIB;FUZ;ATP2B1;YWHAZ;PRRC2A;ZBTB9;STX1B;PER1;PDE10A;PPP1R1A;EWSR1;PPP1R1B;TTC3;CDK10
116	Down-regulated Soluble Proteins In Cerebral Cortex Of 8 Wk R6/2 Mice PXD004973	29/752	7.36111576299958e-09	1.21902615351053e-07	0	0	3.89892	73.0153	H2AX;ATP5MD;AHCYL1;CNP;TTYH1;RBM4B;PPP2R2A;RTN4;PPP3CA;EPB41L1;D5ERTD579E;PMPCA;PHACTR1;HNRNPA1;SPTAN1;MYH10;SRRM2;PRRT1;KCNJ4;ATP2B1;ELP5;EIF1;STX1B;PPP1R1A;VGF;EWSR1;GNB2;SRSF3;ARHGEF2
117	Genes Changed In The Striatum Of zQ175 Neo- Mice Vs WT GSE123657	81/3956	8.98208002513994e-09	1.47475006224734e-07	0	0	2.30806	42.7639	AHCYL1;DAGLA;PPP2R2A;SLC4A4;RYR3;ELK3;RGS4;PPP3CA;RGS2;DBP;ARL5C;WDR90;MYO18A;QK;PHACTR1;RGS9;LZTS3;SUN2;DUSP1;DNMT3A;ZFP607B;YWHAZ;TCTE2;TRAIP;MSL1;CTDNEP1;NPAS4;ADSSL1;PTGES3L;MALAT1;GM16518;ARHGEF2;TTYH1;PDE1B;AGAP2;RASGRP2;ARPP19;WDR24;RAP1GAP;CAMKK2;RHOBTB2;NEU2;RASD2;FAM160B2;MGAT5B;D5ERTD579E;MIR124A-1HG;CKB;FAM83D;GPM6B;PRRT1;KCNJ4;EGR1;HIPK4;MBTPS1;GABBR1;MPP3;KDM4B;BCL11B;ARPP21;1500011…
118	COP Committed Oligodendrocyte Precursor Cell-Enriched Genes PMID30078729	69/3128	1.01281460777294e-08	1.64882784875578e-07	0	0	2.417	44.4921	AHCYL1;THRA;RPL31;PPP2R2A;TOMM22;PPP3CA;PTBP1;TUBA1A;TUBB5;DBP;CFL1;QK;PHACTR1;SPTAN1;SRRM2;BRD2;BNIP3L;SSR2;DNMT3A;YWHAZ;SHISA7;TUFM;MSL1;MYL6;EWSR1;ACOX1;UFC1;SELENOW;SRSF3;MALAT1;ARHGEF2;ATP5MD;KMT2E;MYRF;CNP;TTYH1;ARPP19;RAP1GAP;RTN4;MRPL11;TSPAN31;ATP5B;NXF1;D5ERTD579E;RAB24;TBC1D14;RABAC1;YKT6;GPM6B;ABCF1;EGR1;RBM39;MBTPS1;XBP1;SPAG7;ARPP21;PTGES3;AMFR;ATP2B1;EIF1;PRRC2A;SON;GNB2;IMPDH2;TTC…
119	Down-regulated Genes In R6/2 LNA-CTG Vs WT LNA-SCB Mice GSE85126	21/415	1.05550866492845e-08	1.70389255909879e-07	0	0	5.06371	93.0035	KDM4B;ARPP21;PDE1B;DUSP1;ST8SIA3;ATP2B1;SLC4A4;SHISA7;CAMKK2;TRAIP;RHOBTB2;NEU2;RGS4;RASD2;PPP3CA;PER1;PDE10A;PPP1R1A;PPP1R1B;PHACTR1;RGS9
120	Genes Down-Regulated In Htt-N171-82Q Changed Genes In Rat Striatal Neurons GSE1918	19/339	1.06982373894054e-08	1.71260950208732e-07	0	0	5.60748	102.915	KMT2E;KCNJ4;EGR1;ARPP21;THRA;DUSP1;USP2;ATP2B1;RYR3;NEU2;RGS4;RASD2;PPP3CA;RGS2;PDE10A;VGF;PPP1R1B;QK;MYH10
121	Genes Down-Regulated In CAG Length-Dependent Genes In 2 Mon Mouse Striatum PMID26900923	1997-11-01	1.21814654057091e-08	1.93393347474108e-07	0	0	11.768	214.453	RGS4;KCNJ4;DBP;ARPP21;PPP1R1A;PDE1B;ST8SIA3;PPP1R1B;ARPP19;GPM6B;TRAIP
122	Genes Up-Regulated In WT Treated With PLX3397 Vs Control GSE136158	37/1181	1.39917538415418e-08	2.20312779750834e-07	0	0	3.20519	57.9652	RPL31;PNKP;RASGRP2;RAP1GAP;NEU2;ATP5B;DBP;ARL5C;CFL1;RAB24;CKB;RABAC1;ABCF1;PRRT1;PIAS4;KCNJ4;EGR1;MPP3;SPAG7;PLCL2;ELP5;YIF1A;EIF1;GRIN1;TUFM;SPATA2L;CTDNEP1;PER1;MYL6;PPP1R1A;VGF;GNB2;PPP1R1B;UFC1;SELENOW;DUS1L;NIT2
123	pnVLMC Post-Natal Vascular And Leptomeningeal Cell-Enriched Genes PMID30078729	79/3861	1.58975233202351e-08	2.48285709741233e-07	0	0	2.28814	41.0884	ACADVL;GSK3A;AHCYL1;RPL31;ATN1;PPP2R2A;CASC3;TOMM22;PPP3CA;PTBP1;RGS2;TUBA1A;TUBB5;DBP;SESN1;CFL1;ARL6IP4;QK;ATXN7L3;SPTAN1;SRRM2;BRD2;BNIP3L;PRMT7;DUSP1;SSR2;DNMT3A;AFAP1;SCRIB;YWHAZ;MSL1;CTDNEP1;MYL6;EWSR1;UFC1;SELENOW;SRSF3;CHMP3;MALAT1;ARHGEF2;SEC22A;ATP5MD;KMT2E;CNP;MTMR4;ARPP19;RTN4;TSPAN31;ATP5B;NXF1;RAB24;RABAC1;YKT6;MYH10;GPM6B;ABCF1;EGR1;RBM39;MBTPS1;XBP1;SPAG7;BCL11B;PTGES3;AMFR;ATP2B1…
124	Down-regulated Soluble Proteins In Striatum Of 8 Wk R6/2 Mice PXD004973	30/837	2.07555509859822e-08	3.21543656807031e-07	0	0	3.61605	63.9696	H2AX;THRA;PDE1B;PPP2R2A;RASGRP2;SLC4A4;ARPP19;RYR3;RTN4;CAMKK2;THTPA;RASD2;PPP3CA;TUBB5;EPB41L1;PMPCA;HNRNPA1;SPTAN1;MYH10;LZTS3;YIF1A;SHISA7;EIF1;PDE10A;PPP1R1A;VGF;GNB2;TTC3;STRN;ARHGEF2
125	Genes Changed In Striatum Of R6/2 Vs WT Mice GSE109416	86/4397	2.1761214235731e-08	3.34426340374713e-07	0	0	2.21936	39.1564	ACADVL;AHCYL1;DAGLA;ATN1;PPP2R2A;SLC4A4;UFSP1;RYR3;ELK3;RGS4;PPP3CA;RGS2;TUBB5;DBP;VSIG2;MYO18A;ARL6IP4;QK;PHACTR1;RGS9;LZTS3;SUN2;PAQR6;DUSP1;USP2;DNMT3A;YWHAZ;SHISA7;TRAIP;MSL1;CTDNEP1;NPAS4;STX1B;MYL6;BBS10;MALAT1;ARHGEF2;KMT2E;MYRF;CNP;TTYH1;PDE1B;AGAP2;RASGRP2;ARPP19;FAAP20;RAP1GAP;CAMKK2;RHOBTB2;NEU2;TMEM69;RASD2;CHRAC1;EPB41L1;MGAT5B;D5ERTD579E;MIR124A-1HG;CKB;YKT6;MYH10;GPM6B;PRRT1;KCNJ4;…
126	Genes Changed In Foxp2/Olfm3-expressing Neurons Of R6/2 Vs WT PMID32681824	30/840	2.24824339413754e-08	3.42767901598271e-07	0	0	3.60209	63.4347	TTYH1;PDE1B;PPP2R2A;SLC4A4;ARPP19;RYR3;RAP1GAP;CAMKK2;RHOBTB2;PPP3CA;D5ERTD579E;PHACTR1;CKB;RGS9;MYH10;GPM6B;LZTS3;RBM39;BCL11B;ARPP21;DNMT3A;PLCL2;ATP2B1;GRIN1;PDE10A;PPP1R1A;KANSL1;PPP1R1B;STRN;ARHGEF2
127	Differentially Expressed Genes In Cortex Of 6 Mon HD Q140 Mice Vs Q20 GSE78272	26/651	2.3367541575735e-08	3.53457065881787e-07	0	0	4.00322	70.3442	AHCYL1;MYRF;CNP;PDE1B;PPP2R2A;RASGRP2;ARPP19;UFSP1;RYR3;RAP1GAP;RASD2;RGS2;QK;PHACTR1;CKB;FAM83D;RGS9;BCL11B;ARPP21;ST8SIA3;ZFP607B;TRAIP;PDE10A;A830012C17RIK;PPP1R1B;STRN
128	The Global Proteome Data Of The Soluble Fraction From The Brains Of Q175 And WT Mice PMID31138642	79/3901	2.53882106890814e-08	3.81021505732229e-07	0	0	2.25853	39.4994	ACADVL;GSK3A;AHCYL1;DAGLA;THRA;RPL31;PPP2R2A;SLC4A4;TOMM22;THTPA;PPP3CA;PTBP1;TUBA1A;TUBB5;CFL1;MYO18A;QK;PMPCA;PHACTR1;SPTAN1;SRRM2;PRMT7;TIMM29;YWHAZ;SHISA7;TUFM;STX1B;MYL6;EWSR1;ACOX1;NCL;ADSSL1;UFC1;SRSF3;CHMP3;ARHGEF2;SNRNP200;ATP5MD;CNP;TTYH1;PDE1B;AGAP2;ARPP19;RAP1GAP;RTN4;MRPL11;CAMKK2;ATP5B;EPB41L1;RAB24;CKB;HNRNPA1;YKT6;MYH10;GPM6B;ABCF1;PRRT1;RBM39;GABBR1;MPP3;ARPP21;PTGES3;PCIF1;PLCL2…
129	Genes Changed In The Striatum Of zQ175 KI Mice Vs WT GSE123657	85/4355	3.08519094661282e-08	4.59430372747537e-07	0	0	2.20463	38.1269	H2AX;ACADVL;AHCYL1;DAGLA;PPP2R2A;SLC4A4;RYR3;THTPA;RGS4;PPP3CA;TUBA1A;DBP;ARL5C;WDR90;MYO18A;QK;PHACTR1;RGS9;LZTS3;SUN2;DUSP1;SSR2;USP2;DNMT3A;SHISA7;TRAIP;MSL1;NPAS4;STX1B;VGF;EWSR1;ACOX1;ADSSL1;PTGES3L;MALAT1;GM16518;ARHGEF2;TTYH1;PDE1B;AGAP2;RASGRP2;ARPP19;RAP1GAP;CAMKK2;RHOBTB2;NEU2;RASD2;ATP5B;FAM160B2;EPB41L1;MGAT5B;D5ERTD579E;RABAC1;FAM83D;HNRNPA1;MYH10;GPM6B;KCNJ4;EGR1;HIPK4;MBTPS1;GABBR1…
130	Genes Down-Regulated In Expression In Striatum Of 5 Mon R6/2 HD Mice GSE26317	18/327	3.4860923495462e-08	5.15137184882942e-07	0	0	5.47798	94.0673	KDM4B;ST8SIA3;USP2;PPP2R2A;NR1D1;RYR3;CAMKK2;TRAIP;RHOBTB2;SPATA2L;PPP3CA;PDE10A;PPP1R1A;PPP1R1B;MYO18A;CDK2AP1;PHACTR1;LZTS3
131	Differentially Expressed Genes In Hippocampus Of 6 Mon HD Q175 Mice Vs Q20 GSE73503	91/4824	3.85858999327891e-08	5.65828349396091e-07	0	0	2.15827	36.8425	GSK3A;AHCYL1;DAGLA;THRA;ATN1;PKD1;RYR3;PPP3CA;PTBP1;RGS2;AP1G2;VSIG2;WDR90;CFL1;MYO18A;QK;SPTAN1;RGS9;SMIM12;LZTS3;SRRM2;PIAS4;BRD2;BNIP3L;PAQR6;TIMM29;DUSP1;SSR2;USP2;DYRK1B;SHISA7;CTDNEP1;NPAS4;STX1B;VGF;UFC1;SELENOW;SRSF3;MALAT1;ARHGEF2;SNRNP200;ATP5MD;TTYH1;PNKP;AGAP2;RAP1GAP;RTN4;MRPL11;CAMKK2;RHOBTB2;RASD2;FAM160B2;EPB41L1;MGAT5B;MIR124A-1HG;CKB;FAM83D;GPM6B;ABCF1;PRRT1;KCNJ4;EGR1;HIPK4;RBM…
132	Genes Down-Regulated In Expression In Striatum Of R6/2 HD Mice GSE62210	14/193	4.13738835771481e-08	6.02115381452285e-07	0	0	7.26373	123.488	KCNJ4;EGR1;DUSP1;RASGRP2;ARPP19;CAMKK2;RHOBTB2;RGS4;NPAS4;RASD2;PDE10A;PPP1R1A;PPP1R1B;RGS9
133	Genes Changed In R6/2 Mice Treated With AAV9-Eif2a-Nme1-EF2a-GFP Vs Control GSE141856	17/297	4.8181219724496e-08	6.95910699930502e-07	0	0	5.6905	95.8753	DNMT3A;RBM4B;PKD1;RTN4;EIF1;CAMKK2;ATP5B;PPP3CA;MYL6;TUBA1A;SON;PDE10A;EWSR1;PHACTR1;CKB;RABAC1;EIF4G2
134	Top Endothelial Cell-Expressed Genes In Humans And Mice PMID29892006	34/1077	4.8882702945117e-08	7.00773674310222e-07	0	0	3.19702	53.8181	KMT2E;AHCYL1;RPL31;ARPP19;RTN4;RGS4;ATP5B;NXF1;TUBA1A;TUBB5;QK;HNRNPA1;SPTAN1;GPM6B;EGR1;BRD2;BNIP3L;RBM39;DUSP1;SSR2;YWHAZ;EIF1;MYL6;SON;EWSR1;NCL;TTC3;SELENOW;SRSF3;CHMP3;MALAT1;ARHGEF2;EIF4G2;PICALM
135	Genes Changed In Foxp2/Olfm3-expressing Neurons Of zQ175DN Vs WT PMID32681824	25/633	5.50723939019578e-08	7.83659768041933e-07	0	0	3.94058	65.8654	AHCYL1;TTYH1;PDE1B;PPP2R2A;SLC4A4;ARPP19;RYR3;RAP1GAP;RHOBTB2;PPP3CA;D5ERTD579E;PHACTR1;CKB;RGS9;GPM6B;LZTS3;BCL11B;PLCL2;ATP2B1;PER1;PDE10A;PPP1R1A;PPP1R1B;TTC3;STRN
136	HD Grade 2 Markers In Human Caudate Nucleus (HG-U133A) GSE3790	43/1597	6.53654899065108e-08	9.22567785841429e-07	0	0	2.77025	45.8289	ACADVL;AHCYL1;MYRF;PDE1B;AGAP2;CASC3;RASGRP2;ARPP19;RYR3;RAP1GAP;CAMKK2;RHOBTB2;RGS4;ATP5B;PPP3CA;PTBP1;RGS2;DBP;AP1G2;EPB41L1;QK;PHACTR1;RGS9;MYH10;LZTS3;SRRM2;KCNJ4;EGR1;PAQR6;GABBR1;BCL11B;ARPP21;DUSP1;ST8SIA3;PLCL2;ATP2B1;YWHAZ;GRIN1;PDE10A;PPP1R1A;CHMP3;CDK2AP1;NIT2
137	CAG Length-Dependent Proteins In 6 Mon Mouse Striatum PMID26900923	38/1310	6.60185767650422e-08	9.22567785841429e-07	0	0	2.95595	48.8717	ACADVL;GSK3A;RPL31;PDE1B;AGAP2;PPP2R2A;RASGRP2;ARPP19;RYR3;RAP1GAP;MRPL11;CAMKK2;RASD2;PPP3CA;PTBP1;MYO18A;PHACTR1;CKB;RGS9;GPM6B;LZTS3;KCNJ4;BCL11B;ARPP21;ATP2B1;SCAF1;SHISA7;SPATA2L;AJM1;PDE10A;PPP1R1A;EWSR1;PPP1R1B;TTC3;ADSSL1;STRN;ARHGEF2;NIT2
138	Mouse Cerebellum Granule Cell Markers PMID19013282	66/3069	6.62750413566462e-08	9.22567785841429e-07	0	0	2.31834	38.3208	H2AX;THRA;CWC25;CASC3;SLC4A4;PKD1;PPP3CA;PTBP1;TUBA1A;TUBB5;SESN1;MYO18A;PMPCA;PHACTR1;SPTAN1;RGS9;LZTS3;SRRM2;PIAS4;BRD2;TIMM29;DUSP1;USP2;DNMT3A;YWHAZ;MSL1;STX1B;MYL6;EWSR1;NCL;SRSF3;CHMP3;ARHGEF2;SNRNP200;KMT2E;FAAP20;CAMKK2;TSPAN31;RASD2;ATP5B;NXF1;EPB41L1;HNRNPA1;ABCF1;PRRT1;EGR1;MBTPS1;MPP3;KDM4B;ARPP21;1500011B03RIK;PHF12;ST8SIA3;PCIF1;ATP2B1;PRRC2A;HINFP;CLK2;HNRNPL;PER1;SON;AJM1;PDE10A;K…
139	Down-regulated Genes In Cortex Of 6 Mon HD Q175 Mice Vs Q20 PMID26900923	31/937	7.26232871753868e-08	1.00366427815768e-06	0	0	3.32798	54.7053	AHCYL1;TTYH1;PDE1B;SLC4A4;ARPP19;CAMKK2;RHOBTB2;NEU2;RGS4;RASD2;PPP3CA;AP1G2;VSIG2;QK;RGS9;GPM6B;EGR1;HIPK4;SUN2;MPP3;ARPP21;DUSP1;USP2;ATP2B1;YWHAZ;ZBTB9;STX1B;PDE10A;PPP1R1A;PPP1R1B;TTC3
140	OPC1cyc Oligodendrocyte Precursor Cell-Enriched Genes PMID30078729	65/3014	7.83603534181247e-08	1.0752159922587e-06	0	0	2.31793	37.9258	AHCYL1;PPP2R2A;TOMM22;PPP3CA;PTBP1;TUBA1A;TUBB5;DBP;CFL1;QK;PHACTR1;SPTAN1;SRRM2;BRD2;BNIP3L;SSR2;USP2;DNMT3A;YWHAZ;SHISA7;TUFM;MSL1;MYL6;EWSR1;ACOX1;SELENOW;SRSF3;MALAT1;SEC22A;ATP5MD;KMT2E;CNP;TTYH1;AGAP2;ARPP19;RAP1GAP;RTN4;AURKB;TSPAN31;ATP5B;NXF1;RAB24;RABAC1;MYH10;GPM6B;ABCF1;EGR1;RBM39;MBTPS1;GABBR1;SPAG7;PTGES3;AMFR;ST8SIA3;ATP2B1;EIF1;PRRC2A;SON;GNB2;IMPDH2;TTC3;CDK2AP1;NIT2;EIF4G2;PICALM
141	Expression In 13 Wk TIF-IA KO HD Mice GSE29647	89/4751	8.62339778526242e-08	1.17486149968008e-06	0	0	2.12143	34.5077	H2AX;ACADVL;THRA;RPL31;SETD6;PPP2R2A;SLC4A4;RYR3;ELK3;RGS4;PPP3CA;PTBP1;RGS2;TUBA1A;TUBB5;DBP;SESN1;MYO18A;QK;PHACTR1;ATXN7L3;SPTAN1;RGS9;PIAS4;USP2;DNMT3A;YWHAZ;TRAIP;MSL1;EWSR1;ACOX1;NCL;ADSSL1;SELENOW;SRSF3;CHMP3;ARHGEF2;SEC22A;KMT2E;MYRF;CNP;PDE1B;MTMR4;RASGRP2;ARPP19;FAAP20;RAP1GAP;RTN4;CAMKK2;RHOBTB2;TSPAN31;NEU2;RASD2;EPB41L1;RAB24;STAT6;YKT6;ABCF1;PRRT1;KCNJ4;MBTPS1;XBP1;GABBR1;MPP3;SPAG7…
142	Top Oligodendrocyte-Expressed Genes In Humans And Mice PMID29892006	33/1051	8.95794853459067e-08	1.21184641795413e-06	0	0	3.16686	51.3922	KMT2E;AHCYL1;MYRF;CNP;PPP2R2A;ARPP19;RTN4;ATP5B;PPP3CA;TUBA1A;TUBB5;TBC1D14;QK;PHACTR1;CKB;GPM6B;SRRM2;EGR1;BNIP3L;RBM39;PTGES3;YWHAZ;EIF1;MYL6;SON;NCL;TTC3;SELENOW;SRSF3;STRN;MALAT1;EIF4G2;PICALM
143	Expression In Striatum Of P62 KO; R6/2 HD Mice Vs P62 KO Mice GSE62210	23/575	1.54916169470621e-07	2.08107665421723e-06	0	0	3.96514	62.1749	KCNJ4;HIPK4;DAGLA;PDE1B;ST8SIA3;ATP2B1;RASGRP2;ARPP19;CAMKK2;TRAIP;RHOBTB2;SPATA2L;RGS4;RASD2;PDE10A;PPP1R1A;MGAT5B;SNORA28;PPP1R1B;SRSF3;STRN;RGS9;LZTS3
144	Genes Down-Regulated In HD Grade 0 Markers In Human Caudate Nucleus (HG-U133A) GSE3790	20/444	1.60524479472757e-07	2.14144114629977e-06	0	0	4.4526	69.6601	KCNJ4;GABBR1;BCL11B;ARPP21;THRA;AGAP2;ATP2B1;ARPP19;YWHAZ;RYR3;RAP1GAP;CAMKK2;RGS4;ATP5B;PPP3CA;PDE10A;PPP1R1A;TTC3;CHMP3;MYH10
145	Differentially Expressed Genes In Hippocampus Of HD Q175 Mice PMID26900923	34/1141	1.92328036369968e-07	2.54801488183937e-06	0	0	3.0019	46.4215	AHCYL1;DAGLA;TTYH1;AGAP2;SLC4A4;CAMKK2;RHOBTB2;RASD2;PPP3CA;TUBA1A;TUBB5;DBP;AP1G2;VSIG2;WDR90;MGAT5B;STAT6;MIR124A-1HG;GPM6B;LZTS3;HIPK4;ARPP21;DUSP1;FUZ;NR1D1;ATP2B1;GRIN1;SPATA2L;NPAS4;PER1;PPP1R1A;GRIN1OS;PPP1R1B;ARHGEF2
146	Top Astrocyte-Expressed Genes In Humans And Mice PMID29892006	32/1041	2.3146694278003e-07	3.02634598621504e-06	0	0	3.08371	47.1154	KMT2E;AHCYL1;CNP;TTYH1;SLC4A4;ARPP19;RTN4;ATP5B;PPP3CA;NXF1;TUBA1A;QK;CKB;SPTAN1;GPM6B;SRRM2;EGR1;RBM39;GABBR1;DUSP1;DNMT3A;YWHAZ;EIF1;MYL6;SON;EWSR1;ACOX1;NCL;TTC3;SRSF3;MALAT1;EIF4G2
147	Expression In Cerebrum Of 18 Wk R6/1 HD Mice GSE3621	19/412	2.31583997904014e-07	3.02634598621504e-06	0	0	4.54875	69.4973	BCL11B;ARPP21;TTYH1;PDE1B;ATP2B1;RASGRP2;ARPP19;CAMKK2;RHOBTB2;RGS4;RASD2;PPP3CA;RGS2;PDE10A;PPP1R1A;PPP1R1B;MALAT1;RGS9;LZTS3
148	PLC Pericyte Lineage Cell-Enriched Genes PMID30078729	79/4104	2.37658630980474e-07	3.08474479806412e-06	0	0	2.11733	32.2945	ACADVL;AHCYL1;RPL31;ATN1;PPP2R2A;CWC25;PKD1;ELK3;TOMM22;RGS4;PPP3CA;PTBP1;RGS2;TUBA1A;TUBB5;DBP;SESN1;CFL1;MYO18A;QK;ATXN7L3;SPTAN1;SRRM2;BRD2;BNIP3L;TIMM29;DUSP1;SSR2;DNMT3A;AFAP1;YWHAZ;MSL1;CTDNEP1;MYL6;EWSR1;UFC1;SELENOW;SRSF3;CHMP3;MALAT1;ARHGEF2;SNRNP200;ATP5MD;KMT2E;MTMR4;RASGRP2;ARPP19;RTN4;TSPAN31;ATP5B;NXF1;RABAC1;YKT6;MYH10;GPM6B;ABCF1;EGR1;RBM39;MBTPS1;XBP1;GABBR1;SPAG7;BCL11B;PTGES3;A…
149	Genes Down-Regulated In Astrocytes Of HdhQ170 Vs HdhQ20 PMID32681824	10/103	2.5175899182122e-07	3.24583237106418e-06	0	0	9.84346	149.569	ATP5MD;HIPK4;MYL6;PDE10A;ARPP21;PDE1B;CFL1;PPP1R1B;TTC3;LZTS3
150	CAG Length-Dependent Genes In 2 Mon Mouse Striatum PMID26900923	11/132	3.00454037976936e-07	3.84781471302463e-06	0	0	8.34919	125.388	RGS4;KCNJ4;DBP;ARPP21;PPP1R1A;PDE1B;ST8SIA3;PPP1R1B;ARPP19;GPM6B;TRAIP
151	NP1b Neural Progenitor Cell-Enriched Genes PMID30078729	87/4741	3.51707560754565e-07	4.47437234575841e-06	0	0	2.0483	30.4387	ACADVL;GSK3A;AHCYL1;RPL31;ATN1;PPP2R2A;CASC3;SLC4A4;TOMM22;PPP3CA;PTBP1;RGS2;TUBA1A;TUBB5;DBP;CFL1;ARL6IP4;QK;PMPCA;ATXN7L3;SPTAN1;SRRM2;BRD2;BNIP3L;PRMT7;DUSP1;SSR2;DNMT3A;AFAP1;SCRIB;YWHAZ;MSL1;CTDNEP1;MYL6;EWSR1;UFC1;SELENOW;SRSF3;CHMP3;MALAT1;ARHGEF2;SNRNP200;SEC22A;ATP5MD;KMT2E;PNKP;RBM4B;MTMR4;ARPP19;WDR24;RTN4;MRPL11;TSPAN31;ATP5B;NXF1;D5ERTD579E;RAB24;RABAC1;YKT6;MYH10;GPM6B;ABCF1;EGR1;RB…
152	Genes Down-Regulated In Striatal Cholinergic Interneurons Of HdhQ111 Vs HdhQ20 PMID32681824	33/1116	3.54688321902221e-07	4.48260701561951e-06	0	0	2.96647	44.0581	KMT2E;TTYH1;AGAP2;SLC4A4;ARPP19;PKD1;RYR3;PPP3CA;TUBA1A;TUBB5;D5ERTD579E;QK;SPTAN1;GPM6B;LZTS3;KCNJ4;EGR1;HIPK4;BCL11B;ARPP21;ST8SIA3;USP2;DNMT3A;PLCL2;ATP2B1;SHISA7;SON;PDE10A;EWSR1;PPP1R1B;TTC3;STRN;SNRNP200
153	Top Microglia-Expressed Genes In Humans And Mice PMID29892006	32/1062	3.60635153100772e-07	4.52797470004303e-06	0	0	3.01746	44.7652	KMT2E;CNP;RPL31;ARPP19;RTN4;ATP5B;PPP3CA;NXF1;RGS2;TUBA1A;TUBB5;QK;CKB;HNRNPA1;SRRM2;EGR1;BRD2;RBM39;DUSP1;DNMT3A;ATP2B1;YWHAZ;EIF1;MYL6;SON;EWSR1;NCL;TTC3;SRSF3;MALAT1;EIF4G2;PICALM
154	Down-regulated Proteins In The Cortex Of R6/2 Vs WT PXD008099	11/135	3.77207890082e-07	4.7053010184904e-06	0	0	8.14595	120.482	PPP3CA;PDE10A;PPP1R1A;PDE1B;PPP1R1B;ARHGEF2;RASGRP2;ARPP19;LZTS3;CAMKK2;SPATA2L
155	Genes Down-Regulated In The Astrocytes Of R6/2 Mice Vs WT At 1 Month Old GSE124846	23/609	4.25548407009579e-07	5.26761958533173e-06	0	0	3.72847	54.6963	HIPK4;PAQR6;AHCYL1;BCL11B;ARPP21;CNP;AGAP2;ATP2B1;RASGRP2;ARPP19;UFSP1;CAMKK2;RGS4;RASD2;PPP3CA;PDE10A;PPP1R1A;D5ERTD579E;PPP1R1B;STRN;PHACTR1;ARHGEF2;RGS9
156	Differentially Expressed Proteins In The Cortex Of R6/2 Vs WT PXD008099	13/199	4.2777129375937e-07	5.26761958533173e-06	0	0	6.45813	94.7064	ACADVL;PDE1B;RASGRP2;ARPP19;CAMKK2;SPATA2L;PPP3CA;PTBP1;PDE10A;PPP1R1A;PPP1R1B;ARHGEF2;LZTS3
157	Genes Down-Regulated In Htt-N171-82Q Vs Htt-N171-19Q Changed Genes In Rat Striatal Neurons GSE1918	14/234	4.45916009100101e-07	5.45608059542225e-06	0	0	5.89767	86.2425	KCNJ4;ARPP21;DUSP1;USP2;RYR3;NEU2;RGS4;RASD2;PPP3CA;RGS2;PDE10A;VGF;EPB41L1;PPP1R1B
158	Cortex RNA M5 Module (Green) PMID26900923	33/1128	4.51292842120621e-07	5.4869212007197e-06	0	0	2.93208	42.841	H2AX;ACADVL;THRA;RPL31;PNKP;AGAP2;ATN1;UFSP1;FAM160B2;MGAT5B;ARL6IP4;CKB;RABAC1;ATXN7L3;PRRT1;PIAS4;KCNJ4;KDM4B;LRRC24;SETD1A;DYRK1B;SCRIB;FUZ;NR1D1;SCAF1;PRRC2A;GRIN1;LRG1;AJM1;SLC25A39;GRIN1OS;GNB2;CDK10
159	Genes Changed In iSPNs Of 6 Mon HdhQ170 Vs HdhQ20 PMID32681824	70/3531	5.55283319954158e-07	6.70880036246501e-06	0	0	2.12875	30.6621	GSK3A;AHCYL1;DAGLA;THRA;SETD6;PPP2R2A;UFSP1;TOMM22;RGS4;PPP3CA;PTBP1;MYO18A;QK;PHACTR1;RGS9;LZTS3;SRRM2;PRMT7;DUSP1;DNMT3A;AFAP1;TUFM;CTDNEP1;BBS10;ACOX1;NCL;PTGES3L;CHMP3;KMT2E;MYRF;CNP;PDE1B;AGAP2;RBM4B;MTMR4;RASGRP2;ARPP19;RAP1GAP;CAMKK2;RHOBTB2;NEU2;RASD2;ATP5B;EPB41L1;D5ERTD579E;CKB;FAM83D;MYH10;GPM6B;ABCF1;PRRT1;EGR1;HIPK4;RBM39;GABBR1;KDM4B;BCL11B;ARPP21;ST8SIA3;ATP2B1;GRIN1;SPATA2L;PDE10A…
160	HD Grade 0 Markers In Human Caudate Nucleus (HG-U133A) GSE3790	20/482	5.89426040925219e-07	7.07679640385841e-06	0	0	4.07834	58.5002	KCNJ4;GABBR1;BCL11B;ARPP21;THRA;AGAP2;ATP2B1;ARPP19;YWHAZ;RYR3;RAP1GAP;CAMKK2;RGS4;ATP5B;PPP3CA;PDE10A;PPP1R1A;TTC3;CHMP3;MYH10
161	Htt-N171-82Q Changed Genes In Rat Striatal Neurons GSE1918	20/484	6.28806392844943e-07	7.46834384499962e-06	0	0	4.06034	57.9795	KMT2E;KCNJ4;EGR1;ARPP21;THRA;DUSP1;USP2;ATP2B1;RYR3;NEU2;RGS4;RASD2;PPP3CA;RGS2;SON;PDE10A;VGF;PPP1R1B;QK;MYH10
162	Expression In Cerebrum Of 22 Wk R6/1 HD Mice GSE3621	27/822	6.29813484065559e-07	7.46834384499962e-06	0	0	3.25557	46.4826	DAGLA;TTYH1;PDE1B;RASGRP2;ARPP19;CAMKK2;RHOBTB2;NEU2;RGS4;RASD2;RGS2;PHACTR1;RGS9;LZTS3;EGR1;BCL11B;ARPP21;DUSP1;ATP2B1;SHISA7;SPATA2L;NPAS4;PER1;PDE10A;PPP1R1A;PPP1R1B;PTGES3L
163	Differentially Expressed Genes In R6/2 LNA-CTG Vs WT LNA-SCB Mice GSE85126	21/530	6.44515540337831e-07	7.59579357661947e-06	0	0	3.89639	55.5422	KDM4B;ARPP21;PDE1B;DUSP1;ST8SIA3;ATP2B1;SLC4A4;SHISA7;CAMKK2;TRAIP;RHOBTB2;NEU2;RGS4;RASD2;PPP3CA;PER1;PDE10A;PPP1R1A;PPP1R1B;PHACTR1;RGS9
164	Genes Down-Regulated In Migrating Neuroblasts Of R6/2 Vs WT PMID32681824	2024-05-16	6.80507676625138e-07	7.97106857802982e-06	0	0	40.8347	579.87	PPP3CA;PDE10A;PHACTR1;ATP2B1;GPM6B
165	Genes Down-Regulated In Endothelial Cells Of zQ175DN Vs WT PMID32681824	20/487	6.92403002364933e-07	8.05505339323098e-06	0	0	4.03363	57.2094	SRRM2;BRD2;RBM39;GSK3A;AMFR;SLC4A4;YWHAZ;HNRNPL;RGS4;PER1;MYL6;TUBB5;PDE10A;SESN1;MYO18A;CKB;SPTAN1;RGS9;PICALM;ABCF1
166	Yellow Module Eigengene Expression Profile Across Striatal Astrocytes Of R6/2 And Q175 Mice PMID31619545	26/775	6.96063957978315e-07	8.05505339323098e-06	0	0	3.31884	47.0539	RPL31;AGAP2;UFSP1;RYR3;RAP1GAP;RHOBTB2;NEU2;FAM160B2;PPP3CA;RGS2;MGAT5B;FAM83D;LZTS3;KCNJ4;EGR1;MBTPS1;ARPP21;DUSP1;ATP2B1;TRAIP;SPATA2L;NPAS4;PPP1R1A;VGF;STRN;ARHGEF2
167	Genes Down-Regulated In Microglial Cells Of R6/2 Vs WT PMID32681824	2024-06-30	8.98438170420547e-07	1.03347288944783e-05	0	0	22.5468	313.91	PPP3CA;PDE10A;ARPP21;PLCL2;PHACTR1;ATP2B1
168	Genes Changed In Blood From The 75 Wk MJD84.2 Mice GSE108069	65/3241	1.13430449793691e-06	1.29702317889096e-05	0	0	2.12322	29.0658	H2AX;ACADVL;GSK3A;ATN1;CWC25;PKD1;ELK3;PTBP1;TUBB5;AP1G2;WDR90;MYO18A;ARL6IP4;PMPCA;ATXN7L3;SPTAN1;SMIM12;LZTS3;SRRM2;PIAS4;BRD2;SUN2;PRMT7;DNMT3A;DYRK1B;SCRIB;TUFM;CTDNEP1;SNORC;EWSR1;ACOX1;ARHGEF2;SNRNP200;SRCAP;CNP;PNKP;AGAP2;WDR24;FAAP20;AURKB;CAMKK2;RHOBTB2;ATP5B;FAM160B2;EPB41L1;RAB24;YKT6;ABCF1;MBTPS1;KDM4B;LRRC24;SETD1A;PCIF1;PLCL2;FUZ;ELP5;SCAF1;YIF1A;PRRC2A;SPATA2L;PER1;GNB2;IMPDH2;CDK1…
169	Down-regulated Genes In Blood From The 75 Wk MJD84.2 Mice GSE108069	64/3174	1.17904572102123e-06	1.34020522490046e-05	0	0	2.1301	29.0775	H2AX;ACADVL;GSK3A;ATN1;CWC25;PKD1;ELK3;PTBP1;TUBB5;AP1G2;WDR90;MYO18A;ARL6IP4;PMPCA;ATXN7L3;SPTAN1;SMIM12;LZTS3;SRRM2;PIAS4;BRD2;SUN2;PRMT7;DNMT3A;DYRK1B;SCRIB;TUFM;CTDNEP1;EWSR1;ACOX1;ARHGEF2;SNRNP200;SRCAP;CNP;PNKP;AGAP2;WDR24;FAAP20;AURKB;CAMKK2;RHOBTB2;ATP5B;FAM160B2;EPB41L1;RAB24;YKT6;ABCF1;MBTPS1;KDM4B;LRRC24;SETD1A;PCIF1;PLCL2;FUZ;ELP5;SCAF1;YIF1A;PRRC2A;SPATA2L;PER1;GNB2;IMPDH2;CDK10;DUS1L
170	HD Grade 3 Markers In Human Caudate Nucleus (HG-U133A) GSE3790	51/2291	1.22727335882258e-06	1.38681889546951e-05	0	0	2.29445	31.2291	ACADVL;AHCYL1;CASC3;SLC4A4;RYR3;ELK3;RGS4;PPP3CA;PTBP1;DBP;AP1G2;QK;PHACTR1;RGS9;LZTS3;SRRM2;BRD2;DUSP1;YWHAZ;MSL1;MYL6;ACOX1;CHMP3;ARHGEF2;PDE1B;AGAP2;RASGRP2;ARPP19;RAP1GAP;CAMKK2;RHOBTB2;EPB41L1;MIR124A-1HG;HNRNPA1;YKT6;MYH10;KCNJ4;GABBR1;BCL11B;ARPP21;PTGES3;ST8SIA3;PLCL2;ATP2B1;YIF1A;GRIN1;SON;PDE10A;PPP1R1A;TTC3;CDK2AP1
171	Down-regulated Genes In Striatum Of Foxp1 KO Vs WT Mice GSE62718	14/261	1.64195498021995e-06	1.84455878187283e-05	0	0	5.24574	69.8712	HIPK4;DUSP1;ST8SIA3;NR1D1;RYR3;RAP1GAP;TRAIP;SPATA2L;NPAS4;PER1;DBP;GRIN1OS;STRN;LZTS3
172	Genes Changed In Corticostriatal Projection Neurons Of R6/2 Vs WT PMID32681824	38/1494	1.75170591363449e-06	1.95641108144875e-05	0	0	2.55672	33.8891	DAGLA;PDE1B;SETD6;AGAP2;SLC4A4;ARPP19;RTN4;CAMKK2;RGS4;RASD2;PPP3CA;NXF1;RGS2;DBP;VSIG2;PHACTR1;CKB;SPTAN1;MYH10;GPM6B;LZTS3;EGR1;HIPK4;ARPP21;DUSP1;USP2;NR1D1;ATP2B1;MSL1;SPATA2L;NPAS4;STX1B;PER1;PPP1R1A;EWSR1;PPP1R1B;SELENOW;CDK2AP1
173	Genes Down-Regulated In Expression In 9 Wk TIF-IA KO HD Mice GSE29647	18/430	1.94895172331764e-06	2.16412500606542e-05	0	0	4.08675	53.7334	KMT2E;SUN2;MBTPS1;ST8SIA3;USP2;PLCL2;SLC4A4;ARPP19;RYR3;CAMKK2;RHOBTB2;MSL1;RGS4;MYL6;SON;EWSR1;SESN1;MYO18A
174	HD Markers In Human Caudate Nucleus (HG-U133B) E-AFMX-6	28/931	2.1681894216586e-06	2.39373096494608e-05	0	0	2.97045	38.7395	AHCYL1;PDE1B;AGAP2;RASGRP2;ARPP19;RYR3;RAP1GAP;CAMKK2;RHOBTB2;RGS4;PPP3CA;PTBP1;RGS2;PHACTR1;RGS9;LZTS3;KCNJ4;EGR1;BCL11B;ARPP21;ST8SIA3;PLCL2;ATP2B1;YWHAZ;GRIN1;PDE10A;PPP1R1A;CHMP3
175	Genes Changed In iSPNs Of zQ175DN Vs HdhQ20 PMID32681824	74/3964	2.37524168100309e-06	2.6073367252611e-05	0	0	2.00121	25.9165	GSK3A;AHCYL1;THRA;PPP2R2A;SLC4A4;RYR3;RGS4;PPP3CA;PTBP1;TUBA1A;CFL1;MYO18A;QK;PMPCA;PHACTR1;SPTAN1;RGS9;LZTS3;SRRM2;PIAS4;DNMT3A;AFAP1;TRAIP;MYL6;EWSR1;NCL;SELENOW;SRSF3;CHMP3;KMT2E;SRCAP;CNP;PDE1B;AGAP2;RASGRP2;RAP1GAP;CAMKK2;RHOBTB2;RASD2;ATP5B;EPB41L1;MGAT5B;D5ERTD579E;RAB24;POC1B;CKB;YKT6;MYH10;GPM6B;ABCF1;PRRT1;EGR1;HIPK4;RBM39;MBTPS1;GABBR1;MPP3;KDM4B;BCL11B;ARPP21;ST8SIA3;ATP2B1;EIF1;SPATA…
176	Genes Changed In The Astrocytes Of R6/2 Mice Vs WT At 1 Month Old GSE124846	27/883	2.45789407605088e-06	2.68273552278053e-05	0	0	3.01386	38.9276	AHCYL1;CNP;AGAP2;RASGRP2;ARPP19;UFSP1;CAMKK2;RGS4;RASD2;PPP3CA;D5ERTD579E;PHACTR1;SPTAN1;RGS9;SRRM2;HIPK4;RBM39;PAQR6;BCL11B;ARPP21;ATP2B1;PDE10A;PPP1R1A;PPP1R1B;STRN;CDK12;ARHGEF2
177	Genes Up-Regulated In Parkinson Disease Markers In Human Substantia Nigra GSE26927	34/1278	2.51678312565112e-06	2.7314917425852e-05	0	0	2.6517	34.1871	H2AX;KMT2E;ACADVL;MYRF;CNP;RBM4B;CWC25;RASGRP2;WDR24;PKD1;FAM160B2;PTBP1;NXF1;CHRAC1;AP1G2;WDR90;SESN1;ARL6IP4;STAT6;SRRM2;PIAS4;SUN2;MBTPS1;PHF12;SETD1A;PCIF1;DNMT3A;SCRIB;FUZ;CLK2;ZBTB9;CDK10;DUS1L;ARHGEF2
178	Expression In Striatum Of 5 Mon R6/2 HD Mice GSE26317	20/530	2.5370323561106e-06	2.73799952589239e-05	0	0	3.68532	47.4835	KDM4B;ST8SIA3;USP2;PPP2R2A;NR1D1;RYR3;CAMKK2;TRAIP;RHOBTB2;SPATA2L;PPP3CA;PDE10A;PPP1R1A;VSIG2;PPP1R1B;MYO18A;CDK2AP1;STAT6;PHACTR1;LZTS3
179	Differentially Expressed Genes In Striatum Of 10 Mon HD Q140 Mice Vs Q20 GSE78274	73/3899	2.58829085331367e-06	2.777713256545e-05	0	0	2.00202	25.755	GSK3A;AHCYL1;DAGLA;THRA;PPP2R2A;SLC4A4;RYR3;THTPA;RGS4;PPP3CA;TUBB5;DBP;ARL5C;WDR90;SESN1;CFL1;MYO18A;QK;PHACTR1;RGS9;LZTS3;TIMM29;DUSP1;YWHAZ;TRAIP;MSL1;NPAS4;MYL6;SELENOW;PTGES3L;MALAT1;TTYH1;PDE1B;MTMR4;RASGRP2;ARPP19;RAP1GAP;RTN4;CAMKK2;RHOBTB2;TSPAN31;RASD2;FAM160B2;MGAT5B;D5ERTD579E;CKB;FAM83D;YKT6;GPM6B;HIPK4;MBTPS1;XBP1;GABBR1;KDM4B;ARPP21;1500011B03RIK;AMFR;ST8SIA3;NR1D1;ATP2B1;HNRNPL;PE…
180	ChIP-seq For H3K27ac In R6/1 Vs WT Down GSE140117	31/1109	2.7058663081558e-06	2.88776065442628e-05	0	0	2.77149	35.5307	CNP;PDE1B;PPP2R2A;MTMR4;RASGRP2;ARPP19;TMEM69;RASD2;AP1G2;SESN1;2010320M18RIK;MYO18A;FAM83D;RGS9;LZTS3;KCNJ4;ARPP21;ST8SIA3;PCIF1;DNMT3A;NR1D1;YWHAZ;MIR139;MSL1;NPAS4;PPP1R1A;GRIN1OS;CDK10;CDK2AP1;STRN;DUS1L
181	Differentially Expressed Genes In Cortex Of 6 Mon HD Q175 Mice Vs Q20 PMID26900923	42/1782	3.24185841630229e-06	3.44066851807552e-05	0	0	2.37884	30.067	ACADVL;AHCYL1;TTYH1;PDE1B;SLC4A4;ARPP19;CAMKK2;RHOBTB2;NEU2;RGS4;RASD2;PPP3CA;TUBB5;AP1G2;VSIG2;RAB24;QK;RNF151;STAT6;RABAC1;RGS9;GPM6B;EGR1;HIPK4;SUN2;MPP3;ARPP21;DUSP1;USP2;SCRIB;FUZ;ATP2B1;YWHAZ;PRRC2A;ZBTB9;STX1B;PDE10A;PPP1R1A;EWSR1;PPP1R1B;TTC3;CDK10
182	Down-regulated Genes In HdhQ111 Vs WT Mice GSE97101	1980-08-01	3.27397654263232e-06	3.45566425186631e-05	0	0	10.0886	127.414	HIPK4;PDE10A;ARPP21;PDE1B;A830012C17RIK;RASGRP2;ARPP19;TRAIP
183	Genes Down-Regulated In Astrocytes Of HdhQ111 Vs HdhQ20 PMID32681824	1937-06-01	3.29384379765048e-06	3.45763603021125e-05	0	0	17.4494	220.272	RGS4;PDE10A;ARPP21;PDE1B;PPP1R1B;RGS9
184	Differentially Expressed Soluble Proteins In Striatum Of 8 Wk R6/2 Mice PXD004973	43/1860	3.96611221076548e-06	4.14070736786983e-05	0	0	2.33507	29.043	H2AX;ACADVL;CNP;THRA;RPL31;PDE1B;SETD6;PPP2R2A;RASGRP2;SLC4A4;ARPP19;RYR3;RTN4;CAMKK2;TSPAN31;THTPA;RASD2;PPP3CA;TUBB5;EPB41L1;CFL1;PMPCA;FAM83D;HNRNPA1;SPTAN1;YKT6;MYH10;LZTS3;GABBR1;AMFR;DYRK1B;YIF1A;SHISA7;EIF1;SON;PDE10A;PPP1R1A;VGF;GNB2;TTC3;UFC1;STRN;ARHGEF2
185	Down-regulated Proteins In Cerebrospinal Fluid Of 8 Wk R6/2 Mice PXD004973	18/459	4.84335968663504e-06	5.0292399773113e-05	0	0	3.81228	46.6544	GSK3A;AHCYL1;CNP;YWHAZ;TUFM;HNRNPL;STX1B;PPP3CA;TUBA1A;EWSR1;EPB41L1;NCL;SRSF3;CKB;HNRNPA1;MYH10;GPM6B;PICALM
186	Genes Down-Regulated In OPCs Of R6/2 Vs WT PMID32681824	1940-06-01	5.2874220605356e-06	5.46082676252091e-05	0	0	15.9073	193.277	PPP3CA;PDE10A;CKB;ATP2B1;RGS9;GPM6B
187	Genes Changed In Human HD Astrocytes Vs Control Astrocytes PMID32070434	45/2015	5.59676225520229e-06	5.74940122579872e-05	0	0	2.25952	27.3251	KMT2E;ACADVL;CNP;RPL31;TTYH1;SLC4A4;ARPP19;RYR3;RTN4;TSPAN31;RGS4;TUBA1A;WDR90;PHACTR1;CKB;HNRNPA1;SPTAN1;YKT6;GPM6B;SMIM12;SRRM2;BRD2;PAQR6;GABBR1;SPAG7;DUSP1;PTGES3;PHF12;SCRIB;YWHAZ;YIF1A;EIF1;HINFP;GRIN1;MSL1;HNRNPL;SON;SLC25A39;KANSL1;EWSR1;PPP1R1B;SELENOW;SRSF3;MALAT1;SNRNP200
188	Genes Down-Regulated In Endothelial Cells Of R6/2 Vs WT PMID32681824	11/179	6.05750318597886e-06	6.1896083086518e-05	0	0	5.99903	72.0736	DBP;PDE10A;STRN;PHACTR1;NR1D1;ARHGEF2;CKB;ATP2B1;RGS9;TCTE2;GPM6B
189	Genes Down-Regulated In The Astrocytes Of zQ175 KI Mice Vs WT At 2 Month Old GSE124846	2024-05-24	6.15309827779546e-06	6.25402211198153e-05	0	0	23.6316	283.545	RGS4;PDE10A;ST8SIA3;PPP2R2A;YWHAZ
190	Genes Changed In The Astrocytes Of R6/2 Mice Vs WT At 3 Month Old GSE124846	73/4011	7.42673946108073e-06	7.50882447617689e-05	0	0	1.93142	22.8109	DAGLA;PPP2R2A;UFSP1;RYR3;RGS4;PPP3CA;PTBP1;RGS2;DBP;ARL5C;SESN1;MYO18A;QK;PHACTR1;RGS9;SMIM12;LZTS3;PRMT7;DUSP1;SSR2;USP2;DNMT3A;ZFP607B;YWHAZ;TRAIP;MSL1;STX1B;MYL6;ADSSL1;SRSF3;MALAT1;ARHGEF2;SEC22A;MYRF;CNP;PDE1B;AGAP2;RBM4B;RASGRP2;ARPP19;RAP1GAP;RTN4;CAMKK2;RHOBTB2;RASD2;ATP5B;FAM160B2;EPB41L1;MGAT5B;STAT6;FAM83D;MYH10;KCNJ4;EGR1;HIPK4;RBM39;MBTPS1;MPP3;BCL11B;ARPP21;ST8SIA3;NR1D1;ATP2B1;GRIN…
191	Differentially Expressed Proteins In Cerebrospinal Fluid Of 8 Wk R6/2 Mice PXD004973	25/829	7.57062799713324e-06	7.60793971002581e-05	0	0	2.94947	34.7779	GSK3A;AHCYL1;CNP;TTYH1;PPP3CA;TUBA1A;EPB41L1;CKB;HNRNPA1;YKT6;MYH10;GPM6B;RBM39;SPAG7;YWHAZ;TUFM;HNRNPL;STX1B;LRG1;PPP1R1A;EWSR1;NCL;PPP1R1B;SRSF3;PICALM
192	Genes Down-Regulated In Mural Cells Of R6/2 Vs WT PMID32681824	9/118	7.60397930413824e-06	7.60793971002581e-05	0	0	7.51758	88.6086	PPP3CA;PDE10A;ARPP21;BCL11B;PHACTR1;CKB;ATP2B1;ARPP19;GPM6B
193	Expression In Striatum Of R6/2 HD Mice GSE62210	14/299	7.9165393534029e-06	7.8796228486461e-05	0	0	4.53746	53.2995	KCNJ4;EGR1;DUSP1;RASGRP2;ARPP19;CAMKK2;RHOBTB2;RGS4;NPAS4;RASD2;PDE10A;PPP1R1A;PPP1R1B;RGS9
194	Genes Down-Regulated In Astrocytes Of R6/2 Vs WT PMID32681824	9/119	8.14668738218068e-06	8.06690023771603e-05	0	0	7.44886	87.285	PPP3CA;PDE10A;TTYH1;QK;PHACTR1;CKB;ATP2B1;SLC4A4;GPM6B
195	Genes Down-Regulated In Mouse Granule Cells Vs Basket Cells GSE101914	24/786	9.48683478111159e-06	9.34574852026429e-05	0	0	2.97928	34.4571	PIAS4;KMT2E;BRD2;MPP3;THRA;TTYH1;9330160F10RIK;SETD1A;RBM4B;CWC25;NR1D1;PKD1;SHISA7;EIF1;HINFP;GRIN1;MSL1;SPATA2L;DBP;A830012C17RIK;NCL;2010320M18RIK;MALAT1;MIR124A-1HG
196	Genes Down-Regulated In HD Markers In Human Caudate Nucleus GSE26927	52/2531	9.85177277124097e-06	9.65574259875199e-05	0	0	2.09714	24.1755	DAGLA;THRA;UFSP1;RYR3;RGS4;PPP3CA;DBP;AP1G2;CFL1;PHACTR1;RGS9;PRMT7;SSR2;DNMT3A;SCRIB;YWHAZ;ADSSL1;SRSF3;CHMP3;ATP5MD;PDE1B;AGAP2;RASGRP2;RAP1GAP;RTN4;CAMKK2;RHOBTB2;RASD2;ATP5B;EPB41L1;MGAT5B;D5ERTD579E;RAB24;FAM83D;MYH10;PRRT1;KCNJ4;EGR1;MBTPS1;GABBR1;MPP3;BCL11B;ARPP21;ST8SIA3;PLCL2;ATP2B1;HINFP;GRIN1;SPATA2L;PDE10A;PPP1R1B;NIT2
197	Htt-N171-82Q Vs Htt-N171-19Q Changed Genes In Rat Striatal Neurons GSE1918	14/306	1.02875943275667e-05	0.000100317	0	0	4.42709	50.8433	KCNJ4;ARPP21;DUSP1;USP2;RYR3;NEU2;RGS4;RASD2;PPP3CA;RGS2;PDE10A;VGF;EPB41L1;PPP1R1B
198	Expression In Forebrain Of 4 Wk SCA1 Spinocerebellar Ataxia 1 Mice GSE2867	18/493	1.28108556824943e-05	0.000124291	0	0	3.53318	39.8021	SRRM2;RBM39;GABBR1;ARPP21;DUSP1;USP2;ATN1;ARPP19;TCTE2;CAMKK2;RGS4;RASD2;TUBA1A;DBP;EPB41L1;TTC3;MALAT1;PHACTR1
199	Genes Down-Regulated In Expression In Cerebrum Of 27 Wk R6/1 HD Mice GSE3621	16/403	1.42025744044359e-05	0.000137101	0	0	3.83527	42.8096	ARPP21;TTYH1;DUSP1;USP2;ATP2B1;RASGRP2;SLC4A4;ARPP19;CAMKK2;RGS4;RASD2;PER1;PDE10A;PPP1R1B;MALAT1;RGS9
200	Genes Down-Regulated In R6/2 Mice Treated With AAV9-Eif2a-Nme1-EF2a-GFP Vs Control GSE141856	9/128	1.47136444697143e-05	0.000141325	0	0	6.88235	76.5781	ATP5B;PPP3CA;MYL6;TUBA1A;CKB;RABAC1;RTN4;EIF4G2;EIF1
201	Genes Changed In dSPNs Of HD Patients Vs Control PMID32681824	62/3292	1.73058747513959e-05	0.000164872	0	0	1.94836	21.3627	RPL31;SLC4A4;RYR3;RGS4;TUBA1A;AP1G2;MYO18A;QK;PHACTR1;SPTAN1;RGS9;LZTS3;BNIP3L;SUN2;PRMT7;USP2;DNMT3A;ZFP607B;YWHAZ;SHISA7;SELENOW;ARHGEF2;SEC22A;KMT2E;MYRF;PDE1B;RBM4B;MTMR4;RASGRP2;ARPP19;RAP1GAP;RTN4;CAMKK2;RHOBTB2;RASD2;EPB41L1;MGAT5B;D5ERTD579E;TBC1D14;CKB;MYH10;HIPK4;RBM39;MBTPS1;ARPP21;PTGES3;ST8SIA3;PLCL2;ATP2B1;HINFP;GRIN1;SPATA2L;HNRNPL;SON;PDE10A;KANSL1;PPP1R1B;TTC3;CDK10;STRN;CDK12;NI…
202	Differentially Expressed Genes In HdhQ111 Vs WT Mice GSE97101	8/100	1.73369300210838e-05	0.000164872	0	0	7.8874	86.4669	HIPK4;PDE10A;ARPP21;PDE1B;A830012C17RIK;RASGRP2;ARPP19;TRAIP
203	Genes Down-Regulated In Expression In Forebrain Of 4 Wk SCA1 Spinocerebellar Ataxia 1 Mice GSE2867	13/282	1.97529742800044e-05	0.000186923	0	0	4.44655	48.166	RBM39;ARPP21;DUSP1;USP2;ARPP19;CAMKK2;RGS4;RASD2;DBP;EPB41L1;TTC3;MALAT1;PHACTR1
204	Down-regulated Genes In Cortex Of 10 Mon HD Q175 Mice Vs Q20 PMID26900923	28/1051	2.07333634006603e-05	0.000195239	0	0	2.60534	28.0953	AHCYL1;DAGLA;TTYH1;RASGRP2;SLC4A4;ARPP19;RTN4;CAMKK2;RHOBTB2;NEU2;RGS4;RASD2;PPP3CA;DBP;AP1G2;VSIG2;QK;MIR124A-1HG;CKB;GPM6B;HIPK4;GABBR1;ARPP21;USP2;TRAIP;PPP1R1A;PPP1R1B;CDK2AP1
205	The Global Ubiquitinome Data Of The Insoluble Fraction From The Brains Of Q175 And WT Mice PMID31138642	11/209	2.5983961075216e-05	0.000243489	0	0	5.08229	53.659	H2AX;STX1B;PPP3CA;TUBA1A;TUBB5;CNP;GNB2;ATP2B1;SPTAN1;GRIN1;PICALM
206	Expression In Forebrain Of 11 Wk SCA1 Spinocerebellar Ataxia 1 Mice GSE2867	15/386	3.38466197690062e-05	0.000315628	0	0	3.73585	38.4556	ARPP21;DUSP1;USP2;ATN1;SLC4A4;ARPP19;CAMKK2;RGS4;RASD2;DBP;PPP1R1B;RAB24;QK;MALAT1;PHACTR1
207	Differentially Expressed Genes In R6/1 HD Mice PMID30811995	40/1832	3.44240000361438e-05	0.000319461	0	0	2.16976	22.2981	PDE1B;PPP2R2A;RASGRP2;SLC4A4;ARPP19;RYR3;RAP1GAP;CAMKK2;RHOBTB2;NEU2;RGS4;RASD2;PPP3CA;RGS2;DBP;PHACTR1;CKB;FAM83D;RGS9;GPM6B;LZTS3;KCNJ4;EGR1;MBTPS1;KDM4B;BCL11B;ARPP21;ST8SIA3;USP2;NR1D1;ATP2B1;TRAIP;SPATA2L;NPAS4;PER1;PDE10A;PPP1R1A;PPP1R1B;STRN;GM16518
208	Genes Changed In Microglial Cells Of R6/2 Vs WT PMID32681824	1956-06-01	3.8500160878317e-05	0.000355571	0	0	10.8082	109.864	PPP3CA;PDE10A;ARPP21;PLCL2;PHACTR1;ATP2B1
209	Genes Up-Regulated In Expression In Normal Human Brain Vs Other Fetal Tissues GSE65399	54/2806	4.06783310416653e-05	0.00037389	0	0	1.95337	19.7482	DAGLA;THRA;ATN1;RYR3;PPP3CA;TUBA1A;TUBB5;CFL1;PHACTR1;ATXN7L3;SPTAN1;BNIP3L;SUN2;SSR2;AFAP1;YWHAZ;STX1B;VGF;EWSR1;SELENOW;SNRNP200;KMT2E;TTYH1;AGAP2;RBM4B;MTMR4;RASGRP2;FAAP20;RAP1GAP;RTN4;CAMKK2;RHOBTB2;EPB41L1;D5ERTD579E;TBC1D14;MIR124A-1HG;CKB;GPM6B;PRRT1;KCNJ4;GABBR1;MPP3;BCL11B;ARPP21;ST8SIA3;PLCL2;ATP2B1;EIF1;GRIN1;PPP1R1A;PPP1R1B;TTC3;EIF4G2;PICALM
210	Caudate Nucleus Coexpressed Gene Module PMID17101986	10/182	4.21555473836004e-05	0.000385623	0	0	5.30097	53.4028	PPP1R1A;PDE1B;ST8SIA3;PPP2R2A;ATP2B1;RASGRP2;RGS9;ARPP19;RAP1GAP;RYR3
211	Mutant And Wild Type Cytoplasmic HTT Interacting Proteins PMID22556411	14/350	4.5407306697588e-05	0.000413006	0	0	3.83867	38.386	CNP;AGAP2;SCRIB;ATP2B1;TUFM;STX1B;MYL6;EWSR1;EPB41L1;GNB2;MYO18A;SRSF3;SPTAN1;MYH10
212	Expression In 12 Wk R6/2 HD Mice (Set2) GSE9804	82/4919	4.5579056557502e-05	0.000413006	0	0	1.7709	17.702	H2AX;ACADVL;AHCYL1;DAGLA;RPL31;SETD6;PPP2R2A;SLC4A4;UFSP1;THTPA;RGS4;PPP3CA;RGS2;TUBA1A;DBP;MYO18A;ARL6IP4;QK;PHACTR1;RGS9;LZTS3;SUN2;DUSP1;USP2;SCRIB;YWHAZ;SHISA7;TRAIP;TUFM;MSL1;NPAS4;MYL6;EWSR1;PTGES3L;SRSF3;MALAT1;ARHGEF2;KMT2E;SRCAP;TTYH1;PDE1B;RASGRP2;ARPP19;RAP1GAP;CAMKK2;RHOBTB2;NEU2;RASD2;NXF1;EPB41L1;MGAT5B;D5ERTD579E;RAB24;STAT6;CKB;YKT6;GPM6B;KCNJ4;EGR1;RBM39;MBTPS1;GABBR1;KDM4B;BCL11…
213	Genes Changed In Pvalb/Th-expressing Interneurons Of zQ175DN Vs WT PMID32681824	14/355	5.29134235644756e-05	0.000475873	0	0	3.78141	37.235	SRRM2;THRA;DNMT3A;PLCL2;ATP2B1;SLC4A4;RYR3;PDE10A;KANSL1;TTC3;QK;PHACTR1;CKB;SPTAN1
214	Genes Down-Regulated In Expression In Cortex Of 7 Mon BACHD-deltaN17 HD Mice GSE64386	10/187	5.30124440688524e-05	0.000475873	0	0	5.14991	50.7008	RGS4;NEU2;DBP;ARPP21;PPP1R1A;TTYH1;PPP1R1B;NR1D1;RHOBTB2;CAMKK2
215	Genes Changed In Astrocytes Of R6/2 Vs WT PMID32681824	9/152	5.73533555864007e-05	0.000512446	0	0	5.72028	55.8658	PPP3CA;PDE10A;TTYH1;QK;PHACTR1;CKB;ATP2B1;SLC4A4;GPM6B
216	Genes Changed In Foxp2/Olfm3-expressing Neurons Of HD Patients Vs Control PMID32681824	66/3726	6.01817255978826e-05	0.000535227	0	0	1.82766	17.7615	RPL31;PPP2R2A;CASC3;SLC4A4;PKD1;RYR3;RGS4;PPP3CA;RGS2;AP1G2;SESN1;QK;PHACTR1;RGS9;SMIM12;LZTS3;SRRM2;BNIP3L;PRMT7;USP2;DNMT3A;ZFP607B;YWHAZ;SHISA7;VGF;SELENOW;ARHGEF2;SEC22A;ATP5MD;TTYH1;PDE1B;AGAP2;RASGRP2;ARPP19;RAP1GAP;RTN4;CAMKK2;RHOBTB2;ATP5B;MGAT5B;TBC1D14;CKB;GPM6B;KCNJ4;EGR1;RBM39;MBTPS1;GABBR1;KDM4B;BCL11B;ARPP21;PTGES3;ST8SIA3;PLCL2;ATP2B1;GRIN1;SPATA2L;HNRNPL;SON;PDE10A;KANSL1;PPP1R1B;…
217	Genes Down-Regulated In Expression In Forebrain Of 11 Wk SCA1 Spinocerebellar Ataxia 1 Mice GSE2867	13/324	8.23750832669367e-05	0.000729228	0	0	3.83777	36.0913	ARPP21;DUSP1;USP2;SLC4A4;ARPP19;CAMKK2;RGS4;RASD2;DBP;PPP1R1B;QK;MALAT1;PHACTR1
218	PRC2 Deficiency Down-Regulated Genes At 6 Mon PMID27526204	8/125	8.6187497698373e-05	0.000759478	0	0	6.19418	57.9712	RGS4;RASD2;PDE10A;PTGES3L;RASGRP2;RGS9;RHOBTB2;CAMKK2
219	Genes Down-Regulated In Oligodendrocytes Of HD Patients Vs Control PMID32681824	13/329	9.60529746167198e-05	0.000842547	0	0	3.77608	34.931	ARPP21;MYRF;CNP;ATP2B1;EIF1;TUBA1A;SON;PDE10A;SELENOW;STRN;PHACTR1;CKB;GPM6B
220	Postsynaptic Density Proteins PMID21170055	34/1530	0.00010359	0.000904525	0	0	2.17504	19.9561	ATP5MD;AHCYL1;CNP;AGAP2;SLC4A4;RYR3;RAP1GAP;RTN4;CAMKK2;ATP5B;PPP3CA;TUBA1A;EPB41L1;CFL1;MYO18A;PHACTR1;CKB;HNRNPA1;SPTAN1;MYH10;LZTS3;PRRT1;GABBR1;SCRIB;ATP2B1;YWHAZ;SHISA7;GRIN1;TUFM;STX1B;MYL6;VGF;GNB2;ARHGEF2
221	Genes Down-Regulated In dSPNs Of HD Patients Vs Control PMID32681824	54/2916	0.000114773	0.000997643	0	0	1.86616	16.9308	RPL31;SLC4A4;RYR3;RGS4;TUBA1A;AP1G2;MYO18A;PHACTR1;SPTAN1;RGS9;LZTS3;BNIP3L;PRMT7;USP2;DNMT3A;ZFP607B;YWHAZ;SHISA7;ARHGEF2;SEC22A;KMT2E;PDE1B;RBM4B;MTMR4;RASGRP2;ARPP19;RAP1GAP;RTN4;CAMKK2;RHOBTB2;EPB41L1;MGAT5B;D5ERTD579E;TBC1D14;CKB;MYH10;HIPK4;RBM39;MBTPS1;ARPP21;ST8SIA3;PLCL2;ATP2B1;HINFP;SPATA2L;HNRNPL;SON;PDE10A;PPP1R1B;TTC3;CDK10;STRN;CDK12;NIT2
222	Genes Down-Regulated In Expression In The Heart Of Mice Inducibly Expressing Celf1 For 12 H GSE56185	59/3289	0.00012233	0.00105854	0	0	1.82057	16.4012	DAGLA;ATN1;CASC3;PKD1;TOMM22;PTBP1;DBP;AP1G2;SESN1;MYO18A;SPTAN1;LZTS3;SRRM2;PIAS4;SUN2;PAQR6;TIMM29;USP2;AFAP1;DYRK1B;SCRIB;NPAS4;ACOX1;ADSSL1;UFC1;SRSF3;ARHGEF2;PDE1B;PNKP;AGAP2;MTMR4;RASGRP2;WDR24;FAAP20;RAP1GAP;CAMKK2;RHOBTB2;TSPAN31;EPB41L1;STAT6;CKB;RABAC1;YKT6;KCNJ4;GABBR1;KDM4B;BCL11B;PHF12;AMFR;PCIF1;SCAF1;PRRC2A;HINFP;SPATA2L;PER1;GNB2;CDK10;CDK2AP1;STRN
223	Genes Down-Regulated In Astrocytes Of zQ175DN Vs HdhQ20 PMID32681824	1999-07-01	0.000128648	0.00110478	0	0	6.86981	61.5427	RGS4;AJM1;PDE10A;ARPP21;CFL1;PPP1R1B;TTC3
224	Nucleus Gene Module From Human Brain PMID20616000	21/754	0.000129386	0.00110478	0	0	2.67422	23.9415	SRRM2;BRD2;BNIP3L;RBM39;ACADVL;THRA;AGAP2;PKD1;RAP1GAP;PRRC2A;SPATA2L;FAM160B2;BBS10;SON;AP1G2;CDK10;DUS1L;SPTAN1;EIF4G2;LZTS3;PICALM
225	Cingulate (Layer 5 And 6), Somatosensory (Layer 5), Hippocampal, And Basolateral Amygdala Pyramidal Neuron Gene Module PMID19638972	13/339	0.000129399	0.00110478	0	0	3.65837	32.7519	PTGES3;PPP2R2A;MTMR4;YWHAZ;RTN4;SON;NCL;TTC3;SELENOW;SRSF3;CHMP3;GPM6B;EIF4G2
226	Genes Changed In Migrating Neuroblasts Of R6/2 Vs WT PMID32681824	1944-05-01	0.000130927	0.00111288	0	0	11.5012	102.83	PPP3CA;PDE10A;PHACTR1;ATP2B1;GPM6B
227	Genes Changed In Striatal Cholinergic Interneurons Of HdhQ50 Vs HdhQ20 PMID32681824	1945-05-01	0.000145954	0.00123515	0	0	11.2131	99.0363	DNMT3A;USP2;STRN;SNRNP200;EIF4G2
228	Genes Down-Regulated In Cortex Of HdhQ175 Mice GSE89505	30/1302	0.000147728	0.00124467	0	0	2.23791	19.7386	RASGRP2;SLC4A4;ARPP19;CAMKK2;NEU2;RGS4;RASD2;DBP;AP1G2;MIR124A-1HG;FAM83D;RGS9;LZTS3;EGR1;HIPK4;ARPP21;DUSP1;NR1D1;TRAIP;SPATA2L;NPAS4;PER1;LRG1;PDE10A;PPP1R1A;A830012C17RIK;PPP1R1B;PTGES3L;MALAT1;GM16518
229	Differentially Expressed Genes In Cortex Of 10 Mon HD Q175 Mice Vs Q20 PMID26900923	38/1824	0.000149035	0.00124887	0	0	2.04676	18.0347	AHCYL1;DAGLA;TTYH1;SETD6;CWC25;RASGRP2;SLC4A4;ARPP19;RTN4;CAMKK2;RHOBTB2;NEU2;RGS4;RASD2;PPP3CA;TUBA1A;TUBB5;DBP;ARL5C;AP1G2;VSIG2;QK;STAT6;MIR124A-1HG;CKB;GPM6B;HIPK4;GABBR1;ARPP21;AMFR;USP2;TRAIP;HNRNPL;PPP1R1A;EWSR1;PPP1R1B;CDK2AP1;STRN
230	Down-regulated Soluble Proteins In Cerebellum Of 8 Wk R6/2 Mice PXD004973	13/344	0.000149526	0.00124887	0	0	3.60218	31.7281	H2AX;MPP3;SPAG7;PPP2R2A;RTN4;EIF1;PRRC2A;VGF;SRSF3;PMPCA;PHACTR1;HNRNPA1;PICALM
231	Genes Down-Regulated In The Cortex Of zQ175 KI Mice Vs WT GSE123657	12/299	0.000154144	0.00128187	0	0	3.82549	33.5787	RGS4;NPAS4;RASD2;RGS2;ARPP21;ST8SIA3;PPP1R1B;USP2;MALAT1;SLC4A4;ARPP19;RGS9
232	Genes Changed In Striatum Of HdhQ175 Mice GSE89505	58/3249	0.000162964	0.00134937	0	0	1.80499	15.7431	DAGLA;PPP2R2A;SLC4A4;RYR3;RGS4;PPP3CA;RGS2;DBP;AP1G2;MYO18A;PHACTR1;RGS9;LZTS3;SUN2;DUSP1;USP2;SHISA7;TRAIP;NPAS4;PTGES3L;MALAT1;GM16518;TTYH1;PDE1B;AGAP2;RASGRP2;ARPP19;RAP1GAP;AURKB;CAMKK2;RHOBTB2;NEU2;RASD2;FAM160B2;MGAT5B;CKB;FAM83D;GPM6B;KCNJ4;EGR1;HIPK4;MBTPS1;KDM4B;BCL11B;ARPP21;ST8SIA3;NR1D1;ATP2B1;SPATA2L;PER1;LRG1;PDE10A;PPP1R1A;A830012C17RIK;PPP1R1B;CDK2AP1;STRN;NIT2
233	Genes Down-Regulated In Influence Of Hsp90 Inhibitor On Expression In R6/2 HD Mice GSE29681	10/215	0.000168297	0.00138755	0	0	4.44016	38.584	PER1;XBP1;RGS2;ARPP21;USP2;DNMT3A;MALAT1;MYH10;CAMKK2;MSL1
234	Genes Up-Regulated In Expression In Huez2.3 Line NSCs Vs ESCs GSE34201	68/4010	0.000173689	0.00142588	0	0	1.73963	15.0621	H2AX;ACADVL;AHCYL1;THRA;ATN1;PKD1;ELK3;TUBA1A;SESN1;CFL1;MYO18A;ARL6IP4;QK;SPTAN1;RGS9;BNIP3L;SUN2;DUSP1;SSR2;AFAP1;DYRK1B;SCRIB;YWHAZ;CTDNEP1;MYL6;BBS10;VGF;ACOX1;CHMP3;SNRNP200;KMT2E;MYRF;CNP;TTYH1;PNKP;RBM4B;MTMR4;FAAP20;AURKB;RHOBTB2;TSPAN31;FAM160B2;NXF1;EPB41L1;RAB24;STAT6;CKB;RABAC1;HNRNPA1;MYH10;GPM6B;KCNJ4;EGR1;MBTPS1;GABBR1;KDM4B;LRRC24;AMFR;PCIF1;FUZ;ELP5;EIF1;PRRC2A;SPATA2L;GNB2;TTC3;…
235	Genes Changed In Endothelial Cells Of R6/2 Vs WT PMID32681824	15/452	0.000195938	0.00160169	0	0	3.16084	26.9863	SRRM2;KMT2E;NR1D1;ATP2B1;TCTE2;EIF1;DBP;PDE10A;TTC3;STRN;PHACTR1;ARHGEF2;CKB;RGS9;GPM6B
236	Mouse Striatum Drd2 Medium Spiny Neuron Markers PMID19013282	18/613	0.000209339	0.00170398	0	0	2.80307	23.7464	KMT2E;BRD2;TIMM29;THRA;PCIF1;DNMT3A;PLCL2;PPP2R2A;RASGRP2;RAP1GAP;CAMKK2;RHOBTB2;CLK2;MSL1;TSPAN31;PDE10A;CDK12;ATXN7L3
237	Cingulate (Layer 5 And 6), Somatosensory (Layer 5), And Basolateral Amygdala Pyramidal Neuron Gene Module 1 PMID19638972	10/222	0.000218085	0.00176769	0	0	4.29201	36.1844	RGS4;RBM39;TTYH1;SESN1;GNB2;PLCL2;MYO18A;SRSF3;QK;RHOBTB2
238	Genes Changed In Astrocytes Of HdhQ170 Vs HdhQ20 PMID32681824	18/617	0.000226564	0.00182869	0	0	2.78377	23.3627	ATP5MD;HIPK4;ARPP21;CNP;PDE1B;SHISA7;GRIN1;STX1B;MYL6;PDE10A;VGF;NCL;PPP1R1B;TTC3;CFL1;SNRNP200;MYH10;LZTS3
239	Cerebrospinal Fluid Proteome Of WT And HD R6/2 Mice PMID29166617	22/845	0.000231588	0.00186142	0	0	2.49564	20.8899	CNP;PTGES3;YWHAZ;HNRNPL;STX1B;ATP5B;PPP3CA;MYL6;LRG1;PPP1R1A;VGF;EWSR1;NCL;GNB2;CFL1;SRSF3;PMPCA;CKB;HNRNPA1;SPTAN1;YKT6;MYH10
240	Genes Changed In The Cortex Of zQ175 KI Mice Vs WT GSE123657	15/460	0.000236529	0.00189322	0	0	3.10273	25.906	ARPP21;ST8SIA3;USP2;SLC4A4;ARPP19;RGS4;NPAS4;RASD2;RGS2;TUBA1A;TUBB5;EWSR1;PPP1R1B;MALAT1;RGS9
241	Genes Up-Regulated In Expression In WT4 Line NSCs Vs ESCs GSE34201	70/4209	0.000242849	0.00193574	0	0	1.70607	14.1997	H2AX;DAGLA;ATN1;CWC25;RGS4;PTBP1;RGS2;TUBA1A;WDR90;SESN1;CFL1;MYO18A;ARL6IP4;QK;SMIM12;BNIP3L;SUN2;DUSP1;SSR2;DYRK1B;SCRIB;YWHAZ;NPAS4;MYL6;VGF;EWSR1;UFC1;SRSF3;CHMP3;SNRNP200;KMT2E;SRCAP;TTYH1;AGAP2;RBM4B;MTMR4;ARPP19;FAAP20;RTN4;CAMKK2;RHOBTB2;FAM160B2;NXF1;CHRAC1;EPB41L1;MGAT5B;D5ERTD579E;RAB24;TBC1D14;POC1B;CKB;HNRNPA1;MYH10;GPM6B;EGR1;ARPP21;AMFR;NR1D1;ATP2B1;ELP5;EIF1;CLK2;SPATA2L;PER1;SON;…
242	Down-regulated Genes In Hippocampus Of 10 Mon HD Q175 Mice Vs Q20 GSE73503	22/850	0.000251326	0.00199503	0	0	2.47991	20.5554	HIPK4;GABBR1;AHCYL1;TTYH1;ATP2B1;SLC4A4;CAMKK2;TRAIP;SPATA2L;RASD2;STX1B;PPP3CA;PPP1R1A;AP1G2;ACOX1;SESN1;SELENOW;MALAT1;MIR124A-1HG;ARHGEF2;GPM6B;LZTS3
243	Expression In Cerebrum Of 27 Wk R6/1 HD Mice GSE3621	16/517	0.000264511	0.00209106	0	0	2.94515	24.2611	ARPP21;TTYH1;DUSP1;USP2;ATP2B1;RASGRP2;SLC4A4;ARPP19;CAMKK2;RGS4;RASD2;PER1;PDE10A;PPP1R1B;MALAT1;RGS9
244	Genes Down-Regulated In R6/1 Poor Vs R6/1 Good GSE135057	1979-06-01	0.000265907	0.00209348	0	0	7.39426	60.8722	PDE10A;ARPP21;RPL31;PDE1B;PPP1R1B;RASGRP2
245	Glutamatergic Synapse Gene Module From Mouse Brain PMID20616000	10/230	0.000289584	0.00227058	0	0	4.13425	33.682	KCNJ4;SLC25A39;THRA;ATN1;CKB;ATXN7L3;SPTAN1;FAAP20;PKD1;GRIN1
246	Differentially Expressed Soluble Proteins In Cerebral Cortex Of 8 Wk R6/2 Mice PXD004973	33/1553	0.000301298	0.00235282	0	0	2.0642	16.7353	H2AX;ATP5MD;AHCYL1;CNP;RPL31;TTYH1;RBM4B;PPP2R2A;RTN4;PPP3CA;EPB41L1;D5ERTD579E;PMPCA;PHACTR1;FAM83D;HNRNPA1;SPTAN1;MYH10;SRRM2;PRRT1;KCNJ4;AMFR;PCIF1;ATP2B1;ELP5;EIF1;STX1B;PPP1R1A;VGF;EWSR1;GNB2;SRSF3;ARHGEF2
247	Expression In 9 Wk TIF-IA KO HD Mice GSE29647	21/806	0.000319092	0.00248168	0	0	2.49026	20.0467	KMT2E;SUN2;MBTPS1;PRMT7;PNKP;ST8SIA3;USP2;PLCL2;SLC4A4;ARPP19;RYR3;CAMKK2;RHOBTB2;MSL1;RGS4;MYL6;SON;EWSR1;SESN1;MYO18A;CDK2AP1
248	Synaptic Neuropil Transcriptome PMID22578497	48/2601	0.000330665	0.00256132	0	0	1.82937	14.6613	GSK3A;RPL31;PDE1B;RBM4B;RYR3;CAMKK2;THTPA;RGS4;RASD2;ATP5B;NXF1;TUBA1A;EPB41L1;MGAT5B;RAB24;MYO18A;PHACTR1;HNRNPA1;ATXN7L3;GPM6B;LZTS3;ABCF1;PRRT1;RBM39;MPP3;ARPP21;USP2;FUZ;ATP2B1;YIF1A;GRIN1;TRAIP;CLK2;MSL1;SPATA2L;HNRNPL;STX1B;MYL6;BBS10;PDE10A;VGF;EWSR1;SELENOW;CHMP3;DUS1L;ARHGEF2;SNRNP200;EIF4G2
249	Expression In Cortex Of 7 Mon BACHD-deltaN17 HD Mice GSE64386	11/280	0.000346931	0.00267652	0	0	3.7273	29.6931	NEU2;RGS4;DBP;ARPP21;PPP1R1A;TTYH1;PPP1R1B;DYRK1B;NR1D1;CAMKK2;RHOBTB2
250	Genes Down-Regulated In Expression In Cortex Of 11 Mon BACHD-deltaN17 HD Mice GSE64386	30/1373	0.000366053	0.00281275	0	0	2.11146	16.7074	TTYH1;PNKP;AGAP2;MTMR4;ARPP19;CAMKK2;RHOBTB2;NEU2;RGS4;PPP3CA;DBP;EPB41L1;MYO18A;PHACTR1;RGS9;LZTS3;MPP3;ARPP21;DUSP1;USP2;NR1D1;SCAF1;TUFM;MSL1;NPAS4;PER1;PPP1R1A;PPP1R1B;TTC3;CDK2AP1
251	Expression In The Heart Of Mice Inducibly Expressing Celf1 For 12 H GSE56185	61/3576	0.000368723	0.00282198	0	0	1.72061	13.6022	DAGLA;ATN1;CASC3;PKD1;TOMM22;PTBP1;DBP;AP1G2;SESN1;MYO18A;SPTAN1;LZTS3;SRRM2;PIAS4;SUN2;PAQR6;TIMM29;USP2;AFAP1;DYRK1B;SCRIB;NPAS4;ACOX1;ADSSL1;UFC1;SRSF3;ARHGEF2;PDE1B;PNKP;AGAP2;MTMR4;RASGRP2;WDR24;FAAP20;RAP1GAP;CAMKK2;RHOBTB2;TSPAN31;EPB41L1;STAT6;CKB;RABAC1;YKT6;KCNJ4;GABBR1;KDM4B;BCL11B;PTGES3;PHF12;AMFR;PCIF1;SCAF1;EIF1;PRRC2A;HINFP;SPATA2L;PER1;GNB2;CDK10;CDK2AP1;STRN
252	Insoluble Proteins Enriched In Brain Of 12 Wk R6/2 Mice Vs WT PMID29166617	18/644	0.000378779	0.00288743	0	0	2.65995	20.9566	AHCYL1;AGAP2;SLC4A4;YWHAZ;PRRC2A;GRIN1;TUFM;HNRNPL;STX1B;ATP5B;TUBB5;SON;AJM1;GNB2;MYO18A;ARHGEF2;SNRNP200;GPM6B
253	Liver RNA M39 Module (Orangered4) PMID26900923	14/430	0.000386892	0.00293763	0	0	3.0877	24.2612	H2AX;AMFR;SETD1A;SCRIB;SCAF1;PRRC2A;HINFP;CTDNEP1;NXF1;AP1G2;ARL6IP4;CDK2AP1;DUS1L;RABAC1
254	Genes Down-Regulated In Human HD Astrocytes Vs Control Astrocytes PMID32070434	31/1447	0.000406408	0.00307366	0	0	2.07179	16.1769	ACADVL;RPL31;TTYH1;SLC4A4;ARPP19;RYR3;RTN4;RGS4;TUBA1A;WDR90;PHACTR1;CKB;HNRNPA1;SPTAN1;YKT6;SMIM12;SRRM2;BRD2;PAQR6;GABBR1;SPAG7;PHF12;SCRIB;YWHAZ;YIF1A;HINFP;MSL1;HNRNPL;SON;EWSR1;SNRNP200
255	Cortex RNA M2 Module (Blue) PMID26900923	1986-06-01	0.000421386	0.00317444	0	0	6.74486	52.4208	RASD2;PDE10A;PDE1B;PPP1R1B;RASGRP2;RGS9
256	Down-regulated Genes In White Adipose Gonadal Tissue Of HD Q175 Mice PMID26900923	48/2645	0.00048489	0.00362588	0	0	1.79378	13.6894	H2AX;ATP5MD;ACADVL;GSK3A;SETD6;RBM4B;ARPP19;FAAP20;UFSP1;MRPL11;TOMM22;TSPAN31;RGS4;NXF1;VSIG2;CFL1;RAB24;2010320M18RIK;ARL6IP4;BNIP3L;SUN2;RBM39;SPAG7;PTGES3;AFAP1;NR1D1;ELP5;EIF1;TUFM;CLK2;MSL1;HNRNPL;ZBTB9;CTDNEP1;MYL6;SLC25A39;PPP1R1A;EWSR1;GNB2;UFC1;SELENOW;CDK10;SRSF3;CHMP3;CDK2AP1;NIT2;SEC22A;EIF4G2
257	Genes Down-Regulated In Expression In Cortex Of 5 Mon R6/2 HD Mice GSE26317	14/440	0.0004861	0.00362588	0	0	3.01366	22.9915	ARPP21;TTYH1;USP2;NR1D1;SLC4A4;CAMKK2;GRIN1;TUFM;NEU2;PER1;SNORC;DBP;PPP1R1B;LZTS3
258	Genes Down-Regulated In CAG Length-Dependent Genes In 10 Mon Mouse Cortex PMID26900923	23/953	0.000486974	0.00362588	0	0	2.30722	17.5979	HIPK4;GABBR1;AHCYL1;ARPP21;TTYH1;RASGRP2;SLC4A4;ARPP19;CAMKK2;TRAIP;RHOBTB2;NEU2;RGS4;RASD2;PPP3CA;PPP1R1A;AP1G2;VSIG2;PPP1R1B;SELENOW;QK;MIR124A-1HG;GPM6B
259	Down-regulated Soluble Proteins In Striatum Of 12 Wk R6/2 Mice PXD004973	11/292	0.000493718	0.00365044	0	0	3.56594	27.1494	RASD2;DAGLA;PDE10A;PDE1B;STRN;FUZ;PHACTR1;ARHGEF2;ATP2B1;RASGRP2;EIF4G2
260	Genes Changed In Endothelial Cells Of zQ175DN Vs WT PMID32681824	23/954	0.000494073	0.00365044	0	0	2.30462	17.5447	SRRM2;BRD2;BNIP3L;RBM39;GSK3A;AMFR;SLC4A4;YWHAZ;RYR3;HNRNPL;RGS4;PER1;MYL6;TUBB5;PDE10A;SESN1;MYO18A;PHACTR1;CKB;SPTAN1;RGS9;PICALM;ABCF1
261	Genes Down-Regulated In Pvalb/Th-expressing Interneurons Of zQ175DN Vs WT PMID32681824	9/203	0.000503785	0.00370794	0	0	4.20554	31.9342	SRRM2;PDE10A;KANSL1;TTC3;PLCL2;QK;CKB;ATP2B1;SLC4A4
262	Genes Up-Regulated In The Liver Of zQ175 Neo- Mice Vs WT GSE123657	1989-06-01	0.000506496	0.00371366	0	0	6.50008	49.3226	ATP5B;PER1;DBP;USP2;DYRK1B;NR1D1
263	Down-regulated Genes In Cortex Of 10 Mon HD Q140 Mice Vs Q20 GSE78272	13/391	0.000511934	0.00373926	0	0	3.14666	23.8433	HIPK4;AHCYL1;ARPP21;TTYH1;SLC4A4;SHISA7;TRAIP;QK;MIR124A-1HG;FAM83D;GPM6B;LZTS3;PICALM
264	Mouse Striatum Drd1 Medium Spiny Neuron Markers PMID19013282	19/720	0.000528982	0.00384915	0	0	2.50963	18.9341	KMT2E;BRD2;XBP1;KDM4B;TIMM29;THRA;PCIF1;DNMT3A;PLCL2;PPP2R2A;CAMKK2;RHOBTB2;MSL1;NEU2;PDE10A;ACOX1;SESN1;CDK12;ATXN7L3
265	Alzheimer Disease Up-Regulated Genes In CA1 Area Of Hippocampus Liang PMID18270320	27/1215	0.000567518	0.00411011	0	0	2.13349	15.9462	KMT2E;THRA;SETD6;SLC4A4;RAP1GAP;RHOBTB2;TSPAN31;THTPA;TMEM69;QK;SPTAN1;LZTS3;SRRM2;PIAS4;BNIP3L;KDM4B;BCL11B;PHF12;SCRIB;NR1D1;ATP2B1;PRRC2A;KANSL1;EWSR1;STRN;MALAT1;CDK12
266	Down-regulated Genes In Striatum Of 2 Mon HD Q175 Mice Vs Q20 PMID26900923	1960-05-01	0.000569125	0.00411011	0	0	8.14876	60.8827	RGS4;DBP;ARPP21;ST8SIA3;TRAIP
267	Genes Down-Regulated In Meclizine Treated STHdhQ111 Vs Control GSE129143	32/1551	0.000622881	0.00448148	0	0	1.99269	14.7084	H2AX;KMT2E;ACADVL;CNP;THRA;AGAP2;ATN1;MTMR4;PKD1;RTN4;AURKB;ELK3;RGS4;TUBA1A;TUBB5;SESN1;D5ERTD579E;MYO18A;TBC1D14;PMPCA;FAM83D;ATXN7L3;SPTAN1;MYH10;GPM6B;LZTS3;EGR1;SCAF1;PRRC2A;MSL1;PER1;CDK2AP1
268	Genes Up-Regulated In R6/2 Mice Treated With AAV9-Eif2a-Nme1-EF2a-GFP Vs Control GSE141856	8/169	0.000670882	0.00480231	0	0	4.49128	32.8174	SON;PDE10A;EWSR1;DNMT3A;RBM4B;PHACTR1;PKD1;CAMKK2
269	Down-regulated Soluble Proteins In Cerebral Cortex Of 12 Wk R6/2 Mice PXD004973	12/352	0.000672474	0.00480231	0	0	3.22038	23.5234	EGR1;PPP3CA;MPP3;DAGLA;SRSF3;PHACTR1;ARHGEF2;CASC3;ATP2B1;PKD1;EIF1;CAMKK2
270	Genes Up-Regulated In HD iPSCs After 60 D Of Differentiation GSE109534	57/3354	0.000675759	0.0048079	0	0	1.69571	12.3781	GSK3A;THRA;ATN1;CWC25;SLC4A4;PKD1;RGS4;RGS2;TUBA1A;PHACTR1;BRD2;BNIP3L;SUN2;PAQR6;DUSP1;AFAP1;SHISA7;MSL1;CTDNEP1;STX1B;MALAT1;SEC22A;KMT2E;TTYH1;PDE1B;AGAP2;RBM4B;MTMR4;RAP1GAP;RHOBTB2;FAM160B2;EPB41L1;MGAT5B;D5ERTD579E;RAB24;CKB;YKT6;GPM6B;GM6121;PRRT1;KCNJ4;GABBR1;MPP3;LRRC24;BCL11B;ARPP21;AMFR;ELP5;EIF1;HINFP;GRIN1;PER1;AJM1;PDE10A;GNB2;TTC3;PICALM
271	Insoluble Proteins Decreased In Hippocampus Of 5 Wk R6/2 Mice Vs WT PMID29166617	1936-04-01	0.000692571	0.00490933	0	0	11.1669	81.24	TUBB5;MYO18A;CKB;SLC4A4
272	Genes Changed In OPCs Of HD Patients Vs Control PMID32681824	20/797	0.000709372	0.00500994	0	0	2.38541	17.2969	SRRM2;BNIP3L;RBM39;KDM4B;ARPP21;PTGES3;AFAP1;ATP2B1;ARPP19;PKD1;RYR3;RAP1GAP;RTN4;EIF1;TUBA1A;SON;KANSL1;QK;PHACTR1;CKB
273	Genes Changed In Mural Cells Of R6/2 Vs WT PMID32681824	10/259	0.00073297	0.00515764	0	0	3.64733	26.3279	PPP3CA;PDE10A;BCL11B;ARPP21;KANSL1;PHACTR1;CKB;ATP2B1;ARPP19;GPM6B
274	Alzheimer Disease Down-Regulated Genes In CA1 Area Of Hippocampus Liang PMID18270320	46/2549	0.000735887	0.00515927	0	0	1.77332	12.7935	THRA;MTMR4;ARPP19;RTN4;CAMKK2;TOMM22;ATP5B;PPP3CA;TUBA1A;TUBB5;EPB41L1;D5ERTD579E;ARL6IP4;PMPCA;CKB;RABAC1;HNRNPA1;YKT6;GPM6B;SMIM12;EGR1;BRD2;RBM39;MBTPS1;GABBR1;SPAG7;PTGES3;AMFR;ST8SIA3;YWHAZ;EIF1;TUFM;MSL1;HNRNPL;MYL6;SON;ACOX1;NCL;GNB2;IMPDH2;TTC3;UFC1;PTGES3L;SRSF3;NIT2;EIF4G2
275	Genes Changed In Human HD Neurons Vs Control Neurons PMID32070434	45/2495	0.00086032	0.00600973	0	0	1.76786	12.4779	KMT2E;RPL31;TTYH1;PDE1B;SETD6;ATN1;RBM4B;ARPP19;PKD1;RYR3;RAP1GAP;RASD2;RGS2;TUBA1A;TUBB5;SESN1;HNRNPA1;ATXN7L3;SMIM12;LZTS3;SRRM2;PRRT1;KCNJ4;EGR1;PAQR6;GABBR1;ARPP21;ST8SIA3;USP2;DNMT3A;AFAP1;NR1D1;YIF1A;GRIN1;SPATA2L;PER1;SON;SLC25A39;PPP1R1A;IMPDH2;PTGES3L;SRSF3;MALAT1;CDK12;NIT2
276	Differentially Expressed Genes In Cerebellum Of HD Q175 Mice PMID26900923	42/2288	0.000933447	0.00649693	0	0	1.79121	12.4966	CNP;TTYH1;PNKP;WDR24;FAAP20;RYR3;RTN4;ELK3;CAMKK2;NEU2;RGS4;RASD2;ATP5B;FAM160B2;AP1G2;EPB41L1;QK;PHACTR1;CKB;ATXN7L3;RGS9;EGR1;HIPK4;SUN2;PAQR6;MPP3;ARPP21;DUSP1;AMFR;ST8SIA3;USP2;AFAP1;FUZ;NR1D1;ATP2B1;AJM1;PDE10A;KANSL1;EWSR1;PPP1R1B;CDK10;ARHGEF2
277	Genes Changed In The Astrocytes Of zQ175 KI Mice Vs WT At 2 Month Old GSE124846	6/101	0.000988111	0.00685257	0	0	5.67556	39.2733	RGS4;PDE10A;ST8SIA3;PPP2R2A;CDK12;YWHAZ
278	Mouse Spiny Projection Neurons-Enriched Genes PMID30811995	22/946	0.00104914	0.00724964	0	0	2.211	15.167	EGR1;XBP1;BCL11B;ARPP21;RPL31;PDE1B;ST8SIA3;PPP2R2A;ARPP19;WDR24;YWHAZ;SPATA2L;RGS4;RASD2;PPP3CA;PER1;RGS2;PDE10A;VGF;PPP1R1B;RAB24;LZTS3
279	Mitochondrion-specific Gene Module M5 From Human Brain PMID20616000	9/226	0.00108061	0.00744034	0	0	3.75538	25.6501	GABBR1;SPAG7;TUBA1A;TUBB5;EPB41L1;PNKP;CKB;NIT2;GRIN1
280	Coexpressed Gene Module M18A From Cerebral Cortex PMID18849986	20/826	0.00109662	0.00752304	0	0	2.29607	15.6489	H2AX;BRD2;BNIP3L;SPAG7;KDM4B;PTGES3;AGAP2;ATP2B1;ARPP19;PKD1;YWHAZ;RTN4;CTDNEP1;FAM160B2;PPP3CA;PTBP1;SRSF3;SPTAN1;EIF4G2;PICALM
281	Down-regulated Soluble Proteins In Hippocampus Of 8 Wk R6/2 Mice PXD004973	11/322	0.00110046	0.00752304	0	0	3.217	21.9143	H2AX;EWSR1;PDE1B;GNB2;SRSF3;RBM4B;PPP2R2A;ARHGEF2;SNRNP200;HNRNPA1;RTN4
282	Genes Changed In iSPNs Of HD Patients Vs Control PMID32681824	63/3886	0.00112387	0.00765588	0	0	1.62269	11.0197	AHCYL1;RPL31;SLC4A4;RYR3;TUBA1A;AP1G2;SESN1;MYO18A;QK;PHACTR1;SPTAN1;RGS9;LZTS3;SRRM2;BNIP3L;SUN2;PRMT7;DNMT3A;AFAP1;ZFP607B;YWHAZ;SHISA7;VGF;EWSR1;NCL;SELENOW;ARHGEF2;SNRNP200;SEC22A;KMT2E;PDE1B;MTMR4;RASGRP2;RAP1GAP;RTN4;CAMKK2;RHOBTB2;RASD2;EPB41L1;MGAT5B;D5ERTD579E;TBC1D14;MYH10;PRRT1;HIPK4;RBM39;MBTPS1;KDM4B;BCL11B;PTGES3;ST8SIA3;PLCL2;ATP2B1;GRIN1;HNRNPL;SON;PDE10A;PPP1R1B;TTC3;STRN;CDK12;N…
283	Genes Down-Regulated In Oligodendrocytes Of R6/2 Vs WT PMID32681824	7/142	0.00114418	0.00776666	0	0	4.67142	31.6399	PDE10A;QK;PHACTR1;CKB;ATP2B1;RTN4;GPM6B
284	Down-regulated Genes In Cerebellum Of 10 Mon HD Q140 Mice Vs Q20 GSE78270	17/652	0.00118055	0.00798536	0	0	2.46351	16.6084	PRRT1;HIPK4;PAQR6;MPP3;MYRF;CNP;TTYH1;SCRIB;FUZ;FAAP20;CAMKK2;FAM160B2;AJM1;WDR90;CDK2AP1;QK;MIR124A-1HG
285	Genes Up-Regulated In Vehicle Treated Wild Type Vs STHdhQ111 GSE129143	67/4207	0.00118905	0.008005	0	0	1.60146	10.7852	SLC4A4;PKD1;RYR3;ELK3;RGS2;TUBA1A;TUBB5;DBP;ARL5C;WDR90;SPTAN1;RGS9;SRRM2;BRD2;USP2;DNMT3A;SCRIB;TRAIP;TUFM;NPAS4;STX1B;MYL6;VGF;ACOX1;NCL;ADSSL1;PTGES3L;SRSF3;ARHGEF2;SNRNP200;TTYH1;PDE1B;PNKP;RASGRP2;WDR24;RAP1GAP;RTN4;RASD2;ATP5B;NXF1;CKB;MYH10;GPM6B;ABCF1;KCNJ4;HIPK4;RBM39;MBTPS1;XBP1;GABBR1;MPP3;KDM4B;BCL11B;PCIF1;PLCL2;FUZ;ATP2B1;EIF1;PRRC2A;GRIN1;CLK2;HNRNPL;ZBTB9;PDE10A;PPP1R1A;CDK10;STRN
286	HD Grade 1 Markers In Human Caudate Nucleus (HG-U133B) GSE3790	7/143	0.00119179	0.008005	0	0	4.63684	31.2166	RASD2;EGR1;BCL11B;PPP1R1A;ST8SIA3;PPP1R1B;QK
287	Genes Down-Regulated In Astrocytes Of zQ175DN Vs WT PMID32681824	1942-04-01	0.00124851	0.00832777	0	0	9.40081	62.8519	SON;TTYH1;QK;CKB
288	Genes Down-Regulated In Striatal Cholinergic Interneurons Of HdhQ50 Vs HdhQ20 PMID32681824	1942-04-01	0.00124851	0.00832777	0	0	9.40081	62.8519	DNMT3A;USP2;STRN;SNRNP200
289	Genes Up-Regulated In Influence Of Hdac4 Reduction On Expression In 15 Wk WT Mice GSE38219	28/1351	0.00130095	0.00864747	0	0	1.98233	13.1719	SRCAP;MTMR4;RASGRP2;PKD1;RTN4;MRPL11;TOMM22;FAM160B2;D5ERTD579E;MIR124A-1HG;HNRNPA1;SRRM2;PIAS4;EGR1;XBP1;MPP3;BCL11B;PCIF1;DNMT3A;SHISA7;ZBTB9;SNORC;SON;SLC25A39;EWSR1;NCL;TTC3;DUS1L
290	Insoluble Proteins Enriched In Cerebellum Of 8 Wk R6/2 Mice Vs WT PMID29166617	1972-05-01	0.00130753	0.00866129	0	0	6.68521	44.3872	BRD2;SON;PLCL2;ARL6IP4;HNRNPA1
291	Genes Down-Regulated In Sst/Npy-expressing Interneurons Of R6/2 Vs WT PMID32681824	9/233	0.00133601	0.00881953	0	0	3.63672	24.068	PPP3CA;PDE10A;BCL11B;PLCL2;QK;CKB;ATP2B1;RAP1GAP;CAMKK2
292	Hypoxia-related Gene Module From Cerebral Cortex PMID18849986	1943-04-01	0.00136456	0.0089771	0	0	9.1593	60.4232	EGR1;PER1;RGS2;DUSP1
293	Genes Down-Regulated In HD Grade 2 Markers In Human Frontal Lobe (HG-U133A) GSE3790	1973-05-01	0.00139101	0.00911993	0	0	6.58656	43.3246	RGS4;TTC3;YWHAZ;ARPP19;CAMKK2
294	Genes Up-Regulated In Expression In VUB01 Line NSCs Vs ESCs GSE34201	64/3997	0.00139714	0.00912896	0	0	1.60118	10.5251	H2AX;ACADVL;DAGLA;ATN1;SLC4A4;PKD1;THTPA;TUBA1A;TUBB5;SESN1;CFL1;MYO18A;ARL6IP4;QK;SPTAN1;BNIP3L;SUN2;DUSP1;SSR2;AFAP1;DYRK1B;SCRIB;YWHAZ;CTDNEP1;BBS10;VGF;CHMP3;SNRNP200;SEC22A;KMT2E;MYRF;CNP;TTYH1;PNKP;RBM4B;MTMR4;FAAP20;AURKB;RHOBTB2;FAM160B2;CHRAC1;EPB41L1;D5ERTD579E;RAB24;CKB;MYH10;GPM6B;PRRT1;KCNJ4;RBM39;MBTPS1;KDM4B;AMFR;PCIF1;ELP5;SCAF1;EIF1;CLK2;SON;PDE10A;GNB2;TTC3;CDK10;PICALM
295	Genes Down-Regulated In OPCs Of HD Patients Vs Control PMID32681824	12/384	0.00141976	0.00924527	0	0	2.93851	19.2686	RBM39;TUBA1A;SON;AFAP1;PHACTR1;CKB;ATP2B1;ARPP19;RYR3;RAP1GAP;RTN4;EIF1
296	Differentially Expressed Soluble Proteins In Cerebellum Of 8 Wk R6/2 Mice PXD004973	17/664	0.00143504	0.0093132	0	0	2.4163	15.8185	H2AX;MPP3;SPAG7;RPL31;PPP2R2A;RTN4;EIF1;PRRC2A;PTBP1;VGF;NCL;SRSF3;CHMP3;PMPCA;PHACTR1;HNRNPA1;PICALM
297	Genes Up-Regulated In Expression In Mbnl1/2 KO MEFs Treated With Control siRNA Vs Untreated WT MEFs GSE60487	27/1296	0.00147683	0.00955217	0	0	1.98861	12.9615	ATP5MD;RPL31;PDE1B;FAAP20;ATP5B;PPP3CA;TUBA1A;TUBB5;AP1G2;CFL1;MYO18A;PHACTR1;CKB;RABAC1;ABCF1;SRRM2;KCNJ4;HIPK4;SSR2;SETD1A;DNMT3A;DYRK1B;SCAF1;EIF1;CTDNEP1;KANSL1;IMPDH2
298	Genes Up-Regulated In Astrocytes Of HdhQ50 Vs HdhQ20 PMID32681824	7/149	0.00151102	0.00974051	0	0	4.43956	28.8348	EGR1;PPP3CA;RGS2;VGF;PDE1B;ATP2B1;GRIN1
299	Differentially Expressed Genes In Cerebellum Of 10 Mon HD Q175 Mice Vs Q20 GSE73468	61/3776	0.00151682	0.0097452	0	0	1.60795	10.4374	AHCYL1;DAGLA;PPP2R2A;CWC25;SLC4A4;RYR3;TUBA1A;DBP;AP1G2;MYO18A;QK;PHACTR1;ATXN7L3;SPTAN1;RGS9;BNIP3L;SUN2;PAQR6;SSR2;AFAP1;ZFP607B;TCTE2;SHISA7;TUFM;STX1B;MYL6;EWSR1;ACOX1;SRSF3;GM16518;ARHGEF2;MYRF;TTYH1;RASGRP2;FAAP20;RTN4;CAMKK2;RHOBTB2;NEU2;RASD2;ATP5B;FAM160B2;NXF1;EPB41L1;STAT6;PRRT1;EGR1;HIPK4;GABBR1;ARPP21;AMFR;ST8SIA3;PLCL2;NR1D1;ATP2B1;ELP5;EIF1;HNRNPL;AJM1;PPP1R1A;PPP1R1B
300	Expression In Mbnl1/2 KO MEFs Treated With Control siRNA Vs Untreated WT MEFs GSE60487	27/1300	0.00154373	0.00988504	0	0	1.98193	12.8301	ATP5MD;RPL31;PDE1B;FAAP20;ATP5B;PPP3CA;TUBA1A;TUBB5;AP1G2;CFL1;MYO18A;PHACTR1;CKB;RABAC1;ABCF1;SRRM2;KCNJ4;HIPK4;SSR2;SETD1A;DNMT3A;DYRK1B;SCAF1;EIF1;CTDNEP1;KANSL1;IMPDH2
301	Genes Up-Regulated In Friedreich Ataxia iPSCs Expression Vs Miz4 Stem Cell Line GSE22651	55/3320	0.00157671	0.0100626	0	0	1.63598	10.556	H2AX;ACADVL;ATN1;CASC3;PKD1;RYR3;TUBB5;AP1G2;PMPCA;ATXN7L3;SPTAN1;LZTS3;SRRM2;PAQR6;PRMT7;DNMT3A;DYRK1B;TUFM;MYL6;VGF;EWSR1;NCL;ARHGEF2;PDE1B;ARPP19;WDR24;FAAP20;RTN4;AURKB;MRPL11;NXF1;CHRAC1;EPB41L1;TBC1D14;RABAC1;GM6121;ABCF1;EGR1;MBTPS1;GABBR1;SETD1A;PCIF1;FUZ;ELP5;SCAF1;PRRC2A;HINFP;ZBTB9;SON;PPP1R1A;KANSL1;GNB2;TTC3;CDK12;EIF4G2
302	Genes Down-Regulated In HD Grade 2 Markers In Human Frontal Lobe BA4 (HG-U133A) GSE3790	10/289	0.00167105	0.0106294	0	0	3.25015	20.7824	RGS4;ATP5B;EGR1;TTC3;PLCL2;SRSF3;ARPP19;YWHAZ;CAMKK2;PICALM
303	Genes Changed In OPCs Of R6/2 Vs WT PMID32681824	6/112	0.00168452	0.0106797	0	0	5.08374	32.4662	PPP3CA;PDE10A;CKB;ATP2B1;RGS9;GPM6B
304	Down-regulated Genes In Cerebellum Of 6 Mon HD Q175 Mice Vs Q20 GSE73468	28/1378	0.00174102	0.0110016	0	0	1.93984	12.3243	AHCYL1;MYRF;TTYH1;RBM4B;SLC4A4;FAAP20;RTN4;CAMKK2;NEU2;RGS4;RASD2;AP1G2;EPB41L1;CFL1;QK;HIPK4;PAQR6;BCL11B;DUSP1;PTGES3;NR1D1;YWHAZ;SHISA7;TUFM;MSL1;NPAS4;STX1B;PPP1R1B
305	Genes Down-Regulated In 4-Deoxypyridoxine Treated STHdhQ111 Vs Control GSE129143	22/985	0.00174946	0.0110187	0	0	2.11707	13.4401	SRRM2;BRD2;MBTPS1;TIMM29;SRCAP;SETD1A;CASC3;MTMR4;PKD1;PRRC2A;PTBP1;ACOX1;D5ERTD579E;MYO18A;TBC1D14;STRN;STAT6;PMPCA;CDK12;SNRNP200;SPTAN1;MYH10
306	Down-regulated Genes In Cerebellum Of HD Q175 Mice PMID26900923	24/1117	0.00181896	0.0114189	0	0	2.04088	12.8769	EGR1;HIPK4;SUN2;PAQR6;MPP3;CNP;TTYH1;DUSP1;USP2;NR1D1;FAAP20;RTN4;CAMKK2;NEU2;RGS4;RASD2;FAM160B2;AJM1;AP1G2;EPB41L1;PPP1R1B;QK;ARHGEF2;CKB
307	Genes Changed In Astrocytes Of HdhQ50 Vs HdhQ20 PMID32681824	7/154	0.00182488	0.0114189	0	0	4.28746	27.0378	EGR1;PPP3CA;RGS2;VGF;PDE1B;ATP2B1;GRIN1
308	Genes Down-Regulated In Mural Cells Of zQ175DN Vs WT PMID32681824	6/114	0.00184337	0.0114971	0	0	4.98909	31.4121	PDE10A;KANSL1;RAB24;CKB;EIF1;ABCF1
309	Down-regulated Genes In Cerebellum Of 10 Mon HD Q175 Mice Vs Q20 GSE73468	35/1870	0.00189626	0.0117887	0	0	1.80095	11.2881	AHCYL1;DAGLA;MYRF;TTYH1;RASGRP2;SLC4A4;FAAP20;RTN4;CAMKK2;RHOBTB2;NEU2;RASD2;FAM160B2;DBP;AP1G2;EPB41L1;MYO18A;QK;STAT6;SPTAN1;PRRT1;HIPK4;SUN2;PAQR6;GABBR1;NR1D1;SHISA7;TUFM;STX1B;AJM1;PPP1R1A;ACOX1;PPP1R1B;GM16518;ARHGEF2
310	Striatum Protein Module pM11 (Greenyellow) PMID26900923	8/199	0.0019116	0.0118457	0	0	3.78006	23.6625	ATP5B;SUN2;AHCYL1;TUBA1A;CNP;GNB2;SPTAN1;MYH10
311	HD Markers In Human Caudate Nucleus GSE26927	75/4952	0.0022713	0.0140295	0	0	1.52737	9.29774	H2AX;ACADVL;AHCYL1;DAGLA;THRA;ATN1;CASC3;UFSP1;RYR3;RGS4;PPP3CA;PTBP1;DBP;AP1G2;VSIG2;CFL1;ARL6IP4;QK;PHACTR1;RGS9;PIAS4;BRD2;PAQR6;PRMT7;SSR2;DNMT3A;SCRIB;YWHAZ;CTDNEP1;ADSSL1;SRSF3;CHMP3;ATP5MD;PDE1B;AGAP2;RBM4B;RASGRP2;WDR24;FAAP20;RAP1GAP;RTN4;CAMKK2;RHOBTB2;RASD2;ATP5B;FAM160B2;EPB41L1;MGAT5B;D5ERTD579E;RAB24;POC1B;FAM83D;MYH10;GPM6B;PRRT1;KCNJ4;EGR1;MBTPS1;GABBR1;MPP3;BCL11B;ARPP21;ST8SIA3;…
312	Parkinson Disease Markers In Human Substantia Nigra GSE26927	41/2327	0.00234767	0.0144547	0	0	1.70473	10.321	H2AX;KMT2E;ACADVL;DAGLA;MYRF;CNP;RBM4B;CWC25;RASGRP2;WDR24;PKD1;RAP1GAP;ATP5B;FAM160B2;PTBP1;NXF1;CHRAC1;AP1G2;WDR90;SESN1;ARL6IP4;STAT6;SRRM2;PIAS4;EGR1;SUN2;MBTPS1;GABBR1;PHF12;SETD1A;PCIF1;DNMT3A;PLCL2;SCRIB;FUZ;CLK2;ZBTB9;NPAS4;CDK10;DUS1L;ARHGEF2
313	Differentially Expressed Genes In Striatum Of Foxp1 KO Vs WT Mice GSE62718	14/522	0.0024545	0.0150267	0	0	2.51649	15.1237	HIPK4;DUSP1;ST8SIA3;NR1D1;RYR3;RAP1GAP;TRAIP;SPATA2L;NPAS4;PER1;DBP;GRIN1OS;STRN;LZTS3
314	Differentially Expressed Genes In Striatum Of 2 Mon HD Q175 Mice Vs Q20 PMID26900923	1983-05-01	0.00245622	0.0150267	0	0	5.73922	34.4877	RGS4;DBP;ARPP21;ST8SIA3;TRAIP
315	Insoluble Proteins Enriched In Hippocampus Of 12 Wk R6/2 Mice Vs WT PMID29166617	8/212	0.00282784	0.0172453	0	0	3.53682	20.7549	PPP3CA;TUBB5;GNB2;AGAP2;HNRNPA1;SLC4A4;GPM6B;PRRC2A
316	Synaptic Vesicle Protein Composition PMID16269012	1986-05-01	0.00286743	0.0174314	0	0	5.52581	32.35	STX1B;TUBA1A;TUBB5;GNB2;SPTAN1
317	Genes Changed In Astrocytes Of HdhQ111 Vs HdhQ20 PMID32681824	7/167	0.00287954	0.0174498	0	0	3.9365	23.029	RGS4;PDE10A;ARPP21;PDE1B;PPP1R1B;RGS9;GPM6B
318	Genes Changed In 4-Deoxypyridoxine Treated STHdhQ111 Vs Control GSE129143	28/1428	0.00290144	0.0175272	0	0	1.86548	10.8992	SRCAP;CASC3;MTMR4;PKD1;ELK3;TOMM22;PTBP1;D5ERTD579E;MYO18A;TBC1D14;STAT6;PMPCA;HNRNPA1;SPTAN1;MYH10;SRRM2;BRD2;MBTPS1;TIMM29;SETD1A;PRRC2A;ACOX1;PTGES3L;STRN;MALAT1;CDK12;SNRNP200;NIT2
319	Genes Down-Regulated In Expression In The Heart Of Mice Inducibly Expressing Celf1 For 24 H GSE56185	42/2434	0.00303667	0.0182867	0	0	1.66787	9.66862	PDE1B;ATN1;MTMR4;RASGRP2;PKD1;ELK3;TOMM22;RHOBTB2;PTBP1;TUBA1A;DBP;AP1G2;EPB41L1;STAT6;CKB;PRRT1;PIAS4;KCNJ4;SUN2;KDM4B;BCL11B;DUSP1;PHF12;AMFR;USP2;PCIF1;DYRK1B;SCRIB;FUZ;NR1D1;HINFP;SPATA2L;CTDNEP1;NPAS4;PER1;AJM1;SLC25A39;GNB2;ADSSL1;CDK10;CDK2AP1;ARHGEF2
320	Genes Down-Regulated In HD Grade 1 Markers In Human Caudate Nucleus (HG-U133B) GSE3790	6/127	0.00316859	0.0190214	0	0	4.45013	25.6081	RASD2;EGR1;BCL11B;PPP1R1A;ST8SIA3;PPP1R1B
321	Genes Down-Regulated In Human Symptomatic HD BA9 Vs Control GSE129473	39/2223	0.0032707	0.0195732	0	0	1.68884	9.66484	DAGLA;SRCAP;MYRF;CNP;PNKP;AGAP2;MTMR4;ARPP19;PKD1;RYR3;RAP1GAP;CAMKK2;RHOBTB2;FAM160B2;TUBA1A;TUBB5;EPB41L1;WDR90;MYO18A;PHACTR1;ATXN7L3;SPTAN1;MYH10;EGR1;HIPK4;PAQR6;GABBR1;PRMT7;DNMT3A;DYRK1B;ZFP607B;SHISA7;PRRC2A;GRIN1;STX1B;SNORC;PTGES3L;CHMP3;ARHGEF2
322	Expression In Cortex Of 11 Mon BACHD-deltaN17 HD Mice GSE64386	45/2668	0.00328156	0.0195773	0	0	1.63477	9.34996	ACADVL;GSK3A;TTYH1;SETD6;PNKP;AGAP2;RBM4B;MTMR4;ARPP19;UFSP1;CAMKK2;RHOBTB2;NEU2;RGS4;PPP3CA;DBP;EPB41L1;RAB24;MYO18A;PHACTR1;RABAC1;HNRNPA1;RGS9;LZTS3;BRD2;MPP3;PRMT7;ARPP21;DUSP1;USP2;DYRK1B;NR1D1;SCAF1;HINFP;TUFM;MSL1;ZBTB9;NPAS4;PER1;PPP1R1A;NCL;PPP1R1B;TTC3;CDK2AP1;SEC22A
323	Expression In Quadriceps Muscle Of HSALR 20B Myotonic Dystrophy Mice GSE38962	25/1237	0.00330461	0.0196538	0	0	1.9145	10.9365	TTYH1;SLC4A4;ARPP19;ELK3;RHOBTB2;NEU2;TUBA1A;CFL1;HNRNPA1;SRRM2;BNIP3L;MPP3;PRMT7;LRRC24;ARPP21;SETD1A;USP2;PCIF1;DYRK1B;SCRIB;SCAF1;CLK2;PER1;PPP1R1A;SRSF3
324	Genes Up-Regulated In Influence Of Hsp90 Inhibitor On Expression In WT Mice GSE29681	31/1651	0.00333329	0.0197631	0	0	1.79078	10.2142	KMT2E;SRCAP;SLC4A4;RYR3;ELK3;TSPAN31;PTBP1;EPB41L1;D5ERTD579E;QK;STAT6;RBM39;BCL11B;PTGES3;PHF12;ST8SIA3;SETD1A;YWHAZ;HNRNPL;CTDNEP1;SON;PDE10A;VGF;KANSL1;NCL;PPP1R1B;TTC3;MALAT1;CDK12;ARHGEF2;SNRNP200
325	Alzheimer Disease Up-Regulated Genes In CA1 Area Of Hippocampus Blalock PMID14769913	35/1943	0.00355349	0.0210038	0	0	1.72499	9.72867	H2AX;SRCAP;MYRF;CNP;THRA;RPL31;RBM4B;CASC3;RASGRP2;SLC4A4;PKD1;TSPAN31;PTBP1;TUBA1A;MYO18A;QK;STAT6;HNRNPA1;RGS9;GPM6B;SRRM2;PIAS4;BRD2;SUN2;XBP1;SSR2;SCRIB;NR1D1;PER1;PPP1R1A;EWSR1;CDK10;CDK2AP1;CDK12;SEC22A
326	Genes Up-Regulated In Striatal Cholinergic Interneurons Of HdhQ111 Vs HdhQ20 PMID32681824	13/489	0.00373726	0.0220223	0	0	2.4862	13.8964	BNIP3L;GSK3A;THRA;1500011B03RIK;PTGES3;ELP5;ATP5B;GNB2;CFL1;UFC1;SELENOW;ARL6IP4;EIF4G2
327	Genes Changed In Astrocytes Of zQ175DN Vs HdhQ20 PMID32681824	12/434	0.00386468	0.0227035	0	0	2.58367	14.3546	RGS4;SUN2;AJM1;PDE10A;ARPP21;PPP1R1B;TTC3;CFL1;SNRNP200;SLC4A4;MYH10;GPM6B
328	Genes Down-Regulated In Neuro2a Htt25Q-ni Vs Htt72Q-ni Vs Htt72Q-i: Transcriptional Signature 4 PMID28743452	12/435	0.0039358	0.0230509	0	0	2.57743	14.2729	SRRM2;EGR1;EWSR1;ATN1;CDK10;DUS1L;SPTAN1;YWHAZ;GPM6B;MRPL11;PRRC2A;CLK2
329	Mouse Indirect Pathway Spiny Projection Neuron Markers PMID30811995	17/735	0.00408307	0.0238406	0	0	2.16928	11.933	EGR1;RPL31;PDE1B;ST8SIA3;YWHAZ;SPATA2L;RASD2;PER1;RGS2;ARL5C;VGF;CFL1;RAB24;ARL6IP4;FAM83D;LZTS3;PICALM
330	Genes Down-Regulated In Cerebellum Of 12 Week Old Atxn1[154Q/2Q] Vs WT GSE122099	26/1329	0.00421781	0.0245528	0	0	1.85221	10.1287	DAGLA;MYRF;CNP;TTYH1;RASGRP2;FAAP20;RTN4;RHOBTB2;RASD2;RGS2;VSIG2;EPB41L1;MGAT5B;QK;KCNJ4;HIPK4;PAQR6;GABBR1;BCL11B;SHISA7;VGF;PPP1R1B;TTC3;ADSSL1;SELENOW;MALAT1
331	Genes Changed In Oligodendrocytes Of HD Patients Vs Control PMID32681824	16/676	0.00424728	0.0246496	0	0	2.2172	12.1092	ARPP21;MYRF;CNP;PTGES3;ATP2B1;EIF1;TUBA1A;SON;PDE10A;KANSL1;SELENOW;QK;STRN;PHACTR1;CKB;GPM6B
332	Cortex RNA M4 Module (Yellow) PMID26900923	10/330	0.00432433	0.0250212	0	0	2.82776	15.3929	NEU2;RGS4;PPP3CA;AHCYL1;ARPP21;AP1G2;VSIG2;ACOX1;ARPP19;CAMKK2
333	Genes Changed In Mural Cells Of zQ175DN Vs WT PMID32681824	9/278	0.00436324	0.0251705	0	0	3.02138	16.4198	PPP3CA;PDE10A;KANSL1;RAB24;PHACTR1;CKB;SLC4A4;EIF1;ABCF1
334	Genes Up-Regulated By 1.0 Mg/Kg PDE10A Inhibitor In Striatum Of HdhQ175 Mice GSE89505	6/136	0.00443335	0.0254984	0	0	4.14015	22.4338	EGR1;PER1;VGF;A830012C17RIK;DUSP1;SPATA2L
335	Genes Down-Regulated In Cerebellum Of 12 Week Old ATXN1[82Q] Vs WT GSE122099	20/934	0.00450885	0.0258552	0	0	2.01324	10.8749	PRRT1;EGR1;GABBR1;MPP3;DAGLA;ARPP21;CAMKK2;GRIN1;RHOBTB2;SPATA2L;PPP3CA;AJM1;EPB41L1;PPP1R1B;CFL1;SELENOW;CDK2AP1;MIR124A-1HG;MYH10;GPM6B
336	Genes Up-Regulated In Medulla Of 28 Week Old WT Mice Vs Atxn 1 154Q/2Q Mice Both Treated With Vehicle GSE114674	41/2414	0.00452623	0.0258776	0	0	1.63406	8.82043	AHCYL1;DAGLA;MYRF;CNP;TTYH1;PDE1B;AGAP2;RASGRP2;SLC4A4;ARPP19;UFSP1;CAMKK2;RHOBTB2;RGS4;RASD2;RGS2;DBP;EPB41L1;MGAT5B;RAB24;MYO18A;QK;CKB;FAM83D;SMIM12;LZTS3;ABCF1;BNIP3L;PAQR6;GABBR1;PRMT7;LRRC24;ARPP21;DUSP1;1500011B03RIK;NR1D1;EIF1;TUFM;SPATA2L;LRG1;CDK2AP1
337	Genes Up-Regulated In WT Mice Treated With AAV9-Eif2a-Nme1-EF2a-GFP Vs Control GSE141856	2024-03-30	0.00455896	0.0259105	0	0	9.88388	53.2807	SRRM2;PHACTR1;RHOBTB2
338	Markers Of Substantia Innominata In Basal Forebrain PMID22996553	2024-03-30	0.00455896	0.0259105	0	0	9.88388	53.2807	PDE10A;PDE1B;RGS9
339	Genes Down-Regulated In iSPNs Of HD Patients Vs Control PMID32681824	55/3490	0.00475349	0.0269364	0	0	1.539	8.23193	AHCYL1;RPL31;SLC4A4;RYR3;TUBA1A;AP1G2;SESN1;MYO18A;PHACTR1;SPTAN1;RGS9;LZTS3;SRRM2;BNIP3L;PRMT7;DNMT3A;AFAP1;ZFP607B;YWHAZ;SHISA7;EWSR1;NCL;ARHGEF2;SNRNP200;SEC22A;KMT2E;PDE1B;MTMR4;RASGRP2;RAP1GAP;RTN4;CAMKK2;RHOBTB2;EPB41L1;MGAT5B;D5ERTD579E;TBC1D14;MYH10;HIPK4;RBM39;MBTPS1;KDM4B;BCL11B;ST8SIA3;PLCL2;ATP2B1;HNRNPL;SON;PDE10A;PPP1R1B;TTC3;STRN;CDK12;NIT2;PICALM
340	Differentially Expressed Soluble Proteins In Hippocampus Of 8 Wk R6/2 Mice PXD004973	14/563	0.00479342	0.0270828	0	0	2.3236	12.4092	H2AX;RPL31;PDE1B;RBM4B;PPP2R2A;RTN4;NXF1;EWSR1;GNB2;SRSF3;CHMP3;ARHGEF2;SNRNP200;HNRNPA1
341	Genes Up-Regulated In Neuro2a Htt25Q-ni Vs Htt72Q-ni Vs Htt72Q-i: Transcriptional Signature 4 PMID28743452	11/390	0.00482369	0.0271739	0	0	2.63058	14.0321	H2AX;RGS4;EGR1;SUN2;ADSSL1;STRN;STAT6;NR1D1;SNRNP200;SPTAN1;YWHAZ
342	Cortex RNA M25 Module (Orange) PMID26900923	1961-04-01	0.00493087	0.0276965	0	0	6.26117	33.2609	NPAS4;PTBP1;DUSP1;CWC25
343	Genes Down-Regulated In Trichostatin A Treated STHdhQ111 Vs Control GSE129143	14/568	0.00517316	0.0289727	0	0	2.30203	12.1185	BRD2;MTMR4;SCAF1;CAMKK2;MSL1;PER1;PTBP1;D5ERTD579E;MYO18A;TBC1D14;STAT6;CDK12;ATXN7L3;SPTAN1
344	Expression In Cortex Of 5 Mon R6/2 HD Mice GSE26317	15/629	0.00520303	0.0290553	0	0	2.22906	11.7215	ARPP21;TTYH1;USP2;NR1D1;SLC4A4;CAMKK2;GRIN1;TUFM;NEU2;PER1;SNORC;DBP;PPP1R1B;TTC3;LZTS3
345	Genes Changed In Cerebellum Of 12 Week Old Atxn1[154Q/2Q] Vs WT GSE122099	38/2213	0.0052957	0.0294871	0	0	1.64435	8.61783	ACADVL;DAGLA;MYRF;CNP;TTYH1;RASGRP2;FAAP20;RYR3;RTN4;RHOBTB2;RASD2;ATP5B;RGS2;VSIG2;EPB41L1;MGAT5B;QK;PHACTR1;KCNJ4;HIPK4;RBM39;PAQR6;GABBR1;BCL11B;PHF12;AMFR;ST8SIA3;DNMT3A;AFAP1;ATP2B1;SHISA7;SON;VGF;PPP1R1B;TTC3;ADSSL1;SELENOW;MALAT1
346	Influence Of Hdac4 Reduction On Expression In 15 Wk WT Mice GSE38219	51/3198	0.00532988	0.0295916	0	0	1.54869	8.1065	SLC4A4;PKD1;RYR3;TOMM22;THTPA;RGS4;PPP3CA;PTBP1;DBP;SESN1;SRRM2;PIAS4;USP2;DNMT3A;YWHAZ;SHISA7;STX1B;SNORC;EWSR1;ACOX1;NCL;SRCAP;TTYH1;RBM4B;MTMR4;RASGRP2;ARPP19;RTN4;MRPL11;CAMKK2;FAM160B2;NXF1;D5ERTD579E;TBC1D14;MIR124A-1HG;HNRNPA1;GPM6B;EGR1;XBP1;GABBR1;MPP3;BCL11B;PCIF1;ZBTB9;SON;PDE10A;SLC25A39;KANSL1;TTC3;DUS1L;CDK12
347	Genes Down-Regulated In HD Grade 4 Markers In Human Caudate Nucleus (HG-U133A) GSE3790	8/236	0.00538567	0.0298152	0	0	3.16064	16.5112	MBTPS1;DBP;PDE1B;RASGRP2;ARPP19;YWHAZ;GRIN1;RHOBTB2
348	Genes Up-Regulated In Friedreich Ataxia iPSCs Expression Vs IPS-F-5-hFib2-Ips5 Cell Line GSE22651	42/2515	0.00544755	0.0300711	0	0	1.60572	8.36997	ATP5MD;ACADVL;TTYH1;RASGRP2;PKD1;RTN4;TMEM69;NXF1;TUBB5;AP1G2;EPB41L1;WDR90;ATXN7L3;SPTAN1;GM6121;LZTS3;SRRM2;SUN2;MBTPS1;PAQR6;XBP1;GABBR1;PHF12;ST8SIA3;SETD1A;PCIF1;DNMT3A;SCRIB;PRRC2A;HINFP;GRIN1;NPAS4;MYL6;SON;VGF;KANSL1;EWSR1;PPP1R1B;TTC3;STRN;CDK12;ARHGEF2
349	Genes Changed In Astrocytes Of zQ175DN Vs WT PMID32681824	5/100	0.00546408	0.0300759	0	0	4.70813	24.5273	SON;TTYH1;QK;PHACTR1;CKB
350	HD Grade 2 Markers In Human Frontal Lobe BA4 (HG-U133A) GSE3790	12/454	0.00549984	0.0301862	0	0	2.46422	12.8214	RGS4;ATP5B;EGR1;PTBP1;AHCYL1;TTC3;PLCL2;SRSF3;ARPP19;YWHAZ;CAMKK2;PICALM
351	Genes Down-Regulated In Ciliated Ependymal Cells Of R6/2 Vs WT PMID32681824	9/289	0.00559791	0.030637	0	0	2.90104	15.043	PPP3CA;PDE10A;PHACTR1;CKB;ATP2B1;SLC4A4;ARPP19;RGS9;RTN4
352	Genes Down-Regulated In Loxapine Treated STHdhQ111 Vs Control GSE129143	26/1359	0.00562311	0.0306875	0	0	1.80758	9.36485	H2AX;KMT2E;ACADVL;SRCAP;THRA;MTMR4;PKD1;PPP3CA;EPB41L1;SESN1;MYO18A;TBC1D14;POC1B;QK;SPTAN1;LZTS3;MBTPS1;PCIF1;AFAP1;PRRC2A;MSL1;TTC3;CDK2AP1;STRN;CDK12;EIF4G2
353	Genes Down-Regulated In Friedreich Ataxia iPSCs Expression Vs HDF Cell Line GSE22651	64/4237	0.00582771	0.031714	0	0	1.48623	7.64685	H2AX;PPP2R2A;CASC3;RYR3;TOMM22;PTBP1;RGS2;AP1G2;WDR90;QK;PMPCA;PHACTR1;LZTS3;PIAS4;TIMM29;DNMT3A;SCRIB;YWHAZ;TRAIP;TUFM;VGF;EWSR1;NCL;ADSSL1;SELENOW;SRSF3;TTYH1;PNKP;RBM4B;RASGRP2;ARPP19;RAP1GAP;AURKB;MRPL11;TMEM69;RASD2;RAB24;CKB;FAM83D;HNRNPA1;MYH10;GPM6B;ABCF1;RBM39;GABBR1;SPAG7;BCL11B;PTGES3;ST8SIA3;PLCL2;ELP5;HINFP;GRIN1;CLK2;HNRNPL;ZBTB9;SON;SLC25A39;PPP1R1A;KANSL1;PPP1R1B;CDK10;STRN;CDK12
354	Genes Changed In Cerebellum Of 12 Week Old ATXN1[82Q] Vs WT GSE122099	27/1433	0.00585503	0.0317726	0	0	1.78155	9.15799	DAGLA;MYRF;CNP;TTYH1;RYR3;CAMKK2;RHOBTB2;PPP3CA;EPB41L1;MGAT5B;CFL1;MIR124A-1HG;MYH10;GPM6B;PRRT1;EGR1;GABBR1;MPP3;ARPP21;GRIN1;SPATA2L;AJM1;VGF;PPP1R1B;ADSSL1;SELENOW;CDK2AP1
355	Tan Module Eigengene Expression Profile Across Striatal Astrocytes Of R6/2 And Q175 Mice PMID31619545	11/401	0.00591197	0.0319912	0	0	2.55494	13.1088	AJM1;DAGLA;BCL11B;EPB41L1;D5ERTD579E;ST8SIA3;USP2;PPP2R2A;MYH10;GRIN1;MSL1
356	Genes Up-Regulated In Mouse Microglia During Acute Immune Activation PMID26001565	19/893	0.00597427	0.0322376	0	0	1.99462	10.213	EGR1;XBP1;DUSP1;SSR2;PTGES3;PNKP;USP2;PER1;PTBP1;TUBA1A;LRG1;TUBB5;NCL;IMPDH2;CFL1;TBC1D14;NIT2;PICALM;ABCF1
357	Genes Up-Regulated In Friedreich Ataxia iPSCs Expression Vs HES-2 Cell Line GSE22651	51/3217	0.00599208	0.0322431	0	0	1.53764	7.86857	H2AX;DAGLA;THRA;CASC3;PKD1;TUBA1A;TUBB5;ATXN7L3;SPTAN1;SRRM2;PAQR6;PRMT7;DUSP1;SSR2;DYRK1B;MYL6;VGF;EWSR1;ADSSL1;UFC1;SRSF3;ARHGEF2;TTYH1;PDE1B;RBM4B;ARPP19;WDR24;FAAP20;RTN4;AURKB;NXF1;EPB41L1;TBC1D14;ABCF1;RBM39;MBTPS1;GABBR1;PHF12;AMFR;SETD1A;PCIF1;ELP5;PRRC2A;HINFP;SON;PPP1R1A;KANSL1;PPP1R1B;TTC3;CDK12;EIF4G2
358	Genes Down-Regulated In HD Grade 2 Markers In Human Caudate Nucleus (HG-U133B) GSE3790	13/519	0.00610279	0.0327471	0	0	2.33516	11.907	PRRT1;ATP5MD;EGR1;BCL11B;ARPP21;ST8SIA3;AGAP2;RASD2;STX1B;PPP1R1A;PPP1R1B;CHMP3;STRN
359	Mouse Htt-interacting Proteins Identified By Pull Down Assay PMID17500595	1965-04-01	0.00617847	0.0330608	0	0	5.84942	29.7541	STX1B;CNP;GNB2;SPTAN1
360	Mouse Direct Pathway Spiny Projection Neuron Markers PMID30811995	12/462	0.00629101	0.0335246	0	0	2.41941	12.2631	RGS4;ATP5B;PPP3CA;PDE10A;BCL11B;SRSF3;PPP2R2A;STRN;ATP2B1;WDR24;GPM6B;TOMM22
361	Genes Changed In Ciliated Ependymal Cells Of HD Patients Vs Control PMID32681824	46/2840	0.00630005	0.0335246	0	0	1.56186	7.91425	TTYH1;ATN1;RBM4B;CWC25;CASC3;SLC4A4;ARPP19;PKD1;RYR3;RTN4;PPP3CA;TUBA1A;SESN1;D5ERTD579E;MYO18A;ARL6IP4;QK;PHACTR1;CKB;SPTAN1;GPM6B;SMIM12;SRRM2;PIAS4;BRD2;BNIP3L;RBM39;GABBR1;KDM4B;ARPP21;DUSP1;PTGES3;USP2;DNMT3A;ATP2B1;YWHAZ;EIF1;TUFM;PER1;MYL6;SON;PDE10A;KANSL1;NCL;TTC3;SRSF3
362	Genes Changed In R6/1 Poor Vs R6/1 Good GSE135057	7/193	0.00632485	0.0335636	0	0	3.38175	17.1227	PDE10A;ARPP21;RPL31;PDE1B;PTGES3;PPP1R1B;RASGRP2
363	Genes Up-Regulated In Human HD Astrocytes Vs Control Astrocytes PMID32070434	14/582	0.0063673	0.0336387	0	0	2.24366	11.3452	KMT2E;CNP;DUSP1;PTGES3;EIF1;GRIN1;TSPAN31;SLC25A39;KANSL1;PPP1R1B;SELENOW;SRSF3;MALAT1;GPM6B
364	Probable Neuron-Enriched Genes PMID18171944	35/2017	0.00637401	0.0336387	0	0	1.65371	8.36039	MTMR4;RASGRP2;ARPP19;UFSP1;RYR3;ELK3;CAMKK2;RGS4;PPP3CA;RGS2;TUBB5;EPB41L1;MGAT5B;MIR124A-1HG;SPTAN1;YKT6;RGS9;MYH10;PRRT1;MPP3;LRRC24;BCL11B;ARPP21;ST8SIA3;PLCL2;ATP2B1;YWHAZ;GRIN1;SPATA2L;NPAS4;STX1B;PDE10A;VGF;PPP1R1B;TTC3
365	Genes Changed In Mouse Microglia During Acute Immune Activation PMID26001565	33/1873	0.00647218	0.0340632	0	0	1.67531	8.44399	PNKP;CASC3;ELK3;RHOBTB2;THTPA;PPP3CA;PTBP1;RGS2;TUBA1A;TUBB5;SESN1;CFL1;ARL6IP4;TBC1D14;CKB;YKT6;ABCF1;EGR1;BNIP3L;XBP1;DUSP1;SSR2;PTGES3;USP2;DNMT3A;PLCL2;PER1;LRG1;NCL;IMPDH2;CDK10;NIT2;PICALM
366	Genes Down-Regulated In HD Markers In Human Motor Cortex (HG-U133B) E-AFMX-6	6/149	0.00687033	0.0360598	0	0	3.76128	18.7332	RGS4;TUBA1A;PLCL2;TTC3;PICALM;CAMKK2
367	Genes Down-Regulated In The Cortex Of zQ175 Neo- Mice Vs WT GSE123657	15/651	0.00706127	0.036961	0	0	2.14948	10.6467	HIPK4;ARPP21;TTYH1;SLC4A4;ARPP19;CAMKK2;NEU2;RGS4;RASD2;PPP1R1A;VSIG2;PPP1R1B;CDK2AP1;MALAT1;MIR124A-1HG
368	Genes Down-Regulated In Endothelial Cells Of HD Patients Vs Control PMID32681824	16/717	0.00735286	0.0383827	0	0	2.08304	10.2333	EGR1;MBTPS1;ARPP21;DUSP1;SSR2;ATP2B1;ARPP19;YWHAZ;RYR3;EIF1;MYL6;TUBA1A;SON;SELENOW;PHACTR1;CKB
369	Genes Up-Regulated In Neuro2a Htt25Q-ni Vs Htt72Q-ni Vs Htt72Q-i: Transcriptional Signature 3 PMID28743452	9/303	0.00754168	0.0392617	0	0	2.76091	13.4934	SRRM2;H2AX;EGR1;RGS2;DUSP1;USP2;ARHGEF2;SPTAN1;YWHAZ
370	Genes Down-Regulated In Inferior Olive Of 12 Week Old Atxn1[154Q/2Q] Vs WT GSE122099	11/416	0.00769797	0.0398129	0	0	2.45841	11.9646	PAQR6;DBP;CNP;TTYH1;DUSP1;MGAT5B;CDK2AP1;QK;MIR124A-1HG;CKB;SLC4A4
371	Genes Down-Regulated In Striatum Of 4 Week Old R6/1 Vs WT GSE139847	2024-02-12	0.0077207	0.0398129	0	0	17.7265	86.2188	ARPP21;PDE1B
372	Genes Down-Regulated In Striatum Of 8 Week Old R6/1 Vs WT GSE139847	2024-02-12	0.0077207	0.0398129	0	0	17.7265	86.2188	ARPP21;PDE1B
373	Genes Up-Regulated In Expression In SIVF020 Line NSCs Vs ESCs GSE34201	68/4613	0.00773047	0.0398129	0	0	1.45136	7.05737	H2AX;DAGLA;THRA;ATN1;CWC25;PKD1;THTPA;PPP3CA;TUBA1A;WDR90;SESN1;CFL1;ARL6IP4;QK;SMIM12;BNIP3L;SUN2;DUSP1;DYRK1B;SCRIB;YWHAZ;CTDNEP1;BBS10;VGF;EWSR1;SRSF3;CHMP3;SNRNP200;KMT2E;SRCAP;MYRF;CNP;TTYH1;PDE1B;RBM4B;MTMR4;ARPP19;FAAP20;RTN4;RHOBTB2;FAM160B2;NXF1;MGAT5B;D5ERTD579E;RAB24;CKB;MYH10;GPM6B;PRRT1;KCNJ4;EGR1;XBP1;GABBR1;PTGES3;PHF12;AMFR;PCIF1;NR1D1;ATP2B1;ELP5;SCAF1;EIF1;SON;GNB2;TTC3;CDK10;EI…
374	Genes Down-Regulated In Pvalb/Th-expressing Interneurons Of R6/2 Vs WT PMID32681824	11/417	0.00783051	0.0401342	0	0	2.45222	11.8926	SRRM2;PDE10A;BCL11B;ARPP21;EPB41L1;AFAP1;QK;ATP2B1;SLC4A4;SPTAN1;GRIN1
375	Ubiquitinated Soluble Proteins In The Brains Of Q175 Mice PMID31138642	7/201	0.00783462	0.0401342	0	0	3.24097	15.7161	EPB41L1;SRSF3;ATP2B1;RABAC1;SLC4A4;SPTAN1;YWHAZ
376	Genes Down-Regulated In HD Grade 3 Markers In Human Caudate Nucleus (HG-U133B) GSE3790	13/536	0.00789927	0.0403577	0	0	2.25726	10.9274	PRRT1;BCL11B;ARPP21;ST8SIA3;AGAP2;SHISA7;RASD2;STX1B;PPP1R1A;PPP1R1B;CHMP3;STRN;PHACTR1
377	Locuses With Decreased DNA Methylation In Limbic Lobe Region Of HD Vs Control GSE72778	16/725	0.00813204	0.0414368	0	0	2.05867	9.90621	KMT2E;BRD2;BCL11B;SSR2;ATN1;RBM4B;RASGRP2;ZFP607B;RYR3;RTN4;PRRC2A;SRSF3;MALAT1;PHACTR1;HNRNPA1;PICALM
378	Glutamatergic Neuron Gene Module M10 From Cerebral Cortex PMID18849986	12/480	0.00840146	0.042662	0	0	2.32418	11.1081	THTPA;GABBR1;BBS10;TUBB5;EPB41L1;ATN1;CDK10;RABAC1;SPTAN1;RAP1GAP;GRIN1;PICALM
379	Genes Changed In WT Mice Treated With AAV9-Eif2a-Nme1-EF2a-GFP Vs Control GSE141856	1971-04-01	0.00841691	0.042662	0	0	5.32397	25.4353	SRRM2;PPP1R1B;PHACTR1;RHOBTB2
380	Genes Up-Regulated In Friedreich Ataxia iPSCs Expression Vs HSF6 Cell Line GSE22651	38/2279	0.00847568	0.0428468	0	0	1.58994	7.5849	H2AX;RBM4B;CASC3;WDR24;PKD1;RTN4;NXF1;CHRAC1;TUBB5;WDR90;TBC1D14;ATXN7L3;ABCF1;EGR1;SUN2;RBM39;MBTPS1;PAQR6;XBP1;GABBR1;PRMT7;DUSP1;PHF12;SETD1A;YWHAZ;PRRC2A;HINFP;ZBTB9;NPAS4;MYL6;SON;VGF;KANSL1;EWSR1;TTC3;SRSF3;EIF4G2;PICALM
381	Genes Down-Regulated In HD Markers In Human Caudate Nucleus (HG-U133A) E-AFMX-6	9/310	0.00868878	0.0438088	0	0	2.69574	12.7932	PRRT1;RASD2;EGR1;BCL11B;ARPP21;PPP1R1A;ST8SIA3;PPP1R1B;AGAP2
382	Genes Changed In OPCs Of zQ175DN Vs WT PMID32681824	5/114	0.00939629	0.047252	0	0	4.1005	19.1388	MGAT5B;QK;PHACTR1;CKB;RYR3
383	Genes Up-Regulated In Friedreich Ataxia iPSCs Expression Vs IPSY2-1MSC-Ips1 Cell Line GSE22651	43/2675	0.00948916	0.0475944	0	0	1.53886	7.16738	ACADVL;MYRF;TTYH1;FAAP20;PKD1;RGS4;NXF1;TUBB5;AP1G2;ARL6IP4;TBC1D14;PMPCA;ATXN7L3;SPTAN1;ABCF1;SRRM2;EGR1;SUN2;RBM39;MBTPS1;PAQR6;XBP1;GABBR1;DUSP1;SSR2;AMFR;SETD1A;PRRC2A;HINFP;GRIN1;ZBTB9;NPAS4;PER1;SON;TMEM54;VGF;KANSL1;EWSR1;IMPDH2;PPP1R1B;TTC3;ADSSL1;ARHGEF2
384	CAG Length-Dependent Genes In 10 Mon Mouse Cortex PMID26900923	30/1706	0.00962262	0.0481382	0	0	1.66137	7.71482	AHCYL1;TTYH1;RASGRP2;SLC4A4;ARPP19;CAMKK2;RHOBTB2;NEU2;RGS4;RASD2;PPP3CA;ARL5C;AP1G2;VSIG2;QK;STAT6;MIR124A-1HG;GPM6B;HIPK4;GABBR1;ARPP21;AMFR;TRAIP;HNRNPL;PPP1R1A;KANSL1;EWSR1;PPP1R1B;SELENOW;STRN
385	Differentially Expressed Genes In Hippocampus Of 10 Mon HD Q175 Mice Vs Q20 GSE73503	26/1421	0.00978537	0.0487675	0	0	1.72144	7.96487	AHCYL1;TTYH1;SLC4A4;CAMKK2;RASD2;PPP3CA;TUBA1A;AP1G2;SESN1;MGAT5B;STAT6;MIR124A-1HG;GPM6B;LZTS3;HIPK4;GABBR1;ATP2B1;TRAIP;SPATA2L;STX1B;PPP1R1A;ACOX1;ADSSL1;SELENOW;MALAT1;ARHGEF2
386	Genes Down-Regulated In Succinate Dehydrogenase Inhibitor 3-NP Dependent Expression In WT Mouse Striatal Cells GSE3583	56/3695	0.0097992	0.0487675	0	0	1.46932	6.79625	H2AX;RPL31;ATN1;CWC25;SLC4A4;PKD1;RGS4;TUBA1A;DBP;WDR90;2010320M18RIK;ARL6IP4;QK;PMPCA;ATXN7L3;BRD2;BNIP3L;TIMM29;SSR2;YWHAZ;MSL1;CTDNEP1;MYL6;EWSR1;ACOX1;UFC1;PTGES3L;SRSF3;SNRNP200;KMT2E;SRCAP;RBM4B;AURKB;MRPL11;TSPAN31;TMEM69;NXF1;D5ERTD579E;RAB24;POC1B;FAM83D;HNRNPA1;YKT6;MYH10;RBM39;GABBR1;KDM4B;PCIF1;ELP5;YIF1A;HINFP;SON;KANSL1;CDK2AP1;CDK12;EIF4G2
387	Genes Changed In Pons Of 28 Week Old WT Mice Vs Atxn 1 154Q/2Q Mice Both Treated With Vehicle GSE114674	53/3461	0.00998208	0.0495493	0	0	1.47985	6.8176	AHCYL1;THRA;SETD6;SLC4A4;UFSP1;PKD1;RGS4;PTBP1;DBP;QK;SRRM2;BRD2;BNIP3L;PAQR6;DUSP1;TRAIP;STX1B;EWSR1;SNRNP200;SRCAP;MYRF;TTYH1;ARPP19;RTN4;NEU2;EPB41L1;D5ERTD579E;CKB;FAM83D;GPM6B;ABCF1;EGR1;MBTPS1;KDM4B;BCL11B;PTGES3;PHF12;ST8SIA3;SETD1A;PCIF1;PRRC2A;GRIN1;HNRNPL;LRG1;SON;KANSL1;GRIN1OS;PPP1R1B;CDK10;CDK2AP1;CDK12;EIF4G2;PICALM
388	Insoluble Proteins Enriched In Striatum Of 12 Wk R6/2 Mice Vs WT PMID29166617	1975-04-01	0.0101704	0.0503346	0	0	5.02301	23.0469	TUBB5;SLC4A4;YWHAZ;PRRC2A
389	Differentially Expressed Proteins In Cortex Of 10 Mon HD Q175 Mice Vs Q20 PXD005485	1940-03-01	0.0102189	0.0503346	0	0	7.20891	33.0422	EWSR1;CAMKK2;LZTS3
390	Insoluble Proteins Decreased In Cortex Of 8 Wk R6/2 Mice Vs WT PMID29166617	1940-03-01	0.0102189	0.0503346	0	0	7.20891	33.0422	AGAP2;PHACTR1;RAP1GAP
391	Genes Changed In Oligodendrocytes Of R6/2 Vs WT PMID32681824	7/213	0.010577	0.051891	0	0	3.0503	13.8761	PDE10A;QK;PHACTR1;CKB;ATP2B1;GPM6B;RTN4
392	Genes Down-Regulated In Expression In Cerebellum Of Spinocerebellar Ataxia 1 Mice GSE9914	27/1502	0.0106137	0.051891	0	0	1.69183	7.69041	TTYH1;SLC4A4;ARPP19;FAAP20;RHOBTB2;PPP3CA;DBP;EPB41L1;SESN1;SPTAN1;ABCF1;EGR1;BNIP3L;RBM39;GABBR1;DUSP1;SCRIB;EIF1;MSL1;NCL;GNB2;PPP1R1B;TTC3;SELENOW;CHMP3;CDK2AP1;MALAT1
393	Expression In Retina Of 3 Wk R7E Spinocerebellar Ataxia 7 Mice GSE3634	1976-04-01	0.0106429	0.051891	0	0	4.95299	22.5007	RGS4;ACADVL;FAAP20;YIF1A
394	Genes Down-Regulated In Oligodendrocytes Of zQ175DN Vs WT PMID32681824	1976-04-01	0.0106429	0.051891	0	0	4.95299	22.5007	QK;ATP2B1;RTN4;GPM6B
395	Genes Changed In Ciliated Ependymal Cells Of R6/2 Vs WT PMID32681824	11/436	0.0107037	0.0520551	0	0	2.3403	10.6183	KMT2E;PPP3CA;PDE10A;KANSL1;PHACTR1;CKB;ATP2B1;SLC4A4;ARPP19;RGS9;RTN4
396	Genes Down-Regulated In HD Markers In Human Prefrontal Cortex GSE64810	23/1221	0.0107799	0.0522933	0	0	1.76561	7.99835	GABBR1;GSK3A;PRMT7;LRRC24;DAGLA;PNKP;AGAP2;DYRK1B;MTMR4;ARPP19;YIF1A;SHISA7;RAP1GAP;PRRC2A;CAMKK2;GRIN1;RHOBTB2;FAM160B2;SNORC;TUBB5;DBP;WDR90;MYO18A
397	Genes Up-Regulated In Cerebellum Of WT Mice Compared To Atxn1[82Q] KI Mice GSE114815	33/1942	0.0108575	0.0525371	0	0	1.60855	7.2753	GSK3A;DAGLA;AGAP2;ATN1;RASGRP2;WDR24;RAP1GAP;RTN4;CAMKK2;RHOBTB2;RASD2;PPP3CA;CFL1;ARL6IP4;MIR124A-1HG;CKB;ATXN7L3;SPTAN1;MYH10;GPM6B;PRRT1;PIAS4;HIPK4;GABBR1;MPP3;PRMT7;LRRC24;GRIN1;NPAS4;AJM1;PPP1R1B;SELENOW;CDK2AP1
398	Genes Changed In Inferior Olive Of 12 Week Old Atxn1[154Q/2Q] Vs WT GSE122099	13/559	0.0109682	0.0529393	0	0	2.15959	9.74571	PAQR6;CNP;TTYH1;DUSP1;ST8SIA3;SLC4A4;DBP;EWSR1;MGAT5B;CDK2AP1;QK;MIR124A-1HG;CKB
399	Differentially Expressed Genes In Cerebellum Of 6 Mon HD Q175 Mice Vs Q20 GSE73468	46/2933	0.0111658	0.0537582	0	0	1.50327	6.75703	AHCYL1;MYRF;TTYH1;PNKP;RBM4B;SLC4A4;WDR24;FAAP20;RYR3;RTN4;CAMKK2;NEU2;RGS4;RASD2;ATP5B;AP1G2;EPB41L1;CFL1;RAB24;QK;PHACTR1;RABAC1;ATXN7L3;RGS9;SMIM12;HIPK4;PAQR6;LRRC24;BCL11B;ARPP21;DUSP1;PTGES3;ST8SIA3;NR1D1;YWHAZ;SHISA7;TUFM;MSL1;NPAS4;STX1B;MYL6;GRIN1OS;GNB2;PPP1R1B;CDK10;MALAT1
400	Mouse Cortex Corticospinal Neuron Markers PMID19013282	71/4935	0.0112883	0.0542122	0	0	1.41335	6.33746	H2AX;ACADVL;ATN1;CASC3;UFSP1;RGS4;PTBP1;TUBB5;WDR90;SESN1;RNF151;PMPCA;PHACTR1;RGS9;SMIM12;SRRM2;PIAS4;PRMT7;TIMM29;SSR2;TUFM;STX1B;EWSR1;ACOX1;ADSSL1;PTGES3L;CHMP3;ARHGEF2;SNRNP200;CNP;PDE1B;PNKP;MTMR4;RASGRP2;WDR24;RAP1GAP;MRPL11;RHOBTB2;TSPAN31;TMEM69;ATP5B;EPB41L1;MGAT5B;RAB24;STAT6;YKT6;ABCF1;PRRT1;KCNJ4;GABBR1;LRRC24;BCL11B;PTGES3;ST8SIA3;PLCL2;NR1D1;ATP2B1;SCAF1;YIF1A;PRRC2A;GRIN1;SPATA2L;…
401	Differentially Expressed Soluble Proteins In Striatum Of 12 Wk R6/2 Mice PXD004973	17/819	0.0114461	0.054718	0	0	1.93351	8.64301	GABBR1;DAGLA;PDE1B;AMFR;FUZ;ATP2B1;RASGRP2;RASD2;PTBP1;SON;PDE10A;UFC1;STRN;PHACTR1;ARHGEF2;FAM83D;EIF4G2
402	Down-regulated Genes In Gonadal Adipose Tissue Of 6 Mon HD Q175 Mice Vs WT GSE76752	52/3407	0.0114506	0.054718	0	0	1.47109	6.57533	H2AX;ACADVL;GSK3A;RPL31;SETD6;PPP2R2A;UFSP1;TOMM22;ARL5C;CFL1;2010320M18RIK;ARL6IP4;PMPCA;ATXN7L3;SMIM12;PIAS4;BNIP3L;SSR2;TUFM;CTDNEP1;MYL6;UFC1;SELENOW;PTGES3L;CHMP3;SEC22A;ATP5MD;PNKP;ARPP19;FAAP20;RTN4;MRPL11;TSPAN31;TMEM69;ATP5B;CHRAC1;RAB24;YKT6;ABCF1;SPAG7;LRRC24;PTGES3;ELP5;YIF1A;EIF1;HNRNPL;ZBTB9;SLC25A39;PPP1R1A;GNB2;CDK2AP1;NIT2
403	Regulation Of Intrinsic Membrane Properties And Excitability Of Striatopallidal Medium Spiny Neurons In HD CHDI112	1978-04-01	0.01163	0.0554373	0	0	4.81864	21.463	KCNJ4;PPP3CA;PDE10A;GNB2
404	Genes Down-Regulated In HdhQ111 Striatal Cells Vs HdhQ7 GSE98739	56/3731	0.0118714	0.0563384	0	0	1.45168	6.43619	DAGLA;SLC4A4;UFSP1;RYR3;ELK3;RGS2;TUBA1A;TUBB5;WDR90;RGS9;SRRM2;BRD2;USP2;TCTE2;TRAIP;TUFM;NPAS4;STX1B;MYL6;VGF;NCL;SNORA28;ADSSL1;SRSF3;TTYH1;PDE1B;PNKP;RASGRP2;WDR24;RTN4;AURKB;RASD2;ATP5B;MGAT5B;CKB;HNRNPA1;MYH10;GPM6B;ABCF1;KCNJ4;EGR1;HIPK4;GABBR1;MPP3;KDM4B;PTGES3;PLCL2;FUZ;NR1D1;ATP2B1;EIF1;PRRC2A;GRIN1;GRIN1OS;PPP1R1B;STRN
405	Genes Up-Regulated In Human HD Neurons Vs Control Neurons PMID32070434	22/1162	0.0118777	0.0563384	0	0	1.77154	7.8534	SRRM2;PRRT1;KMT2E;KCNJ4;ARPP21;PDE1B;ST8SIA3;USP2;ATN1;NR1D1;PKD1;GRIN1;RASD2;PER1;RGS2;SON;SLC25A39;SESN1;MALAT1;CDK12;ATXN7L3;LZTS3
406	Proteins Depleted In HD Patient iPSC-derived Neurons Vs Control iPSC-derived Neurons PMID30768179	6/168	0.0119992	0.0567747	0	0	3.31693	14.6705	STX1B;GSK3A;EPB41L1;SRSF3;HNRNPA1;GPM6B
407	Genes Up-Regulated In Expression In VUB05 Line NSCs Vs ESCs GSE34201	60/4055	0.0120954	0.0569783	0	0	1.43634	6.34135	H2AX;AHCYL1;ATN1;PKD1;ELK3;RGS4;TUBA1A;SESN1;CFL1;MYO18A;ARL6IP4;QK;BRD2;BNIP3L;SUN2;PRMT7;DUSP1;SSR2;AFAP1;DYRK1B;YWHAZ;CTDNEP1;MYL6;VGF;CHMP3;SNRNP200;KMT2E;CNP;TTYH1;RBM4B;MTMR4;FAAP20;AURKB;CAMKK2;RHOBTB2;TSPAN31;FAM160B2;EPB41L1;D5ERTD579E;RAB24;CKB;HNRNPA1;MYH10;GPM6B;PRRT1;KCNJ4;EGR1;MBTPS1;GABBR1;AMFR;PCIF1;FUZ;ELP5;EIF1;PRRC2A;SON;GNB2;TTC3;CDK10;PICALM
408	Genes Up-Regulated In Expression In SI-187 Line NSCs Vs ESCs GSE34201	55/3655	0.0121016	0.0569783	0	0	1.45364	6.41696	H2AX;THRA;ATN1;SLC4A4;PKD1;RGS4;TUBA1A;SESN1;CFL1;ARL6IP4;QK;SMIM12;BNIP3L;SUN2;SSR2;AFAP1;DYRK1B;CTDNEP1;MYL6;VGF;CHMP3;SNRNP200;KMT2E;MYRF;CNP;TTYH1;RBM4B;MTMR4;FAAP20;AURKB;CAMKK2;RHOBTB2;FAM160B2;NXF1;CHRAC1;EPB41L1;RAB24;CKB;HNRNPA1;MYH10;GPM6B;PRRT1;MBTPS1;SPAG7;PHF12;AMFR;PCIF1;FUZ;ELP5;SCAF1;EIF1;GNB2;TTC3;EIF4G2;PICALM
409	Changes In DNA Methylation In Limbic Lobe Region Of HD Vs Control GSE72778	16/759	0.0122129	0.0573105	0	0	1.96096	8.63855	KMT2E;BRD2;BCL11B;SSR2;ATN1;RBM4B;RASGRP2;ZFP607B;RYR3;RTN4;PRRC2A;SRSF3;MALAT1;PHACTR1;HNRNPA1;PICALM
410	Genes Up-Regulated In Control iPSCs After 80 D Of Differentiation GSE109534	66/4543	0.0122318	0.0573105	0	0	1.41839	6.24617	DAGLA;THRA;ATN1;CWC25;SLC4A4;PKD1;RYR3;RGS4;RGS2;TUBA1A;MYO18A;QK;PHACTR1;SPTAN1;RGS9;BRD2;BNIP3L;SUN2;PAQR6;DUSP1;AFAP1;ZFP607B;SHISA7;MSL1;CTDNEP1;NPAS4;STX1B;SNORC;BBS10;ACOX1;MALAT1;SEC22A;KMT2E;TTYH1;PDE1B;AGAP2;RBM4B;MTMR4;RAP1GAP;RHOBTB2;TSPAN31;RASD2;FAM160B2;EPB41L1;MGAT5B;D5ERTD579E;RAB24;MIR124A-1HG;GPM6B;PRRT1;KCNJ4;GABBR1;MPP3;LRRC24;BCL11B;ARPP21;AMFR;ST8SIA3;PLCL2;EIF1;GRIN1;PER1;A…
411	Genes Down-Regulated In Myotonic Dystrophy 2 Markers In Human Biceps Brachii GSE37084	10/387	0.0125613	0.0587112	0	0	2.39319	10.4753	AHCYL1;DAGLA;AMFR;IMPDH2;TTC3;SELENOW;CHMP3;RBM4B;STAT6;ARPP19
412	Cortex RNA M22 Module (Darkgreen) PMID26900923	13/570	0.0127308	0.0592718	0	0	2.11573	9.23248	ATP5MD;SPAG7;1500011B03RIK;YWHAZ;MRPL11;EIF1;TOMM22;MYL6;TUBA1A;CFL1;UFC1;YKT6;SEC22A
413	Genes Up-Regulated In Bna4 Suppressor Deletion In Htt103Q Yeasts Vs Control Htt25Q Strain GSE18644	12/508	0.012743	0.0592718	0	0	2.1898	9.55361	H2AX;CTDNEP1;TUBA1A;TUBB5;RPL31;PNKP;IMPDH2;ADSSL1;DUS1L;SLC4A4;YIF1A;CAMKK2
414	Genes Up-Regulated Upon DOC Treatment In HdhQ111 Striatal Cells GSE98739	8/275	0.0128898	0.05981	0	0	2.69359	11.7207	GABBR1;AJM1;DAGLA;AP1G2;DNMT3A;AGAP2;ADSSL1;PKD1
415	Genes Up-Regulated In Corpus Callosum Of BACHD Vs WT Mice PMID31015293	1944-03-01	0.013257	0.0613656	0	0	6.50428	28.1195	AGAP2;MIR124A-1HG;GRIN1
416	Coexpressed Gene Module M11A From Cerebral Cortex PMID18849986	6/172	0.0133509	0.0615039	0	0	3.23634	13.9686	SRRM2;BNIP3L;TTC3;PHACTR1;ATP2B1;MYH10
417	Genes Changed In The Liver Of zQ175 Neo- Mice Vs WT GSE123657	6/172	0.0133509	0.0615039	0	0	3.23634	13.9686	ATP5B;PER1;DBP;USP2;DYRK1B;NR1D1
418	Neuro2a Htt72Q-ni Vs Htt25Q-ni PMID28743452	36/2204	0.0140428	0.0645365	0	0	1.54692	6.59859	H2AX;KMT2E;SRCAP;THRA;GM11478;MRPL11;TOMM22;RGS4;EPB41L1;WDR90;RABAC1;FAM83D;GPM6B;BNIP3L;KDM4B;DUSP1;DYRK1B;SCRIB;NR1D1;TRAIP;MSL1;PER1;SON;VGF;NCL;IMPDH2;ADSSL1;SELENOW;CDK10;SRSF3;CDK2AP1;STRN;MALAT1;DUS1L;ARHGEF2;EIF4G2
419	Genes Up-Regulated In Chat-expressing Interneurons Of zQ175DN Vs WT PMID32681824	13/578	0.0141447	0.0647093	0	0	2.08491	8.87839	GABBR1;LRRC24;THRA;DNMT3A;PPP2R2A;GRIN1;EPB41L1;MGAT5B;PHACTR1;CDK12;CKB;SPTAN1;MYH10
420	Differentially Expressed Genes In Cerebellum Of 10 Mon HD Q140 Mice Vs Q20 GSE78270	23/1252	0.0141815	0.0647093	0	0	1.7182	7.31237	PRRT1;HIPK4;PAQR6;MPP3;MYRF;CNP;TTYH1;PDE1B;AFAP1;SCRIB;FUZ;ATP2B1;FAAP20;CAMKK2;FAM160B2;AJM1;WDR90;NCL;CDK2AP1;QK;PHACTR1;MIR124A-1HG;RGS9
421	Genes Changed In Chat-expressing Interneurons Of zQ175DN Vs WT PMID32681824	23/1252	0.0141815	0.0647093	0	0	1.7182	7.31237	GABBR1;LRRC24;ARPP21;THRA;PDE1B;DNMT3A;RBM4B;PPP2R2A;ATP2B1;GRIN1;CLK2;EPB41L1;MGAT5B;TTC3;RAB24;QK;PHACTR1;CDK12;CKB;SPTAN1;MYH10;GPM6B;PICALM
422	Genes Down-Regulated In Expression In VUB01 Vs VUB03 NPCs GSE7178	1983-04-01	0.0143494	0.0653202	0	0	4.51252	19.1513	KDM4B;KANSL1;WDR90;GPM6B
423	Genes Down-Regulated In Expression In Hippocampus Of 20 Wk N171-82Q HD Mice GSE44306	6/175	0.0144322	0.0655421	0	0	3.17841	13.471	NPAS4;RASD2;PPP3CA;PPP1R1A;ATP2B1;LZTS3
424	Genes Down-Regulated In Sst/Npy-expressing Interneurons Of zQ175DN Vs WT PMID32681824	10/396	0.0145425	0.0658869	0	0	2.33631	9.88417	SRRM2;PPP3CA;SON;KANSL1;EPB41L1;TTC3;PLCL2;SPTAN1;RGS9;CAMKK2
425	Microglia (Type 2) Gene Module From Mouse Brain PMID20616000	1984-04-01	0.0149374	0.0675171	0	0	4.45588	18.732	EGR1;XBP1;DUSP1;STRN
426	Bna4 Suppressor Deletion In Htt103Q Yeasts Vs Control Htt25Q Strain GSE18644	29/1692	0.0150284	0.0677691	0	0	1.61145	6.76455	H2AX;RPL31;PNKP;PPP2R2A;SLC4A4;WDR24;AURKB;MRPL11;CAMKK2;PPP3CA;NXF1;TUBA1A;TUBB5;PMPCA;RABAC1;YKT6;MYH10;PIAS4;YIF1A;TUFM;CTDNEP1;MYL6;SLC25A39;IMPDH2;ADSSL1;CHMP3;DUS1L;CDK12;NIT2
427	Influence Of Hsp90 Inhibitor On Expression In WT Mice GSE29681	51/3382	0.0153188	0.0689169	0	0	1.44695	6.04633	RPL31;SLC4A4;RYR3;ELK3;PTBP1;TUBA1A;TUBB5;DBP;SESN1;QK;SUN2;USP2;YWHAZ;TUFM;CTDNEP1;VGF;NCL;MALAT1;ARHGEF2;SNRNP200;KMT2E;SRCAP;TTYH1;MTMR4;MRPL11;CAMKK2;RHOBTB2;TSPAN31;EPB41L1;D5ERTD579E;STAT6;FAM83D;RBM39;XBP1;BCL11B;PTGES3;PHF12;ST8SIA3;SETD1A;PCIF1;HNRNPL;ZBTB9;PER1;SON;PDE10A;KANSL1;IMPDH2;PPP1R1B;TTC3;DUS1L;CDK12
428	HD Grade 2 Markers In Human Caudate Nucleus (HG-U133B) GSE3790	18/915	0.0155377	0.0697341	0	0	1.83006	7.62126	PRRT1;ATP5MD;KMT2E;EGR1;BCL11B;ARPP21;ST8SIA3;AGAP2;RASD2;STX1B;SNORC;PPP1R1A;KANSL1;PPP1R1B;CHMP3;QK;STRN;MALAT1
429	Striatum Protein Module pM46 (Brown4) PMID26900923	6/178	0.0155731	0.0697341	0	0	3.12249	12.9965	NXF1;PLCL2;TTC3;ADSSL1;TOMM22;ABCF1
430	Friedreich Ataxia Markers In Blood Of Asymptomatic Genetic Carriers GSE30933	12/523	0.0156862	0.0700772	0	0	2.12387	8.82461	H2AX;EGR1;DUSP1;PTGES3;AMFR;QK;PHACTR1;CDK12;SMIM12;AURKB;MRPL11;CAMKK2
431	The Global Ubiquitinome Data Of The Soluble Fraction From The Brains Of Q175 And WT Mice PMID31138642	14/652	0.0160269	0.071433	0	0	1.99021	8.22651	KCNJ4;AHCYL1;CNP;ATP2B1;YWHAZ;RTN4;STX1B;ATP5B;PPP3CA;GNB2;IMPDH2;CFL1;CKB;GPM6B
432	Alzheimer Disease Down-Regulated Genes In CA1 Area Of Hippocampus Blalock PMID14769913	24/1339	0.016201	0.0720418	0	0	1.67618	6.91037	BNIP3L;GABBR1;BCL11B;RPL31;PTGES3;AMFR;PLCL2;AGAP2;ATP2B1;MTMR4;ARPP19;YWHAZ;RTN4;CAMKK2;TUFM;RGS4;ATP5B;PPP3CA;RGS2;SON;TTC3;SRSF3;CKB;NIT2
433	Intersection Of Human And Mouse Htt-interacting Proteins Identified By Pull Down Assay PMID17500595	5/131	0.0163641	0.072447	0	0	3.54419	14.5761	STX1B;CNP;EPB41L1;GNB2;SPTAN1
434	Genes Down-Regulated In Mouse Microglia During Aging PMID26001565	6/180	0.0163675	0.072447	0	0	3.08629	12.6922	THTPA;RGS2;SESN1;USP2;PLCL2;PICALM
435	Cortex RNA M14 Module (Cyan) PMID26900923	17/853	0.016467	0.0727197	0	0	1.85155	7.60322	EGR1;XBP1;MPP3;DAGLA;BCL11B;PLCL2;CASC3;MTMR4;SHISA7;RHOBTB2;TSPAN31;SPATA2L;PER1;NXF1;KANSL1;D5ERTD579E;MIR124A-1HG
436	Up-regulated Genes In CD40L Activated Microglia PMID16182406	15/720	0.0165329	0.0728435	0	0	1.93212	7.92632	EGR1;BRD2;DUSP1;AMFR;AURKB;NXF1;TUBB5;EWSR1;GNB2;TTC3;CDK10;SRSF3;HNRNPA1;SPTAN1;YKT6
437	Genes Changed In Nicotinamide Treated STHdhQ111 Vs Control GSE129143	20/1060	0.0166841	0.0733412	0	0	1.7575	7.194	MBTPS1;SRCAP;ATP2B1;MTMR4;PKD1;CTDNEP1;D5ERTD579E;RAB24;SELENOW;MYO18A;TBC1D14;STRN;STAT6;MALAT1;CDK12;SNRNP200;HNRNPA1;SPTAN1;MYH10;EIF4G2
438	Genes Up-Regulated In Expression In HSALR 20B Myotonic Dystrophy Mice Treated With ASO 190401 Vs WT Mice GSE38962	1987-04-01	0.0167921	0.0736476	0	0	4.29417	17.5496	NEU2;PER1;ARPP21;DYRK1B
439	Genes Changed In Oligodendrocytes Of zQ175DN Vs WT PMID32681824	5/132	0.0168575	0.073766	0	0	3.51611	14.3561	QK;PHACTR1;ATP2B1;RTN4;GPM6B
440	Mitochondrion Protein Composition PMID16615899	8/289	0.0168971	0.0737712	0	0	2.55755	10.4364	ATP5B;ACADVL;RPL31;ACOX1;PMPCA;TOMM22;TUFM;ABCF1
441	Nucleus Gene Module From Mouse Brain PMID20616000	14/657	0.0170057	0.0739209	0	0	1.97422	8.04337	KMT2E;BNIP3L;RBM39;PTGES3;RAP1GAP;RTN4;PPP3CA;NXF1;RGS2;TTC3;SRSF3;QK;GPM6B;EIF4G2
442	Genes Up-Regulated In Sst/Npy-expressing Interneurons Of HD Patients Vs Control PMID32681824	10/406	0.0170084	0.0739209	0	0	2.27613	9.27308	ARPP21;MYRF;THRA;EPB41L1;PNKP;ARHGEF2;RGS9;PKD1;GRIN1;LZTS3
443	Genes Changed In Striatum Of 4 Week Old R6/1 Vs WT GSE139847	2024-02-18	0.0171231	0.0740845	0	0	11.0757	45.0484	ARPP21;PDE1B
444	Genes Changed In Striatum Of 8 Week Old R6/1 Vs WT GSE139847	2024-02-18	0.0171231	0.0740845	0	0	11.0757	45.0484	ARPP21;PDE1B
445	Human Htt-interacting Proteins Identified By Pull Down Assay PMID17500595	1989-04-01	0.0181051	0.0781571	0	0	4.19271	16.8193	STX1B;CNP;EPB41L1;GNB2
446	Liver RNA M10 Module (Purple) PMID26900923	7/238	0.0184302	0.0793822	0	0	2.71671	10.8499	RGS4;ARPP21;PPP1R1A;MIR124A-1HG;GPM6B;SHISA7;GRIN1
447	Genes Down-Regulated In Ciliated Ependymal Cells Of zQ175DN Vs WT PMID32681824	6/185	0.0184751	0.0793976	0	0	2.99931	11.9712	PRRT1;SON;ATP2B1;RGS9;TCTE2;RTN4
448	Genes Down-Regulated In HD Grade 0 Markers In Human Frontal Lobe BA4 (HG-U133A) GSE3790	7/239	0.0188113	0.0806618	0	0	2.70486	10.7472	PLCL2;AGAP2;CDK10;ARHGEF2;PKD1;GRIN1;PICALM
449	Genes Down-Regulated In HD Grade 4 Markers In Human Caudate Nucleus (HG-U133B) GSE3790	6/186	0.0189179	0.0809382	0	0	2.9825	11.8335	PRRT1;RASD2;STX1B;BCL11B;AGAP2;SHISA7
450	Insoluble Proteins Decreased In Brain Of 5 Wk R6/2 Mice Vs WT PMID29166617	2024-02-19	0.0189974	0.0810115	0	0	10.4236	41.3136	AHCYL1;GRIN1
451	Genes Down-Regulated In Ciliated Ependymal Cells Of HD Patients Vs Control PMID32681824	24/1359	0.0190193	0.0810115	0	0	1.64928	6.53495	RBM39;ARPP21;DUSP1;USP2;RBM4B;ATP2B1;SLC4A4;ARPP19;YWHAZ;RYR3;RTN4;EIF1;TUFM;PPP3CA;PER1;MYL6;TUBA1A;SON;PDE10A;SRSF3;PHACTR1;CKB;SPTAN1;GPM6B
452	Glutamatergic Neuron Gene Module 1 PMID19638972	9/354	0.0191698	0.0814718	0	0	2.34662	9.27951	RGS4;PPP3CA;ARPP21;QK;ARHGEF2;ARPP19;YKT6;GPM6B;CAMKK2
453	Striatum RNA M42 Module (Lightcyan1) PMID26900923	7/241	0.01959	0.0830006	0	0	2.68147	10.5455	PIAS4;THRA;WDR90;DYRK1B;DUS1L;PKD1;PRRC2A
454	Expression In Striatum From 10 Wk HdhQ111 HD Mice GSE19780	12/540	0.019616	0.0830006	0	0	2.05367	8.07382	SRRM2;ARPP21;1500011B03RIK;UFC1;MALAT1;PHACTR1;ARHGEF2;MTMR4;RABAC1;HNRNPA1;YKT6;CAMKK2
455	Genes Down-Regulated In STHdhQ7/Q7 Vs STHdhQ111/Q111 Cells Upon Heat Shock GSE38001	60/4156	0.0197508	0.0833874	0	0	1.39196	5.46282	GSK3A;AHCYL1;DAGLA;SETD6;ATN1;SLC4A4;UFSP1;ELK3;PPP3CA;RGS2;TUBB5;DBP;WDR90;SESN1;MYO18A;QK;PMPCA;SMIM12;SRRM2;BRD2;USP2;DNMT3A;SCRIB;ZFP607B;TCTE2;MSL1;NCL;ADSSL1;SRSF3;ARHGEF2;TTYH1;PDE1B;RBM4B;MTMR4;RTN4;MRPL11;RHOBTB2;TMEM69;RASD2;FAM160B2;NXF1;CKB;HNRNPA1;GPM6B;MBTPS1;XBP1;GABBR1;KDM4B;PHF12;PCIF1;PLCL2;NR1D1;SCAF1;PRRC2A;HINFP;CLK2;ZBTB9;SON;STRN;DUS1L
456	Liver RNA M1 Module (Turquoise) PMID26900923	22/1223	0.0202035	0.0849981	0	0	1.67606	6.53981	SRRM2;BNIP3L;MBTPS1;GSK3A;KDM4B;PLCL2;ATN1;CASC3;PKD1;MSL1;PPP3CA;SON;DBP;NCL;SNORA28;TTC3;MYO18A;CHMP3;QK;STRN;CDK12;ATXN7L3
457	Genes Changed In Trichostatin A Treated STHdhQ111 Vs Control GSE129143	21/1152	0.0202208	0.0849981	0	0	1.69694	6.61982	BRD2;MPP3;MYRF;PDE1B;MTMR4;SCAF1;CAMKK2;MSL1;PER1;PTBP1;PDE10A;SLC25A39;D5ERTD579E;MYO18A;TBC1D14;STAT6;CDK12;RABAC1;ATXN7L3;SPTAN1;GPM6B
458	Genes Down-Regulated In Expression In Frontal Lobe Of Mbnl KO Myotonic Dystrophy Mice GSE68890	10/418	0.0203614	0.0854025	0	0	2.20782	8.5975	PIAS4;XBP1;KDM4B;PDE10A;SLC25A39;PPP2R2A;FUZ;FAAP20;EIF1;TRAIP
459	Genes Enriched In Control Vs Irradiated NSCs PMID29983386	10/419	0.0206612	0.0863565	0	0	2.20231	8.54385	RGS4;RBM39;RGS2;TUBB5;KANSL1;QK;SPTAN1;YKT6;MYH10;LZTS3
460	HD Grade 4 Markers In Human Caudate Nucleus (HG-U133A) GSE3790	14/674	0.0206788	0.0863565	0	0	1.92166	7.45343	MBTPS1;AHCYL1;PDE1B;RASGRP2;ARPP19;YWHAZ;GRIN1;RHOBTB2;SON;DBP;ACOX1;CDK2AP1;QK;GPM6B
461	Transmembrane Receptors Encoding Genes Enriched In Neurons PMID25186741	2024-02-20	0.0209538	0.0872724	0	0	9.84405	38.0515	STX1B;GRIN1
462	Genes Up-Regulated In Expression In SIVF018 Line NSCs Vs ESCs GSE34201	66/4660	0.020989	0.0872724	0	0	1.37169	5.29988	H2AX;ACADVL;GSK3A;AHCYL1;THRA;RPL31;ATN1;PKD1;TUBA1A;DBP;SESN1;MYO18A;ARL6IP4;QK;SPTAN1;BNIP3L;SUN2;PAQR6;DUSP1;DYRK1B;SCRIB;CTDNEP1;VGF;CHMP3;SNRNP200;KMT2E;MYRF;CNP;TTYH1;RBM4B;MTMR4;FAAP20;RTN4;RHOBTB2;TSPAN31;FAM160B2;EPB41L1;D5ERTD579E;RAB24;POC1B;STAT6;CKB;HNRNPA1;GPM6B;PRRT1;KCNJ4;EGR1;XBP1;GABBR1;MPP3;LRRC24;PHF12;AMFR;PCIF1;NR1D1;ATP2B1;ELP5;EIF1;PER1;SON;PDE10A;GNB2;TTC3;CDK10;EIF4G2;PI…
463	Genes Down-Regulated In HD Markers In Human Fibroblasts GSE45516	20/1087	0.0212268	0.0880705	0	0	1.71056	6.58993	SRRM2;H2AX;BRD2;KDM4B;THRA;DUSP1;PCIF1;NR1D1;ELP5;FAAP20;MRPL11;TOMM22;SPATA2L;PER1;DBP;MGAT5B;ARL6IP4;PMPCA;SPTAN1;SMIM12
464	Genes Changed In Corpus Callosum Of BACHD Vs WT Mice PMID31015293	1953-03-01	0.0217896	0.0900343	0	0	5.33108	20.3984	AGAP2;MIR124A-1HG;GRIN1
465	Striatum RNA M22 Module (Darkgreen) PMID26900923	13/613	0.0217938	0.0900343	0	0	1.95971	7.4981	SPAG7;SSR2;PTGES3;ELP5;MRPL11;TOMM22;TSPAN31;MYL6;CFL1;RAB24;UFC1;SELENOW;YKT6
466	Genes Up-Regulated In HD iPSCs After 80 D Of Differentiation GSE109534	58/4017	0.022021	0.0907777	0	0	1.38747	5.29424	GSK3A;THRA;ATN1;CWC25;SLC4A4;PKD1;RGS4;RGS2;TUBA1A;BRD2;BNIP3L;SUN2;PAQR6;DUSP1;AFAP1;SHISA7;MSL1;CTDNEP1;NPAS4;STX1B;SNORC;VGF;ACOX1;MALAT1;SEC22A;TTYH1;PDE1B;AGAP2;RBM4B;MTMR4;RAP1GAP;RHOBTB2;FAM160B2;NXF1;MGAT5B;D5ERTD579E;RAB24;MIR124A-1HG;CKB;YKT6;GPM6B;PRRT1;KCNJ4;GABBR1;MPP3;LRRC24;BCL11B;ARPP21;AMFR;ELP5;EIF1;HINFP;GRIN1;PER1;AJM1;PDE10A;GNB2;TTC3
467	Differentially Expressed Genes In Cortex Of 10 Mon HD Q140 Mice Vs Q20 GSE78272	14/680	0.022109	0.090945	0	0	1.90375	7.25665	HIPK4;AHCYL1;ARPP21;TTYH1;SLC4A4;SHISA7;TRAIP;QK;MIR124A-1HG;FAM83D;YKT6;GPM6B;LZTS3;PICALM
468	Genes Down-Regulated In Cyproheptadine Treated STHdhQ111 Vs Control GSE129143	35/2204	0.0226252	0.0928696	0	0	1.49526	5.66506	H2AX;KMT2E;ACADVL;AHCYL1;CNP;THRA;AGAP2;RBM4B;MTMR4;PPP3CA;TUBB5;DBP;EPB41L1;SESN1;D5ERTD579E;MYO18A;TBC1D14;POC1B;QK;STAT6;PHACTR1;ATXN7L3;SPTAN1;SRRM2;MBTPS1;PCIF1;AFAP1;DYRK1B;SCAF1;PRRC2A;MSL1;KANSL1;TTC3;CDK2AP1;NIT2
469	Liver RNA M22 Module (Darkgreen) PMID26900923	12/554	0.0233707	0.0957252	0	0	1.99917	7.50942	ATP5B;RBM39;SPAG7;AHCYL1;SLC25A39;CFL1;RAB24;UFC1;SELENOW;CDK10;MRPL11;TSPAN31
470	Genes Up-Regulated In Expression In Quadriceps Muscle Of HSALR 20B Myotonic Dystrophy Mice GSE38962	14/687	0.0238701	0.0975629	0	0	1.88326	7.0342	SRRM2;MPP3;ARPP21;SETD1A;USP2;PCIF1;DYRK1B;SCRIB;ARPP19;SCAF1;CLK2;NEU2;PER1;CFL1
471	Genes Changed In Mouse Microglia During Aging PMID26001565	10/430	0.024175	0.0985989	0	0	2.14341	7.97871	THTPA;EGR1;RGS2;DUSP1;SESN1;USP2;PLCL2;ADSSL1;SELENOW;PICALM
472	Differentially Expressed Proteins In The Liver Of 6 Mon HD Q175 Mice Vs Q20 PXD005641	14/689	0.0243921	0.0992738	0	0	1.87748	6.97201	SRRM2;ATP5MD;SUN2;RBM39;SCRIB;ATP2B1;UFSP1;EIF1;LRG1;CFL1;STRN;SPTAN1;YKT6;MYH10
473	Expression In Quadriceps Muscle Of HSALR 41 Myotonic Dystrophy Mice (MOE430A Array) GSE14691	13/625	0.0250239	0.10163	0	0	1.92008	7.08112	BNIP3L;RBM39;AHCYL1;ARPP21;DNMT3A;RASGRP2;ARPP19;YWHAZ;RGS4;PPP1R1A;CHMP3;HNRNPA1;SPTAN1
474	Genes Down-Regulated In Microglia Of AD Model Mice PMID26001565	15/760	0.0253645	0.102796	0	0	1.82454	6.70411	KCNJ4;ARPP21;THRA;USP2;PLCL2;NR1D1;CASC3;RHOBTB2;RGS2;DBP;SESN1;GNB2;MYO18A;TBC1D14;CKB
475	Genes Down-Regulated In Pons Of 28 Week WT Mice Vs Atxn 1 154Q/2Q Mice Both Treated With Vehicle GSE114674	26/1546	0.0257702	0.10422	0	0	1.56913	5.74071	SRCAP;THRA;SETD6;PKD1;PTBP1;D5ERTD579E;SRRM2;BRD2;MBTPS1;KDM4B;BCL11B;PHF12;ST8SIA3;SETD1A;PCIF1;PRRC2A;GRIN1;TRAIP;HNRNPL;SON;KANSL1;EWSR1;GRIN1OS;CDK10;CDK12;SNRNP200
476	Genes Changed In Pvalb/Th-expressing Interneurons Of HD Patients Vs Control PMID32681824	36/2304	0.0259392	0.104418	0	0	1.47031	5.36958	RPL31;MTMR4;SLC4A4;ARPP19;RYR3;RAP1GAP;RTN4;PPP3CA;TUBA1A;AP1G2;QK;CKB;SPTAN1;LZTS3;SRRM2;SUN2;RBM39;MBTPS1;ARPP21;PTGES3;PLCL2;AFAP1;ATP2B1;ZFP607B;YWHAZ;EIF1;HINFP;GRIN1;HNRNPL;SON;PDE10A;KANSL1;TTC3;CDK12;SEC22A;PICALM
477	Genes Up-Regulated In Control iPSCs After 130 D Of Differentiation GSE109534	49/3327	0.0260167	0.104418	0	0	1.40113	5.11276	THRA;ATN1;SLC4A4;PKD1;TUBA1A;QK;PHACTR1;SPTAN1;RGS9;BNIP3L;SUN2;PAQR6;DUSP1;AFAP1;SHISA7;MSL1;STX1B;SNORC;ACOX1;MALAT1;KMT2E;TTYH1;AGAP2;MTMR4;RAP1GAP;RHOBTB2;RASD2;FAM160B2;EPB41L1;MGAT5B;D5ERTD579E;RAB24;MIR124A-1HG;CKB;GPM6B;GM6121;PRRT1;KCNJ4;GABBR1;MPP3;LRRC24;BCL11B;ARPP21;AMFR;NR1D1;GRIN1;AJM1;PDE10A;TTC3
478	Expression In Frontal Lobe Of Mbnl KO Myotonic Dystrophy Mice GSE68890	12/563	0.0260497	0.104418	0	0	1.96559	7.16999	PIAS4;XBP1;KDM4B;AHCYL1;PDE10A;SLC25A39;VGF;PPP2R2A;FUZ;FAAP20;EIF1;TRAIP
479	HD-specific Set Of Genes (Cluster 2) PMID28499347	16/831	0.0260647	0.104418	0	0	1.78096	6.49547	HIPK4;MPP3;THRA;DUSP1;NR1D1;AURKB;ELK3;TUFM;CLK2;RGS4;RASD2;BBS10;CDK2AP1;CKB;FAM83D;RGS9
480	Expression In Mbnl1/2 KO MEFs Treated With Mbnl3 siRNA Vs Untreated WT MEFs GSE60487	27/1622	0.0260908	0.104418	0	0	1.55429	5.66721	GSK3A;FAAP20;CFL1;RAB24;CKB;PIAS4;KCNJ4;HIPK4;MBTPS1;XBP1;DUSP1;SSR2;PTGES3;PHF12;DNMT3A;AFAP1;SCRIB;NR1D1;YWHAZ;PRRC2A;PER1;SON;PPP1R1A;VGF;ACOX1;TTC3;SRSF3
481	Genes Up-Regulated By 3.2 Mg/Kg PDE10A Inhibitor In Striatum Of HdhQ175 Mice GSE89505	8/314	0.0261677	0.104508	0	0	2.34559	8.54553	EGR1;PER1;RGS2;VGF;A830012C17RIK;DUSP1;PTGES3L;SPATA2L
482	HD Down-Regulated Genes In Human Prefrontal Cortex PMID29375298	20/1112	0.0262379	0.104571	0	0	1.66917	6.07669	HIPK4;GABBR1;LRRC24;DAGLA;MTMR4;ARPP19;YWHAZ;RYR3;RAP1GAP;RTN4;CAMKK2;RHOBTB2;RGS4;STX1B;ATP5B;TUBA1A;PHACTR1;ARHGEF2;ATXN7L3;MYH10
483	Genes Up-Regulated In HD iPSCs After 100 D Of Differentiation GSE109534	58/4056	0.0263113	0.104646	0	0	1.37054	4.98571	GSK3A;THRA;ATN1;CWC25;SLC4A4;PKD1;RGS4;TUBA1A;PHACTR1;RGS9;BRD2;BNIP3L;SUN2;PAQR6;DUSP1;AFAP1;SHISA7;MSL1;CTDNEP1;NPAS4;STX1B;SNORC;VGF;ACOX1;MALAT1;SEC22A;TTYH1;PDE1B;AGAP2;RBM4B;MTMR4;RAP1GAP;RHOBTB2;FAM160B2;MGAT5B;D5ERTD579E;RAB24;MIR124A-1HG;CKB;YKT6;GPM6B;PRRT1;KCNJ4;GABBR1;MPP3;LRRC24;BCL11B;ARPP21;AMFR;ELP5;EIF1;HINFP;GRIN1;PER1;AJM1;PDE10A;GNB2;TTC3
484	Genes Up-Regulated In Neuro2a Htt72Q-ni Vs Htt25Q-ni PMID28743452	16/833	0.0265711	0.105461	0	0	1.77641	6.4447	KMT2E;BNIP3L;KDM4B;THRA;DUSP1;GM11478;DYRK1B;NR1D1;RGS4;PER1;VGF;ADSSL1;SELENOW;STRN;ARHGEF2;RABAC1
485	Genes Down-Regulated In Human HD Neurons Vs Control Neurons PMID32070434	23/1334	0.0274034	0.10854	0	0	1.60361	5.76834	EGR1;PAQR6;GABBR1;RPL31;TTYH1;SETD6;DNMT3A;AFAP1;RBM4B;ARPP19;RYR3;YIF1A;RAP1GAP;SPATA2L;TUBA1A;TUBB5;PPP1R1A;IMPDH2;PTGES3L;SRSF3;HNRNPA1;NIT2;SMIM12
486	Influence Of Spt4 Deletion On Expression In Yeasts (Biological Repeat 1) GSE33497	10/441	0.0281017	0.111077	0	0	2.08752	7.45646	CTDNEP1;STX1B;NXF1;GSK3A;AP1G2;PPP2R2A;RABAC1;EIF1;TUFM;PICALM
487	Genes Changed In Loxapine Treated STHdhQ111 Vs Control GSE129143	37/2397	0.0283389	0.111784	0	0	1.4523	5.17529	H2AX;KMT2E;ACADVL;SRCAP;THRA;MTMR4;PKD1;PPP3CA;EPB41L1;SESN1;RAB24;MYO18A;TBC1D14;POC1B;QK;CKB;SPTAN1;LZTS3;EGR1;MBTPS1;XBP1;DUSP1;PTGES3;PCIF1;AFAP1;ATP2B1;EIF1;PRRC2A;TRAIP;MSL1;TTC3;PTGES3L;CDK2AP1;STRN;MALAT1;CDK12;EIF4G2
488	Genes Up-Regulated In Expression In SIVF017 Line NSCs Vs ESCs GSE34201	62/4402	0.0285575	0.112416	0	0	1.35276	4.81019	H2AX;DAGLA;THRA;ATN1;RGS2;TUBA1A;SESN1;MYO18A;ARL6IP4;QK;SMIM12;BNIP3L;SUN2;DUSP1;SSR2;AFAP1;DYRK1B;SCRIB;CTDNEP1;BBS10;VGF;EWSR1;SRSF3;CHMP3;MALAT1;SNRNP200;SEC22A;KMT2E;SRCAP;MYRF;CNP;TTYH1;PDE1B;RBM4B;MTMR4;ARPP19;FAAP20;RTN4;RHOBTB2;TSPAN31;FAM160B2;EPB41L1;MGAT5B;D5ERTD579E;RAB24;POC1B;GPM6B;PRRT1;KCNJ4;EGR1;ARPP21;PHF12;AMFR;ATP2B1;ELP5;EIF1;SPATA2L;KANSL1;GNB2;TTC3;EIF4G2;PICALM
489	Genes Up-Regulated In HD iPSCs After 130 D Of Differentiation GSE109534	51/3508	0.0287039	0.112761	0	0	1.38353	4.91253	THRA;ATN1;CWC25;SLC4A4;PKD1;RGS4;TUBA1A;QK;PHACTR1;SPTAN1;BRD2;SUN2;PAQR6;DUSP1;AFAP1;DYRK1B;SHISA7;MSL1;STX1B;SNORC;ACOX1;MALAT1;SEC22A;KMT2E;TTYH1;AGAP2;RBM4B;MTMR4;RAP1GAP;RHOBTB2;FAM160B2;NXF1;MGAT5B;D5ERTD579E;MIR124A-1HG;CKB;GPM6B;GM6121;PRRT1;KCNJ4;GABBR1;MPP3;LRRC24;BCL11B;ARPP21;AMFR;EIF1;GRIN1;AJM1;PDE10A;TTC3
490	Genes Up-Regulated In Pvalb/Th-expressing Interneurons Of zQ175DN Vs WT PMID32681824	5/152	0.0288686	0.113177	0	0	3.03463	10.7578	THRA;DNMT3A;PHACTR1;SPTAN1;RYR3
491	Genes Up-Regulated In iSPNs Of 6 Mon HdhQ50 Vs HdhQ20 PMID32681824	4/103	0.0290733	0.113747	0	0	3.59724	12.7268	TIMM29;USP2;SRSF3;NR1D1
492	Genes Up-Regulated In Expression In Striatum From 10 Wk HdhQ111 HD Mice GSE19780	7/262	0.0291657	0.113877	0	0	2.458	8.68843	SRRM2;ARPP21;MALAT1;PHACTR1;ARHGEF2;HNRNPA1;CAMKK2
493	Down-regulated Genes In Hippocampus Of CBP KO Mice GSE107613	2024-02-24	0.0295588	0.114944	0	0	8.05259	28.3562	RGS4;CAMKK2
494	Insoluble Proteins Enriched In Striatum Of 8 Wk R6/2 Mice Vs WT PMID29166617	2024-02-24	0.0295588	0.114944	0	0	8.05259	28.3562	BRD2;SNRNP200
495	Genes Down-Regulated In Neuro2a Htt25Q-ni Vs Htt72Q-ni Vs Htt72Q-i: Transcriptional Signature 1 PMID28743452	11/510	0.0300384	0.116573	0	0	1.98562	6.96014	H2AX;SON;EPB41L1;NCL;IMPDH2;SRSF3;CDK2AP1;EIF4G2;TOMM22;TRAIP;MSL1
496	Cerebellum Coexpressed Gene Module PMID17101986	17/917	0.0303936	0.117519	0	0	1.71408	5.98816	KCNJ4;RBM39;MPP3;SETD1A;RBM4B;MTMR4;PKD1;CAMKK2;GRIN1;RHOBTB2;VGF;EPB41L1;GNB2;SRSF3;MIR124A-1HG;HNRNPA1;YKT6
497	Genes Up-Regulated In Friedreich Ataxia iPSCs Expression Vs IPS-J1-12-BJ1-iPS12 Cell Line GSE22651	26/1570	0.0304045	0.117519	0	0	1.54271	5.38893	TTYH1;RTN4;RGS4;NXF1;AP1G2;TBC1D14;ATXN7L3;SRRM2;SUN2;MBTPS1;PAQR6;XBP1;AMFR;SETD1A;PLCL2;ELP5;YWHAZ;PRRC2A;ZBTB9;NPAS4;SON;TMEM54;PPP1R1B;TTC3;EIF4G2;PICALM
498	Genes Down-Regulated In Neuro2a Htt25Q-ni Vs Htt72Q-ni Vs Htt72Q-i: Transcriptional Signature 3 PMID28743452	9/385	0.0306993	0.118421	0	0	2.14971	7.48855	SRRM2;H2AX;ATP5B;EGR1;ATN1;SNRNP200;SPTAN1;YWHAZ;AURKB
499	Regulation Of Intrinsic Membrane Properties And Excitability Of Striatonigral Medium Spiny Neurons In HD CHDI116	1961-03-01	0.0313721	0.120773	0	0	4.5939	15.9033	PDE10A;PDE1B;PPP1R1B
500	HD Markers In Human Motor Cortex (HG-U133B) E-AFMX-6	7/267	0.0318421	0.12181	0	0	2.41011	8.30756	RGS4;TUBA1A;TTC3;PLCL2;SLC4A4;CAMKK2;PICALM
501	Genes Changed In HD Vs Control iPSCs After 100 D Of Differentiation GSE109534	13/647	0.0318467	0.12181	0	0	1.85133	6.38119	EGR1;ZFP607B;RYR3;ELK3;HINFP;HNRNPL;RGS4;PER1;SESN1;IMPDH2;CDK2AP1;FAM83D;GPM6B
502	Genes Up-Regulated In Inferior Olive Of 5 Week Old Atxn1[154Q/2Q] Vs WT GSE122099	2024-02-25	0.0318951	0.12181	0	0	7.70209	26.536	ATP5MD;PPP1R1B
503	Top 25 Genes Enriched In Astrocytes Vs Oligodendrocytes, Neurons Or Microglia PMID24316888	2024-02-25	0.0318951	0.12181	0	0	7.70209	26.536	AHCYL1;CKB
504	Genes Changed In Secretory Ependymal Cells Of R6/2 Vs WT PMID32681824	9/388	0.0320262	0.122068	0	0	2.13237	7.3379	SRRM2;ATP5B;RBM39;KANSL1;SESN1;TTC3;ATP2B1;SEC22A;RTN4
505	Genes Changed In Cerebellum Of WT Mice Compared To Atxn1[82Q] KI Mice GSE114815	52/3615	0.0324052	0.123268	0	0	1.36766	4.6903	GSK3A;DAGLA;ATN1;SLC4A4;RYR3;RGS4;PPP3CA;VSIG2;CFL1;ARL6IP4;QK;ATXN7L3;SPTAN1;PIAS4;BNIP3L;PAQR6;PRMT7;AFAP1;TCTE2;NPAS4;ADSSL1;SELENOW;MALAT1;ARHGEF2;MYRF;CNP;TTYH1;PDE1B;AGAP2;RASGRP2;WDR24;RAP1GAP;RTN4;CAMKK2;RHOBTB2;NEU2;RASD2;MIR124A-1HG;CKB;MYH10;GPM6B;PRRT1;HIPK4;GABBR1;MPP3;LRRC24;GRIN1;SON;AJM1;PPP1R1B;CDK2AP1;PICALM
506	Genes Changed In The Cortex Of zQ175 Neo- Mice Vs WT GSE123657	19/1067	0.0325922	0.123735	0	0	1.64814	5.6427	SRRM2;HIPK4;ARPP21;TTYH1;FUZ;CASC3;SLC4A4;ARPP19;CAMKK2;NEU2;RGS4;RASD2;DBP;PPP1R1A;VSIG2;PPP1R1B;CDK2AP1;MALAT1;MIR124A-1HG
507	Differentially Expressed Soluble Proteins In Cerebral Cortex Of 12 Wk R6/2 Mice PXD004973	17/926	0.0329017	0.124663	0	0	1.6963	5.79155	EGR1;MPP3;DAGLA;AMFR;CASC3;ATP2B1;PKD1;EIF1;CAMKK2;PPP3CA;PTBP1;CHRAC1;SON;SRSF3;PHACTR1;ARHGEF2;FAM83D
508	Genes Up-Regulated In Expression In H9 Line NSCs Vs ESCs GSE34201	56/3950	0.0338512	0.128008	0	0	1.3514	4.57554	H2AX;AHCYL1;THRA;ATN1;SLC4A4;PKD1;ELK3;THTPA;TUBA1A;SESN1;CFL1;ARL6IP4;QK;SPTAN1;RGS9;BNIP3L;SUN2;PRMT7;DUSP1;SSR2;AFAP1;DYRK1B;SCRIB;YWHAZ;CTDNEP1;MYL6;BBS10;VGF;CHMP3;SNRNP200;KMT2E;CNP;TTYH1;RBM4B;MTMR4;FAAP20;RHOBTB2;TSPAN31;NXF1;EPB41L1;RAB24;CKB;HNRNPA1;MYH10;GPM6B;KCNJ4;EGR1;MBTPS1;AMFR;PCIF1;ELP5;EIF1;GNB2;TTC3;CDK10;PICALM
509	S1 Pyramidal Neuron-Enriched Genes PMID25700174	7/272	0.0346787	0.13088	0	0	2.36403	7.94699	NEU2;ATP5MD;SNORC;ARPP21;PDE1B;ARPP19;CAMKK2
510	Bcl11b Up-Regulated Genes In Mouse Striatal Cells GSE31096	1964-03-01	0.0354475	0.133519	0	0	4.3673	14.5855	RGS4;VGF;ARPP21
511	Down-regulated Proteins In The Liver Of 6 Mon HD Q175 Mice Vs Q20 PXD005641	13/660	0.0364637	0.136383	0	0	1.8129	6.00329	SRRM2;ATP5MD;SUN2;RBM39;SCRIB;ATP2B1;EIF1;LRG1;CFL1;STRN;SPTAN1;YKT6;MYH10
512	Genes Down-Regulated In Pizotifen Treated STHdhQ111 Vs Control GSE129143	17/938	0.0364802	0.136383	0	0	1.67313	5.53971	MBTPS1;ACADVL;MYRF;THRA;PCIF1;AFAP1;DYRK1B;RAP1GAP;MSL1;EPB41L1;SESN1;TTC3;MYO18A;TBC1D14;POC1B;CDK2AP1;SPTAN1
513	Genes Down-Regulated In Mouse Microglia During Accelerated Aging PMID26001565	5/162	0.0364919	0.136383	0	0	2.8399	9.40194	PPP3CA;TUBA1A;SESN1;PLCL2;CKB
514	Hippocampal (Sst+), Cingulate (Pvalb+) And LGN Interneuron Gene Module PMID19638972	5/162	0.0364919	0.136383	0	0	2.8399	9.40194	EGR1;PPP3CA;ARPP21;BCL11B;RASGRP2
515	Cortex RNA M38 Module (Plum1) PMID26900923	6/218	0.037131	0.138502	0	0	2.52817	8.32604	HIPK4;GABBR1;TTYH1;EPB41L1;ARHGEF2;HNRNPA1
516	Genes Up-Regulated In Expression In Mbnl1/2 KO MEFs Treated With Mbnl3 siRNA Vs Untreated WT MEFs GSE60487	26/1601	0.0373074	0.138691	0	0	1.50977	4.96498	GSK3A;FAAP20;CFL1;RAB24;CKB;PIAS4;KCNJ4;HIPK4;MBTPS1;XBP1;DUSP1;SSR2;PTGES3;PHF12;DNMT3A;AFAP1;SCRIB;NR1D1;YWHAZ;PRRC2A;PER1;SON;PPP1R1A;VGF;ACOX1;TTC3
517	Genes Down-Regulated In HD Fibroblasts Treated With ZFP-C Vs Control GSE127820	19/1084	0.0373261	0.138691	0	0	1.62036	5.32783	EGR1;RBM39;AHCYL1;ATP2B1;SLC4A4;ARPP19;FAAP20;ZFP607B;RHOBTB2;RGS4;ATP5B;PPP3CA;PTBP1;EWSR1;NCL;D5ERTD579E;TTC3;YKT6;EIF4G2
518	Expression In Hippocampus Of 20 Wk N171-82Q HD Mice GSE44306	7/277	0.0376785	0.13973	0	0	2.31966	7.60538	NPAS4;RASD2;PPP3CA;PPP1R1A;STAT6;ATP2B1;LZTS3
519	HD Grade 2 Markers In Human Frontal Lobe (HG-U133A) GSE3790	5/164	0.0381516	0.141212	0	0	2.80389	9.15803	RGS4;TTC3;ARPP19;YWHAZ;CAMKK2
520	Genes Changed In Sodium Butyrate Treated STHdhQ111 Vs Control GSE129143	60/4307	0.0382277	0.141222	0	0	1.32954	4.33987	H2AX;ACADVL;RPL31;PPP2R2A;CASC3;PKD1;ELK3;PTBP1;MYO18A;QK;SPTAN1;RGS9;SRRM2;BRD2;TIMM29;DUSP1;USP2;ADSSL1;UFC1;SELENOW;PTGES3L;CHMP3;MALAT1;ARHGEF2;SNRNP200;SRCAP;MYRF;CNP;PDE1B;PNKP;AGAP2;MTMR4;RASGRP2;FAAP20;AURKB;D5ERTD579E;TBC1D14;STAT6;CKB;RABAC1;MYH10;GPM6B;MBTPS1;MPP3;KDM4B;PTGES3;SETD1A;PCIF1;FUZ;HINFP;ZBTB9;PER1;SLC25A39;KANSL1;PPP1R1B;TTC3;CDK10;STRN;CDK12;EIF4G2
521	Genes Up-Regulated In Secretory Ependymal Cells Of R6/2 Vs WT PMID32681824	8/340	0.0390709	0.14406	0	0	2.15901	7.00034	SRRM2;ATP5B;RBM39;KANSL1;SESN1;TTC3;SEC22A;RTN4
522	Genes Down-Regulated In OPCs Of zQ175DN Vs WT PMID32681824	1967-03-01	0.0397822	0.145898	0	0	4.16195	13.4195	MGAT5B;QK;CKB
523	Genes Down-Regulated In iSPNs Of 3 Mon HdhQ170 Vs HdhQ20 PMID32681824	1967-03-01	0.0397822	0.145898	0	0	4.16195	13.4195	PHACTR1;CKB;GPM6B
524	Genes Up-Regulated In Control iPSCs After 60 D Of Differentiation GSE109534	51/3580	0.0397973	0.145898	0	0	1.34932	4.35016	THRA;ATN1;SLC4A4;PKD1;RGS2;TUBA1A;QK;PHACTR1;SPTAN1;RGS9;BRD2;BNIP3L;SUN2;PAQR6;DUSP1;AFAP1;ZFP607B;SHISA7;MSL1;STX1B;SNORC;ACOX1;MALAT1;SEC22A;KMT2E;TTYH1;AGAP2;RBM4B;MTMR4;RAP1GAP;RHOBTB2;RASD2;FAM160B2;EPB41L1;MGAT5B;D5ERTD579E;MIR124A-1HG;PRRT1;KCNJ4;GABBR1;MPP3;LRRC24;BCL11B;ARPP21;AMFR;ST8SIA3;PLCL2;GRIN1;AJM1;PDE10A;TTC3
525	Genes Down-Regulated In Expression In Quadriceps Muscle Of HSALR 41 Myotonic Dystrophy Mice (MOE430A Array) GSE14691	7/281	0.0401978	0.147086	0	0	2.28532	7.3449	RGS4;BNIP3L;RBM39;PPP1R1A;RASGRP2;SPTAN1;YWHAZ
526	Expression In VUB01 Vs VUB03 NPCs GSE7178	4/115	0.0410355	0.149581	0	0	3.20639	10.239	KDM4B;KANSL1;WDR90;GPM6B
527	Up-regulated Insoluble Proteins In Hippocampus Of 12 Wk R6/2 Mice PXD004973	4/115	0.0410355	0.149581	0	0	3.20639	10.239	PPP3CA;AGAP2;SLC4A4;PRRC2A
528	Up-regulated Genes In Control iPSCs Vs HD iPSCs GSE93767	29/1845	0.0411816	0.149829	0	0	1.46322	4.66731	KMT2E;TTYH1;RASGRP2;UFSP1;TSPAN31;THTPA;RASD2;FAM160B2;SESN1;RAB24;POC1B;STAT6;MIR124A-1HG;EGR1;BNIP3L;SUN2;PAQR6;MPP3;PCIF1;DNMT3A;SCRIB;ELP5;GRIN1;SNORC;PPP1R1A;TMEM54;PPP1R1B;ADSSL1;SNRNP200
529	Striatum Protein Module pM21 (Darkred) PMID26900923	5/168	0.0416077	0.151093	0	0	2.73452	8.69433	EPB41L1;ST8SIA3;MYH10;RAP1GAP;GPM6B
530	Genes Changed In Cortex Of HdhQ175 Mice GSE89505	30/1926	0.0421942	0.152934	0	0	1.45075	4.5923	RASGRP2;SLC4A4;ARPP19;CAMKK2;NEU2;RGS4;RASD2;DBP;AP1G2;MIR124A-1HG;FAM83D;RGS9;LZTS3;EGR1;HIPK4;ARPP21;DUSP1;NR1D1;TRAIP;SPATA2L;NPAS4;PER1;LRG1;PDE10A;PPP1R1A;A830012C17RIK;PPP1R1B;PTGES3L;MALAT1;GM16518
531	Genes Changed In Pvalb/Th-expressing Interneurons Of R6/2 Vs WT PMID32681824	15/816	0.0431168	0.155984	0	0	1.69199	5.31936	SRRM2;BCL11B;ARPP21;AFAP1;ATP2B1;SLC4A4;RYR3;GRIN1;SON;PDE10A;KANSL1;EPB41L1;QK;PHACTR1;SPTAN1
532	Genes Changed In The Heart Of Dox Treated FRDAkd Mice After 4 Wk Rescue GSE98790	6/227	0.0437621	0.158021	0	0	2.4241	7.58498	SRRM2;XBP1;DBP;ADSSL1;CHMP3;RHOBTB2
533	Genes Down-Regulated Upon DOC Treatment In HdhQ111 Striatal Cells Vs HdhQ7 GSE98739	57/4094	0.0439312	0.158334	0	0	1.32268	4.13356	H2AX;SLC4A4;UFSP1;RYR3;ELK3;PTBP1;RGS2;TUBA1A;CFL1;RGS9;SRRM2;BRD2;USP2;TCTE2;TRAIP;TUFM;NPAS4;STX1B;MYL6;VGF;NCL;SNORA28;ADSSL1;SRSF3;TTYH1;PDE1B;GM15998;PNKP;RASGRP2;WDR24;RTN4;AURKB;RASD2;ATP5B;NXF1;MGAT5B;CKB;HNRNPA1;GPM6B;ABCF1;KCNJ4;EGR1;HIPK4;GABBR1;MPP3;KDM4B;LRRC24;PTGES3;PLCL2;FUZ;NR1D1;ATP2B1;EIF1;GRIN1;GRIN1OS;PPP1R1B;STRN
534	Genes Down-Regulated In Migrating Neuroblasts Of zQ175DN Vs WT PMID32681824	1930-02-01	0.0445926	0.160416	0	0	6.32511	19.6723	CKB;GPM6B
535	Genes Changed In Medulla Of 28 Week Old WT Mice Vs Atxn 1 154Q/2Q Mice Both Treated With Vehicle GSE114674	64/4681	0.045269	0.162545	0	0	1.30508	4.03939	AHCYL1;DAGLA;SETD6;CWC25;SLC4A4;UFSP1;ELK3;RGS4;PTBP1;RGS2;DBP;MYO18A;QK;SMIM12;LZTS3;SRRM2;BRD2;BNIP3L;PAQR6;PRMT7;DUSP1;AFAP1;DYRK1B;TUFM;EWSR1;ADSSL1;PTGES3L;SNRNP200;SRCAP;MYRF;CNP;TTYH1;PDE1B;AGAP2;RASGRP2;ARPP19;CAMKK2;RHOBTB2;RASD2;EPB41L1;MGAT5B;D5ERTD579E;RAB24;STAT6;CKB;FAM83D;ABCF1;MBTPS1;GABBR1;LRRC24;ARPP21;1500011B03RIK;PHF12;ST8SIA3;PCIF1;NR1D1;ATP2B1;EIF1;PRRC2A;SPATA2L;LRG1;SON;K…
536	Genes Up-Regulated In Friedreich Ataxia Markers In Blood Of Asymptomatic Genetic Carriers GSE30933	6/230	0.0461271	0.16501	0	0	2.39127	7.35638	EGR1;DUSP1;AMFR;QK;PHACTR1;CAMKK2
537	Insoluble Proteins Enriched In Cortex Of 12 Wk R6/2 Mice Vs WT PMID29166617	6/230	0.0461271	0.16501	0	0	2.39127	7.35638	HNRNPL;ATP5B;GNB2;CFL1;CKB;YWHAZ
538	Down-regulated Genes In Pons Of ATXN3-dupKI HOM Mice GSE117605	7/290	0.0462621	0.165185	0	0	2.21163	6.79728	PAQR6;AHCYL1;TTYH1;PPP1R1B;FAM83D;SLC4A4;YKT6
539	Down-regulated Genes In The Heart Of Dox Treated FRDAkd Mice After 4 Wk Rescue GSE98790	4/120	0.0467299	0.166475	0	0	3.06741	9.3966	SRRM2;XBP1;ADSSL1;RHOBTB2
540	LGN Interneuron Gene Module PMID19638972	6/231	0.0469328	0.166475	0	0	2.38052	7.28209	GABBR1;RGS2;PPP1R1A;TTYH1;PDE1B;FAAP20
541	Genes Down-Regulated In Cerebellum Of 29 Week Old fxSCA7 92Q Mice Vs WT GSE139090	7/291	0.0469701	0.166475	0	0	2.20372	6.73953	NPAS4;XBP1;GABBR1;DAGLA;DUSP1;CAMKK2;RHOBTB2
542	Myotonic Dystrophy 1 And 2 Markers In Human Skeletal Muscle E-D-7014	7/291	0.0469701	0.166475	0	0	2.20372	6.73953	KMT2E;SON;DBP;ARPP21;QK;MALAT1;CKB
543	Down-regulated Proteins In Hippocampus Of 10 Mon HD Q175 Mice Vs Q20 PXD005538	1931-02-01	0.0473227	0.167108	0	0	6.1067	18.6301	PPP1R1B;LZTS3
544	Genes Down-Regulated In Frontal Cortex Of Alzheimer Disease Patients PMID17052803	1931-02-01	0.0473227	0.167108	0	0	6.1067	18.6301	RGS4;VGF
545	Genes Down-Regulated In Friedreich Ataxia iPSCs Expression Vs Control Adrenal Gland GSE22651	65/4779	0.0478628	0.168705	0	0	1.29795	3.94501	H2AX;RPL31;PPP2R2A;TOMM22;PTBP1;TUBA1A;TUBB5;CFL1;QK;PHACTR1;ATXN7L3;TIMM29;SSR2;DNMT3A;SCRIB;YWHAZ;TRAIP;NPAS4;VGF;EWSR1;NCL;ADSSL1;SELENOW;SRSF3;ARHGEF2;ATP5MD;TTYH1;RBM4B;ARPP19;AURKB;MRPL11;TMEM69;RASD2;MGAT5B;RAB24;POC1B;CKB;FAM83D;HNRNPA1;MYH10;GPM6B;ABCF1;RBM39;XBP1;GABBR1;SPAG7;BCL11B;PTGES3;ATP2B1;YIF1A;HINFP;GRIN1;CLK2;SPATA2L;HNRNPL;ZBTB9;SON;SLC25A39;PPP1R1A;IMPDH2;PPP1R1B;STRN;CDK12;…
546	Genes Down-Regulated In HDACi-9b Treated PBMCs From Friedreich Ataxia Patients Vs Controls GSE30933	17/972	0.0481624	0.16945	0	0	1.61065	4.88539	H2AX;PPP2R2A;CWC25;FAAP20;AURKB;MRPL11;PRRC2A;TOMM22;TRAIP;ATP5B;KANSL1;SRSF3;CDK12;FAM83D;SPTAN1;MYH10;EIF4G2
547	Genes Down-Regulated In Expression In Quadriceps Muscle Of HSALR 20B Myotonic Dystrophy Mice GSE38962	11/553	0.0489467	0.171895	0	0	1.82401	5.50307	BNIP3L;TUBA1A;PRMT7;LRRC24;PPP1R1A;TTYH1;SRSF3;HNRNPA1;SLC4A4;ELK3;RHOBTB2
548	Anterior Cingulate Cortex And Caudate Nucleus Coexpressed Gene Module PMID17101986	4/122	0.0491246	0.172205	0	0	3.01511	9.08571	AHCYL1;CDK2AP1;QK;GPM6B
549	Down-regulated Proteins In The Midbrain Of R6/2 Vs WT PXD008099	1973-03-01	0.0492147	0.172207	0	0	3.80405	11.4561	TTYH1;SLC4A4;CAMKK2
550	Genes Down-Regulated In Influence Of Spt4 Deletion On Expression In Yeasts (Biological Repeat 1) GSE33497	6/234	0.0494022	0.172548	0	0	2.34883	7.06473	STX1B;NXF1;AP1G2;RABAC1;EIF1;TUFM
551	Down-regulated Proteins In Cortex Of 10 Mon HD Q175 Mice Vs Q20 PXD005485	1932-02-01	0.0501123	0.174711	0	0	5.90284	17.6701	CAMKK2;LZTS3
552	Differentially Expressed Genes In White Adipose Gonadal Tissue Of HD Q175 Mice PMID26900923	65/4794	0.0506258	0.176168	0	0	1.29254	3.85604	H2AX;ACADVL;GSK3A;SETD6;ATN1;UFSP1;TOMM22;RGS4;VSIG2;CFL1;2010320M18RIK;MYO18A;ARL6IP4;RGS9;BNIP3L;SUN2;AFAP1;TUFM;MSL1;CTDNEP1;MYL6;EWSR1;UFC1;SELENOW;SRSF3;CHMP3;SNRNP200;SEC22A;ATP5MD;KMT2E;CNP;RBM4B;ARPP19;FAAP20;AURKB;MRPL11;CAMKK2;TSPAN31;NXF1;RAB24;TBC1D14;RBM39;MBTPS1;SPAG7;KDM4B;BCL11B;PTGES3;NR1D1;ATP2B1;ELP5;EIF1;CLK2;HNRNPL;ZBTB9;PDE10A;SLC25A39;PPP1R1A;KANSL1;GNB2;TTC3;CDK10;CDK2AP1;…
553	Genes Down-Regulated In Myotonic Dystrophy 1 Markers In Human Skeletal Muscle E-D-7014	46/3230	0.0507136	0.176168	0	0	1.33907	3.99253	H2AX;CNP;THRA;SETD6;PNKP;RBM4B;CWC25;ARPP19;FAAP20;MRPL11;TOMM22;THTPA;PTBP1;TUBA1A;TUBB5;CFL1;POC1B;QK;RABAC1;YKT6;SMIM12;LZTS3;PIAS4;SUN2;XBP1;ARPP21;DUSP1;SSR2;PTGES3;AMFR;PCIF1;FUZ;NR1D1;ELP5;YIF1A;EIF1;HINFP;TUFM;SLC25A39;ACOX1;GNB2;IMPDH2;SELENOW;CDK10;STRN;DUS1L
554	Genes Down-Regulated In HD Grade 3 Markers In Human Frontal Lobe BA4 (HG-U133A) GSE3790	8/359	0.050822	0.176226	0	0	2.04015	6.07847	BNIP3L;ST8SIA3;TTC3;ARHGEF2;ATP2B1;PKD1;GRIN1;TSPAN31
555	Astrocyte Gene Module From Cerebral Cortex PMID18849986	14/766	0.0516244	0.178685	0	0	1.67844	4.97451	AHCYL1;TTYH1;ST8SIA3;ELP5;SLC4A4;YWHAZ;RYR3;RTN4;RGS4;ATP5B;SON;ACOX1;CDK2AP1;GPM6B
556	Genes Down-Regulated In Neuro2a Htt25Q-ni Vs Htt72Q-ni Vs Htt72Q-i: Transcriptional Signature 2 PMID28743452	14/768	0.0525347	0.180063	0	0	1.67382	4.93153	H2AX;PIAS4;EGR1;RBM39;DNMT3A;DYRK1B;FAAP20;YWHAZ;AURKB;PRRC2A;EWSR1;EPB41L1;NCL;STAT6
557	Genes Down-Regulated In Diacylglycerol Kinase Inhibitor II Treated STHdhQ111 Vs Control GSE129143	41/2835	0.0525577	0.180063	0	0	1.35426	3.98945	H2AX;KMT2E;ACADVL;CNP;THRA;AGAP2;MTMR4;PKD1;RAP1GAP;RTN4;AURKB;ELK3;RGS4;TUBA1A;TUBB5;EPB41L1;WDR90;SESN1;D5ERTD579E;CFL1;MYO18A;TBC1D14;PMPCA;FAM83D;SPTAN1;LZTS3;EGR1;SUN2;DYRK1B;SCAF1;PRRC2A;TUFM;MSL1;SPATA2L;PER1;MYL6;SON;ACOX1;TTC3;CDK2AP1;STRN
558	Genes Up-Regulated In Myotonic Dystrophy 1 And 2 Markers In Human Skeletal Muscle E-D-7014	1975-03-01	0.0525803	0.180063	0	0	3.69801	10.8922	KMT2E;SON;MALAT1
559	Genes Down-Regulated In HttQ74 Changed Genes After 5 D Of Induction In PC12 Cells GSE10581	11/560	0.0526519	0.180063	0	0	1.8001	5.29958	RASD2;STX1B;PER1;THRA;AP1G2;ACOX1;PNKP;USP2;AFAP1;ARPP19;RGS9
560	Hdac4 Interactome In Striatum Of Q20 And Q140 HD Mice PMID31040226	6/238	0.0528172	0.180063	0	0	2.30786	6.78724	HNRNPL;RBM39;RPL31;CHMP3;SHISA7;PRRC2A
561	Neuron Gene Module From Mouse Brain PMID20616000	4/125	0.0528415	0.180063	0	0	2.93991	8.64467	RGS4;IMPDH2;ARHGEF2;ARPP19
562	Differentially Expressed Proteins In HD Patient iPSC-derived Neurons Vs Healthy iPSC-derived Neurons PMID30768179	7/299	0.0528845	0.180063	0	0	2.14247	6.2981	STX1B;GSK3A;EPB41L1;SRSF3;HNRNPA1;GPM6B;MRPL11
563	HD Markers In Human Caudate Nucleus (HG-U133A) E-AFMX-6	10/493	0.0528942	0.180063	0	0	1.85777	5.46084	PRRT1;RASD2;EGR1;BCL11B;ARPP21;PPP1R1A;ST8SIA3;PPP1R1B;AGAP2;QK
564	CA1 Hippocampal Region Changed Genes PMID15084669	1933-02-01	0.0529597	0.180063	0	0	5.71214	16.7835	EGR1;DUSP1
565	Markers Of Dentate Nucleus In Cerebellar Nucleus PMID22996553	1933-02-01	0.0529597	0.180063	0	0	5.71214	16.7835	ARPP21;AGAP2
566	Genes Up-Regulated In Expression In Normal iPSCs-derived Neurons Vs iPSCs GSE65399	37/2519	0.0533972	0.18123	0	0	1.37124	4.01772	KMT2E;THRA;TTYH1;PDE1B;RBM4B;MTMR4;FAAP20;RTN4;RHOBTB2;RGS4;FAM160B2;NXF1;TUBA1A;TUBB5;D5ERTD579E;RAB24;QK;CKB;RABAC1;SPTAN1;GPM6B;BNIP3L;SUN2;MBTPS1;GABBR1;DUSP1;SSR2;ST8SIA3;AFAP1;EIF1;STX1B;PPP1R1A;TTC3;CHMP3;SNRNP200;EIF4G2;PICALM
567	Genes Changed By 1.0 Mg/Kg PDE10A Inhibitor In Striatum Of HdhQ175 Mice GSE89505	6/240	0.0545773	0.184908	0	0	2.28791	6.65354	EGR1;PER1;VGF;A830012C17RIK;DUSP1;SPATA2L
568	Genes Changed In Ciliated Ependymal Cells Of zQ175DN Vs WT PMID32681824	9/430	0.0549399	0.184972	0	0	1.91548	5.55779	PRRT1;SON;PHACTR1;ATP2B1;SLC4A4;SPTAN1;RGS9;TCTE2;RTN4
569	Markers Present In L6a Syt17 Glutamatergic Neurons PMID26727548	2024-01-05	0.0550037	0.184972	0	0	22.0658	63.9988	TRAIP
570	Genes Enriched In Activated Vs Quiescent NSCs PMID29983386	13/703	0.055126	0.184972	0	0	1.6961	4.91552	H2AX;KMT2E;DUSP1;PTGES3;PHF12;AURKB;PTBP1;TUBB5;NCL;SRSF3;POC1B;CDK2AP1;HNRNPA1
571	Genes Changed In iSPNs Of 6 Mon HdhQ50 Vs HdhQ20 PMID32681824	5/182	0.0551563	0.184972	0	0	2.51644	7.29159	TIMM29;USP2;D5ERTD579E;SRSF3;NR1D1
572	Nucleus Protein Composition PMID16615899	5/182	0.0551563	0.184972	0	0	2.51644	7.29159	H2AX;PTBP1;EWSR1;SNRNP200;HNRNPA1
573	Genes Up-Regulated In Expression In Expanded CAG Repeats Vs Control ESCs After 4D Of Neuronal Differentiation GSE9760	16/917	0.0551739	0.184972	0	0	1.60366	4.64623	SRRM2;KMT2E;RBM39;MBTPS1;GABBR1;MPP3;PHF12;YWHAZ;RTN4;THTPA;KANSL1;QK;HNRNPA1;YKT6;GPM6B;ABCF1
574	Down-regulated Genes In Striatum Of HdhQ111 Mice GSE64478	4/127	0.0554023	0.185414	0	0	2.89181	8.36639	RGS4;HIPK4;ARPP21;ARPP19
575	Genes Down-Regulated In Cerebellum Of 5 Week Old Atxn1[154Q/2Q] Vs WT GSE122099	1934-02-01	0.0558634	0.186632	0	0	5.53335	15.9629	DUSP1;RHOBTB2
576	Oligodendrocyte Gene Markers PMID17151600	1977-03-01	0.056054	0.186944	0	0	3.5977	10.3666	CNP;MYRF;QK
577	Genes Down-Regulated In Friedreich Ataxia iPSCs Expression Vs BG01 Cell Line GSE22651	34/2292	0.0562624	0.187314	0	0	1.38096	3.97403	ATP5MD;KMT2E;GSK3A;RPL31;RBM4B;ARPP19;MRPL11;RASD2;PPP3CA;DBP;WDR90;RAB24;QK;HNRNPA1;SMIM12;EGR1;BRD2;BNIP3L;XBP1;GABBR1;SCRIB;ATP2B1;ELP5;YIF1A;SPATA2L;KANSL1;EWSR1;CDK10;SRSF3;CHMP3;STRN;ARHGEF2;SNRNP200;EIF4G2
578	Differentially Expressed Proteins In Hippocampus Of 10 Mon HD Q175 Mice Vs Q20 PXD005538	1935-02-01	0.0588216	0.194821	0	0	5.3654	15.2015	PPP1R1B;LZTS3
579	Genes Down-Regulated In Expression In Retina Of 3 Wk R7E Spinocerebellar Ataxia 7 Mice GSE3634	1935-02-01	0.0588216	0.194821	0	0	5.3654	15.2015	RGS4;ACADVL
580	Genes Up-Regulated In ESdM Microglia Vs Primary Microglia PMID23832717	1935-02-01	0.0588216	0.194821	0	0	5.3654	15.2015	DUSP1;ARHGEF2
581	HttQ74 Changed Genes After 5 D Of Induction In PC12 Cells GSE10581	12/641	0.0592928	0.196044	0	0	1.71486	4.84494	RASD2;STX1B;PER1;RGS2;THRA;AP1G2;ACOX1;PNKP;USP2;AFAP1;ARPP19;RGS9
582	Genes Up-Regulated In HD Vs Control iPSCs After 100 D Of Differentiation GSE109534	5/186	0.0594444	0.196207	0	0	2.46032	6.94478	HNRNPL;PER1;IMPDH2;FAM83D;HINFP
583	Down-regulated Genes In LPS, TAT, Or DAQ Activated Microglia PMID16384912	1979-03-01	0.0596344	0.196497	0	0	3.50267	9.87585	RGS2;SESN1;ELK3
584	Mouse Cortex Cck Neuron Markers PMID19013282	37/2543	0.0598388	0.196576	0	0	1.35622	3.81925	H2AX;GSK3A;THRA;SETD6;ATN1;CWC25;ARPP19;FAAP20;ELK3;MRPL11;TOMM22;THTPA;PTBP1;RGS2;CHRAC1;DBP;CFL1;TBC1D14;STAT6;YKT6;ABCF1;XBP1;SPAG7;PRMT7;1500011B03RIK;SSR2;DYRK1B;NR1D1;YWHAZ;HINFP;BBS10;AJM1;SLC25A39;PPP1R1A;TTC3;CHMP3;DUS1L
585	Friedreich Ataxia iPSCs Expression Vs IPS-J1-12-BJ1-iPS12 Cell Line GSE22651	38/2623	0.0598629	0.196576	0	0	1.35132	3.8049	TTYH1;ARPP19;RTN4;TSPAN31;RGS4;RASD2;PPP3CA;NXF1;AP1G2;TBC1D14;POC1B;HNRNPA1;ATXN7L3;SRRM2;SUN2;MBTPS1;PAQR6;XBP1;GABBR1;AMFR;SETD1A;PLCL2;SCRIB;ELP5;YWHAZ;PRRC2A;ZBTB9;NPAS4;SON;TMEM54;EWSR1;PPP1R1B;TTC3;ADSSL1;SRSF3;SNRNP200;EIF4G2;PICALM
586	Genes Up-Regulated In Expression In Cerebellum Of 6 Mon Ataxin-2 KO Spinocerebellar Ataxia 2 Mice GSE55177	6/246	0.0600694	0.196917	0	0	2.23002	6.27139	RBM39;EPB41L1;ST8SIA3;DNMT3A;SCAF1;RYR3
587	Astrocyte Gene Module From Human Brain PMID20616000	9/442	0.0630566	0.206357	0	0	1.86124	5.14395	RGS4;AHCYL1;TTYH1;ACOX1;CDK2AP1;CASC3;SLC4A4;RYR3;ELK3
588	Cortex RNA M44 Module (Floralwhite) PMID26900923	4/133	0.0634794	0.207388	0	0	2.75646	7.59968	DNMT3A;CDK12;PKD1;HINFP
589	Liver RNA M40 Module (Mediumpurple3) PMID26900923	8/377	0.0638718	0.208315	0	0	1.93883	5.33349	NEU2;TMEM69;PRMT7;ST8SIA3;SRSF3;ELP5;FAAP20;TUFM
590	Genes Up-Regulated In HD Markers In Rat PC12 Cells GSE2602	4/134	0.0648826	0.210674	0	0	2.73512	7.48103	EGR1;VGF;DUSP1;CKB
591	Genes Changed In HD Fibroblasts Treated With ZFP-C Vs Control GSE127820	29/1927	0.0649234	0.210674	0	0	1.39361	3.81088	AHCYL1;CNP;PPP2R2A;SLC4A4;ARPP19;FAAP20;RHOBTB2;RGS4;ATP5B;PPP3CA;PTBP1;CHRAC1;D5ERTD579E;RAB24;CKB;RABAC1;YKT6;EGR1;BNIP3L;RBM39;PRMT7;DUSP1;ATP2B1;ZFP607B;EIF1;EWSR1;NCL;TTC3;EIF4G2
592	Expression In HSALR 20B Myotonic Dystrophy Mice Treated With ASO 190401 Vs WT Mice GSE38962	5/191	0.0650651	0.210674	0	0	2.39357	6.54012	NEU2;PER1;TUBA1A;ARPP21;DYRK1B
593	Up-regulated Genes In Cerebellum Of Cic KO Vs WT Mice GSE108254	1982-03-01	0.0652011	0.210674	0	0	3.36914	9.1987	VGF;FAM83D;SHISA7
594	Genes Down-Regulated In Nicotinamide Treated STHdhQ111 Vs Control GSE129143	15/866	0.0652528	0.210674	0	0	1.58838	4.33547	MBTPS1;SRCAP;ATP2B1;MTMR4;PKD1;D5ERTD579E;MYO18A;TBC1D14;STRN;STAT6;CDK12;SNRNP200;SPTAN1;MYH10;EIF4G2
595	Genes Down-Regulated In Expression In The Heart Of Mice Inducibly Expressing Celf1 For 7 D GSE56185	52/3782	0.0652531	0.210674	0	0	1.29297	3.52914	ACADVL;THRA;SETD6;SLC4A4;UFSP1;TOMM22;THTPA;DBP;SESN1;MYO18A;PMPCA;SMIM12;LZTS3;PIAS4;PAQR6;PRMT7;TIMM29;USP2;DNMT3A;DYRK1B;SCRIB;TUFM;NPAS4;ACOX1;PTGES3L;RBM4B;RASGRP2;WDR24;RAP1GAP;RHOBTB2;ATP5B;CHRAC1;RAB24;CKB;RABAC1;PRRT1;KCNJ4;SPAG7;KDM4B;LRRC24;BCL11B;FUZ;NR1D1;PRRC2A;SPATA2L;AJM1;SLC25A39;PPP1R1A;PPP1R1B;CDK10;CDK2AP1;NIT2
596	Genes Up-Regulated In dSPNs Of HD Patients Vs Control PMID32681824	8/379	0.0654396	0.210922	0	0	1.92818	5.25743	RASD2;SUN2;MYRF;KANSL1;PTGES3;SELENOW;QK;GRIN1
597	Genes Down-Regulated In Microglial Cells Of HD Patients Vs Control PMID32681824	9/446	0.0659234	0.212125	0	0	1.84382	5.01383	TUBA1A;SON;ARPP21;PLCL2;PHACTR1;CKB;RYR3;RTN4;EIF1
598	Genes Down-Regulated In Expression In 15 Wk R6/2 HD Mice GSE38219	66/4952	0.0660694	0.21224	0	0	1.26491	3.43682	AHCYL1;DAGLA;SETD6;SLC4A4;RGS4;PPP3CA;RGS2;DBP;AP1G2;QK;PMPCA;PHACTR1;RGS9;LZTS3;BNIP3L;PAQR6;DUSP1;USP2;DNMT3A;AFAP1;YWHAZ;TRAIP;TUFM;MSL1;NPAS4;STX1B;ACOX1;NCL;ADSSL1;SELENOW;PTGES3L;MALAT1;ARHGEF2;TTYH1;PNKP;RASGRP2;ARPP19;RTN4;CAMKK2;RHOBTB2;NEU2;RASD2;EPB41L1;TBC1D14;POC1B;CKB;HNRNPA1;YKT6;MYH10;GPM6B;ABCF1;KCNJ4;EGR1;GABBR1;LRRC24;ARPP21;NR1D1;ATP2B1;GRIN1;PER1;AJM1;PDE10A;PPP1R1A;PPP1R1B;T…
599	Expression In PC12 Cells With AR10Q Upon Ligand Stimulation GSE50383	4/135	0.066302	0.212631	0	0	2.7141	7.36481	RASD2;KDM4B;PDE10A;FAM83D
600	Genes Down-Regulated In Expression In Cerebellum Of 10 Wk N171-82Q HD Mice GSE44306	23/1469	0.067378	0.215393	0	0	1.44327	3.89312	PRRT1;EGR1;HIPK4;DUSP1;USP2;NR1D1;RASGRP2;FAAP20;CAMKK2;SPATA2L;NEU2;NPAS4;RASD2;STX1B;FAM160B2;PER1;AJM1;DBP;TMEM54;AP1G2;EPB41L1;CDK2AP1;ARHGEF2
601	Genes Enriched In Quiescent Vs Activated NSCs PMID29983386	9/448	0.0673873	0.215393	0	0	1.83523	4.95017	GABBR1;ACADVL;CNP;TTYH1;SESN1;QK;MALAT1;NR1D1;SLC4A4
602	Neuron-enriched Genes In Mouse Cortex PMID25186741	1938-02-01	0.0680079	0.216655	0	0	4.91754	13.219	NPAS4;VGF
603	Up-regulated Insoluble Proteins In Cerebellum Of 12 Wk R6/2 Mice PXD004973	1938-02-01	0.0680079	0.216655	0	0	4.91754	13.219	TUBB5;CKB
604	Genes Down-Regulated In Sst/Npy-expressing Interneurons Of HD Patients Vs Control PMID32681824	63/4709	0.0681697	0.216811	0	0	1.26636	3.40113	ACADVL;AHCYL1;ATN1;PPP2R2A;RYR3;PPP3CA;TUBA1A;TUBB5;AP1G2;SESN1;ARL6IP4;QK;SPTAN1;SRRM2;BNIP3L;PRMT7;DNMT3A;AFAP1;ZFP607B;YWHAZ;SHISA7;VGF;EWSR1;ACOX1;SELENOW;SRSF3;CHMP3;SEC22A;KMT2E;RBM4B;MTMR4;ARPP19;RTN4;CAMKK2;ATP5B;NXF1;MGAT5B;D5ERTD579E;TBC1D14;POC1B;CKB;MYH10;RBM39;MBTPS1;KDM4B;BCL11B;PHF12;AMFR;ST8SIA3;PLCL2;ATP2B1;EIF1;HINFP;HNRNPL;SON;PDE10A;KANSL1;TTC3;STRN;CDK12;NIT2;EIF4G2;PICALM
605	Genes Up-Regulated In Nicotinamide Treated STHdhQ111 Vs Control GSE129143	5/194	0.0685759	0.217743	0	0	2.35522	6.31155	CTDNEP1;RAB24;SELENOW;MALAT1;HNRNPA1
606	Genes Down-Regulated In Expression In Retina Of 9 Wk R6/2 HD Mice GSE3634	1984-03-01	0.0690402	0.218855	0	0	3.28562	8.78268	RGS4;RASD2;DBP
607	Expression In The Heart Of Mice Inducibly Expressing Celf1 For 24 H GSE56185	50/3638	0.0707099	0.223757	0	0	1.28898	3.41472	ATN1;PPP2R2A;PKD1;RYR3;ELK3;TOMM22;PTBP1;TUBA1A;DBP;AP1G2;PIAS4;SUN2;DUSP1;USP2;DYRK1B;SCRIB;CTDNEP1;NPAS4;NCL;ADSSL1;ARHGEF2;ATP5MD;PDE1B;MTMR4;RASGRP2;ARPP19;RTN4;RHOBTB2;EPB41L1;STAT6;CKB;PRRT1;KCNJ4;KDM4B;BCL11B;PTGES3;PHF12;AMFR;PCIF1;FUZ;NR1D1;ATP2B1;HINFP;SPATA2L;PER1;AJM1;SLC25A39;GNB2;CDK10;CDK2AP1
608	Genes Down-Regulated In Friedreich Ataxia iPSCs Expression Vs BG02 Cell Line GSE22651	25/1632	0.0709216	0.223757	0	0	1.41319	3.73956	ATP5MD;ACADVL;TTYH1;RBM4B;RASGRP2;ARPP19;TSPAN31;RASD2;DBP;RAB24;HNRNPA1;BNIP3L;GABBR1;PLCL2;SCRIB;ELP5;YWHAZ;YIF1A;SPATA2L;SON;KANSL1;EWSR1;CDK10;SRSF3;EIF4G2
609	Genes Down-Regulated In Friedreich Ataxia iPSCs Expression Vs SC41-MSC Cell Line GSE22651	60/4470	0.0711675	0.223757	0	0	1.26696	3.34821	H2AX;RYR3;TOMM22;PTBP1;RGS2;TUBB5;DBP;AP1G2;QK;PHACTR1;LZTS3;SRRM2;DNMT3A;SCRIB;YWHAZ;TRAIP;TUFM;VGF;EWSR1;NCL;ADSSL1;SRSF3;TTYH1;PNKP;RBM4B;RASGRP2;ARPP19;RAP1GAP;AURKB;MRPL11;TMEM69;NXF1;RAB24;CKB;FAM83D;HNRNPA1;MYH10;GPM6B;ABCF1;RBM39;GABBR1;BCL11B;PTGES3;ST8SIA3;PLCL2;ELP5;HINFP;GRIN1;CLK2;SPATA2L;HNRNPL;ZBTB9;SON;SLC25A39;PPP1R1A;KANSL1;IMPDH2;PPP1R1B;STRN;EIF4G2
610	Astrocyte-enriched Genes In Mouse Cortex PMID25186741	1939-02-01	0.0711689	0.223757	0	0	4.78439	12.6437	PAQR6;SLC4A4
611	Genes Changed In Cerebellum Of 5 Week Old Atxn1[154Q/2Q] Vs WT GSE122099	1939-02-01	0.0711689	0.223757	0	0	4.78439	12.6437	DUSP1;RHOBTB2
612	Genes Down-Regulated In Pvalb/Th-expressing Interneurons Of HD Patients Vs Control PMID32681824	25/1633	0.0713151	0.22385	0	0	1.41224	3.72922	RPL31;MTMR4;SLC4A4;ARPP19;RAP1GAP;RTN4;TUBA1A;AP1G2;CKB;SPTAN1;RBM39;MBTPS1;ARPP21;PLCL2;ATP2B1;ZFP607B;YWHAZ;EIF1;HINFP;HNRNPL;SON;PDE10A;TTC3;CDK12;SEC22A
613	Friedreich Ataxia iPSCs Expression Vs HSF6 Cell Line GSE22651	58/4306	0.0719409	0.224924	0	0	1.26945	3.34107	H2AX;CASC3;PKD1;PPP3CA;TUBB5;WDR90;MYO18A;QK;PHACTR1;ATXN7L3;BNIP3L;SUN2;PAQR6;PRMT7;DUSP1;SSR2;YWHAZ;NPAS4;MYL6;SNORC;VGF;EWSR1;ADSSL1;SRSF3;CHMP3;RBM4B;RASGRP2;ARPP19;WDR24;RTN4;RASD2;NXF1;CHRAC1;TBC1D14;POC1B;HNRNPA1;ABCF1;EGR1;RBM39;MBTPS1;XBP1;GABBR1;ARPP21;PHF12;SETD1A;ATP2B1;YIF1A;PRRC2A;HINFP;GRIN1;ZBTB9;SON;KANSL1;PPP1R1B;TTC3;CDK10;EIF4G2;PICALM
614	Genes Down-Regulated In Chat-expressing Interneurons Of R6/2 Vs WT PMID32681824	11/592	0.0719792	0.224924	0	0	1.69812	4.46839	RASD2;PPP3CA;RBM39;ARPP21;THRA;MGAT5B;DNMT3A;CKB;CASC3;ARPP19;RTN4
615	Mouse Indirect Spiny Projection Neuron Markers (Blue Genes) PMID30811995	6/258	0.0720083	0.224924	0	0	2.12253	5.58431	PER1;DUSP1;PPP1R1B;RAB24;RNF151;FAM83D
616	Genes Changed In Cyproheptadine Treated STHdhQ111 Vs Control GSE129143	57/4226	0.0728164	0.227079	0	0	1.27006	3.32733	H2AX;ACADVL;AHCYL1;THRA;SLC4A4;PPP3CA;TUBB5;DBP;SESN1;MYO18A;QK;PHACTR1;ATXN7L3;SPTAN1;SRRM2;BRD2;BNIP3L;DUSP1;SSR2;AFAP1;DYRK1B;TRAIP;MSL1;VGF;NCL;ARHGEF2;SEC22A;KMT2E;CNP;AGAP2;RBM4B;MTMR4;EPB41L1;D5ERTD579E;RAB24;TBC1D14;POC1B;STAT6;CKB;YKT6;MBTPS1;XBP1;PTGES3;PCIF1;ATP2B1;ELP5;SCAF1;YIF1A;EIF1;PRRC2A;GRIN1;KANSL1;IMPDH2;TTC3;CDK2AP1;DUS1L;NIT2
617	Striatum Protein Module pM26 (Darkorange) PMID26900923	1986-03-01	0.0729797	0.227101	0	0	3.20612	8.39226	ATP5MD;TTYH1;SLC4A4
618	Genes Down-Regulated In Friedreich Ataxia iPSCs Expression Vs IMR90 Cell Line GSE22651	64/4813	0.07306	0.227101	0	0	1.25775	3.29088	H2AX;RYR3;TOMM22;PPP3CA;PTBP1;DBP;AP1G2;WDR90;SESN1;QK;PHACTR1;LZTS3;BRD2;DNMT3A;SCRIB;YWHAZ;TRAIP;VGF;EWSR1;NCL;SELENOW;SRSF3;SNRNP200;ATP5MD;TTYH1;PNKP;RASGRP2;ARPP19;RAP1GAP;AURKB;MRPL11;TMEM69;RASD2;D5ERTD579E;RAB24;POC1B;CKB;FAM83D;HNRNPA1;MYH10;GPM6B;ABCF1;KCNJ4;GABBR1;BCL11B;PTGES3;ST8SIA3;PLCL2;ATP2B1;ELP5;HINFP;GRIN1;CLK2;HNRNPL;ZBTB9;LRG1;SON;SLC25A39;PPP1R1A;KANSL1;PPP1R1B;CDK10;STRN;E…
619	Genes Up-Regulated In Mbf1 Suppressor Deletion In Htt103Q Yeasts Vs Control Htt25Q Strain GSE18644	8/391	0.0753464	0.23383	0	0	1.86661	4.82642	H2AX;TUBA1A;TUBB5;RPL31;IMPDH2;CFL1;DUS1L;YIF1A
620	Up-regulated Genes In Control Neurons Vs DCLK3<K543M> Overexpressing Neurons GSE104091	57/4237	0.0757373	0.234664	0	0	1.26583	3.26645	H2AX;THRA;SETD6;CASC3;SLC4A4;ELK3;TOMM22;TUBA1A;TUBB5;ARL6IP4;QK;ATXN7L3;RGS9;LZTS3;PRMT7;SCRIB;ZFP607B;YWHAZ;TUFM;CTDNEP1;NPAS4;VGF;NCL;SELENOW;KMT2E;TTYH1;PDE1B;AGAP2;RASGRP2;AURKB;RHOBTB2;TSPAN31;ATP5B;FAM160B2;MGAT5B;MIR124A-1HG;CKB;RABAC1;FAM83D;EGR1;XBP1;GABBR1;BCL11B;PTGES3;ELP5;EIF1;PRRC2A;HINFP;CLK2;PER1;AJM1;PDE10A;GNB2;TTC3;CDK2AP1;STRN;CDK12
621	Interstrand Crosslinking: Non-Homologous End Joining CHDI110	2024-01-07	0.0761522	0.235569	0	0	14.7091	37.8762	PNKP
622	Top Oligodendrocyte-Enriched Genes In Humans And Mice PMID29892006	17/1035	0.0764204	0.236018	0	0	1.50592	3.87248	BNIP3L;PAQR6;MYRF;CNP;THRA;PPP2R2A;RAP1GAP;RTN4;TUBA1A;ADSSL1;SELENOW;MYO18A;QK;STRN;ARHGEF2;FAM83D;GPM6B
623	Genes Up-Regulated In Friedreich Ataxia iPSCs Expression Vs hFib2-Ips5 Cell Line GSE22651	35/2438	0.0769964	0.237416	0	0	1.33171	3.41451	H2AX;ATP5MD;RBM4B;FAAP20;MRPL11;TMEM69;NXF1;TUBB5;AP1G2;EPB41L1;SESN1;RABAC1;FAM83D;ATXN7L3;SPTAN1;GPM6B;LZTS3;ABCF1;SUN2;RBM39;MBTPS1;PRMT7;SETD1A;DNMT3A;PLCL2;PRRC2A;HINFP;GRIN1;MYL6;SON;SLC25A39;VGF;TTC3;ADSSL1;ARHGEF2
624	Genes Up-Regulated In Expression In Retina Of 3 Wk R7E Spinocerebellar Ataxia 7 Mice GSE3634	1941-02-01	0.0776302	0.238987	0	0	4.53858	11.5997	FAAP20;YIF1A
625	Genes Changed In Endothelial Cells Of HD Patients Vs Control PMID32681824	35/2441	0.0780377	0.239857	0	0	1.32982	3.3918	KMT2E;AHCYL1;ATN1;PPP2R2A;ARPP19;RYR3;RTN4;PPP3CA;TUBA1A;D5ERTD579E;POC1B;QK;PHACTR1;CKB;SRRM2;EGR1;BNIP3L;MBTPS1;KDM4B;ARPP21;DUSP1;SSR2;PTGES3;ATP2B1;YWHAZ;EIF1;PER1;MYL6;SON;PDE10A;KANSL1;EWSR1;TTC3;SELENOW;PICALM
626	Cingulate (Layer 5 And 6), Somatosensory (Layer 5), And Basolateral Amygdala Pyramidal Neuron Gene Module 2 PMID19638972	4/143	0.078232	0.24007	0	0	2.55685	6.51506	THTPA;CFL1;RAB24;UFC1
627	Mbf1 Suppressor Deletion In Htt103Q Yeasts Vs Control Htt25Q Strain GSE18644	21/1342	0.0786365	0.240926	0	0	1.43806	3.65687	H2AX;PIAS4;BRD2;GSK3A;RPL31;YIF1A;MRPL11;CAMKK2;TUFM;PPP3CA;NXF1;MYL6;TUBA1A;TUBB5;SLC25A39;IMPDH2;CFL1;CHMP3;DUS1L;CDK12;YKT6
628	Genes Down-Regulated In Baseline Differences In PC12 Htt-Q74 Vs PC12 Htt-Q23 Cells PMID28499347	18/1117	0.0800622	0.244904	0	0	1.47771	3.73114	KCNJ4;EGR1;CNP;DUSP1;NR1D1;SLC4A4;ELK3;ZBTB9;RGS2;BBS10;PDE10A;ARL6IP4;RNF151;PMPCA;ARHGEF2;CKB;YKT6;NIT2
629	Genes Changed In R6/1 Mice Treated With AAV2/1-Elk-1 Vs AAV2/1-control GSE139847	1942-02-01	0.0809277	0.246765	0	0	4.42489	11.1251	DBP;NR1D1
630	Genes Down-Regulated In Expression In PC12 Cells With AR10Q Upon Ligand Stimulation GSE50383	1942-02-01	0.0809277	0.246765	0	0	4.42489	11.1251	PDE10A;FAM83D
631	Genes Up-Regulated In Neuro2a Htt72Q (72Q-ni+72Q-i) Vs Htt25Q (25Q-ni) PMID28743452	17/1045	0.08175	0.248878	0	0	1.49047	3.73228	KMT2E;BNIP3L;ACADVL;KDM4B;THRA;RPL31;DUSP1;GM11478;DYRK1B;RGS4;PER1;MYL6;VGF;SELENOW;STAT6;ARHGEF2;RABAC1
632	Cas9 Binding Sites Enriched In dCas9-Tet1/sgRNA Infected Vs Untreated iPSCs GSE102655	9/467	0.0823144	0.250199	0	0	1.75737	4.38852	PIAS4;PPP3CA;VGF;PDE1B;TTC3;RAB24;AGAP2;PPP2R2A;GRIN1
633	Mouse Cortex Corticothalamic Neuron Markers PMID19013282	53/3928	0.0825465	0.250508	0	0	1.26437	3.15383	ACADVL;GSK3A;DAGLA;THRA;ATN1;UFSP1;PTBP1;RGS2;TUBB5;SESN1;PMPCA;RGS9;SRRM2;PRMT7;TIMM29;TUFM;BBS10;VGF;PTGES3L;ARHGEF2;SNRNP200;SRCAP;PDE1B;PNKP;MTMR4;WDR24;RAP1GAP;TMEM69;ATP5B;NXF1;EPB41L1;MGAT5B;STAT6;YKT6;ABCF1;KCNJ4;XBP1;GABBR1;SPAG7;LRRC24;BCL11B;AMFR;ST8SIA3;PLCL2;SCAF1;YIF1A;PRRC2A;GRIN1;SPATA2L;PER1;GNB2;IMPDH2;NIT2
634	Genes Up-Regulated In iSPNs Of HD Patients Vs Control PMID32681824	8/400	0.0833409	0.252131	0	0	1.82291	4.5296	PRRT1;RASD2;SUN2;VGF;PTGES3;SELENOW;QK;GRIN1
635	Genes Down-Regulated In Sodium Butyrate Treated STHdhQ111 Vs Control GSE129143	30/2056	0.0833635	0.252131	0	0	1.34779	3.34864	SRCAP;CASC3;MTMR4;PKD1;PTBP1;D5ERTD579E;MYO18A;TBC1D14;QK;STAT6;SPTAN1;MYH10;SRRM2;BRD2;MBTPS1;KDM4B;TIMM29;SETD1A;HINFP;ZBTB9;PER1;KANSL1;TTC3;UFC1;CHMP3;STRN;CDK12;ARHGEF2;SNRNP200;EIF4G2
636	Genes Changed In Microglial Cells Of HD Patients Vs Control PMID32681824	15/899	0.0834749	0.252131	0	0	1.52642	3.79043	BNIP3L;KDM4B;ARPP21;PTGES3;PLCL2;RYR3;RTN4;EIF1;PPP3CA;PER1;TUBA1A;SON;KANSL1;PHACTR1;CKB
637	Oligodendrocyte Gene Module From Cerebral Cortex PMID18849986	16/976	0.0850331	0.256238	0	0	1.5004	3.69805	SUN2;PAQR6;ARPP21;MYRF;CNP;YIF1A;CAMKK2;RHOBTB2;TUBA1A;SON;MYO18A;CHMP3;QK;MYH10;GPM6B;PICALM
638	Genes Changed In Nortriptyline Treated STHdhQ111 Vs Control GSE129143	7/335	0.0851016	0.256238	0	0	1.9038	4.69078	MBTPS1;SRCAP;CDK12;HNRNPA1;SPTAN1;MYH10;PKD1
639	Activity-dependent Synaptic AMPA Receptor Removal CHDI115	1992-03-01	0.0853795	0.256272	0	0	2.98907	7.35505	PPP3CA;PPP1R1A;GRIN1
640	Bcl11b Regulated Genes In Mouse Striatal Cells GSE31096	1992-03-01	0.0853795	0.256272	0	0	2.98907	7.35505	RGS4;VGF;ARPP21
641	Genes Down-Regulated In Human Granule Cells Vs Basket Cells GSE101912	12/683	0.0856097	0.256562	0	0	1.604	3.94255	RGS4;DAGLA;MYRF;CNP;TTYH1;MGAT5B;PPP1R1B;FUZ;MTMR4;RABAC1;MYH10;SMIM12
642	Genes Changed By HSP90 Inhibitor In Quadriceps Of WT Mice GSE95602	4/148	0.086196	0.257374	0	0	2.46745	6.04803	PTBP1;MGAT5B;PTGES3;TCTE2
643	Down-regulated Insoluble Proteins In Striatum Of 8 Wk R6/2 Mice PXD004973	2024-01-08	0.0865491	0.257374	0	0	12.6071	30.8502	RASGRP2
644	Markers Absent From Pvalb Cpne5 GABAergic Neurons PMID26727548	2024-01-08	0.0865491	0.257374	0	0	12.6071	30.8502	RGS4
645	Up-regulated Proteins In Cortex Of 10 Mon HD Q175 Mice Vs Q20 PXD005485	2024-01-08	0.0865491	0.257374	0	0	12.6071	30.8502	EWSR1
646	Differently Enriched Cas9 Binding Sites In dCas9-Tet1/sgRNA Infected Vs Untreated iPSCs GSE102655	9/472	0.0865506	0.257374	0	0	1.73794	4.25279	PIAS4;PPP3CA;VGF;PDE1B;TTC3;RAB24;AGAP2;PPP2R2A;GRIN1
647	Differentially Expressed Proteins In Cerebrospinal Fluid Of 5 Wk R6/2 Mice PXD004973	1993-03-01	0.0875282	0.259879	0	0	2.95571	7.19949	ATP5MD;SPTAN1;EIF1
648	Genes Enriched In Microglia Vs Astrocytes, Oligodendrocytes Or Neurons PMID24316888	4/149	0.0878346	0.260386	0	0	2.4503	5.95987	EGR1;DAGLA;USP2;CKB
649	Genes Up-Regulated In Control iPSCs After 100 D Of Differentiation GSE109534	61/4616	0.0880313	0.260567	0	0	1.24283	3.02016	DAGLA;THRA;ATN1;CWC25;SLC4A4;PKD1;RYR3;RGS4;RGS2;TUBA1A;QK;PHACTR1;SPTAN1;RGS9;LZTS3;BRD2;BNIP3L;SUN2;PAQR6;DUSP1;AFAP1;SHISA7;MSL1;NPAS4;STX1B;SNORC;ACOX1;MALAT1;SEC22A;KMT2E;TTYH1;PDE1B;AGAP2;MTMR4;RAP1GAP;RHOBTB2;TSPAN31;RASD2;FAM160B2;EPB41L1;MGAT5B;D5ERTD579E;RAB24;MIR124A-1HG;GPM6B;PRRT1;KCNJ4;GABBR1;MPP3;LRRC24;BCL11B;ARPP21;AMFR;PLCL2;EIF1;GRIN1;PER1;AJM1;PDE10A;TTC3;PICALM
650	CA1 Pyramidal Neuron-Enriched Genes PMID25700174	8/406	0.0889391	0.262849	0	0	1.79487	4.34324	GABBR1;AJM1;DAGLA;PDE10A;ST8SIA3;YWHAZ;LZTS3;TRAIP
651	Genes Up-Regulated In Expression In SA01 Line NSCs Vs ESCs GSE34201	54/4033	0.0891252	0.262995	0	0	1.25363	3.03093	H2AX;DAGLA;THRA;ATN1;SLC4A4;UFSP1;PKD1;RYR3;ELK3;RGS4;TUBA1A;SESN1;CFL1;ARL6IP4;QK;SPTAN1;SUN2;SSR2;AFAP1;DYRK1B;YWHAZ;MYL6;VGF;CHMP3;ARHGEF2;SNRNP200;KMT2E;CNP;TTYH1;RBM4B;MTMR4;FAAP20;AURKB;RHOBTB2;TSPAN31;NXF1;CHRAC1;EPB41L1;RAB24;CKB;RABAC1;MYH10;GPM6B;KCNJ4;MBTPS1;AMFR;PCIF1;ELP5;EIF1;PDE10A;GNB2;TTC3;CDK10;PICALM
652	Differentially Expressed Proteins In iPSCs From HD Patient And Controls PMID30713489	1994-03-01	0.0896996	0.263476	0	0	2.92308	7.04838	H2AX;HNRNPL;PTGES3
653	Genes Up-Regulated In Expression In HSALR 20B Myotonic Dystrophy Mice Treated With ASO 445236 Vs WT Mice GSE38962	1994-03-01	0.0896996	0.263476	0	0	2.92308	7.04838	NEU2;PER1;DYRK1B
654	Markers Of Principal Sensory Nucleus Of Trigeminal Nerve In Pontine Tegmentum PMID22996553	1994-03-01	0.0896996	0.263476	0	0	2.92308	7.04838	ARPP21;BCL11B;DUS1L
655	Genes Changed In WT Treated With PLX3397 Vs Control GSE136158	41/2962	0.0902598	0.264716	0	0	1.28569	3.09217	KMT2E;RPL31;PNKP;RASGRP2;SLC4A4;RAP1GAP;NEU2;ATP5B;DBP;ARL5C;CFL1;RAB24;QK;CKB;RABAC1;ABCF1;PRRT1;PIAS4;KCNJ4;EGR1;MPP3;SPAG7;PLCL2;ELP5;YIF1A;EIF1;GRIN1;TUFM;SPATA2L;CTDNEP1;PER1;MYL6;SON;PPP1R1A;VGF;GNB2;PPP1R1B;UFC1;SELENOW;DUS1L;NIT2
656	Differentially Expressed Insoluble Proteins In Cerebellum Of 12 Wk R6/2 Mice PXD004973	1945-02-01	0.0910707	0.266687	0	0	4.11555	9.86134	TUBB5;CKB
657	Genes Up-Regulated In Expression In Cerebellum Of 24 Mon Ataxin-2 KO Spinocerebellar Ataxia 2 Mice GSE55177	7/341	0.0913669	0.266741	0	0	1.86902	4.47232	RBM39;ARPP21;KANSL1;EPB41L1;1500011B03RIK;TTC3;RTN4
658	Up-regulated Insoluble Proteins In Cerebral Cortex Of 12 Wk R6/2 Mice PXD004973	7/341	0.0913669	0.266741	0	0	1.86902	4.47232	HNRNPL;ATP5B;GNB2;CFL1;MYO18A;CKB;YWHAZ
659	Genes Changed In HDACi 4B Treated Vs Untreated Friedreich Ataxia Carrier Blood Cells GSE30933	29/1999	0.0927208	0.270224	0	0	1.33727	3.18024	ACADVL;THRA;RAP1GAP;FAM160B2;TUBA1A;AP1G2;RAB24;MYO18A;QK;PHACTR1;CKB;RABAC1;MYH10;LZTS3;SRRM2;PRRT1;EGR1;GABBR1;SPAG7;BCL11B;DUSP1;DYRK1B;CTDNEP1;LRG1;SON;ACOX1;TTC3;UFC1;SNRNP200
660	Genes Changed In Pizotifen Treated STHdhQ111 Vs Control GSE129143	28/1920	0.0929455	0.270224	0	0	1.34342	3.19161	ACADVL;MYRF;THRA;RAP1GAP;EPB41L1;SESN1;MYO18A;TBC1D14;POC1B;CKB;SPTAN1;BNIP3L;MBTPS1;XBP1;DUSP1;PTGES3;PCIF1;AFAP1;DYRK1B;ATP2B1;ELP5;EIF1;TRAIP;MSL1;NCL;TTC3;CDK2AP1;MALAT1
661	Friedreich Ataxia Markers In Human Blood GSE30933	14/840	0.0929817	0.270224	0	0	1.52213	3.6156	H2AX;EGR1;DAGLA;DUSP1;PTGES3;AMFR;MTMR4;AURKB;MRPL11;CAMKK2;POC1B;QK;PHACTR1;SMIM12
662	Genes Up-Regulated In Expression In Forebrain Of 4 Wk SCA1 Spinocerebellar Ataxia 1 Mice GSE2867	5/213	0.0931816	0.270396	0	0	2.138	5.07392	SRRM2;GABBR1;TUBA1A;ATN1;TCTE2
663	Expression In Quadriceps Muscle Of HSALR 20B Myotonic Dystrophy Mice (MOE430A Array) GSE14691	19/1218	0.0935046	0.270924	0	0	1.42896	3.38627	BNIP3L;XBP1;GABBR1;SPAG7;ARPP21;DUSP1;RASGRP2;ARPP19;ELK3;RHOBTB2;NEU2;LRG1;SON;PPP1R1A;KANSL1;ACOX1;SESN1;HNRNPA1;SPTAN1
664	Cortex RNA M45 Module (Darkorange2) PMID26900923	1996-03-01	0.0941096	0.271857	0	0	2.85992	6.75884	QK;SLC4A4;GPM6B
665	Ribosome Gene Module From Human Brain PMID20616000	1996-03-01	0.0941096	0.271857	0	0	2.85992	6.75884	SSR2;IMPDH2;HNRNPA1
666	Down-regulated Proteins In Cerebellum Of 10 Mon HD Q175 Mice Vs Q20 PXD005526	1946-02-01	0.0945308	0.272663	0	0	4.02181	9.48676	CAMKK2;GRIN1
667	Genes Up-Regulated In OPCs Of HD Patients Vs Control PMID32681824	8/414	0.0967362	0.2768	0	0	1.75878	4.1081	SRRM2;BNIP3L;KDM4B;ARPP21;KANSL1;PTGES3;QK;PKD1
668	Young Astrocyte-Enriched Genes In Mouse Cortex PMID23954174	7/346	0.0967815	0.2768	0	0	1.84098	4.29924	GABBR1;LRRC24;1500011B03RIK;MGAT5B;SELENOW;FUZ;WDR24
669	Genes Down-Regulated In Expression In Caudate Nucleus Of 18 Mon HdhQ150 HD Mice GSE32417	2024-01-09	0.0968295	0.2768	0	0	11.0307	25.7545	PDE10A
670	Genes Down-Regulated In Influence Of TP-10 On Striatal Expression In WT Mice GSE40377	2024-01-09	0.0968295	0.2768	0	0	11.0307	25.7545	CAMKK2
671	Genes Up-Regulated In NLS144 Changed Genes In Cerebellum Of 10 Mon S46 HD Mice GSE3248	2024-01-09	0.0968295	0.2768	0	0	11.0307	25.7545	RYR3
672	Ubiquitinated Insoluble Proteins In The Brains Of WT Mice PMID31138642	2024-01-09	0.0968295	0.2768	0	0	11.0307	25.7545	YWHAZ
673	Genes Up-Regulated In Expression In Quadriceps Muscle Of HSALR 41 Myotonic Dystrophy Mice (MOE430A Array) GSE14691	7/347	0.0978854	0.277724	0	0	1.83547	4.26555	AHCYL1;ARPP21;DNMT3A;CHMP3;HNRNPA1;ARPP19;YWHAZ
674	Down-regulated Genes In Cerebellum Of 3 Wk ATXN2Q127 Mice E-MTAB-6293	1947-02-01	0.0980283	0.277724	0	0	3.93224	9.13262	DAGLA;RHOBTB2
675	Genes Down-Regulated In Expression In Mesencephalon Of 24 Mon Ataxin-2 KO Spinocerebellar Ataxia 2 Mice GSE55177	1947-02-01	0.0980283	0.277724	0	0	3.93224	9.13262	1500011B03RIK;CAMKK2
676	Genes Up-Regulated In OPCs Of zQ175DN Vs WT PMID32681824	1947-02-01	0.0980283	0.277724	0	0	3.93224	9.13262	PHACTR1;RYR3
677	Markers Of Facial Motor Nucleus In Pontine Tegmentum PMID22996553	1947-02-01	0.0980283	0.277724	0	0	3.93224	9.13262	MPP3;RHOBTB2
678	White Matter Coexpressed Gene Module PMID17101986	1947-02-01	0.0980283	0.277724	0	0	3.93224	9.13262	CNP;MYRF
679	Genes Down-Regulated In Cysteamine Treated STHdhQ111 Vs Control GSE129143	9/485	0.0981648	0.277724	0	0	1.68934	3.92114	MBTPS1;SRCAP;D5ERTD579E;TBC1D14;STRN;CDK12;SNRNP200;SPTAN1;PKD1
680	Genes Changed In Sst/Npy-expressing Interneurons Of R6/2 Vs WT PMID32681824	10/556	0.0983801	0.277924	0	0	1.63804	3.79849	PPP3CA;PDE10A;BCL11B;KANSL1;PLCL2;QK;CKB;ATP2B1;RAP1GAP;CAMKK2
681	Genes Up-Regulated By HSP90 Inhibitor In Quadriceps Of WT Mice GSE95602	1998-03-01	0.0986073	0.278136	0	0	2.79943	6.48519	PTBP1;MGAT5B;PTGES3
682	Genes Down-Regulated In PC12 Htt-Q74 Vs PC12 Htt-Q23 Upon 48 H Of Induction PMID28499347	8/416	0.0987446	0.278136	0	0	1.74998	4.05158	RGS4;RASD2;THRA;DUSP1;FAM83D;AURKB;TUFM;CLK2
683	Genes Up-Regulated In Myotonic Dystrophy 2 Markers In Human Quadriceps Muscles GSE47968	16/1000	0.0997141	0.280455	0	0	1.46194	3.37042	KMT2E;EGR1;LRRC24;SRCAP;ARPP21;AFAP1;PKD1;HINFP;RGS2;D5ERTD579E;PPP1R1B;STRN;CDK12;ARHGEF2;SPTAN1;PICALM
684	Genes Up-Regulated In Genes Changed In HDACi 4B Treated Vs Untreated Friedreich Ataxia Carrier Blood Cells GSE30933	18/1154	0.100806	0.282228	0	0	1.42675	3.27376	SRRM2;PRRT1;GABBR1;ACADVL;BCL11B;THRA;RAP1GAP;FAM160B2;LRG1;AP1G2;TTC3;RAB24;MYO18A;CKB;RABAC1;SNRNP200;MYH10;LZTS3
685	Genes Changed In Migrating Neuroblasts Of zQ175DN Vs WT PMID32681824	1999-03-01	0.100888	0.282228	0	0	2.77013	6.35396	PHACTR1;CKB;GPM6B
686	Cortex RNA M20 Module (Royalblue) PMID26900923	6/283	0.100932	0.282228	0	0	1.92849	4.42262	BRD2;PAQR6;PHF12;ADSSL1;WDR24;FAAP20
687	Down-regulated Genes In Hypothalamus/Thalamus Of HD Q175 Mice PMID26900923	6/283	0.100932	0.282228	0	0	1.92849	4.42262	GABBR1;AHCYL1;TTYH1;DUSP1;QK;FAM83D
688	Up-regulated Proteins In The Striatum Of R6/2 Vs WT PXD008099	4/157	0.101477	0.282754	0	0	2.32124	5.31081	THTPA;PTBP1;ACADVL;TIMM29
689	Genes Down-Regulated In Genes Changed In HDACi 9B Treated Vs Untreated Friedreich Ataxia Carrier Blood Cells GSE30933	1948-02-01	0.101562	0.282754	0	0	3.84656	8.79742	SON;DUSP1
690	Genes Up-Regulated In HDACi 106 Changed Genes In Heart Of WT Mice GSE10745	1948-02-01	0.101562	0.282754	0	0	3.84656	8.79742	SRRM2;PRRC2A
691	Genes Up-Regulated In Striatal Cholinergic Interneurons Of zQ175DN Vs HdhQ20 PMID32681824	5/220	0.103251	0.287041	0	0	2.06765	4.6948	ATP5B;CFL1;YWHAZ;RTN4;EIF4G2
692	Genes Down-Regulated In Expression In Retina Of 9 Wk R7E Spinocerebellar Ataxia 7 Mice GSE3634	6/285	0.103478	0.287255	0	0	1.91447	4.34278	RGS4;BNIP3L;RGS2;PRMT7;TUBB5;DNMT3A
693	Insoluble Proteins Decreased In Brain Of 8 Wk R6/2 Mice Vs WT PMID29166617	1949-02-01	0.10513	0.291422	0	0	3.76453	8.4798	PPP3CA;MYH10
694	Genes Up-Regulated In Friedreich Ataxia iPSCs Expression Vs Mel1 P52 Cell Line GSE22651	28/1947	0.105442	0.291865	0	0	1.32252	2.97512	H2AX;TTYH1;PDE1B;PKD1;AURKB;RGS4;TUBB5;AP1G2;EPB41L1;TBC1D14;ATXN7L3;SRRM2;SUN2;MBTPS1;PAQR6;GABBR1;SETD1A;ATP2B1;PRRC2A;PPP1R1A;TMEM54;KANSL1;EWSR1;PPP1R1B;TTC3;ADSSL1;UFC1;ARHGEF2
695	Differentially Expressed Insoluble Proteins In Hippocampus Of 12 Wk R6/2 Mice PXD004973	4/160	0.106832	0.293205	0	0	2.27625	5.09084	PPP3CA;AGAP2;SLC4A4;PRRC2A
696	Differentially Expressed Genes In Corpus Callosum Of BN, BACHD And WT Mice PMID31015293	7/355	0.106966	0.293205	0	0	1.79254	4.00676	STX1B;DAGLA;AGAP2;MIR124A-1HG;SPTAN1;GRIN1;PICALM
697	Genes Down-Regulated In HD Grade 2 Markers In Human Frontal Lobe (HG-U133B) GSE3790	2024-01-10	0.106995	0.293205	0	0	9.80456	21.913	EGR1
698	Genes Up-Regulated In Expression In Cic Mutant Spinocerebellar Ataxia 1 Mice GSE32051	2024-01-10	0.106995	0.293205	0	0	9.80456	21.913	NR1D1
699	Interstrand Crosslinking Step 2: FA Core Complex CHDI110	2024-01-10	0.106995	0.293205	0	0	9.80456	21.913	FAAP20
700	Transcription Factors Encoding Genes Enriched In Myelinating Oligodendrocytes PMID25186741	2024-01-10	0.106995	0.293205	0	0	9.80456	21.913	MYRF
701	Transcription Factors Encoding Genes Enriched In Newly Formed Oligodendrocytes PMID25186741	2024-01-10	0.106995	0.293205	0	0	9.80456	21.913	MYRF
702	Expression In Retina Of 9 Wk R7E Spinocerebellar Ataxia 7 Mice GSE3634	10/566	0.107236	0.293447	0	0	1.60775	3.58965	RGS4;BNIP3L;XBP1;RGS2;PRMT7;TUBB5;PPP1R1B;DNMT3A;CKB;FAAP20
703	Genes Changed In Cerebellum Of ATXN1[82Q]V591A;S602D Vs WT Mice GSE108255	40/2928	0.108603	0.296276	0	0	1.26428	2.80678	H2AX;KMT2E;AHCYL1;DAGLA;RPL31;PDE1B;ATN1;FAAP20;PKD1;RYR3;RHOBTB2;RASD2;PPP3CA;MGAT5B;CFL1;MYO18A;POC1B;STAT6;FAM83D;SPTAN1;GPM6B;LZTS3;GABBR1;PRMT7;BCL11B;PLCL2;DYRK1B;SCAF1;ZFP607B;SHISA7;PRRC2A;BBS10;VGF;NCL;PPP1R1B;SELENOW;CDK10;CDK2AP1;ARHGEF2;EIF4G2
704	Up-regulated Genes In Cerebellum Of ATXN1[82Q]V591A;S602D Vs WT Mice GSE108255	40/2928	0.108603	0.296276	0	0	1.26428	2.80678	H2AX;KMT2E;AHCYL1;DAGLA;RPL31;PDE1B;ATN1;FAAP20;PKD1;RYR3;RHOBTB2;RASD2;PPP3CA;MGAT5B;CFL1;MYO18A;POC1B;STAT6;FAM83D;SPTAN1;GPM6B;LZTS3;GABBR1;PRMT7;BCL11B;PLCL2;DYRK1B;SCAF1;ZFP607B;SHISA7;PRRC2A;BBS10;VGF;NCL;PPP1R1B;SELENOW;CDK10;CDK2AP1;ARHGEF2;EIF4G2
705	Down-regulated Proteins In Cerebrospinal Fluid Of 5 Wk R6/2 Mice PXD004973	1950-02-01	0.108732	0.296276	0	0	3.68591	8.17855	SPTAN1;EIF1
706	Genes Up-Regulated In Influence Of Hdac4 Reduction On Expression In 9 Wk R6/2 HD Mice GSE38218	8/426	0.109139	0.296962	0	0	1.70723	3.78175	NEU2;STX1B;TUBB5;EPB41L1;CFL1;NR1D1;YIF1A;ABCF1
707	Genes Changed In Sst/Npy-expressing Interneurons Of zQ175DN Vs WT PMID32681824	13/789	0.109774	0.298188	0	0	1.50133	3.31694	SRRM2;DAGLA;PLCL2;AFAP1;CAMKK2;PPP3CA;SON;KANSL1;EPB41L1;TTC3;PHACTR1;SPTAN1;RGS9
708	Expression In The Heart Of Mbnl1 KO Myotonic Dystrophy Mice GSE39911	6/290	0.109987	0.298188	0	0	1.88028	4.15052	SUN2;LRRC24;DBP;PDE1B;MYO18A;MYH10
709	Expression In Skeletal Muscle Of HSALR 20B Myotonic Dystrophy Mice GSE24920	57/4348	0.110089	0.298188	0	0	1.22431	2.70139	H2AX;GSK3A;RPL31;SETD6;PPP2R2A;CWC25;SLC4A4;UFSP1;THTPA;TUBA1A;SESN1;PIAS4;BNIP3L;PRMT7;TIMM29;DNMT3A;AFAP1;YWHAZ;MSL1;MYL6;EWSR1;NCL;ADSSL1;SELENOW;SEC22A;TTYH1;MTMR4;ARPP19;RTN4;RHOBTB2;TSPAN31;NEU2;RASD2;MGAT5B;TBC1D14;HNRNPA1;MYH10;GPM6B;ABCF1;RBM39;XBP1;GABBR1;LRRC24;ARPP21;1500011B03RIK;YIF1A;EIF1;CLK2;PDE10A;PPP1R1A;KANSL1;TTC3;CDK10;CDK2AP1;STRN;EIF4G2;PICALM
710	Genes Down-Regulated In Macrophages Vs Monocytes PMID28671693	8/427	0.11021	0.298188	0	0	1.70307	3.75589	EGR1;RGS2;DUSP1;PHACTR1;NR1D1;ATP2B1;RASGRP2;EIF1
711	Genes Changed In Meclizine Treated STHdhQ111 Vs Control GSE129143	42/3099	0.111137	0.299449	0	0	1.25513	2.7575	H2AX;KMT2E;ACADVL;CNP;THRA;AGAP2;ATN1;MTMR4;PKD1;RTN4;AURKB;ELK3;RHOBTB2;RGS4;TUBA1A;CHRAC1;TUBB5;SESN1;D5ERTD579E;MYO18A;TBC1D14;PMPCA;FAM83D;ATXN7L3;SPTAN1;MYH10;GPM6B;LZTS3;EGR1;RBM39;XBP1;PRMT7;PTGES3;SCAF1;EIF1;PRRC2A;MSL1;PER1;SLC25A39;NCL;CDK2AP1;ARHGEF2
712	Genes Changed In Astrocytes Of HD Patients Vs Control PMID32681824	33/2362	0.111158	0.299449	0	0	1.28748	2.82833	KMT2E;ACADVL;AHCYL1;MYRF;TTYH1;SLC4A4;PKD1;RYR3;RTN4;PPP3CA;EPB41L1;PHACTR1;CKB;SPTAN1;RGS9;GPM6B;GM6121;SRRM2;BNIP3L;RBM39;GABBR1;KDM4B;ARPP21;PTGES3;DNMT3A;ATP2B1;ZFP607B;EIF1;SON;PDE10A;KANSL1;PPP1R1B;TTC3
713	Expression In PC12 Cells With nonSUMOylatable AR112Q (KRKR) Upon Ligand Stimulation GSE50383	6/291	0.111314	0.299449	0	0	1.87359	4.11328	RGS4;KDM4B;PDE10A;DUSP1;SESN1;SCRIB
714	Up-regulated Genes In Cerebellum Of HD Q175 Mice PMID26900923	18/1171	0.111383	0.299449	0	0	1.40443	3.08241	ARPP21;PNKP;AMFR;ST8SIA3;AFAP1;FUZ;ATP2B1;WDR24;RYR3;ELK3;ATP5B;PDE10A;KANSL1;EWSR1;CDK10;PHACTR1;ATXN7L3;RGS9
715	Genes Changed In Non-Induced PC12 Cells Vs Induced Q74 PC12 Cells Both Treated With Vehicle GSE119557	30/2120	0.111455	0.299449	0	0	1.3018	2.85633	ACADVL;GSK3A;SETD6;WDR24;RYR3;ELK3;MRPL11;TSPAN31;RASD2;RGS2;STAT6;HNRNPA1;RGS9;BRD2;MBTPS1;XBP1;LRRC24;DUSP1;USP2;DNMT3A;DYRK1B;SCRIB;ZFP607B;CTDNEP1;PDE10A;TMEM54;VGF;IMPDH2;NIT2;SEC22A
716	Influence Of Hsp90 Inhibitor On Expression In R6/2 HD Mice GSE29681	11/644	0.112047	0.300305	0	0	1.5544	3.40233	PER1;XBP1;RGS2;ARPP21;USP2;DNMT3A;STAT6;MALAT1;MYH10;CAMKK2;MSL1
717	PD Up-Regulated Genes In Human Prefrontal Cortex PMID29375298	14/867	0.112141	0.300305	0	0	1.47185	3.22041	ACADVL;SCRIB;FAAP20;PER1;PTBP1;NXF1;SLC25A39;TMEM54;GNB2;RAB24;ARL6IP4;CDK10;CDK2AP1;YKT6
718	Genes Up-Regulated In Expression In SA01 Vs VUB03 hESCs GSE7179	4/163	0.112311	0.300305	0	0	2.23296	4.88232	BNIP3L;RPL31;STRN;ELP5
719	Top Neuron-Specific Genes In Humans And Mice PMID29892006	16/1019	0.1124	0.300305	0	0	1.43279	3.13165	BCL11B;ARPP21;PDE1B;ST8SIA3;ATP2B1;RYR3;GRIN1;SPATA2L;RGS4;NPAS4;RASD2;STX1B;PPP3CA;PDE10A;VGF;TTC3
720	Genes Up-Regulated In Ciliated Ependymal Cells Of HD Patients Vs Control PMID32681824	22/1485	0.112743	0.300711	0	0	1.35649	2.96075	SRRM2;PIAS4;BRD2;BNIP3L;GABBR1;KDM4B;TTYH1;PTGES3;DNMT3A;ATN1;CWC25;CASC3;PKD1;KANSL1;SESN1;NCL;D5ERTD579E;TTC3;MYO18A;ARL6IP4;QK;SMIM12
721	Definite Neuron-Enriched Genes PMID18171944	7/360	0.112864	0.300711	0	0	1.76669	3.85416	RGS4;NPAS4;PDE10A;BCL11B;ARPP21;VGF;GRIN1
722	Genes Down-Regulated In HD Markers In Mouse STHdh Cells GSE11358	56/4273	0.113373	0.301648	0	0	1.22251	2.66148	H2AX;ACADVL;GSK3A;AHCYL1;SETD6;PPP2R2A;UFSP1;ELK3;PTBP1;TUBA1A;TUBB5;DBP;CFL1;QK;PMPCA;BRD2;GM6142;SUN2;YWHAZ;TUFM;MSL1;CTDNEP1;MYL6;ACOX1;NCL;PTGES3L;SRSF3;CHMP3;ARHGEF2;CNP;TTYH1;PDE1B;MTMR4;RTN4;AURKB;RASD2;ATP5B;FAM160B2;RAB24;CKB;FAM83D;HNRNPA1;ABCF1;PTGES3;AMFR;NR1D1;ELP5;EIF1;HNRNPL;PDE10A;SLC25A39;IMPDH2;CDK2AP1;NIT2;EIF4G2;PICALM
723	HD Grade 4 Markers In Human Caudate Nucleus (HG-U133B) GSE3790	12/720	0.114047	0.302917	0	0	1.51723	3.29412	PRRT1;RASD2;STX1B;SON;BCL11B;KANSL1;EWSR1;AGAP2;POC1B;QK;SHISA7;GM6121
724	Genes Up-Regulated In HD Vs Control iPSCs After 60 D Of Differentiation GSE109534	4/164	0.114165	0.302917	0	0	2.21889	4.81523	DBP;IMPDH2;NR1D1;EIF1
725	Genes Down-Regulated In Friedreich Ataxia Markers In Blood Of Asymptomatic Genetic Carriers GSE30933	6/294	0.115343	0.305618	0	0	1.85379	4.0039	H2AX;PTGES3;CDK12;SMIM12;AURKB;MRPL11
726	Down-regulated Soluble Proteins In Cerebellum Of 5 Wk R6/2 Mice PXD004973	1952-02-01	0.116032	0.307022	0	0	3.53812	7.6207	ARPP21;ST8SIA3
727	Genes Up-Regulated In iSPNs Of 3 Mon HdhQ50 Vs HdhQ20 PMID32681824	2024-01-11	0.117046	0.30843	0	0	8.82366	18.9284	NR1D1
728	Interstrand Crosslinking Step 2: Fanconi Anemia Signalling Of Crosslink Damage (FA Auxiliary Proteins) CHDI110	2024-01-11	0.117046	0.30843	0	0	8.82366	18.9284	H2AX
729	PLC Pericyte Lineage Cell Markers PMID30078729	2024-01-11	0.117046	0.30843	0	0	8.82366	18.9284	RGS4
730	Genes Down-Regulated In Cerebellum Atxn1[82Q]CaLoxM120A Mice Compared To Atxn1[82Q] KI Mice GSE114815	27/1894	0.119167	0.31347	0	0	1.30798	2.78238	ATP5MD;ACADVL;RPL31;RBM4B;CWC25;CASC3;ARPP19;RYR3;RGS4;RASD2;MGAT5B;RAB24;ARL6IP4;QK;RNF151;MIR124A-1HG;FAM83D;SRRM2;LRRC24;ARPP21;AFAP1;NPAS4;MYL6;PPP1R1A;TTC3;ADSSL1;PICALM
731	Genes Changed In HDACi 4B Treated Vs Untreated Healthy Donor Blood Cells GSE30933	20/1339	0.119331	0.31347	0	0	1.36511	2.90203	GABBR1;SPAG7;PLCL2;RBM4B;FAAP20;RGS2;TUBA1A;LRG1;ACOX1;TTC3;RAB24;UFC1;CHMP3;QK;PHACTR1;CKB;RABAC1;MYH10;SMIM12;LZTS3
732	Genes Up-Regulated In Expression In PC12 Cells With AR112Q Upon Ligand Stimulation GSE50383	1953-02-01	0.119728	0.31347	0	0	3.46857	7.36214	KDM4B;DAGLA
733	Hdac5 Interactome In Whole Brain Of Q20 And Q140 HD Mice PMID31040226	1953-02-01	0.119728	0.31347	0	0	3.46857	7.36214	PPP2R2A;SPTAN1
734	Genes Down-Regulated In NPCs After HTT Knock Down GSE118088	9/507	0.119775	0.31347	0	0	1.61287	3.42274	PPP1R1A;TTYH1;PDE1B;DUSP1;PLCL2;CKB;RGS9;YWHAZ;RYR3
735	Genes Down-Regulated In Friedreich Ataxia iPSCs Expression Vs NuFF Cell Line GSE22651	63/4891	0.122597	0.320419	0	0	1.20396	2.52694	H2AX;RYR3;TOMM22;PTBP1;TUBA1A;TUBB5;AP1G2;CFL1;ARL6IP4;PMPCA;LZTS3;SSR2;DNMT3A;SCRIB;YWHAZ;TRAIP;TUFM;VGF;EWSR1;NCL;ADSSL1;SELENOW;SRSF3;TTYH1;PNKP;RBM4B;RASGRP2;ARPP19;RAP1GAP;AURKB;MRPL11;RASD2;ATP5B;MGAT5B;RAB24;POC1B;CKB;FAM83D;HNRNPA1;MYH10;GPM6B;ABCF1;KCNJ4;GABBR1;BCL11B;ARPP21;PTGES3;ELP5;HINFP;GRIN1;CLK2;SPATA2L;HNRNPL;ZBTB9;LRG1;SON;SLC25A39;PPP1R1A;KANSL1;PPP1R1B;STRN;CDK12;EIF4G2
736	Genes Down-Regulated In iSPNs Of 3 Mon HdhQ111 Vs HdhQ20 PMID32681824	1954-02-01	0.123453	0.322219	0	0	3.40169	7.11598	UFSP1;SPTAN1
737	Constitutive And Regulated NMDA Receptor Trafficking In HD CHDI117	3/109	0.124809	0.324615	0	0	2.50752	5.21809	PPP3CA;PPP1R1B;GRIN1
738	Insoluble Proteins Enriched In Cerebellum Of 12 Wk R6/2 Mice Vs WT PMID29166617	3/109	0.124809	0.324615	0	0	2.50752	5.21809	ATP5B;TUBB5;YWHAZ
739	Mouse Cortex Cort Interneuron Markers PMID19013282	31/2228	0.124878	0.324615	0	0	1.2785	2.65981	KMT2E;GSK3A;THRA;ATN1;CWC25;SLC4A4;RAP1GAP;TMEM69;PTBP1;RGS2;CFL1;TBC1D14;PMPCA;ABCF1;PIAS4;XBP1;PRMT7;LRRC24;1500011B03RIK;DYRK1B;SCRIB;YWHAZ;PRRC2A;TUFM;SPATA2L;BBS10;AJM1;IMPDH2;TTC3;PTGES3L;SNRNP200
740	Genes Up-Regulated In Striatal Cholinergic Interneurons Of HdhQ170 Vs HdhQ20 PMID32681824	6/302	0.126441	0.328233	0	0	1.80294	3.72845	ATP5B;GSK3A;1500011B03RIK;PTGES3;CFL1;SELENOW
741	CA1 Overexpressed Genes Compared To CA3 Ginsberg PMID15861457	2024-01-12	0.126985	0.329144	0	0	8.0211	16.5531	GRIN1
742	Insoluble Proteins Enriched In Striatum Of 5 Wk R6/2 Mice Vs WT PMID29166617	1955-02-01	0.127206	0.329144	0	0	3.33734	6.88143	HNRNPA1;SCAF1
743	Genes Up-Regulated In Corpus Callosum Of BN Vs BACHD Mice PMID31015293	3/110	0.127305	0.329144	0	0	2.48396	5.11986	QK;STRN;PICALM
744	Genes Down-Regulated In Expression In Ctip2 Null Vs WT Mouse Striatum GSE9330	7/372	0.127704	0.329289	0	0	1.70755	3.51421	DBP;PDE10A;BCL11B;ARPP21;PPP1R1B;RASGRP2;TOMM22
745	Up-regulated Proteins In Cerebrospinal Fluid Of 8 Wk R6/2 Mice PXD004973	7/372	0.127704	0.329289	0	0	1.70755	3.51421	RBM39;SPAG7;LRG1;PPP1R1A;TTYH1;PPP1R1B;YKT6
746	Genes Down-Regulated In Friedreich Ataxia iPSCs Expression Vs SC30 Cell Line GSE22651	61/4739	0.129278	0.332061	0	0	1.20037	2.45571	H2AX;RYR3;TOMM22;PPP3CA;PTBP1;RGS2;DBP;AP1G2;QK;PHACTR1;SMIM12;PRMT7;SSR2;DNMT3A;SCRIB;YWHAZ;TRAIP;EWSR1;NCL;ADSSL1;SELENOW;SRSF3;ATP5MD;TTYH1;PNKP;RBM4B;RASGRP2;ARPP19;RAP1GAP;AURKB;MRPL11;TMEM69;RASD2;MGAT5B;D5ERTD579E;RAB24;POC1B;CKB;FAM83D;HNRNPA1;MYH10;GPM6B;RBM39;GABBR1;BCL11B;ARPP21;PTGES3;PLCL2;ATP2B1;ELP5;HINFP;GRIN1;CLK2;SPATA2L;HNRNPL;ZBTB9;PPP1R1A;KANSL1;PPP1R1B;STRN;EIF4G2
747	Genes Down-Regulated In Nortriptyline Treated STHdhQ111 Vs Control GSE129143	6/304	0.129294	0.332061	0	0	1.79066	3.66309	MBTPS1;SRCAP;CDK12;SPTAN1;MYH10;PKD1
748	Genes Changed In Corpus Callosum Of BN Vs BACHD Mice PMID31015293	8/444	0.129298	0.332061	0	0	1.63523	3.34507	STX1B;DAGLA;QK;STRN;MIR124A-1HG;SPTAN1;GRIN1;PICALM
749	Genes Up-Regulated In Human Asymptomatic HD BA9 Vs Control GSE129473	3/111	0.12982	0.332956	0	0	2.46084	5.02406	NPAS4;RGS2;MYL6
750	Genes Up-Regulated In Pons Of 28 Week WT Mice Vs Atxn 1 154Q/2Q Mice Both Treated With Vehicle GSE114674	27/1915	0.130673	0.33416	0	0	1.29192	2.62912	AHCYL1;MYRF;TTYH1;SLC4A4;ARPP19;UFSP1;RTN4;NEU2;RGS4;DBP;EPB41L1;QK;CKB;FAM83D;GPM6B;ABCF1;EGR1;BNIP3L;PAQR6;DUSP1;PTGES3;STX1B;LRG1;PPP1R1B;CDK2AP1;EIF4G2;PICALM
751	Genes Down-Regulated In Expression In SA01 Vs VUB03 NPCs GSE7178	1956-02-01	0.130985	0.33416	0	0	3.27537	6.65775	KDM4B;ELP5
752	HD Grade 2 Markers In Human Cerebellum (HG-U133A) GSE3790	1956-02-01	0.130985	0.33416	0	0	3.27537	6.65775	PDE10A;RYR3
753	Synaptic Vesicle Fusion And Recycling In Nerve Terminals In HD CHDI118	1956-02-01	0.130985	0.33416	0	0	3.27537	6.65775	PPP3CA;PICALM
754	Genes Down-Regulated In PC12 Htt-Q74 Vs PC12 Htt-Q23 Upon 72 H Of Induction PMID28499347	7/375	0.131562	0.335187	0	0	1.69337	3.43462	RGS4;HIPK4;MPP3;DUSP1;CDK2AP1;FAM83D;AURKB
755	Genes Up-Regulated In Expression In HSALR 20B Myotonic Dystrophy Mice Treated With ASO 445236 Vs Untreated HSALR 20B Mice GSE38962	6/306	0.132179	0.33542	0	0	1.77854	3.59905	SUN2;DAGLA;NCL;HNRNPA1;NIT2;RHOBTB2
756	Myotonic Dystrophy 2 Markers In Human Quadriceps Muscles GSE47968	25/1757	0.13235	0.33542	0	0	1.30218	2.6334	KMT2E;SRCAP;SLC4A4;PKD1;RGS4;RGS2;D5ERTD579E;RAB24;SPTAN1;EGR1;LRRC24;ARPP21;SSR2;AFAP1;SHISA7;PRRC2A;HINFP;TRAIP;IMPDH2;PPP1R1B;ADSSL1;STRN;CDK12;ARHGEF2;PICALM
757	Differentially Expressed Proteins In The Midbrain Of R6/2 Vs WT PXD008099	3/112	0.132352	0.33542	0	0	2.43814	4.93062	TTYH1;SLC4A4;CAMKK2
758	Expression In Retina Of 9 Wk R6/2 HD Mice GSE3634	3/112	0.132352	0.33542	0	0	2.43814	4.93062	RGS4;RASD2;DBP
759	Genes Down-Regulated In Expression In The Heart Of Mbnl1 KO Myotonic Dystrophy Mice GSE39911	5/239	0.13314	0.336972	0	0	1.89792	3.82688	SUN2;LRRC24;PDE1B;MYO18A;MYH10
760	Genes Up-Regulated In Expression In Mbnl1/2 KO MEFs Vs WT MEFs GSE60487	25/1760	0.134134	0.338677	0	0	1.29971	2.61101	SRCAP;ATN1;PPP2R2A;AURKB;ATP5B;PPP3CA;TUBB5;EPB41L1;FAM83D;ABCF1;PIAS4;BRD2;BNIP3L;RBM39;KDM4B;PRMT7;SSR2;PTGES3;PCIF1;AFAP1;EIF1;EWSR1;ACOX1;SRSF3;NIT2
761	Genes Up-Regulated In Neuro2a Htt25Q-ni Vs Htt72Q-ni Vs Htt72Q-i: Transcriptional Signature 2 PMID28743452	7/377	0.134166	0.338677	0	0	1.68404	3.3827	SRRM2;ATP5B;EGR1;MYL6;EWSR1;SNRNP200;YWHAZ
762	Down-regulated Genes In Cerebellum Of Dox Treated FRDAkd Mice At 20 Wk GSE98790	2024-01-13	0.136812	0.34355	0	0	7.35231	14.6248	RHOBTB2
763	Expression In Caudate Nucleus Of 18 Mon HdhQ150 HD Mice GSE32417	2024-01-13	0.136812	0.34355	0	0	7.35231	14.6248	PDE10A
764	Genes Down-Regulated In Spinal Cord Vs Brain Derived OPCs (scRNA-seq) PMID30078729	2024-01-13	0.136812	0.34355	0	0	7.35231	14.6248	TUBA1A
765	Insoluble Proteins Enriched In Cortex Of 5 Wk R6/2 Mice Vs WT PMID29166617	2024-01-13	0.136812	0.34355	0	0	7.35231	14.6248	TUFM
766	Genes Up-Regulated In Pvalb/Th-expressing Interneurons Of HD Patients Vs Control PMID32681824	11/671	0.137086	0.343684	0	0	1.48871	2.95828	SRRM2;PPP3CA;SUN2;KANSL1;PTGES3;AFAP1;QK;RYR3;GRIN1;LZTS3;PICALM
767	Genes Changed In Cerebellum Of Cic KO Vs WT Mice GSE108254	3/114	0.137468	0.343684	0	0	2.39396	4.75049	VGF;FAM83D;SHISA7
768	Genes Changed In iSPNs Of 3 Mon HdhQ170 Vs HdhQ20 PMID32681824	3/114	0.137468	0.343684	0	0	2.39396	4.75049	PHACTR1;CKB;GPM6B
769	Genes Up-Regulated In HD Markers In Mouse STHdh Cells GSE11358	45/3410	0.137581	0.343684	0	0	1.21917	2.41827	ATP5MD;THRA;RPL31;ARPP19;WDR24;FAAP20;MRPL11;CAMKK2;TOMM22;RHOBTB2;TSPAN31;PPP3CA;NXF1;RGS2;CHRAC1;AP1G2;EPB41L1;SESN1;2010320M18RIK;TBC1D14;STAT6;PHACTR1;RABAC1;GPM6B;SMIM12;SRRM2;BNIP3L;RBM39;MBTPS1;XBP1;DUSP1;1500011B03RIK;SSR2;AFAP1;ATP2B1;YWHAZ;YIF1A;MSL1;ZBTB9;SON;TTC3;SELENOW;CDK10;STRN;SNRNP200
770	Striatum Protein Module pM22 (Darkgreen) PMID26900923	1958-02-01	0.13862	0.345829	0	0	3.15807	6.24042	SPAG7;TUBB5
771	HD Grade 0 Markers In Human Frontal Lobe BA4 (HG-U133A) GSE3790	7/381	0.139451	0.347451	0	0	1.66569	3.28148	PLCL2;AGAP2;CDK10;ARHGEF2;PKD1;GRIN1;PICALM
772	Genes Changed In Human Asymptomatic HD BA9 Vs Control GSE129473	3/115	0.140051	0.348494	0	0	2.37247	4.66368	NPAS4;RGS2;MYL6
773	Genes Up-Regulated In Mouse Brain Derived OPCs From P7 Vs E13.5 Mice PMID30078729	36/2668	0.14035	0.348762	0	0	1.24063	2.43612	DAGLA;MYRF;CNP;THRA;TTYH1;AGAP2;RASGRP2;UFSP1;RYR3;RAP1GAP;RASD2;PPP3CA;DBP;ARL5C;EPB41L1;MGAT5B;QK;PHACTR1;RGS9;GPM6B;LZTS3;PRRT1;KCNJ4;GABBR1;ARPP21;9330160F10RIK;ST8SIA3;USP2;NR1D1;SHISA7;SPATA2L;STX1B;AJM1;VGF;ACOX1;STRN
774	Genes Down-Regulated In Neuro2a Htt72Q-ni Vs Htt25Q-ni PMID28743452	20/1371	0.140522	0.348762	0	0	1.33047	2.6109	H2AX;SRCAP;SCRIB;MRPL11;TOMM22;TRAIP;MSL1;SON;EPB41L1;WDR90;NCL;IMPDH2;CDK10;SRSF3;CDK2AP1;MALAT1;DUS1L;FAM83D;GPM6B;EIF4G2
775	Differentially Expressed Genes In Striatum Of HdhQ111 Mice GSE64478	4/178	0.141485	0.350701	0	0	2.0389	3.9872	RGS4;HIPK4;ARPP21;ARPP19
776	Cortex RNA M19 Module (Lightyellow) PMID26900923	7/383	0.14213	0.351846	0	0	1.65666	3.23216	VGF;WDR90;MYO18A;STAT6;DUS1L;RAP1GAP;ABCF1
777	Genes Down-Regulated In Genes Changed In HDACi 4B Treated Vs Untreated Healthy Donor Blood Cells GSE30933	9/528	0.14263	0.352628	0	0	1.54592	3.01069	SPAG7;TUBA1A;ACOX1;UFC1;CHMP3;RBM4B;QK;PHACTR1;SMIM12
778	HD Grade 3 Markers In Human Frontal Lobe BA4 (HG-U133A) GSE3790	11/677	0.143031	0.353166	0	0	1.47483	2.86809	BNIP3L;PTBP1;ST8SIA3;TTC3;ARL6IP4;ARHGEF2;ATP2B1;SPTAN1;PKD1;GRIN1;TSPAN31
779	Genes Up-Regulated In Cerebellum Of 18 Week Old Atxn 1 154Q/2Q Mice Treated With ASO Vs Vehicle GSE114674	7/384	0.14348	0.353487	0	0	1.65218	3.20781	RASD2;PPP3CA;CDK2AP1;MIR124A-1HG;RASGRP2;SPTAN1;MYH10
780	Genes Up-Regulated In Expression In PC12 Cells With nonSUMOylatable AR112Q (KRKR) Upon Ligand Stimulation GSE50383	4/179	0.143529	0.353487	0	0	2.02715	3.93513	KDM4B;DUSP1;SESN1;SCRIB
781	ATN1-ATXN2 Shared Co-Expressed Genes In HD-associated Brain Region PMID29249939	8/456	0.14374	0.353553	0	0	1.59044	3.08505	CTDNEP1;NXF1;ATN1;MYO18A;ARHGEF2;SNRNP200;SPTAN1;PRRC2A
782	Top Astrocyte-Specific Genes In Humans And Mice PMID29892006	16/1063	0.145363	0.356833	0	0	1.36936	2.64084	PAQR6;GABBR1;ACADVL;AHCYL1;TTYH1;NR1D1;SLC4A4;SNORC;BBS10;SON;DBP;ACOX1;PPP1R1B;MALAT1;CKB;GM6121
783	Genes Up-Regulated In Non-Induced PC12 Cells Vs Induced Q74 PC12 Cells Both Treated With Vehicle GSE119557	12/755	0.145445	0.356833	0	0	1.4431	2.78224	RASD2;PDE10A;VGF;DUSP1;USP2;DNMT3A;STAT6;HNRNPA1;RGS9;ZFP607B;RYR3;ELK3
784	Expression In Mbnl1/2 KO MEFs Vs WT MEFs GSE60487	25/1780	0.146397	0.35812	0	0	1.28348	2.46612	SRCAP;ATN1;PPP2R2A;AURKB;ATP5B;PPP3CA;TUBB5;EPB41L1;FAM83D;ABCF1;PIAS4;BRD2;BNIP3L;RBM39;KDM4B;PRMT7;SSR2;PTGES3;PCIF1;AFAP1;EIF1;EWSR1;ACOX1;SRSF3;NIT2
785	Genes Up-Regulated In HttQ74 Changed Genes Before Transgene Induction In PC12 Cells GSE10581	2024-01-14	0.146529	0.35812	0	0	6.7864	13.0335	RGS2
786	The Overlap In HD Changed Genes In Human Blood In 5 Studies PMID29652574	2024-01-14	0.146529	0.35812	0	0	6.7864	13.0335	RGS2
787	Genes Down-Regulated In Mbf1 Suppressor Deletion In Htt103Q Yeasts Vs Control Htt25Q Strain GSE18644	15/987	0.146839	0.358422	0	0	1.38176	2.65079	PIAS4;BRD2;GSK3A;MRPL11;CAMKK2;TUFM;PPP3CA;NXF1;MYL6;TUBA1A;SLC25A39;IMPDH2;CHMP3;CDK12;YKT6
788	Myotonic Dystrophy 2 Markers In Human Biceps Brachii GSE37084	12/757	0.147368	0.359256	0	0	1.43908	2.75558	AHCYL1;DAGLA;AMFR;IMPDH2;TTC3;SELENOW;ARL6IP4;CHMP3;RBM4B;STAT6;ARPP19;RYR3
789	Vehicle Treated PBMCs From Friedreich Ataxia Carriers Vs Controls GSE30933	16/1067	0.148604	0.36181	0	0	1.36386	2.60016	XBP1;GABBR1;ACADVL;DAGLA;CWC25;MRPL11;CAMKK2;TSPAN31;ATP5B;DBP;RAB24;CDK10;CDK12;ARHGEF2;MYH10;EIF4G2
790	Down-regulated Genes In CD40L Activated Microglia PMID16182406	7/388	0.148938	0.362165	0	0	1.6345	3.11245	BNIP3L;RGS2;TUBA1A;RBM4B;ATP2B1;RTN4;ELK3
791	Genes Down-Regulated In HD Vs Control iPSCs After 100 D Of Differentiation GSE109534	8/461	0.149986	0.364251	0	0	1.57248	2.98333	RGS4;EGR1;SESN1;CDK2AP1;ZFP607B;GPM6B;RYR3;ELK3
792	Genes Down-Regulated In Influence Of Hdac4 Reduction On Expression In 15 Wk WT Mice GSE38219	27/1950	0.151317	0.36702	0	0	1.26592	2.39053	TTYH1;RBM4B;SLC4A4;ARPP19;RYR3;RTN4;CAMKK2;TOMM22;THTPA;RGS4;PPP3CA;PTBP1;NXF1;DBP;SESN1;TBC1D14;HNRNPA1;GPM6B;GABBR1;USP2;YWHAZ;STX1B;PDE10A;KANSL1;ACOX1;NCL;CDK12
793	Differentially Expressed Soluble Proteins In Cerebellum Of 5 Wk R6/2 Mice PXD004973	3/120	0.153205	0.371132	0	0	2.2705	4.2594	MYL6;ARPP21;ST8SIA3
794	Genes Up-Regulated In Vehicle Treated PBMCs From Friedreich Ataxia Carriers Vs Controls GSE30933	8/464	0.153796	0.372092	0	0	1.56189	2.92406	GABBR1;ACADVL;DAGLA;DBP;RAB24;CDK10;ARHGEF2;CAMKK2
795	Genes Changed In HDACi 4B Vs Vehicle Treated Healthy Donor Blood Cells GSE30933	16/1074	0.154372	0.373016	0	0	1.35433	2.53042	GABBR1;SPAG7;PLCL2;RBM4B;RGS2;TUBA1A;LRG1;ACOX1;RAB24;UFC1;QK;PHACTR1;CKB;RABAC1;MYH10;LZTS3
796	Genes Down-Regulated In Expression In Skeletal Muscle Of HSALR 20B Myotonic Dystrophy Mice GSE24920	31/2284	0.155459	0.375171	0	0	1.24275	2.31322	H2AX;GSK3A;SETD6;PPP2R2A;CWC25;SLC4A4;UFSP1;RHOBTB2;THTPA;RASD2;MGAT5B;ABCF1;PIAS4;BNIP3L;PRMT7;TIMM29;LRRC24;DNMT3A;AFAP1;EIF1;MSL1;MYL6;PPP1R1A;KANSL1;TTC3;ADSSL1;SELENOW;CDK10;CDK2AP1;SEC22A;EIF4G2
797	Genes Changed In Cysteamine Treated STHdhQ111 Vs Control GSE129143	10/614	0.155819	0.375568	0	0	1.47628	2.7445	MBTPS1;SRCAP;D5ERTD579E;TBC1D14;STRN;CDK12;SNRNP200;HNRNPA1;SPTAN1;PKD1
798	Down-regulated Soluble Proteins In Hippocampus Of 12 Wk R6/2 Mice PXD004973	4/185	0.156034	0.375615	0	0	1.95935	3.63986	SRSF3;ARHGEF2;ATP2B1;CLK2
799	Down-regulated Genes In Brainstem Of HD Q175 Mice PMID26900923	5/253	0.157373	0.377755	0	0	1.7895	3.30903	PAQR6;GABBR1;TTYH1;QK;FAM83D
800	Genes Changed In Mouse Microglia During Accelerated Aging PMID26001565	9/541	0.15782	0.377755	0	0	1.50713	2.78261	EGR1;PPP3CA;TUBA1A;RPL31;SESN1;PLCL2;ADSSL1;SELENOW;CKB
801	Genes Down-Regulated In Bna4 Suppressor Deletion In Htt103Q Yeasts Vs Control Htt25Q Strain GSE18644	18/1236	0.157883	0.377755	0	0	1.32484	2.44552	PIAS4;PPP2R2A;WDR24;AURKB;MRPL11;TUFM;PPP3CA;NXF1;MYL6;TUBA1A;SLC25A39;CHMP3;PMPCA;CDK12;RABAC1;YKT6;MYH10;NIT2
802	ATN1-HTT Shared Co-Expressed Genes In HD-associated Brain Region PMID29249939	1963-02-01	0.158102	0.377755	0	0	2.89848	5.34628	SPTAN1;PRRC2A
803	Genes Up-Regulated In Expression In Forebrain Of 11 Wk SCA1 Spinocerebellar Ataxia 1 Mice GSE2867	1963-02-01	0.158102	0.377755	0	0	2.89848	5.34628	RAB24;ATN1
804	Golgi Network Protein Composition PMID16615899	1963-02-01	0.158102	0.377755	0	0	2.89848	5.34628	H2AX;AMFR
805	Differentially Expressed Proteins In The Liver Of 10 Mon HD Q175 Mice Vs Q20 PXD005641	7/395	0.158723	0.378767	0	0	1.60443	2.9531	ATP5MD;SRSF3;CWC25;RASGRP2;YKT6;EIF1;CAMKK2
806	Genes Down-Regulated In Genes Changed In HDACi 4B Vs Vehicle Treated Friedreich Ataxia Carrier Blood Cells GSE30933	6/324	0.159481	0.380103	0	0	1.67632	3.07743	SPAG7;TUBA1A;ACOX1;WDR90;UFC1;QK
807	Genes Changed In HDACi 4B Treated Vs Untreated Friedreich Ataxia Patient Blood Cells GSE30933	21/1478	0.159924	0.380686	0	0	1.29422	2.37238	SRRM2;EGR1;GABBR1;ACADVL;SPAG7;BCL11B;FAM160B2;TUBA1A;LRG1;SON;AP1G2;ACOX1;RAB24;UFC1;QK;PHACTR1;ARHGEF2;CKB;RABAC1;MYH10;LZTS3
808	Neuron Gene Module From Cerebral Cortex PMID18849986	14/926	0.161571	0.384131	0	0	1.37234	2.50152	ACADVL;PLCL2;MTMR4;ARPP19;YWHAZ;RTN4;CAMKK2;TOMM22;RGS4;PPP3CA;EWSR1;TTC3;SRSF3;PICALM
809	Up-regulated Proteins In The Cortex Of R6/2 Vs WT PXD008099	1964-02-01	0.162059	0.384815	0	0	2.85158	5.1893	PTBP1;ACADVL
810	Differentially Expressed Genes In Hypothalamus/Thalamus Of HD Q175 Mice PMID26900923	7/398	0.163005	0.386584	0	0	1.59187	2.88761	GABBR1;AHCYL1;TTYH1;DUSP1;QK;FUZ;FAM83D
811	Genes Up-Regulated In Friedreich Ataxia Markers In Human Blood GSE30933	7/399	0.164444	0.389515	0	0	1.58773	2.86615	EGR1;DAGLA;DUSP1;AMFR;QK;PHACTR1;CAMKK2
812	Genes Up-Regulated In Expression In Quadriceps Muscle Of HSALR 20B Myotonic Dystrophy Mice (MOE430A Array) GSE14691	9/547	0.165088	0.39056	0	0	1.48985	2.68364	NEU2;XBP1;GABBR1;SPAG7;ARPP21;DUSP1;SESN1;HNRNPA1;ARPP19
813	Genes Up-Regulated In HD Grade 1 Markers In Human Caudate Nucleus (HG-U133B) GSE3790	2024-01-16	0.165638	0.391378	0	0	5.88095	10.5737	QK
814	Striatum RNA M25 Module (Orange) PMID26900923	3/125	0.166732	0.39348	0	0	2.17689	3.89961	DAGLA;RTN4;PICALM
815	Genes Changed In Cerebellum Of 18 Week Old Atxn 1 154Q/2Q Mice Treated With ASO Vs Vehicle GSE114674	12/777	0.167326	0.394396	0	0	1.39998	2.50291	RGS4;RASD2;PPP3CA;PAQR6;MYRF;CNP;PDE1B;CDK2AP1;MIR124A-1HG;RASGRP2;SPTAN1;MYH10
816	Genes Up-Regulated In HD Markers In Human Blood GSE1751	23/1650	0.167648	0.394671	0	0	1.27004	2.26815	BNIP3L;RBM39;AHCYL1;RPL31;PTGES3;ATP2B1;ARPP19;YWHAZ;RTN4;ELK3;TSPAN31;PPP3CA;MYL6;RGS2;BBS10;SON;D5ERTD579E;SRSF3;CHMP3;QK;HNRNPA1;EIF4G2;PICALM
817	Striatum RNA M5 Module (Green) PMID26900923	9/550	0.168782	0.396854	0	0	1.48136	2.63556	PRRT1;H2AX;SNORC;LRRC24;PNKP;ATN1;RABAC1;SCAF1;UFSP1
818	Expression In Cerebellum Of 11 Wk SCA1 Spinocerebellar Ataxia 1 Mice GSE2867	6/330	0.169091	0.397095	0	0	1.64477	2.92327	SRRM2;DUSP1;ATN1;QK;MALAT1;SLC4A4
819	Expression In Cerebellum Of 24 Mon Ataxin-2 KO Spinocerebellar Ataxia 2 Mice GSE55177	10/629	0.172957	0.404786	0	0	1.43938	2.5257	NEU2;RBM39;ARPP21;KANSL1;EPB41L1;1500011B03RIK;TTC3;QK;SNRNP200;RTN4
820	Mouse Cerebellum Stellate And Basket Cell Markers PMID19013282	25/1821	0.173518	0.404786	0	0	1.25132	2.19166	TTYH1;PNKP;ATN1;RBM4B;UFSP1;RTN4;TMEM69;CHRAC1;DBP;MGAT5B;CFL1;2010320M18RIK;RABAC1;ABCF1;MBTPS1;SPAG7;PRMT7;LRRC24;1500011B03RIK;DYRK1B;NR1D1;YIF1A;GRIN1;SLC25A39;ADSSL1
821	Genes Down-Regulated In Friedreich Ataxia iPSCs Expression Vs HMSC-ad Cell Line GSE22651	55/4332	0.173523	0.404786	0	0	1.17233	2.05327	H2AX;CASC3;RYR3;TOMM22;PTBP1;PHACTR1;LZTS3;PAQR6;SSR2;DNMT3A;SCRIB;YWHAZ;TRAIP;NPAS4;VGF;EWSR1;NCL;ADSSL1;SRSF3;MALAT1;SNRNP200;ATP5MD;TTYH1;RBM4B;RASGRP2;ARPP19;RAP1GAP;AURKB;MRPL11;RASD2;NXF1;D5ERTD579E;RAB24;CKB;FAM83D;HNRNPA1;GPM6B;ABCF1;KCNJ4;RBM39;GABBR1;BCL11B;PLCL2;HINFP;GRIN1;SPATA2L;HNRNPL;ZBTB9;SON;SLC25A39;PPP1R1A;KANSL1;PPP1R1B;STRN;EIF4G2
822	Influence Of Hdac4 Reduction On Expression In 9 Wk R6/2 HD Mice GSE38218	12/783	0.173567	0.404786	0	0	1.38865	2.43179	NEU2;STX1B;RBM39;TUBB5;PDE10A;EPB41L1;CFL1;MALAT1;NR1D1;CDK12;YIF1A;ABCF1
823	Cortex RNA M17 Module (Grey60) PMID26900923	5/262	0.173841	0.404786	0	0	1.72603	3.0199	TUBB5;EWSR1;RAB24;SELENOW;ELP5
824	Glutamatergic Neuron Gene Module 2 PMID19638972	5/262	0.173841	0.404786	0	0	1.72603	3.0199	WDR90;PPP1R1B;USP2;PHACTR1;RASGRP2
825	Striatum RNA M40 Module (Mediumpurple3) PMID26900923	5/262	0.173841	0.404786	0	0	1.72603	3.0199	ATP5MD;GSK3A;SETD6;FAAP20;YWHAZ
826	Top Neuron-Enriched Genes In Humans And Mice PMID29892006	15/1018	0.174178	0.405079	0	0	1.33685	2.33638	BCL11B;ARPP21;PDE1B;ST8SIA3;ATP2B1;RYR3;SHISA7;GRIN1;RGS4;NPAS4;RASD2;STX1B;PDE10A;VGF;TTC3
827	Down-regulated Insoluble Proteins In Cerebral Cortex Of 8 Wk R6/2 Mice PXD004973	2024-01-17	0.175032	0.406574	0	0	5.51311	9.60818	AHCYL1
828	Up-regulated Genes In Cerebellum Of 10 Mon HD Q175 Mice Vs Q20 GSE73468	26/1906	0.175754	0.407757	0	0	1.24364	2.16228	PPP2R2A;CWC25;RYR3;ATP5B;NXF1;TUBA1A;PHACTR1;ATXN7L3;RGS9;EGR1;BNIP3L;ARPP21;SSR2;AMFR;ST8SIA3;PLCL2;AFAP1;ATP2B1;ELP5;ZFP607B;TCTE2;EIF1;HNRNPL;MYL6;EWSR1;SRSF3
829	Differentially Expressed Genes In Control iPSCs Vs HD iPSCs GSE93767	50/3912	0.176046	0.407942	0	0	1.17726	2.04491	ATN1;UFSP1;THTPA;RGS4;PTBP1;SESN1;QK;BNIP3L;SUN2;PAQR6;DNMT3A;SCRIB;MYL6;SNORC;ACOX1;ADSSL1;SNRNP200;ATP5MD;KMT2E;TTYH1;RBM4B;RASGRP2;MRPL11;TSPAN31;RASD2;FAM160B2;NXF1;CHRAC1;RAB24;TBC1D14;POC1B;STAT6;MIR124A-1HG;CKB;HNRNPA1;EGR1;MPP3;AMFR;ST8SIA3;PCIF1;PLCL2;ELP5;GRIN1;PPP1R1A;TMEM54;PPP1R1B;STRN;CDK12;EIF4G2;PICALM
830	Differentially Spliced Genes Between Autism Samples And Controls PMID21614001	4/195	0.177729	0.410515	0	0	1.85582	3.20592	SCRIB;SPTAN1;GRIN1;PICALM
831	Definite Oligodendrocyte-Enriched Genes PMID18171944	3/129	0.177797	0.410515	0	0	2.10736	3.63964	CNP;MYRF;ADSSL1
832	Genes Up-Regulated In Expression In Drosophila S2 Line Encoding Toxic Repeat-Containing dsRNA GSE42910	3/129	0.177797	0.410515	0	0	2.10736	3.63964	SRSF3;POC1B;PICALM
833	HD Grade 3 Markers In Human Caudate Nucleus (HG-U133B) GSE3790	21/1503	0.178694	0.411985	0	0	1.27065	2.18816	PRRT1;KMT2E;BCL11B;ARPP21;ST8SIA3;AGAP2;SHISA7;RASD2;STX1B;SNORC;SON;PPP1R1A;KANSL1;PPP1R1B;SRSF3;CHMP3;POC1B;QK;STRN;MALAT1;PHACTR1
834	Changes In DNA Methylation In Caudate Nucleus Of HD Vs Control GSE72778	10/634	0.178863	0.411985	0	0	1.42747	2.45688	ZBTB9;H2AX;TUBA1A;CHRAC1;PTGES3;GNB2;D5ERTD579E;AGAP2;PHACTR1;CKB
835	Locuses With Decreased DNA Methylation In Parietal Lobe Region Of HD Vs Control GSE72778	3/130	0.180595	0.415476	0	0	2.09066	3.57816	STRN;HNRNPA1;ARPP19
836	Expression In Mesencephalon Of 24 Mon Ataxin-2 KO Spinocerebellar Ataxia 2 Mice GSE55177	1969-02-01	0.182092	0.416924	0	0	2.63811	4.49334	1500011B03RIK;CAMKK2
837	Genes Changed In iSPNs Of 3 Mon HdhQ111 Vs HdhQ20 PMID32681824	1969-02-01	0.182092	0.416924	0	0	2.63811	4.49334	UFSP1;SPTAN1
838	Genes Changed In Inferior Olive Of 5 Week Old Atxn1[154Q/2Q] Vs WT GSE122099	1969-02-01	0.182092	0.416924	0	0	2.63811	4.49334	ATP5MD;PPP1R1B
839	Insoluble Proteins Decreased In Cerebellum Of 8 Wk R6/2 Mice Vs WT PMID29166617	1969-02-01	0.182092	0.416924	0	0	2.63811	4.49334	MYH10;GRIN1
840	Genes Down-Regulated In Friedreich Ataxia iPSCs Expression Vs SC31-MSC Cell Line GSE22651	59/4693	0.18272	0.417863	0	0	1.16129	1.97397	H2AX;RPL31;RYR3;TOMM22;PTBP1;RGS2;DBP;AP1G2;QK;PHACTR1;LZTS3;SSR2;DNMT3A;SCRIB;YWHAZ;TRAIP;VGF;EWSR1;NCL;ADSSL1;SRSF3;SNRNP200;TTYH1;RBM4B;RASGRP2;ARPP19;RAP1GAP;AURKB;MRPL11;EPB41L1;RAB24;POC1B;CKB;FAM83D;HNRNPA1;MYH10;GPM6B;RBM39;GABBR1;BCL11B;PTGES3;ST8SIA3;PLCL2;FUZ;ATP2B1;ELP5;HINFP;GRIN1;CLK2;SPATA2L;HNRNPL;ZBTB9;LRG1;SON;PPP1R1A;KANSL1;IMPDH2;PPP1R1B;STRN
841	Genes Changed Upon DOC Treatment In HdhQ111 Striatal Cells GSE98739	10/638	0.183655	0.419502	0	0	1.41809	2.40323	EGR1;GABBR1;AJM1;DAGLA;AP1G2;SESN1;DNMT3A;AGAP2;ADSSL1;PKD1
842	Genes Down-Regulated In Striatal Expression In Vehicle Treated PDE10A KO Mice Vs WT Mice GSE40377	2024-01-18	0.184321	0.420523	0	0	5.18855	8.77424	NEU2
843	Genes Up-Regulated In Sodium Butyrate Treated STHdhQ111 Vs Control GSE129143	30/2251	0.186117	0.424117	0	0	1.21595	2.04447	H2AX;ACADVL;MYRF;CNP;RPL31;PDE1B;PNKP;AGAP2;PPP2R2A;RASGRP2;FAAP20;AURKB;ELK3;CKB;RABAC1;RGS9;GPM6B;MPP3;DUSP1;PTGES3;USP2;PCIF1;FUZ;SLC25A39;PPP1R1B;ADSSL1;SELENOW;PTGES3L;CDK10;MALAT1
844	Genes Up-Regulated In CAG Length-Dependent Genes In 6 Mon Mouse Cortex PMID26900923	12/796	0.187475	0.426706	0	0	1.36469	2.28464	ACADVL;TUBB5;ARL5C;RPL31;EWSR1;RAB24;CDK10;SCRIB;RNF151;STAT6;FUZ;PRRC2A
845	Genes Down-Regulated In Expression In Striatal Cells Of HdhQ111 HD Mice GSE3583	38/2921	0.18783	0.426885	0	0	1.19063	1.991	AHCYL1;CNP;PDE1B;SETD6;PNKP;PPP2R2A;CWC25;SLC4A4;UFSP1;RTN4;FAM160B2;NXF1;TUBA1A;DBP;D5ERTD579E;CFL1;RAB24;QK;CKB;FAM83D;GPM6B;LZTS3;EGR1;BNIP3L;ELP5;YWHAZ;TUFM;MSL1;MYL6;SON;SLC25A39;KANSL1;TTC3;PTGES3L;ARHGEF2;SEC22A;EIF4G2;PICALM
846	HD Markers In Human Fibroblasts GSE45516	30/2254	0.188091	0.426885	0	0	1.2141	2.02855	H2AX;THRA;FAAP20;RTN4;MRPL11;TOMM22;PPP3CA;DBP;MGAT5B;ARL6IP4;QK;PMPCA;HNRNPA1;SPTAN1;SMIM12;SRRM2;BRD2;RBM39;KDM4B;DUSP1;PCIF1;NR1D1;ELP5;SPATA2L;PER1;TTC3;SRSF3;STRN;MALAT1;PICALM
847	Genes Down-Regulated In Genes Changed In HDACi 4B Vs Vehicle Treated Healthy Donor Blood Cells GSE30933	7/415	0.18822	0.426885	0	0	1.52421	2.54564	SPAG7;TUBA1A;ACOX1;UFC1;RBM4B;QK;PHACTR1
848	Down-regulated Genes In The Heart Of Dox Treated FRDAkd Vs WT Mice At 12 Wk GSE98790	7/416	0.189752	0.429127	0	0	1.5204	2.52696	SRRM2;ADSSL1;MYO18A;PTGES3L;TUFM;RHOBTB2;ABCF1
849	Genes Up-Regulated In Genes Changed In HDACi 106 Vs Vehicle Treated Healthy Donor Blood Cells GSE30933	24/1762	0.189871	0.429127	0	0	1.23917	2.05877	KMT2E;EGR1;BNIP3L;GABBR1;BCL11B;DUSP1;SETD6;AMFR;CASC3;RAP1GAP;SPATA2L;PPP3CA;RGS2;LRG1;SON;SESN1;TTC3;RAB24;POC1B;CKB;RGS9;MYH10;LZTS3;PICALM
850	Expression In 10 Wk Frataxin KO Friedreich Ataxia Mice GSE31208	49/3854	0.189879	0.429127	0	0	1.16851	1.94133	UFSP1;RYR3;TOMM22;RGS4;RGS2;DBP;SESN1;CFL1;2010320M18RIK;BNIP3L;TIMM29;DUSP1;YWHAZ;TUFM;MYL6;NCL;ADSSL1;UFC1;PTGES3L;CHMP3;MALAT1;ARHGEF2;SNRNP200;ATP5MD;MTMR4;RASGRP2;ARPP19;FAAP20;RTN4;MRPL11;CAMKK2;TSPAN31;CHRAC1;HNRNPA1;MYH10;GPM6B;RBM39;GABBR1;BCL11B;PTGES3;PLCL2;NR1D1;SCAF1;YIF1A;LRG1;CDK2AP1;STRN;NIT2;PICALM
851	Friedreich Ataxia iPSCs Expression Vs Control iPSCs GSE22651	3/134	0.191902	0.432741	0	0	2.02641	3.34514	ZBTB9;PAQR6;PPP1R1A
852	Genes Up-Regulated In Expression In Quadriceps Muscle Of 3 Mon Mbnl1 KO Myotonic Dystrophy Mice GSE14691	10/645	0.192181	0.432741	0	0	1.40194	2.31225	NEU2;XBP1;GABBR1;RGS2;PDE10A;ARPP21;HNRNPA1;ARPP19;MYH10;RTN4
853	Genes Up-Regulated In Mural Cells Of HD Patients Vs Control PMID32681824	8/493	0.19292	0.432741	0	0	1.46629	2.41276	BNIP3L;SUN2;KANSL1;PTGES3;D5ERTD579E;DNMT3A;QK;PICALM
854	Down-regulated Genes In Dorsal Root Ganglia Of Dox Treated FRDAkd Mice At 16 Wk GSE98790	2024-01-19	0.193506	0.432741	0	0	4.90005	8.04808	EGR1
855	Down-regulated Proteins In The Heart Of 10 Mon HD Q175 Vs Q20 Mice PXD010958	2024-01-19	0.193506	0.432741	0	0	4.90005	8.04808	ARL6IP4
856	Genes Changed In Cerebellum Of Dox Treated FRDAkd Mice After 4 Wk Rescue GSE98790	2024-01-19	0.193506	0.432741	0	0	4.90005	8.04808	DBP
857	Genes Down-Regulated In HD Grade 2 Markers In Human Cerebellum (HG-U133A) GSE3790	2024-01-19	0.193506	0.432741	0	0	4.90005	8.04808	PDE10A
858	Insoluble Proteins Decreased In Striatum Of 12 Wk R6/2 Mice Vs WT PMID29166617	2024-01-19	0.193506	0.432741	0	0	4.90005	8.04808	BRD2
859	Markers Of Lateral Medullary Reticular Group In Myelencephalon PMID22996553	2024-01-19	0.193506	0.432741	0	0	4.90005	8.04808	MPP3
860	Neuro2a Htt72Q-i Vs Htt25Q-ni PMID28743452	55/4377	0.195757	0.437267	0	0	1.15676	1.88653	H2AX;ACADVL;THRA;RPL31;TOMM22;WDR90;CFL1;MYO18A;PMPCA;ATXN7L3;SPTAN1;SRRM2;BNIP3L;DUSP1;DNMT3A;DYRK1B;SCRIB;SHISA7;TRAIP;MSL1;MYL6;VGF;EWSR1;NCL;SELENOW;SRSF3;MALAT1;ARHGEF2;KMT2E;SRCAP;GM11478;MTMR4;FAAP20;AURKB;CAMKK2;TSPAN31;EPB41L1;TBC1D14;POC1B;STAT6;RABAC1;FAM83D;MYH10;ABCF1;MBTPS1;KDM4B;ARPP21;PRRC2A;PER1;SON;SLC25A39;TMEM54;IMPDH2;CDK2AP1;EIF4G2
861	Down-regulated Soluble Proteins In Cerebellum Of 12 Wk R6/2 Mice PXD004973	6/347	0.197573	0.440811	0	0	1.5614	2.53204	STX1B;DAGLA;ARL5C;VGF;EIF1;CAMKK2
862	Expression In PC12 Cells With AR112Q Upon Ligand Stimulation GSE50383	1973-02-01	0.198368	0.44207	0	0	2.48898	4.02625	KDM4B;DAGLA
863	Genes Up-Regulated In Expression In Friedreich Ataxia And Normal iPSCs-derived Neurons Vs Fetal Human Tissues GSE65399	30/2270	0.198806	0.442534	0	0	1.20433	1.9455	TTYH1;RBM4B;FAAP20;AURKB;TOMM22;RGS4;TUBA1A;TUBB5;D5ERTD579E;QK;MIR124A-1HG;CKB;RABAC1;HNRNPA1;GPM6B;GABBR1;SSR2;ST8SIA3;AFAP1;SCRIB;YWHAZ;EIF1;STX1B;PPP1R1A;VGF;EWSR1;TTC3;SNRNP200;EIF4G2;PICALM
864	Genes Changed In The Heart Of Dox Treated FRDAkd Vs WT Mice At 12 Wk GSE98790	13/886	0.199867	0.444379	0	0	1.3277	2.13774	SRRM2;EGR1;YWHAZ;TUFM;RHOBTB2;PTBP1;MYL6;TUBA1A;TUBB5;ADSSL1;MYO18A;PTGES3L;ABCF1
865	Hdac4 Interactome In Whole Brain Of Q20 And Q140 HD Mice PMID31040226	4/205	0.200374	0.444494	0	0	1.76259	2.83349	RBM39;KANSL1;RPL31;SPTAN1
866	Cortex RNA M43 Module (Ivory) PMID26900923	3/137	0.200497	0.444494	0	0	1.98074	3.18296	DBP;PPP1R1A;USP2
867	Genes Changed In Cerebellum Of 29 Week Old fxSCA7 92Q Mice Vs WT GSE139090	7/423	0.200612	0.444494	0	0	1.49428	2.40038	NPAS4;XBP1;GABBR1;DAGLA;DUSP1;CAMKK2;RHOBTB2
868	Genes Down-Regulated In HD Neurons Treated With ZFP-C Vs Control GSE127821	14/967	0.201665	0.444766	0	0	1.31044	2.09821	SRRM2;KMT2E;BRD2;PAQR6;AHCYL1;FAAP20;RTN4;HNRNPL;PPP3CA;TTC3;ARL6IP4;QK;YKT6;MYH10
869	Differentially Expressed Proteins In The Heart Of 10 Mon HD Q175 Vs Q20 Mice PXD010958	2024-01-20	0.202587	0.444766	0	0	4.64192	7.41121	ARL6IP4
870	Down-regulated Genes In Cerebellum Of Dox Treated FRDAkd Mice At 12 Wk GSE98790	2024-01-20	0.202587	0.444766	0	0	4.64192	7.41121	PLCL2
871	Expression In Cic Mutant Spinocerebellar Ataxia 1 Mice GSE32051	2024-01-20	0.202587	0.444766	0	0	4.64192	7.41121	NR1D1
872	Genes Enriched In Cortical Astrocytes PMID17989291	2024-01-20	0.202587	0.444766	0	0	4.64192	7.41121	SLC4A4
873	Genes Up-Regulated In HttQ74 Changed Genes After 1 D Of Induction In PC12 Cells GSE10581	2024-01-20	0.202587	0.444766	0	0	4.64192	7.41121	RGS2
874	Ligands Encoding Genes Enriched In Neurons PMID25186741	2024-01-20	0.202587	0.444766	0	0	4.64192	7.41121	VGF
875	Transmembrane Receptors Encoding Genes Enriched In Astrocytes PMID25186741	2024-01-20	0.202587	0.444766	0	0	4.64192	7.41121	GABBR1
876	Genes Changed In Mural Cells Of HD Patients Vs Control PMID32681824	14/969	0.203731	0.446309	0	0	1.30756	2.08027	EGR1;BNIP3L;SUN2;ARPP21;PTGES3;DNMT3A;ATP2B1;ARPP19;EIF1;SON;KANSL1;D5ERTD579E;QK;PICALM
877	Genes Changed In The Heart Of Dox Treated FRDAkd Mice At 16 Wk GSE98790	16/1129	0.203755	0.446309	0	0	1.28362	2.04203	SRRM2;EGR1;DUSP1;SSR2;FAAP20;YWHAZ;RTN4;TUFM;RHOBTB2;PTBP1;MYL6;TUBA1A;TUBB5;SESN1;TTC3;ADSSL1
878	Genes Down-Regulated In Friedreich Ataxia iPSCs Expression Vs HS-27 Cell Line GSE22651	58/4656	0.20697	0.45222	0	0	1.14638	1.80576	RPL31;PPP3CA;PTBP1;AP1G2;WDR90;QK;PHACTR1;SSR2;DNMT3A;SCRIB;YWHAZ;TRAIP;TUFM;VGF;EWSR1;NCL;ADSSL1;SRSF3;SNRNP200;ATP5MD;TTYH1;RBM4B;RASGRP2;ARPP19;RAP1GAP;AURKB;MRPL11;TMEM69;RASD2;RAB24;POC1B;CKB;FAM83D;HNRNPA1;MYH10;GPM6B;ABCF1;GABBR1;BCL11B;PTGES3;PLCL2;ELP5;HINFP;GRIN1;CLK2;SPATA2L;HNRNPL;ZBTB9;LRG1;SON;SLC25A39;PPP1R1A;KANSL1;IMPDH2;PPP1R1B;STRN;CDK12;EIF4G2
879	Genes Changed In The Heart Of Dox Treated FRDAkd Mice At 12 Wk GSE98790	10/657	0.207198	0.45222	0	0	1.37508	2.16448	HNRNPL;EGR1;PTBP1;MYL6;TUBA1A;TUBB5;ADSSL1;PTGES3L;TUFM;RHOBTB2
880	Genes Up-Regulated Upon Heat Shock In Quadriceps Of WT Mice GSE95602	4/208	0.207332	0.45222	0	0	1.7364	2.73211	PER1;VSIG2;USP2;AGAP2
881	Genes Down-Regulated In Friedreich Ataxia iPSCs Expression Vs HMSC-bm Cell Line GSE22651	44/3461	0.207395	0.45222	0	0	1.16375	1.83073	TTYH1;CASC3;RASGRP2;ARPP19;RYR3;RAP1GAP;MRPL11;TOMM22;RASD2;PTBP1;DBP;RAB24;QK;PHACTR1;CKB;HNRNPA1;GPM6B;LZTS3;ABCF1;BRD2;BCL11B;SSR2;DNMT3A;PLCL2;SCRIB;ELP5;HINFP;GRIN1;TRAIP;CLK2;SPATA2L;HNRNPL;ZBTB9;SON;SLC25A39;PPP1R1A;VGF;KANSL1;EWSR1;NCL;PPP1R1B;SRSF3;STRN;SNRNP200
882	Genes Up-Regulated In Genes Changed In HDACi 106 Treated Vs Untreated Healthy Donor Blood Cells GSE30933	24/1786	0.208152	0.45323	0	0	1.22066	1.91581	KMT2E;EGR1;BRD2;BNIP3L;RBM39;MBTPS1;GABBR1;BCL11B;DUSP1;AMFR;PLCL2;CASC3;RAP1GAP;SPATA2L;PPP3CA;RGS2;LRG1;SON;SESN1;TTC3;RAB24;CKB;MYH10;LZTS3
883	Genes Up-Regulated In Astrocytes Of HD Patients Vs Control PMID32681824	11/736	0.20833	0.45323	0	0	1.35063	2.11864	SRRM2;BNIP3L;KDM4B;MYRF;KANSL1;EPB41L1;PTGES3;DNMT3A;RGS9;PKD1;RTN4
884	Top Astrocyte-Enriched Genes In Humans And Mice PMID29892006	15/1055	0.209941	0.456218	0	0	1.28674	2.00852	PAQR6;GABBR1;ACADVL;AHCYL1;TTYH1;USP2;NR1D1;SLC4A4;RYR3;BBS10;ACOX1;PPP1R1B;MALAT1;CKB;GPM6B
885	HDACi-9b Treated PBMCs From Friedreich Ataxia Carriers Vs Controls GSE30933	18/1298	0.210738	0.456581	0	0	1.25645	1.95647	H2AX;RBM39;GABBR1;ACADVL;DAGLA;CWC25;AURKB;MRPL11;CAMKK2;ATP5B;RAB24;MYO18A;QK;CDK12;ARHGEF2;SPTAN1;MYH10;EIF4G2
886	Genes Down-Regulated In Myotonic Dystrophy 2 Markers In Human Skeletal Muscle GSE48828	27/2038	0.211036	0.456581	0	0	1.20456	1.87396	H2AX;GSK3A;PPP2R2A;CWC25;MRPL11;TOMM22;TUBA1A;CFL1;POC1B;RABAC1;YKT6;SMIM12;SUN2;XBP1;SSR2;AMFR;YIF1A;EIF1;HINFP;HNRNPL;BBS10;PPP1R1A;GNB2;IMPDH2;UFC1;SRSF3;DUS1L
887	Genes Down-Regulated In Expression In Mbnl1/2 KO MEFs Treated With Mbnl3 siRNA Vs Untreated WT MEFs GSE60487	2024-01-21	0.211567	0.456581	0	0	4.4096	6.84905	SRSF3
888	Genes Down-Regulated In Expression In Cerebellum Of 4 Wk SCA1 Spinocerebellar Ataxia 1 Mice GSE2867	2024-01-21	0.211567	0.456581	0	0	4.4096	6.84905	MALAT1
889	Markers Present In Astro Aqp4 Astrocytes PMID26727548	2024-01-21	0.211567	0.456581	0	0	4.4096	6.84905	SLC4A4
890	Top 20 Fetal Quiescent Newly Born Neuron-Enriched Genes PMID26060301	2024-01-21	0.211567	0.456581	0	0	4.4096	6.84905	AURKB
891	Locuses With Increased DNA Methylation In Caudate Nucleus Of HD Vs Control GSE72778	9/583	0.21185	0.456581	0	0	1.3938	2.16301	ZBTB9;H2AX;TUBA1A;CHRAC1;PTGES3;GNB2;D5ERTD579E;AGAP2;CKB
892	Genes Up-Regulated In Influence Of Spt4 Deletion On Expression In Yeasts (Biological Repeat 1) GSE33497	4/210	0.21201	0.456581	0	0	1.71937	2.66695	CTDNEP1;GSK3A;PPP2R2A;PICALM
893	Up-regulated Proteins In Striatum Of 6 Mon HD Q175 Mice Vs Q20 PXD006302	5/282	0.212611	0.457363	0	0	1.59977	2.47691	ACADVL;RPL31;TTC3;ADSSL1;RTN4
894	Genes Up-Regulated In Friedreich Ataxia iPSCs Expression Vs Mel1 P51 Cell Line GSE22651	35/2710	0.213281	0.458045	0	0	1.17757	1.81952	THRA;TTYH1;PDE1B;WDR24;PKD1;AURKB;RGS4;NXF1;TUBA1A;TUBB5;AP1G2;TBC1D14;ATXN7L3;SPTAN1;BNIP3L;SUN2;RBM39;MBTPS1;PAQR6;GABBR1;SETD1A;USP2;DYRK1B;SCRIB;FUZ;PRRC2A;HINFP;MYL6;PPP1R1A;KANSL1;EWSR1;TTC3;ADSSL1;UFC1;ARHGEF2
895	Genes Down-Regulated In Astrocytes Of HD Patients Vs Control PMID32681824	22/1628	0.213473	0.458045	0	0	1.22606	1.89334	KMT2E;RBM39;GABBR1;ACADVL;AHCYL1;ARPP21;TTYH1;ATP2B1;SLC4A4;ZFP607B;RYR3;EIF1;PPP3CA;SON;PDE10A;PPP1R1B;TTC3;PHACTR1;CKB;SPTAN1;GPM6B;GM6121
896	Genes Up-Regulated In Expression In 10 Wk Frataxin KO Friedreich Ataxia Mice GSE31208	24/1793	0.213643	0.458045	0	0	1.21536	1.87584	RBM39;GABBR1;PLCL2;NR1D1;ARPP19;FAAP20;SCAF1;YWHAZ;RYR3;RTN4;CAMKK2;TSPAN31;MYL6;NCL;CFL1;ADSSL1;CHMP3;STRN;MALAT1;ARHGEF2;HNRNPA1;MYH10;GPM6B;PICALM
897	Genes Up-Regulated In Friedreich Ataxia iPSCs Expression Vs Control iPSCs GSE22651	1977-02-01	0.21481	0.459388	0	0	2.35575	3.62316	ZBTB9;PAQR6
898	Genes Down-Regulated In HDACi-9b Treated PBMCs From Friedreich Ataxia Carriers Vs Controls GSE30933	10/663	0.214888	0.459388	0	0	1.36201	2.09428	H2AX;ATP5B;RBM39;CWC25;CDK12;SPTAN1;MYH10;EIF4G2;AURKB;MRPL11
899	Myotonic Dystrophy 2 Markers In Human Skeletal Muscle GSE48828	43/3389	0.214987	0.459388	0	0	1.16006	1.78323	H2AX;GSK3A;PPP2R2A;CWC25;MTMR4;MRPL11;TOMM22;TMEM69;TUBA1A;DBP;CFL1;MYO18A;POC1B;RABAC1;SPTAN1;YKT6;MYH10;SMIM12;SRRM2;EGR1;SUN2;XBP1;GABBR1;ARPP21;SSR2;AMFR;USP2;DNMT3A;YIF1A;EIF1;HINFP;HNRNPL;BBS10;PPP1R1A;EWSR1;GNB2;IMPDH2;TTC3;ADSSL1;UFC1;SRSF3;MALAT1;DUS1L
900	Genes Down-Regulated In Mouse Microglia During Acute Immune Activation PMID26001565	14/980	0.215269	0.45948	0	0	1.29192	1.98421	BNIP3L;DNMT3A;PLCL2;CASC3;ELK3;RHOBTB2;THTPA;PPP3CA;RGS2;SESN1;ARL6IP4;CDK10;CKB;YKT6
901	Genes Up-Regulated In Medulla Of 28 Week Old Atxn 1 154Q/2Q KI Mice Treated With ASO Vs Vehicle GSE114674	11/742	0.215609	0.459694	0	0	1.33912	2.0546	PAQR6;AHCYL1;DBP;TTYH1;MGAT5B;QK;NR1D1;FAM83D;SLC4A4;CAMKK2;RHOBTB2
902	Changes In DNA Methylation In Parietal Lobe Region Of HD Vs Control GSE72778	4/212	0.216717	0.461544	0	0	1.70266	2.60365	WDR90;STRN;HNRNPA1;ARPP19
903	Genes Up-Regulated In Genes Changed In HDACi 9B Treated Vs Untreated Friedreich Ataxia Patient Blood Cells GSE30933	2024-01-22	0.220446	0.466899	0	0	4.1994	6.34993	ACADVL
904	Neurogenesis-related Gene Module From Cerebral Cortex PMID18849986	2024-01-22	0.220446	0.466899	0	0	4.1994	6.34993	NIT2
905	Top 20 Astrocyte-Enriched Genes PMID26060301	2024-01-22	0.220446	0.466899	0	0	4.1994	6.34993	SLC4A4
906	Top 20 Oligodendrocyte-Enriched Genes PMID26060301	2024-01-22	0.220446	0.466899	0	0	4.1994	6.34993	MYRF
907	Up-regulated Genes In Dorsal Root Ganglia Of Dox Treated FRDAkd Mice At 20 Wk GSE98790	2024-01-22	0.220446	0.466899	0	0	4.1994	6.34993	CFL1
908	Genes Up-Regulated In Control Vs Mitomycin Treated NSCs GSE24116	28/2138	0.223478	0.472504	0	0	1.18993	1.78305	H2AX;SETD6;MTMR4;AURKB;MRPL11;TOMM22;PTBP1;NXF1;CHRAC1;WDR90;CFL1;ARL6IP4;POC1B;STAT6;FAM83D;HNRNPA1;HIPK4;SPAG7;PRMT7;SSR2;SETD1A;SCRIB;TRAIP;TUFM;PPP1R1B;DUS1L;CDK12;SNRNP200
909	Genes Up-Regulated In Astrocytes Of HdhQ170 Vs HdhQ20 PMID32681824	8/514	0.223602	0.472504	0	0	1.40391	2.1029	STX1B;CNP;VGF;NCL;SNRNP200;MYH10;SHISA7;GRIN1
910	Endoplasmic Reticulum Protein Composition PMID16615899	4/215	0.22383	0.472504	0	0	1.6782	2.51204	PTBP1;RPL31;NCL;CFL1
911	Genes Down-Regulated In Expression In Striatum From 10 Wk HdhQ111 HD Mice GSE19780	5/288	0.224752	0.473927	0	0	1.56537	2.33672	1500011B03RIK;UFC1;MTMR4;RABAC1;YKT6
912	Mouse Cerebellum Unipolar Brush Cell Markers PMID19013282	9/593	0.225712	0.475288	0	0	1.36922	2.03808	RGS4;PPP1R1A;VGF;PDE1B;1500011B03RIK;ADSSL1;RABAC1;UFSP1;RTN4
913	Up-regulated Genes In The Heart Of Dox Treated FRDAkd Mice At 12 Wk GSE98790	6/363	0.225892	0.475288	0	0	1.4902	2.21696	HNRNPL;EGR1;PTBP1;MYL6;TUBA1A;TUBB5
914	Genes Down-Regulated In Myotonic Dystrophy 1 And 2 Markers In Human Skeletal Muscle E-D-7014	4/216	0.226215	0.475448	0	0	1.6702	2.48236	DBP;ARPP21;QK;CKB
915	Differentially Expressed Soluble Proteins In Cerebellum Of 12 Wk R6/2 Mice PXD004973	11/751	0.226722	0.475993	0	0	1.32221	1.9622	STX1B;PTBP1;DAGLA;ARL5C;VGF;NCL;ST8SIA3;PLCL2;TBC1D14;EIF1;CAMKK2
916	Constitutive And Activity-Dependent Synaptic AMPA Receptor Delivery In HD CHDI114	1980-02-01	0.227222	0.476003	0	0	2.2648	3.35604	EPB41L1;GRIN1
917	Genes Down-Regulated In Expression In Hippocampus Of 10 Wk N171-82Q HD Mice GSE44306	1980-02-01	0.227222	0.476003	0	0	2.2648	3.35604	RASD2;ATP2B1
918	Expression In Quadriceps Muscle Of 3 Mon Mbnl1 KO Myotonic Dystrophy Mice GSE14691	17/1235	0.22807	0.476683	0	0	1.24522	1.84056	H2AX;SUN2;XBP1;GABBR1;DAGLA;ARPP21;ARPP19;RTN4;EIF1;RHOBTB2;NEU2;FAM160B2;RGS2;PDE10A;MALAT1;HNRNPA1;MYH10
919	Genes Up-Regulated During Hematopoietic Differentiation PMID19128795	15/1073	0.22847	0.476683	0	0	1.26364	1.86557	EGR1;BNIP3L;BCL11B;ARPP21;DUSP1;RYR3;SHISA7;RAP1GAP;RGS4;PER1;AP1G2;EPB41L1;PPP1R1B;FAM83D;MYH10
920	Expression In Drosophila S2 Line Encoding Toxic Repeat-Containing dsRNA GSE42910	5/290	0.228845	0.476683	0	0	1.55423	2.29204	PPP3CA;TUBB5;SRSF3;POC1B;PICALM
921	Genes Down-Regulated In Htt103Q Changed Genes In Yeast GSE18644	2024-01-23	0.229226	0.476683	0	0	4.00832	5.90444	DUS1L
922	Genes Up-Regulated In Expression In Mesencephalon Of 24 Mon Ataxin-2 KO Spinocerebellar Ataxia 2 Mice GSE55177	2024-01-23	0.229226	0.476683	0	0	4.00832	5.90444	1500011B03RIK
923	Genes Up-Regulated In Genes Changed In Vehicle Treated Vs Untreated Friedreich Ataxia Carrier Blood Cells GSE30933	2024-01-23	0.229226	0.476683	0	0	4.00832	5.90444	RAB24
924	Genes Down-Regulated In Chat-expressing Interneurons Of zQ175DN Vs WT PMID32681824	10/674	0.229284	0.476683	0	0	1.33868	1.9716	ARPP21;PDE1B;TTC3;RAB24;RBM4B;QK;ATP2B1;GPM6B;CLK2;PICALM
925	Genes Changed By 3.2 Mg/Kg PDE10A Inhibitor In Striatum Of HdhQ175 Mice GSE89505	8/519	0.231164	0.47895	0	0	1.38981	2.03556	EGR1;PER1;RGS2;VGF;A830012C17RIK;DUSP1;PTGES3L;SPATA2L
926	Genes Down-Regulated In Friedreich Ataxia Markers In Human Blood GSE30933	7/442	0.231248	0.47895	0	0	1.42761	2.09039	H2AX;PTGES3;POC1B;MTMR4;SMIM12;AURKB;MRPL11
927	Down-regulated Proteins In The Liver Of 10 Mon HD Q175 Mice Vs Q20 PXD005641	6/366	0.231345	0.47895	0	0	1.47755	2.1629	ATP5MD;SRSF3;CWC25;YKT6;EIF1;CAMKK2
928	Genes Down-Regulated In Expression In Cortex Of 7 D CTCF cKO Mice GSE38673	1981-02-01	0.231372	0.47895	0	0	2.23602	3.27293	AJM1;BCL11B
929	Markers Of Trochlear Nucleus In Mesencephalon PMID22996553	5/292	0.232959	0.481717	0	0	1.54324	2.24833	MPP3;PHF12;ATP2B1;RYR3;RHOBTB2
930	HD Markers In Rat PC12 Cells GSE2602	4/219	0.233409	0.482127	0	0	1.64664	2.3958	EGR1;VGF;DUSP1;CKB
931	HDACi-9b Treated PBMCs From Friedreich Ataxia Patients Vs Controls GSE30933	25/1902	0.234465	0.483569	0	0	1.19193	1.72883	H2AX;ACADVL;DAGLA;PPP2R2A;CWC25;FAAP20;AURKB;MRPL11;TOMM22;ATP5B;RAB24;MYO18A;QK;PHACTR1;FAM83D;SPTAN1;MYH10;GABBR1;PRRC2A;TRAIP;KANSL1;SRSF3;CDK12;ARHGEF2;EIF4G2
932	Genes Down-Regulated In Expression In Quadriceps Muscle Of HSALR 20B Myotonic Dystrophy Mice (MOE430A Array) GSE14691	10/678	0.23461	0.483569	0	0	1.33039	1.92883	BNIP3L;LRG1;SON;PPP1R1A;KANSL1;ACOX1;RASGRP2;SPTAN1;ELK3;RHOBTB2
933	Genes Enriched In Astrocytes Vs Microglia Or Oligodendrocytes PMID23954174	26/1986	0.234962	0.483742	0	0	1.18754	1.71996	ATP5MD;ACADVL;AHCYL1;THRA;TTYH1;RASGRP2;SLC4A4;PKD1;RAP1GAP;RGS4;ATP5B;DBP;PHACTR1;CKB;SPTAN1;GPM6B;PRRT1;PAQR6;GABBR1;AFAP1;NR1D1;MYL6;ACOX1;PPP1R1B;TTC3;SELENOW
934	Hdac5 Interactome In Striatum Of Q20 And Q140 HD Mice PMID31040226	1982-02-01	0.235526	0.483742	0	0	2.20796	3.19256	AMFR;PPP2R2A
935	Genes Changed In Human Neurodegenerative Prefrontal Cortex PMID29375298	54/4365	0.235626	0.483742	0	0	1.13277	1.63743	H2AX;ACADVL;DAGLA;RPL31;SETD6;CASC3;RYR3;RGS4;PPP3CA;PTBP1;TUBA1A;SESN1;ARL6IP4;PHACTR1;PIAS4;SSR2;SCRIB;ZFP607B;YWHAZ;CTDNEP1;MYL6;UFC1;PTGES3L;CHMP3;MTMR4;ARPP19;FAAP20;RTN4;CAMKK2;RHOBTB2;ATP5B;NXF1;D5ERTD579E;RAB24;YKT6;MYH10;HIPK4;LRRC24;ARPP21;ST8SIA3;PLCL2;NR1D1;ATP2B1;PER1;LRG1;PDE10A;SLC25A39;TMEM54;GNB2;TTC3;CDK10;CDK2AP1;STRN;DUS1L
936	Liver RNA M43 Module (Ivory) PMID26900923	3/149	0.235701	0.483742	0	0	1.81683	2.62566	ACADVL;ACOX1;POC1B
937	Differentially Expressed Insoluble Proteins In Cerebral Cortex Of 8 Wk R6/2 Mice PXD004973	2024-01-24	0.237907	0.486709	0	0	3.83385	5.50493	AHCYL1
938	Neuronal Community 4 Gene Signature PMID26060301	2024-01-24	0.237907	0.486709	0	0	3.83385	5.50493	RYR3
939	Top 20 Fetal Replicating Neuronal Progenitor-Enriched Genes PMID26060301	2024-01-24	0.237907	0.486709	0	0	3.83385	5.50493	TUBA1A
940	Genes Down-Regulated In Expression In Cerebellum Of 11 Wk SCA1 Spinocerebellar Ataxia 1 Mice GSE2867	4/221	0.238236	0.486862	0	0	1.63129	2.34008	DUSP1;QK;MALAT1;SLC4A4
941	Genes Up-Regulated In Neuro2a Htt72Q-i Vs Htt25Q-ni PMID28743452	19/1411	0.239734	0.489405	0	0	1.21805	1.73964	KMT2E;BNIP3L;ACADVL;KDM4B;THRA;RPL31;DUSP1;GM11478;DYRK1B;TSPAN31;PER1;MYL6;SLC25A39;VGF;CFL1;SELENOW;STAT6;ARHGEF2;RABAC1
942	PC12 Htt-Q74 Vs PC12 Htt-Q23 Overall PMID28499347	29/2244	0.24024	0.489728	0	0	1.17299	1.67282	ACADVL;THRA;RBM4B;FAAP20;AURKB;ELK3;RGS4;RASD2;MGAT5B;RAB24;RNF151;CKB;RABAC1;FAM83D;SPTAN1;RGS9;HIPK4;MBTPS1;MPP3;DUSP1;FUZ;NR1D1;TUFM;CLK2;BBS10;TMEM54;ADSSL1;CDK2AP1;NIT2
943	Genes Changed In Aged Vs Young Astrocytes PMID23954174	11/762	0.24061	0.489728	0	0	1.30209	1.85493	ATP5B;GABBR1;LRRC24;THRA;1500011B03RIK;SESN1;MGAT5B;SELENOW;FUZ;SPTAN1;WDR24
944	Influence Of REST Knock Down On Expression In HdhQ7 Control Mice GSE42107	4/222	0.240658	0.489728	0	0	1.62373	2.31281	CFL1;ADSSL1;CDK2AP1;EIF4G2
945	Oligodendrocyte-enriched Genes PMID25700174	7/449	0.24292	0.493809	0	0	1.40449	1.98739	MYRF;CNP;ADSSL1;STRN;MALAT1;FAM83D;YIF1A
946	Genes Up-Regulated In Genes Changed In HDACi 4B Treated Vs Untreated Friedreich Ataxia Patient Blood Cells GSE30933	13/925	0.24356	0.494587	0	0	1.2683	1.79134	SRRM2;GABBR1;ACADVL;BCL11B;FAM160B2;LRG1;AP1G2;RAB24;ARHGEF2;CKB;RABAC1;MYH10;LZTS3
947	Differentially Expressed Proteins In Cerebellum Of 10 Mon HD Q175 Mice Vs Q20 PXD005526	1984-02-01	0.243847	0.494646	0	0	2.15389	3.0396	CAMKK2;GRIN1
948	Genes Up-Regulated In Succinate Dehydrogenase Inhibitor 3-NP Dependent Expression In WT Mouse Striatal Cells GSE3583	56/4554	0.245162	0.496789	0	0	1.12543	1.58218	ACADVL;DAGLA;THRA;SETD6;PPP2R2A;UFSP1;ELK3;PPP3CA;RGS2;AP1G2;SESN1;MYO18A;SPTAN1;LZTS3;SRRM2;PIAS4;PRMT7;DUSP1;USP2;AFAP1;SCRIB;BBS10;EWSR1;NCL;ADSSL1;SELENOW;CHMP3;MALAT1;ARHGEF2;CNP;MTMR4;ARPP19;RAP1GAP;RTN4;CAMKK2;TMEM69;CHRAC1;STAT6;CKB;RABAC1;GPM6B;EGR1;MPP3;AMFR;NR1D1;ATP2B1;SCAF1;EIF1;SON;PDE10A;SLC25A39;GNB2;TTC3;CDK10;CDK12;NIT2
949	Down-regulated Genes In Human Neurodegenerative Prefrontal Cortex PMID29375298	28/2167	0.245614	0.497182	0	0	1.17187	1.6453	DAGLA;SETD6;MTMR4;ARPP19;RYR3;RTN4;CAMKK2;RHOBTB2;RGS4;ATP5B;PPP3CA;TUBA1A;D5ERTD579E;PHACTR1;MYH10;HIPK4;LRRC24;ARPP21;ST8SIA3;PLCL2;ATP2B1;ZFP607B;YWHAZ;PDE10A;TTC3;PTGES3L;CHMP3;STRN
950	Top 25 Genes Enriched In Oligodendrocytes Vs Astrocytes, Neurons Or Microglia PMID24316888	2024-01-25	0.246491	0.497906	0	0	3.67392	5.14507	GPM6B
951	Up-regulated Soluble Proteins In Striatum Of 5 Wk R6/2 Mice PXD004973	2024-01-25	0.246491	0.497906	0	0	3.67392	5.14507	EIF4G2
952	Up-regulated Genes In The Heart Of Dox Treated FRDAkd Mice At 16 Wk GSE98790	9/608	0.247126	0.498666	0	0	1.33389	1.86459	EGR1;PTBP1;MYL6;TUBA1A;TUBB5;SSR2;FAAP20;YWHAZ;RTN4
953	HTT-ATXN2 Shared Co-Expressed Genes In HD-associated Brain Region PMID29249939	1985-02-01	0.248012	0.499927	0	0	2.12783	2.96679	SPTAN1;PRRC2A
954	Genes Changed In Dorsal Root Ganglia Of Dox Treated FRDAkd Mice At 20 Wk GSE98790	2024-01-26	0.254978	0.511679	0	0	3.52679	4.81962	CFL1
955	Genes Changed In Spinal Cord Vs Brain Derived OPCs (scRNA-seq) PMID30078729	2024-01-26	0.254978	0.511679	0	0	3.52679	4.81962	TUBA1A
956	Baseline Differences In PC12 Htt-Q74 Vs PC12 Htt-Q23 Cells PMID28499347	28/2179	0.255053	0.511679	0	0	1.16454	1.5911	CNP;RBM4B;SLC4A4;AURKB;ELK3;RHOBTB2;RGS2;MGAT5B;ARL6IP4;RNF151;PMPCA;CKB;SPTAN1;YKT6;KCNJ4;EGR1;DUSP1;PCIF1;SCRIB;NR1D1;PRRC2A;ZBTB9;BBS10;PDE10A;PPP1R1A;CHMP3;ARHGEF2;NIT2
957	Liver RNA M15 Module (Midnightblue) PMID26900923	4/228	0.255307	0.511679	0	0	1.57975	2.15682	SETD6;PTGES3;ARPP19;YWHAZ
958	Neuro2a Htt72Q-ni Vs Htt72Q-i PMID28743452	12/854	0.25533	0.511679	0	0	1.2668	1.72944	MYL6;VGF;DUSP1;DNMT3A;ADSSL1;TBC1D14;NR1D1;ARHGEF2;FAAP20;AURKB;PRRC2A;RHOBTB2
959	Up-regulated Genes In mutHtt Expressing HEK293 Cells GSE78928	6/379	0.25544	0.511679	0	0	1.4251	1.94493	FAM160B2;PAQR6;SETD6;PNKP;ATN1;CLK2
960	Brown4 Module Eigengene Expression Profile Across Striatal Astrocytes Of R6/2 And Q175 Mice PMID31619545	1987-02-01	0.256348	0.51243	0	0	2.07755	2.828	PLCL2;TTC3
961	Genes Up-Regulated In Motor Vs Somato-Sensory Neurons PMID17005859	1987-02-01	0.256348	0.51243	0	0	2.07755	2.828	MALAT1;ARPP19
962	HD Markers In Human Blood GSE1751	39/3115	0.257446	0.51409	0	0	1.1383	1.54461	AHCYL1;THRA;RPL31;AGAP2;ARPP19;RYR3;RTN4;ELK3;RHOBTB2;TSPAN31;NEU2;THTPA;RGS4;PPP3CA;RGS2;D5ERTD579E;QK;HNRNPA1;SPTAN1;YKT6;GPM6B;SRRM2;BNIP3L;RBM39;PAQR6;PTGES3;ATP2B1;YWHAZ;GRIN1;MYL6;BBS10;SON;PPP1R1A;TTC3;SRSF3;CHMP3;DUS1L;EIF4G2;PICALM
963	Genes Up-Regulated In Friedreich Ataxia iPSCs Expression Vs MR90C2P27 Cell Line GSE22651	27/2099	0.258399	0.515456	0	0	1.16508	1.57665	ACADVL;TTYH1;FAAP20;AURKB;TUBB5;AP1G2;RAB24;LZTS3;SUN2;PAQR6;TIMM29;SSR2;PCIF1;SCRIB;FUZ;ELP5;PRRC2A;HINFP;MYL6;PPP1R1A;VGF;EWSR1;PPP1R1B;TTC3;ADSSL1;UFC1;ARHGEF2
964	Genes Up-Regulated In Expression In Expanded CAG Repeats Vs Control ESCs After 6D Of Neuronal Differentiation GSE9760	15/1102	0.259708	0.517531	0	0	1.22802	1.65561	SRRM2;KMT2E;RBM39;XBP1;MPP3;ACADVL;SRCAP;PDE1B;DNMT3A;MTMR4;RTN4;RGS2;KANSL1;ACOX1;GPM6B
965	Genes Changed In Cerebellum Atxn1[82Q]CaLoxM120A Mice Compared To Atxn1[82Q] KI Mice GSE114815	52/4235	0.260444	0.518459	0	0	1.1204	1.50734	ACADVL;THRA;RPL31;CWC25;CASC3;RYR3;ELK3;TOMM22;RGS4;PPP3CA;TUBA1A;VSIG2;ARL6IP4;QK;RNF151;RGS9;SRRM2;SUN2;USP2;AFAP1;YWHAZ;SHISA7;TRAIP;CTDNEP1;NPAS4;MYL6;NCL;ADSSL1;UFC1;CHMP3;ATP5MD;CNP;AGAP2;RBM4B;ARPP19;CAMKK2;NEU2;TMEM69;RASD2;MGAT5B;RAB24;MIR124A-1HG;FAM83D;EGR1;LRRC24;ARPP21;ST8SIA3;PCIF1;NR1D1;PPP1R1A;TTC3;PICALM
966	Expression In HSALR 20B Myotonic Dystrophy Mice Treated With ASO 445236 Vs WT Mice GSE38962	3/158	0.26277	0.522547	0	0	1.71055	2.28611	NEU2;PER1;DYRK1B
967	Genes Changed In Cerebellum Of Dox Treated FRDAkd Mice At 20 Wk GSE98790	2024-01-27	0.263371	0.523201	0	0	3.39097	4.5242	RHOBTB2
968	PD Changed Genes In Human Prefrontal Cortex PMID29375298	23/1770	0.264144	0.52401	0	0	1.17498	1.56421	ACADVL;PLCL2;SCRIB;MTMR4;FAAP20;ZFP607B;YWHAZ;RYR3;RGS4;PER1;PTBP1;NXF1;SLC25A39;TMEM54;GNB2;D5ERTD579E;TTC3;RAB24;ARL6IP4;CDK10;CDK2AP1;YKT6;SEC22A
969	Expression In Hippocampus Of 10 Wk N171-82Q HD Mice GSE44306	1989-02-01	0.26469	0.52401	0	0	2.02959	2.69772	RASD2;ATP2B1
970	HttQ74 Changed Genes Before Transgene Induction In PC12 Cells GSE10581	1989-02-01	0.26469	0.52401	0	0	2.02959	2.69772	RGS2;RNF151
971	Expression In Cerebellum Of 10 Wk N171-82Q HD Mice GSE44306	31/2445	0.264869	0.52401	0	0	1.1492	1.52674	RPL31;PDE1B;RASGRP2;FAAP20;MRPL11;CAMKK2;NEU2;RASD2;FAM160B2;DBP;AP1G2;EPB41L1;ARL6IP4;ATXN7L3;RGS9;PRRT1;EGR1;HIPK4;DUSP1;USP2;NR1D1;SPATA2L;NPAS4;STX1B;PER1;AJM1;TMEM54;UFC1;CDK10;CDK2AP1;ARHGEF2
972	Cortex RNA M41 Module (Lightsteelblue1) PMID26900923	3/159	0.265803	0.524777	0	0	1.6995	2.25183	ATP5B;TIMM29;AMFR
973	Striatum RNA M19 Module (Lightyellow) PMID26900923	3/159	0.265803	0.524777	0	0	1.6995	2.25183	SRRM2;SCRIB;HINFP
974	Expression In HSALR 20B Myotonic Dystrophy Mice Treated With ASO 445236 Vs Untreated HSALR 20B Mice GSE38962	9/623	0.269208	0.530588	0	0	1.30029	1.70633	HNRNPL;SUN2;DAGLA;NCL;SCRIB;HNRNPA1;NIT2;RHOBTB2;CLK2
975	PC12 Htt-Q74 Vs PC12 Htt-Q23 Upon 48 H Of Induction PMID28499347	11/784	0.269299	0.530588	0	0	1.26357	1.65772	RGS4;RASD2;TMEM54;THRA;DUSP1;RBM4B;FAM83D;NIT2;AURKB;TUFM;CLK2
976	Plasma Membrane Protein Composition PMID16615899	4/234	0.270134	0.531687	0	0	1.53807	2.01308	PTBP1;RPL31;NCL;ABCF1
977	Coexpressed Gene Module M8A From Cerebral Cortex PMID18849986	2024-01-28	0.271669	0.53349	0	0	3.26521	4.25513	ATP2B1
978	Genes Up-Regulated In The Cortex Of zQ175 KI Mice Vs WT GSE123657	3/161	0.271882	0.53349	0	0	1.67781	2.18516	TUBB5;TUBA1A;EWSR1
979	Striatum Protein Module pM9 (Magenta) PMID26900923	3/161	0.271882	0.53349	0	0	1.67781	2.18516	ARPP19;SPTAN1;YWHAZ
980	HD Disease-Related Genes In HdhQ111 6 Mon Vs 2 Mon Mice PMID29020921	54/4428	0.272785	0.534714	0	0	1.11191	1.44444	H2AX;AHCYL1;ATN1;PPP2R2A;CASC3;SLC4A4;PKD1;THTPA;PPP3CA;RGS2;ARL5C;AP1G2;ARL6IP4;QK;ATXN7L3;RGS9;LZTS3;SUN2;DUSP1;YWHAZ;SHISA7;VGF;EWSR1;ACOX1;ADSSL1;ARHGEF2;CNP;TTYH1;AGAP2;RASGRP2;RAP1GAP;CAMKK2;ATP5B;MGAT5B;D5ERTD579E;ABCF1;KCNJ4;EGR1;HIPK4;MBTPS1;MPP3;KDM4B;BCL11B;AMFR;FUZ;ATP2B1;GRIN1;SPATA2L;HNRNPL;PER1;AJM1;CDK10;EIF4G2;PICALM
981	Genes Down-Regulated In Non-Induced PC12 Cells Vs Induced Q74 PC12 Cells Both Treated With Vehicle GSE119557	18/1365	0.275867	0.540205	0	0	1.18963	1.53205	BRD2;MBTPS1;XBP1;ACADVL;GSK3A;LRRC24;SETD6;DYRK1B;SCRIB;WDR24;MRPL11;TSPAN31;CTDNEP1;RGS2;TMEM54;IMPDH2;NIT2;SEC22A
982	Genes Up-Regulated In Friedreich Ataxia iPSCs Expression Vs Pel Stem Cell Line GSE22651	53/4348	0.276763	0.541408	0	0	1.11059	1.42666	ACADVL;DAGLA;THRA;ATN1;SLC4A4;UFSP1;PKD1;ELK3;RGS4;PPP3CA;TUBA1A;CFL1;ARL6IP4;SPTAN1;BNIP3L;SUN2;PAQR6;DUSP1;SSR2;AFAP1;DYRK1B;MYL6;ACOX1;UFC1;CHMP3;ARHGEF2;SEC22A;RBM4B;WDR24;FAAP20;RTN4;NXF1;RAB24;STAT6;RABAC1;MYH10;EGR1;MBTPS1;XBP1;SPAG7;AMFR;PCIF1;ELP5;YIF1A;EIF1;PRRC2A;SON;TMEM54;GNB2;TTC3;STRN;EIF4G2;PICALM
983	Neuro2a Htt72Q (72Q-ni+72Q-i) Vs Htt25Q (25Q-ni) PMID28743452	40/3230	0.277765	0.542814	0	0	1.12412	1.43998	H2AX;KMT2E;ACADVL;SRCAP;THRA;RPL31;GM11478;TOMM22;RGS4;EPB41L1;WDR90;STAT6;RABAC1;FAM83D;ATXN7L3;SPTAN1;SRRM2;BNIP3L;KDM4B;ARPP21;DUSP1;ST8SIA3;DNMT3A;DYRK1B;SCRIB;SHISA7;TRAIP;MSL1;PER1;MYL6;SON;VGF;NCL;IMPDH2;SELENOW;SRSF3;CDK2AP1;MALAT1;ARHGEF2;EIF4G2
984	Genes Up-Regulated In Expression In Mesencephalon Of 12 Mon Ataxin-2 KO Spinocerebellar Ataxia 2 Mice GSE55177	6/391	0.278264	0.543236	0	0	1.37983	1.76505	RBM39;EPB41L1;1500011B03RIK;TTC3;CDK12;YWHAZ
985	Down-regulated Genes In Cerebellum Of Dox Treated FRDAkd Vs WT Mice At 16 Wk GSE98790	2024-01-29	0.279874	0.544169	0	0	3.14844	4.00927	XBP1
986	Genes Changed In Dorsal Root Ganglia Of Dox Treated FRDAkd Mice At 16 Wk GSE98790	2024-01-29	0.279874	0.544169	0	0	3.14844	4.00927	EGR1
987	Up-regulated Proteins In The Liver Of 10 Mon HD Q175 Mice Vs Q20 PXD005641	2024-01-29	0.279874	0.544169	0	0	3.14844	4.00927	RASGRP2
988	Up-regulated Proteins In The Liver Of 6 Mon HD Q175 Mice Vs Q20 PXD005641	2024-01-29	0.279874	0.544169	0	0	3.14844	4.00927	UFSP1
989	Cortex RNA M40 Module (Mediumpurple3) PMID26900923	3/164	0.281029	0.545311	0	0	1.6463	2.08964	RGS2;SSR2;SRSF3
990	Genes Up-Regulated In Mural Cells Of zQ175DN Vs WT PMID32681824	3/164	0.281029	0.545311	0	0	1.6463	2.08964	PPP3CA;PHACTR1;SLC4A4
991	Genes Up-Regulated In Expression In PC12 Cells With AR10Q Upon Ligand Stimulation GSE50383	1993-02-01	0.281371	0.545375	0	0	1.93998	2.46005	RASD2;KDM4B
992	Genes Changed In Cerebellum Of N171-82Q Mice GSE107613	5/315	0.28163	0.545375	0	0	1.42705	1.8083	RASD2;AJM1;DUSP1;RGS9;CAMKK2
993	Astrocyte-enriched Genes PMID25700174	4/240	0.285109	0.550898	0	0	1.4985	1.88045	ACADVL;AHCYL1;TTYH1;CKB
994	Genes Down-Regulated In HDACi-4b Treated PBMCs From Friedreich Ataxia Patients Vs Controls GSE30933	11/796	0.285405	0.550898	0	0	1.24347	1.55912	H2AX;ATP5B;SRSF3;POC1B;CDK2AP1;CDK12;SPTAN1;MYH10;EIF4G2;AURKB;MRPL11
995	Expression In SA01 Vs VUB03 NPCs GSE7178	1994-02-01	0.285538	0.550898	0	0	1.9188	2.40498	KDM4B;ELP5
996	Mouse Cerebellum Golgi Cell Markers PMID19013282	13/960	0.285629	0.550898	0	0	1.21916	1.52768	1500011B03RIK;AFAP1;DYRK1B;RASGRP2;YIF1A;PTBP1;PPP1R1A;VGF;MGAT5B;PTGES3L;TBC1D14;RNF151;YKT6
997	Genes Down-Regulated In Genes Changed In HDACi 4B Treated Vs Untreated Friedreich Ataxia Patient Blood Cells GSE30933	8/554	0.286394	0.551819	0	0	1.29836	1.62345	EGR1;SPAG7;TUBA1A;SON;ACOX1;UFC1;QK;PHACTR1
998	Genes Down-Regulated In Pons Of 18 Week Old WT Mice Vs Atxn 1 154Q/2Q Mice Both Treated With Vehicle GSE114674	2024-01-30	0.287987	0.553778	0	0	3.03972	3.78396	ATP5MD
999	Influence Of TP-10 On Striatal Expression In WT Mice GSE40377	2024-01-30	0.287987	0.553778	0	0	3.03972	3.78396	CAMKK2
1000	Up-regulated Proteins In Striatum Of HD Q175 Mice PMID26900923	7/478	0.293073	0.562993	0	0	1.31604	1.61522	PTBP1;ACADVL;RPL31;EWSR1;TTC3;ADSSL1;SNRNP200
1001	Genes Up-Regulated In Cerebellum Of 12 Week Old Atxn1[154Q/2Q] Vs WT GSE122099	12/884	0.293519	0.563287	0	0	1.22128	1.49706	ATP5B;RBM39;ACADVL;SON;PHF12;AMFR;ST8SIA3;DNMT3A;AFAP1;PHACTR1;ATP2B1;RYR3
1002	HDACi-4b Treated PBMCs From Friedreich Ataxia Carriers Vs Controls GSE30933	13/968	0.295561	0.566369	0	0	1.20844	1.47294	GABBR1;ACADVL;THRA;PHF12;MRPL11;CAMKK2;ATP5B;CDK10;CDK2AP1;CDK12;ARHGEF2;MYH10;EIF4G2
1003	Genes Up-Regulated In Genes Changed In HDACi 106 Treated Vs Untreated Friedreich Ataxia Patient Blood Cells GSE30933	19/1468	0.29577	0.566369	0	0	1.1665	1.421	SRRM2;GABBR1;AHCYL1;SETD6;PTGES3;PHF12;PLCL2;PPP2R2A;AURKB;RGS2;LRG1;SESN1;TTC3;RAB24;POC1B;CKB;SPTAN1;MYH10;LZTS3
1004	Genes Up-Regulated In Nortriptyline Treated STHdhQ111 Vs Control GSE129143	2024-01-31	0.29601	0.566369	0	0	2.93824	3.57691	HNRNPA1
1005	Genes Up-Regulated In Neuro2a Htt72Q-ni Vs Htt72Q-i PMID28743452	8/561	0.297845	0.568521	0	0	1.28146	1.55208	DNMT3A;ADSSL1;TBC1D14;NR1D1;FAAP20;AURKB;PRRC2A;RHOBTB2
1006	Expression In Cortex Of 7 D CTCF cKO Mice GSE38673	1997-02-01	0.298022	0.568521	0	0	1.85792	2.24917	AJM1;BCL11B
1007	Genes Down-Regulated In Ume1 Suppressor Deletion In Htt103Q Yeasts Vs Control Htt25Q Strain GSE18644	1997-02-01	0.298022	0.568521	0	0	1.85792	2.24917	IMPDH2;RABAC1
1008	Genes Down-Regulated In Genes Changed In STHdhQ7/Q7 Cells Upon Heat Shock GSE38001	59/4910	0.30234	0.576185	0	0	1.09345	1.30799	H2AX;SLC4A4;PKD1;ELK3;THTPA;PPP3CA;TUBB5;CFL1;MYO18A;QK;PMPCA;SPTAN1;SRRM2;SUN2;PRMT7;AFAP1;TUFM;MSL1;STX1B;VGF;ACOX1;NCL;ADSSL1;SNRNP200;KMT2E;SRCAP;CNP;TTYH1;PNKP;MTMR4;RAP1GAP;RTN4;CAMKK2;FAM160B2;EPB41L1;POC1B;RABAC1;MYH10;GPM6B;ABCF1;RBM39;MBTPS1;GABBR1;MPP3;SPAG7;KDM4B;AMFR;PCIF1;PLCL2;ATP2B1;YIF1A;PRRC2A;SPATA2L;SON;PPP1R1A;TTC3;CDK10;STRN;CDK12
1009	Genes Changed In Cerebellum Of Dox Treated FRDAkd Mice At 12 Wk GSE98790	1932-01-01	0.303942	0.577675	0	0	2.84332	3.38616	PLCL2
1010	Genes Up-Regulated In Expression In The Brain Of Mbnl1 KO Myotonic Dystrophy Mice GSE39911	1932-01-01	0.303942	0.577675	0	0	2.84332	3.38616	LRG1
1011	Genes Changed In Chat-expressing Interneurons Of R6/2 Vs WT PMID32681824	15/1141	0.304026	0.577675	0	0	1.18301	1.40854	RBM39;ARPP21;THRA;DNMT3A;CASC3;ARPP19;RYR3;RTN4;RASD2;ATP5B;PPP3CA;SON;MGAT5B;CKB;GPM6B
1012	Down-regulated Genes In Hippocampus Of Foxp1 KO Vs WT Mice GSE62718	14/1058	0.304324	0.577675	0	0	1.19044	1.41622	KCNJ4;MPP3;DAGLA;BCL11B;ARPP21;THRA;CWC25;ATP2B1;SPATA2L;RGS4;PPP3CA;PPP1R1A;SELENOW;LZTS3
1013	Markers Of Substantia Nigra, Pars Reticulata In Mesencephalon PMID22996553	1999-02-01	0.306327	0.580902	0	0	1.81943	2.15257	PPP1R1A;DUS1L
1014	Genes Up-Regulated In Genes Changed In HDACi 4B Treated Vs Untreated Healthy Donor Blood Cells GSE30933	11/812	0.307308	0.582189	0	0	1.2176	1.43665	GABBR1;RGS2;LRG1;TTC3;RAB24;PLCL2;CKB;RABAC1;FAAP20;MYH10;LZTS3
1015	Differentially Expressed Genes In HD Vs Control Brain Endothelial Cells GSE97100	3/173	0.308614	0.584085	0	0	1.55843	1.83219	DBP;VGF;RHOBTB2
1016	Genes Up-Regulated In Expression In HSALR 20B Myotonic Dystrophy Mice Treated With ASO 190401 Vs Untreated HSALR 20B Mice GSE38962	6/407	0.309383	0.584966	0	0	1.32368	1.5529	LRRC24;DAGLA;ACOX1;CHMP3;HNRNPA1;NIT2
1017	Genes Up-Regulated In Mouse Microglia During Aging PMID26001565	4/250	0.310321	0.585872	0	0	1.43685	1.68133	EGR1;DUSP1;ADSSL1;SELENOW
1018	Regulation Of Intrinsic Membrane Properties And Excitability Of Cortical Pyramidal Neurons CHDI113	2/100	0.310473	0.585872	0	0	1.80077	2.10629	PPP3CA;GNB2
1019	AD Up-Regulated Genes In Choroid Plexus GSE110226	16/1232	0.312541	0.588634	0	0	1.16841	1.35888	H2AX;BNIP3L;ACADVL;SRCAP;ARPP21;PDE1B;RBM4B;NR1D1;FAAP20;RHOBTB2;SPATA2L;FAM160B2;LRG1;AP1G2;CDK10;STAT6
1020	Friedreich Ataxia iPSCs Expression Vs MR90C2P28 Cell Line GSE22651	51/4231	0.31275	0.588634	0	0	1.09353	1.27106	ACADVL;PPP3CA;PTBP1;TUBB5;AP1G2;QK;SMIM12;BRD2;BNIP3L;SUN2;PAQR6;SSR2;DYRK1B;SCRIB;MYL6;VGF;EWSR1;ACOX1;NCL;ADSSL1;UFC1;SRSF3;ARHGEF2;ATP5MD;SRCAP;MYRF;TTYH1;RBM4B;MTMR4;ARPP19;FAAP20;AURKB;D5ERTD579E;RAB24;KCNJ4;GABBR1;KDM4B;BCL11B;PCIF1;FUZ;ATP2B1;YIF1A;PRRC2A;HINFP;SON;PPP1R1A;TMEM54;PPP1R1B;TTC3;STRN;EIF4G2
1021	Ume1 Suppressor Deletion In Htt103Q Yeasts Vs Control Htt25Q Strain GSE18644	4/251	0.312855	0.588634	0	0	1.43096	1.6628	IMPDH2;DUS1L;RABAC1;CAMKK2
1022	Glutamatergic Neuron Gene Module M14 From Cerebral Cortex PMID18849986	2/101	0.314613	0.590485	0	0	1.78249	2.06129	PKD1;YKT6
1023	Proteins Enriched In Microglia Vs Splenic Monocytes PMID24316888	2/101	0.314613	0.590485	0	0	1.78249	2.06129	CKB;NIT2
1024	Genes Down-Regulated In Influence Of Spt4 Deletion On Expression In Yeasts (Biological Repeat 2) GSE33497	3/175	0.314761	0.590485	0	0	1.54015	1.78032	NXF1;MYH10;TUFM
1025	ABeta-induced Microglial Genes PMID14612454	7/492	0.318099	0.596164	0	0	1.27712	1.4628	HNRNPL;BNIP3L;RPL31;PDE1B;GNB2;PMPCA;TOMM22
1026	Genes Up-Regulated By 0.32 Mg/Kg PDE10A Inhibitor In Striatum Of HdhQ175 Mice GSE89505	2/102	0.318748	0.596217	0	0	1.76457	2.01753	VGF;SPATA2L
1027	Genes Up-Regulated In Expression In Drosophila S1 Line Encoding Toxic Repeat-Containing dsRNA GSE42910	2/102	0.318748	0.596217	0	0	1.76457	2.01753	SRSF3;PICALM
1028	Genes Up-Regulated In NLS144 Changed Genes In Cerebellum Of S25 HD Mice GSE3248	1934-01-01	0.31954	0.597117	0	0	2.67073	3.04696	RYR3
1029	Down-regulated Genes In Cerebellum Of N171-82Q Mice GSE107613	4/254	0.320471	0.598274	0	0	1.41357	1.6086	RASD2;AJM1;DUSP1;CAMKK2
1030	Dynein-dynactin Motor Complex In Axonal Transport In Neurons In HD CHDI119	2/103	0.322878	0.602182	0	0	1.74701	1.97497	TUBB5;TUBA1A
1031	Genes Down-Regulated In Corpus Callosum Of BN Vs BACHD Mice PMID31015293	5/334	0.323213	0.602224	0	0	1.34333	1.51721	STX1B;DAGLA;MIR124A-1HG;SPTAN1;GRIN1
1032	Genes Changed In Macrophages Vs Monocytes PMID28671693	10/741	0.323713	0.60257	0	0	1.21172	1.3667	EGR1;RGS2;EPB41L1;DUSP1;PHACTR1;NR1D1;ATP2B1;RASGRP2;RAP1GAP;EIF1
1033	HD Markers In Human Prefrontal Cortex GSE64810	26/2092	0.325164	0.604584	0	0	1.11991	1.25814	GSK3A;DAGLA;PNKP;AGAP2;MTMR4;ARPP19;RAP1GAP;CAMKK2;RHOBTB2;FAM160B2;RGS2;TUBB5;DBP;WDR90;MYO18A;GABBR1;PRMT7;LRRC24;DUSP1;DYRK1B;YIF1A;SHISA7;PRRC2A;GRIN1;SNORC;LRG1
1034	Genes Up-Regulated In Astrocytes Of zQ175DN Vs HdhQ20 PMID32681824	5/335	0.325424	0.604584	0	0	1.33919	1.50341	SUN2;SNRNP200;SLC4A4;MYH10;GPM6B
1035	Genes Up-Regulated In Genes Changed In HDACi 4B Vs Vehicle Treated Healthy Donor Blood Cells GSE30933	9/660	0.325937	0.604952	0	0	1.22401	1.37218	GABBR1;RGS2;LRG1;RAB24;PLCL2;CKB;RABAC1;MYH10;LZTS3
1036	Expression In Cerebellum Of 4 Wk SCA1 Spinocerebellar Ataxia 1 Mice GSE2867	1935-01-01	0.327208	0.605766	0	0	2.59204	2.89572	MALAT1
1037	Genes Up-Regulated In Expression In Quadriceps Muscle Of Clcn1 Null Myotonic Dystrophy Mice (MOE430B Array) GSE14691	1935-01-01	0.327208	0.605766	0	0	2.59204	2.89572	ARPP21
1038	Cortex Coexpressed Gene Module 1 PMID17101986	5/336	0.327637	0.605766	0	0	1.33507	1.48974	RGS4;TTC3;USP2;CASC3;RTN4
1039	Genes Down-Regulated In Myotonic Dystrophy 2 Vs Non-Myotonic Dystrophy Markers In Human Skeletal Muscle GSE48828	5/336	0.327637	0.605766	0	0	1.33507	1.48974	RGS2;TUBA1A;TUBB5;CKB;PICALM
1040	Genes Down-Regulated In Friedreich Ataxia iPSCs Expression Vs ES4CL2 Cell Line GSE22651	21/1669	0.328212	0.606245	0	0	1.13229	1.26148	ATP5MD;GABBR1;PLCL2;RBM4B;SCRIB;ARPP19;YWHAZ;TUBA1A;SON;KANSL1;EWSR1;ACOX1;RAB24;ADSSL1;SRSF3;QK;STRN;HNRNPA1;GPM6B;EIF4G2;SMIM12
1041	HD, PD And ND Consistently Altered Genes In Human Prefrontal Cortex PMID29375298	16/1246	0.328552	0.60629	0	0	1.15424	1.28474	PLCL2;ATP2B1;MTMR4;ARPP19;ZFP607B;YWHAZ;RYR3;RTN4;CAMKK2;RGS4;PER1;PTBP1;TTC3;RAB24;ARL6IP4;CHMP3
1042	Genes Down-Regulated In Influence Of REST Knock Down On Expression In HdhQ7 Control Mice GSE42107	2/105	0.331117	0.610437	0	0	1.71292	1.89326	ADSSL1;EIF4G2
1043	Genes Up-Regulated In Friedreich Ataxia iPSCs Expression Vs H9 Cell Line GSE22651	26/2099	0.331485	0.610531	0	0	1.11569	1.23191	DAGLA;RBM4B;WDR24;FAAP20;RTN4;TUBB5;AP1G2;TBC1D14;ATXN7L3;SPTAN1;LZTS3;BNIP3L;SUN2;MBTPS1;PAQR6;AMFR;SETD1A;AFAP1;PRRC2A;HINFP;HNRNPL;MYL6;VGF;TTC3;ADSSL1;SELENOW
1044	Genes Down-Regulated In Friedreich Ataxia iPSCs Expression Vs Control Keratinocytes GSE22651	56/4696	0.332354	0.611173	0	0	1.08085	1.19061	AHCYL1;DAGLA;CASC3;RYR3;RGS2;TUBB5;DBP;SESN1;QK;PHACTR1;LZTS3;BNIP3L;DNMT3A;TRAIP;BBS10;VGF;EWSR1;ACOX1;ADSSL1;SRSF3;SNRNP200;KMT2E;TTYH1;RBM4B;MTMR4;RASGRP2;ARPP19;RAP1GAP;AURKB;MRPL11;RASD2;EPB41L1;D5ERTD579E;RAB24;CKB;FAM83D;HNRNPA1;MYH10;GPM6B;KCNJ4;GABBR1;PTGES3;PHF12;PLCL2;FUZ;ATP2B1;ELP5;CLK2;HNRNPL;ZBTB9;SON;PPP1R1A;KANSL1;PPP1R1B;STRN;EIF4G2
1045	Genes Up-Regulated In Cerebellum Of 12 Week Old ATXN1[82Q] Vs WT GSE122099	7/500	0.332571	0.611173	0	0	1.25588	1.38259	MYRF;CNP;VGF;TTYH1;MGAT5B;ADSSL1;RYR3
1046	Genes Changed In HDACi 106 Treated Vs Untreated Friedreich Ataxia Patient Blood Cells GSE30933	34/2788	0.33288	0.611173	0	0	1.10019	1.21018	AHCYL1;SETD6;RBM4B;PPP2R2A;RASGRP2;AURKB;CAMKK2;NXF1;RGS2;TUBA1A;WDR90;SESN1;RAB24;POC1B;QK;PHACTR1;CKB;SPTAN1;MYH10;LZTS3;SRRM2;EGR1;GABBR1;SPAG7;DUSP1;PTGES3;PHF12;PLCL2;YIF1A;LRG1;SON;ACOX1;TTC3;UFC1
1047	Striatum RNA M9 Module (Magenta) PMID26900923	6/419	0.333107	0.611173	0	0	1.28442	1.41195	ATP5B;TUBA1A;TUBB5;1500011B03RIK;ARL6IP4;YIF1A
1048	Genes Changed In NPCs After HTT Knock Down GSE118088	9/665	0.333794	0.611544	0	0	1.21437	1.33244	PPP1R1A;TTYH1;PDE1B;DUSP1;PLCL2;CKB;RGS9;YWHAZ;RYR3
1049	Genes Up-Regulated In Expression In Friedreich Ataxia iPSCs-derived Neurons Vs iPSCs GSE65399	32/2617	0.333946	0.611544	0	0	1.10257	1.20928	KMT2E;DAGLA;THRA;TTYH1;RBM4B;MTMR4;FAAP20;RYR3;RTN4;RGS4;TUBA1A;D5ERTD579E;QK;SPTAN1;GPM6B;BNIP3L;SUN2;RBM39;MBTPS1;ARPP21;DUSP1;SSR2;AFAP1;SCRIB;ATP2B1;EIF1;KANSL1;TTC3;CHMP3;ARHGEF2;SNRNP200;EIF4G2
1050	Genes Up-Regulated In Expression In Striatum From 6 Wk R6/2 HD Mice GSE1980	1936-01-01	0.334791	0.611925	0	0	2.51786	2.75517	ARL6IP4
1051	NLS144 Changed Genes In Cerebellum Of 10 Mon S46 HD Mice GSE3248	1936-01-01	0.334791	0.611925	0	0	2.51786	2.75517	RYR3
1052	Genes Changed In HDACi 9B Treated Vs Untreated Friedreich Ataxia Carrier Blood Cells GSE30933	2/106	0.335226	0.612139	0	0	1.69636	1.85404	SON;DUSP1
1053	Differentially Expressed Genes In Brainstem Of HD Q175 Mice PMID26900923	10/749	0.335566	0.612177	0	0	1.1981	1.30825	PAQR6;GABBR1;TTYH1;ADSSL1;AFAP1;QK;STRN;PHACTR1;ARHGEF2;FAM83D
1054	Differentially Expressed Insoluble Proteins In Cerebral Cortex Of 12 Wk R6/2 Mice PXD004973	17/1337	0.335975	0.612342	0	0	1.14268	1.24634	RBM39;GABBR1;ARPP21;PNKP;DYRK1B;CWC25;RASGRP2;YWHAZ;MRPL11;HNRNPL;ATP5B;EPB41L1;GNB2;CFL1;MYO18A;CKB;SEC22A
1055	Genes Down-Regulated In HDACi-106 Treated PBMCs From Friedreich Ataxia Patients Vs Controls GSE30933	6/421	0.337084	0.613314	0	0	1.2781	1.38983	EGR1;PPP3CA;RGS2;SON;DUSP1;AMFR
1056	Genes Down-Regulated In Neuro2a Htt72Q-i Vs Htt25Q-ni PMID28743452	36/2966	0.337147	0.613314	0	0	1.09508	1.19061	H2AX;SRCAP;MTMR4;FAAP20;AURKB;CAMKK2;TOMM22;EPB41L1;WDR90;MYO18A;TBC1D14;POC1B;PMPCA;FAM83D;ATXN7L3;SPTAN1;MYH10;ABCF1;SRRM2;MBTPS1;ARPP21;DNMT3A;SCRIB;SHISA7;PRRC2A;TRAIP;MSL1;SON;TMEM54;EWSR1;NCL;IMPDH2;SRSF3;CDK2AP1;MALAT1;EIF4G2
1057	Up-regulated Genes In The Heart Of Dox Treated FRDAkd Mice After 4 Wk Rescue GSE98790	2/107	0.339328	0.616698	0	0	1.68012	1.81585	DBP;CHMP3
1058	Genes Up-Regulated In HD Grade 2 Markers In Human Cerebellum (HG-U133A) GSE3790	1937-01-01	0.342288	0.620589	0	0	2.44779	2.62429	RYR3
1059	Liver RNA M34 Module (Darkmagenta) PMID26900923	3/184	0.342439	0.620589	0	0	1.46289	1.56773	PCIF1;SNRNP200;SLC4A4
1060	Locuses With Decreased DNA Methylation In Frontal Lobe Region Of HD Vs Control GSE72778	3/184	0.342439	0.620589	0	0	1.46289	1.56773	RASGRP2;HNRNPA1;ARPP19
1061	Genes Up-Regulated In Brain And Spinal Cord Derived OPCs From P7 Vs E13.5 Mice PMID30078729	33/2714	0.342807	0.620672	0	0	1.09587	1.17323	MYRF;CNP;THRA;TTYH1;AGAP2;UFSP1;RAP1GAP;RASD2;ARL5C;EPB41L1;MGAT5B;QK;PHACTR1;RABAC1;RGS9;GPM6B;LZTS3;PRRT1;KCNJ4;9330160F10RIK;ST8SIA3;USP2;NR1D1;SHISA7;SPATA2L;STX1B;AJM1;VGF;ACOX1;PPP1R1B;ADSSL1;STRN;NIT2
1062	Genes Down-Regulated In Human Microglia During Aging PMID28671693	5/343	0.343167	0.620738	0	0	1.30695	1.39784	PTBP1;SELENOW;AFAP1;CKB;RHOBTB2
1063	CPSF6 Binding Sites In MEFs From Mbnl1/2 KO Myotonic Dystrophy Mice Vs WT Mice GSE60487	7/506	0.34349	0.620738	0	0	1.24039	1.32548	SRCAP;TTC3;AFAP1;SRSF3;QK;SCAF1;PKD1
1064	Genes Up-Regulated In Friedreich Ataxia iPSCs Expression Vs MR90C2P28 Cell Line GSE22651	28/2286	0.345246	0.623324	0	0	1.10262	1.17264	ACADVL;MYRF;TTYH1;FAAP20;AURKB;TUBB5;AP1G2;RAB24;KCNJ4;BNIP3L;SUN2;PAQR6;KDM4B;SSR2;PCIF1;DYRK1B;FUZ;PRRC2A;HINFP;MYL6;PPP1R1A;TMEM54;VGF;PPP1R1B;TTC3;ADSSL1;UFC1;ARHGEF2
1065	Down-regulated Genes In HD Vs Control Brain Endothelial Cells GSE97100	2/109	0.347509	0.626821	0	0	1.64855	1.74246	DBP;RHOBTB2
1066	Genes Down-Regulated In Cerebellum Of 5 Week Old ATXN1[82Q] Vs WT GSE122099	8/591	0.347985	0.62709	0	0	1.21362	1.28109	GABBR1;DAGLA;PPP1R1B;CFL1;SELENOW;FAM83D;GPM6B;RHOBTB2
1067	Down-regulated Genes In Cerebellum Of Dox Treated FRDAkd Mice At 16 Wk GSE98790	1938-01-01	0.349701	0.629003	0	0	2.38152	2.50221	XBP1
1068	Genes Down-Regulated In Expression In Caudate Nucleus Of 12 Mon HdhQ150 HD Mice GSE32417	1938-01-01	0.349701	0.629003	0	0	2.38152	2.50221	PDE10A
1069	Genes Changed In HD Vs Control iPSCs After 45 D Of Differentiation E-MTAB-5964	2/110	0.351587	0.631213	0	0	1.6332	1.70718	ATP5MD;RBM4B
1070	Genes Up-Regulated In Expression In Cerebellum Of 11 Wk SCA1 Spinocerebellar Ataxia 1 Mice GSE2867	2/110	0.351587	0.631213	0	0	1.6332	1.70718	SRRM2;ATN1
1071	Liver RNA M38 Module (Plum1) PMID26900923	8/594	0.35307	0.633285	0	0	1.20722	1.25682	THTPA;STX1B;TUBB5;THRA;PNKP;2010320M18RIK;NIT2;CAMKK2
1072	Up-regulated Genes In Cortex Of 6 Mon HD Q175 Mice Vs Q20 PMID26900923	11/845	0.353707	0.633834	0	0	1.16739	1.21325	ACADVL;TUBB5;EWSR1;RAB24;CDK10;SCRIB;RNF151;STAT6;FUZ;RABAC1;PRRC2A
1073	Genes Down-Regulated In Vehicle Treated PBMCs From Friedreich Ataxia Patients Vs Controls GSE30933	17/1353	0.354043	0.633846	0	0	1.12802	1.17126	XBP1;SETD6;PTGES3;PLCL2;CWC25;MTMR4;ZFP607B;MRPL11;ATP5B;D5ERTD579E;TTC3;SRSF3;POC1B;CDK12;SPTAN1;MYH10;EIF4G2
1074	Myelinating Oligodendrocyte-Enriched Genes In Mouse Cortex PMID25186741	1939-01-01	0.35703	0.638005	0	0	2.31873	2.38814	ADSSL1
1075	Newly Formed Oligodendrocyte-Enriched Genes In Mouse Cortex PMID25186741	1939-01-01	0.35703	0.638005	0	0	2.31873	2.38814	STRN
1076	Genes Changed In Medulla Of 28 Week Old Atxn 1 154Q/2Q KI Mice Treated With ASO Vs Vehicle GSE114674	14/1101	0.357449	0.638159	0	0	1.14072	1.17353	PAQR6;AHCYL1;TTYH1;AFAP1;NR1D1;SLC4A4;CAMKK2;RHOBTB2;DBP;MGAT5B;ADSSL1;QK;STAT6;FAM83D
1077	Expression In Quadriceps Muscle Of 16 Wk Mbnl1 KO Myotonic Dystrophy Mice GSE39911	19/1528	0.358863	0.640089	0	0	1.11645	1.14416	PRRT1;SUN2;XBP1;LRRC24;PDE1B;AMFR;AGAP2;DYRK1B;PPP2R2A;FAAP20;CLK2;NEU2;PDE10A;SLC25A39;FAM83D;ATXN7L3;MYH10;SMIM12;LZTS3
1078	Genes Down-Regulated In Expression In PC12 Cells With nonSUMOylatable AR112Q (KRKR) Upon Ligand Stimulation GSE50383	2/112	0.359716	0.641015	0	0	1.60334	1.63932	RGS4;PDE10A
1079	Friedreich Ataxia iPSCs Expression Vs hFib2-Ips5 Cell Line GSE22651	57/4828	0.361718	0.643985	0	0	1.067	1.08502	H2AX;GSK3A;PPP3CA;TUBB5;AP1G2;SESN1;ARL6IP4;ATXN7L3;SPTAN1;SMIM12;LZTS3;BNIP3L;SUN2;PRMT7;DNMT3A;MYL6;VGF;EWSR1;ADSSL1;SRSF3;ARHGEF2;SNRNP200;ATP5MD;SRCAP;RBM4B;MTMR4;ARPP19;FAAP20;MRPL11;TMEM69;NXF1;EPB41L1;RAB24;POC1B;RABAC1;FAM83D;HNRNPA1;GPM6B;ABCF1;RBM39;MBTPS1;GABBR1;ARPP21;SETD1A;PLCL2;ATP2B1;ELP5;PRRC2A;HINFP;GRIN1;SON;SLC25A39;PPP1R1A;PPP1R1B;TTC3;STRN;EIF4G2
1080	Genes Changed In HDACi 4B Vs Vehicle Treated Friedreich Ataxia Carrier Blood Cells GSE30933	14/1105	0.362484	0.644752	0	0	1.13629	1.15308	PRRT1;SPAG7;PLCL2;RAP1GAP;TUBA1A;LRG1;ACOX1;WDR90;UFC1;QK;CKB;RGS9;MYH10;LZTS3
1081	Markers Of Medial Parabrachial Nucleus In Pontine Tegmentum PMID22996553	1940-01-01	0.364278	0.647343	0	0	2.25916	2.28138	ST8SIA3
1082	Genes Down-Regulated In Genes Changed In HDACi 4B Treated Vs Untreated Friedreich Ataxia Carrier Blood Cells GSE30933	11/854	0.366572	0.650668	0	0	1.15438	1.15849	CTDNEP1;EGR1;SPAG7;TUBA1A;SON;DUSP1;ACOX1;UFC1;DYRK1B;QK;PHACTR1
1083	Liver RNA M17 Module (Grey60) PMID26900923	2/114	0.367808	0.650668	0	0	1.57455	1.57486	MYL6;TOMM22
1084	Expression In Expanded CAG Repeats Vs Control ESCs After 4D Of Neuronal Differentiation GSE9760	23/1881	0.368867	0.650668	0	0	1.09798	1.09504	SRRM2;H2AX;KMT2E;RBM39;MBTPS1;GABBR1;MPP3;PHF12;RASGRP2;YWHAZ;RTN4;THTPA;NXF1;MYL6;VGF;KANSL1;QK;MALAT1;CKB;HNRNPA1;YKT6;GPM6B;ABCF1
1085	Genes Up-Regulated In Endothelial Cells Of R6/2 Vs WT PMID32681824	4/273	0.368904	0.650668	0	0	1.31245	1.3088	SRRM2;KMT2E;TTC3;EIF1
1086	Differentially Expressed Soluble Proteins In Hippocampus Of 12 Wk R6/2 Mice PXD004973	6/437	0.369068	0.650668	0	0	1.22963	1.22567	CHRAC1;AMFR;SRSF3;ARHGEF2;ATP2B1;CLK2
1087	Up-regulated Genes In Pons Of ATXN3-KI HET Mice GSE117605	3/193	0.370033	0.650668	0	0	1.39296	1.38483	VGF;PPP1R1B;YKT6
1088	Down-regulated Genes In The Heart Of Dox Treated FRDAkd Mice At 16 Wk GSE98790	7/521	0.370963	0.650668	0	0	1.20325	1.19321	SRRM2;DUSP1;SESN1;TTC3;ADSSL1;TUFM;RHOBTB2
1089	Up-regulated Genes In Gonadal Adipose Tissue Of 6 Mon HD Q175 Mice Vs WT GSE76752	43/3618	0.370967	0.650668	0	0	1.07062	1.06167	KMT2E;DAGLA;SRCAP;AGAP2;ATN1;MTMR4;RASGRP2;SLC4A4;PKD1;RAP1GAP;CAMKK2;NEU2;RASD2;FAM160B2;WDR90;SESN1;MYO18A;TBC1D14;SPTAN1;RGS9;MYH10;LZTS3;SRRM2;MBTPS1;GABBR1;MPP3;KDM4B;BCL11B;DNMT3A;SCRIB;ATP2B1;SCAF1;SHISA7;PRRC2A;SON;PDE10A;KANSL1;A830012C17RIK;TTC3;STRN;CDK12;ARHGEF2;SNRNP200
1090	Genes Up-Regulated In HD Grade 4 Markers In Human Caudate Nucleus (HG-U133A) GSE3790	6/438	0.371073	0.650668	0	0	1.22673	1.21612	AHCYL1;SON;ACOX1;CDK2AP1;QK;GPM6B
1091	Down-regulated Genes In HdhQ111 C57BL/6J Mice (Late Age Window) GSE88920	1941-01-01	0.371444	0.650668	0	0	2.20257	2.18133	PDE10A
1092	Expression In Caudate Nucleus Of 12 Mon HdhQ150 HD Mice GSE32417	1941-01-01	0.371444	0.650668	0	0	2.20257	2.18133	PDE10A
1093	Expression In The Brain Of Mbnl1 KO Myotonic Dystrophy Mice GSE39911	1941-01-01	0.371444	0.650668	0	0	2.20257	2.18133	LRG1
1094	Genes Changed In Vehicle Treated Vs Untreated Friedreich Ataxia Carrier Blood Cells GSE30933	1941-01-01	0.371444	0.650668	0	0	2.20257	2.18133	RAB24
1095	Genes Down-Regulated In WT Mice Treated With AAV9-Eif2a-Nme1-EF2a-GFP Vs Control GSE141856	1941-01-01	0.371444	0.650668	0	0	2.20257	2.18133	PPP1R1B
1096	Genes Up-Regulated In The Astrocytes Of R6/2 Mice Vs WT At 1 Month Old GSE124846	4/274	0.371454	0.650668	0	0	1.30752	1.29488	SRRM2;RBM39;CDK12;SPTAN1
1097	Up-regulated Genes In Cortex Of 10 Mon HD Q175 Mice Vs Q20 PMID26900923	10/773	0.371568	0.650668	0	0	1.15895	1.14739	HNRNPL;TUBA1A;TUBB5;ARL5C;EWSR1;SETD6;AMFR;STRN;STAT6;CWC25
1098	Genes Changed In mutHtt Expressing HEK293 Cells GSE78928	7/523	0.374639	0.655448	0	0	1.19847	1.17664	FAM160B2;BNIP3L;PAQR6;SETD6;PNKP;ATN1;CLK2
1099	HD Down-Regulated Genes In Human Blood PMID29652574	6/440	0.375086	0.655632	0	0	1.22095	1.19726	BCL11B;PNKP;IMPDH2;ARHGEF2;SPTAN1;TOMM22
1100	Genes Changed In HDACi 106 Treated Vs Untreated Friedreich Ataxia Carrier Blood Cells GSE30933	24/1974	0.375502	0.655721	0	0	1.09147	1.06908	SRRM2;EGR1;GABBR1;ACADVL;SPAG7;DUSP1;RAP1GAP;FAM160B2;TUBA1A;LRG1;SON;SLC25A39;AP1G2;ACOX1;WDR90;RAB24;UFC1;QK;PHACTR1;CDK12;CKB;RABAC1;MYH10;LZTS3
1101	HDACi 106 Changed Genes In Heart Of WT Mice GSE10745	2/116	0.37586	0.655721	0	0	1.54677	1.51358	SRRM2;PRRC2A
1102	Genes Up-Regulated In Expression In Mesencephalon Of 6 Mon Ataxin-2 KO Spinocerebellar Ataxia 2 Mice GSE55177	4/276	0.376552	0.655721	0	0	1.29778	1.26754	EGR1;EPB41L1;PNKP;NIT2
1103	Up-regulated Soluble Proteins In Striatum Of 8 Wk R6/2 Mice PXD004973	13/1031	0.376697	0.655721	0	0	1.12986	1.10309	GABBR1;ACADVL;CNP;RPL31;SETD6;AMFR;DYRK1B;TSPAN31;SON;CFL1;UFC1;FAM83D;YKT6
1104	Genes Enriched In Irradiated Vs Control NSCs PMID29983386	6/441	0.377093	0.655721	0	0	1.21808	1.18795	PER1;CFL1;DNMT3A;ARHGEF2;SMIM12;TOMM22
1105	Striatum Protein Module pM48 (Darkslateblue) PMID26900923	1942-01-01	0.37853	0.655721	0	0	2.14874	2.08741	PMPCA
1106	Genes Down-Regulated In Vehicle Treated PBMCs From Friedreich Ataxia Carriers Vs Controls GSE30933	8/609	0.37862	0.655721	0	0	1.17617	1.14232	ATP5B;XBP1;CWC25;CDK12;MYH10;EIF4G2;MRPL11;TSPAN31
1107	Genes Down-Regulated In Influence Of Hdac4 Reduction On Expression In 9 Wk R6/2 HD Mice GSE38218	5/359	0.378817	0.655721	0	0	1.24685	1.21032	RBM39;PDE10A;MALAT1;CDK12;ABCF1
1108	Influence Of Spt4 Deletion On Expression In Yeasts (Biological Repeat 2) GSE33497	6/442	0.3791	0.655721	0	0	1.21522	1.17871	CTDNEP1;NXF1;GSK3A;ADSSL1;MYH10;TUFM
1109	Genes Down-Regulated In Myotonic Dystrophy 2 Markers In Human Quadriceps Muscles GSE47968	10/778	0.379131	0.655721	0	0	1.1511	1.11642	RGS4;SSR2;IMPDH2;RAB24;ADSSL1;ARHGEF2;SLC4A4;SHISA7;PRRC2A;TRAIP
1110	GABAergic Interneuron Gene Module PMID19638972	2/117	0.37987	0.655721	0	0	1.53324	1.48407	EPB41L1;TRAIP
1111	Genes Changed In iSPNs Of 3 Mon HdhQ50 Vs HdhQ20 PMID32681824	2/117	0.37987	0.655721	0	0	1.53324	1.48407	NR1D1;SPTAN1
1112	Genes Up-Regulated In Influence Of REST Knock Down On Expression In HdhQ7 Control Mice GSE42107	2/117	0.37987	0.655721	0	0	1.53324	1.48407	CFL1;CDK2AP1
1113	Genes Down-Regulated In Myotonic Dystrophy 2 Markers In Human Skeletal Muscle E-D-7014	39/3281	0.379915	0.655721	0	0	1.06928	1.03485	H2AX;CNP;RPL31;SETD6;PNKP;RBM4B;CWC25;FAAP20;MRPL11;TOMM22;PTBP1;TUBA1A;TUBB5;CFL1;RABAC1;YKT6;SMIM12;LZTS3;PIAS4;BRD2;SUN2;DUSP1;SSR2;PHF12;AMFR;PCIF1;FUZ;ELP5;YIF1A;HINFP;TUFM;SLC25A39;PPP1R1A;ACOX1;GNB2;IMPDH2;CDK10;DUS1L;ARHGEF2
1114	Genes Up-Regulated In 4-Deoxypyridoxine Treated STHdhQ111 Vs Control GSE129143	6/443	0.381107	0.657187	0	0	1.21238	1.16955	PTGES3L;MALAT1;HNRNPA1;NIT2;ELK3;TOMM22
1115	Down-regulated Genes In Cerebellum Of 6 Wk ATXN2Q127 Mice E-MTAB-6293	5/361	0.383277	0.660336	0	0	1.23972	1.18889	GABBR1;DAGLA;PPP1R1B;EIF1;RHOBTB2
1116	Genes Down-Regulated In HDACi-4b Treated PBMCs From Friedreich Ataxia Carriers Vs Controls GSE30933	7/528	0.383839	0.660712	0	0	1.18666	1.13626	ATP5B;PHF12;CDK2AP1;CDK12;MYH10;EIF4G2;MRPL11
1117	Genes Down-Regulated In HD Markers In hESCs GSE34201	4/279	0.384192	0.660728	0	0	1.28342	1.22774	BCL11B;DNMT3A;RASGRP2;CAMKK2
1118	Insoluble Proteins Enriched In Brain Of 8 Wk R6/2 Mice Vs WT PMID29166617	1943-01-01	0.385536	0.661595	0	0	2.09747	1.99914	ARL6IP4
1119	Up-regulated Proteins In Cerebrospinal Fluid Of 5 Wk R6/2 Mice PXD004973	1943-01-01	0.385536	0.661595	0	0	2.09747	1.99914	ATP5MD
1120	Genes Changed In Human Granule Cells Vs Basket Cells GSE101912	15/1209	0.38573	0.661595	0	0	1.11157	1.0589	DAGLA;ARPP21;MYRF;CNP;TTYH1;FUZ;MTMR4;SLC4A4;CAMKK2;RGS4;MGAT5B;PPP1R1B;RABAC1;MYH10;SMIM12
1121	Genes Changed In Pons Of ATXN3-dupKI HOM Mice GSE117605	7/530	0.387521	0.663538	0	0	1.182	1.12051	PAQR6;AHCYL1;TTYH1;PPP1R1B;FAM83D;SLC4A4;YKT6
1122	Friedreich Ataxia iPSCs Expression Vs BG02 Cell Line GSE22651	44/3728	0.387899	0.663538	0	0	1.06179	1.00552	ATP5MD;ACADVL;TTYH1;RBM4B;RASGRP2;ARPP19;RYR3;RTN4;AURKB;TSPAN31;RASD2;DBP;RAB24;TBC1D14;STAT6;HNRNPA1;SPTAN1;LZTS3;BNIP3L;SUN2;PAQR6;XBP1;GABBR1;AMFR;SETD1A;PCIF1;PLCL2;AFAP1;SCRIB;ELP5;YWHAZ;YIF1A;PRRC2A;SPATA2L;MYL6;SON;VGF;KANSL1;EWSR1;TTC3;CDK10;SRSF3;SEC22A;EIF4G2
1123	Genes Up-Regulated In CPSF6 Binding Sites In MEFs From Mbnl1/2 KO Myotonic Dystrophy Mice Vs WT Mice GSE60487	3/199	0.38832	0.663538	0	0	1.3499	1.27691	TTC3;SRSF3;QK
1124	Genes Down-Regulated In Myotonic Dystrophy 1 Markers In Human Skeletal Muscle GSE48828	25/2074	0.388526	0.663538	0	0	1.08138	1.02233	H2AX;GSK3A;PPP2R2A;MRPL11;TOMM22;TUBA1A;CFL1;POC1B;RABAC1;YKT6;SMIM12;SUN2;XBP1;TIMM29;DUSP1;SSR2;AMFR;YIF1A;EIF1;HINFP;TUFM;BBS10;GNB2;IMPDH2;UFC1
1125	Genes Up-Regulated In Expression In Skeletal Muscle Of HSALR 20B Myotonic Dystrophy Mice GSE24920	26/2161	0.388825	0.663538	0	0	1.0795	1.01972	RPL31;TTYH1;MTMR4;ARPP19;RTN4;TSPAN31;NEU2;TUBA1A;SESN1;TBC1D14;HNRNPA1;MYH10;GPM6B;RBM39;XBP1;GABBR1;ARPP21;1500011B03RIK;YWHAZ;YIF1A;CLK2;PDE10A;EWSR1;NCL;STRN;PICALM
1126	Expression In Cerebellum Of 6 Mon Ataxin-2 KO Spinocerebellar Ataxia 2 Mice GSE55177	6/447	0.389137	0.663538	0	0	1.20113	1.13366	RBM39;EPB41L1;ST8SIA3;DNMT3A;SCAF1;RYR3
1127	Genes Up-Regulated In Expression In Retina Of 9 Wk R7E Spinocerebellar Ataxia 7 Mice GSE3634	4/281	0.38928	0.663538	0	0	1.27403	1.20199	XBP1;PPP1R1B;CKB;FAAP20
1128	Genes Changed In Cerebellum Of 5 Week Old ATXN1[82Q] Vs WT GSE122099	9/701	0.391156	0.665636	0	0	1.14902	1.07853	GABBR1;DAGLA;PPP1R1B;CFL1;SELENOW;FAM83D;GPM6B;RYR3;RHOBTB2
1129	HD Markers In hESCs GSE34201	7/532	0.391204	0.665636	0	0	1.17737	1.10499	DAGLA;BCL11B;DNMT3A;PLCL2;CDK10;RASGRP2;CAMKK2
1130	Genes Down-Regulated In Friedreich Ataxia iPSCs Expression Vs MR90C2P28 Cell Line GSE22651	24/1991	0.392063	0.666508	0	0	1.081	1.01218	ATP5MD;BRD2;GABBR1;SRCAP;BCL11B;RBM4B;SCRIB;ATP2B1;MTMR4;ARPP19;YIF1A;PPP3CA;PTBP1;SON;EWSR1;ACOX1;NCL;D5ERTD579E;RAB24;SRSF3;QK;STRN;EIF4G2;SMIM12
1131	Astrocyte Gene Markers PMID17151600	1944-01-01	0.392464	0.666543	0	0	2.04859	1.91607	ZFP607B
1132	Genes Up-Regulated In HD Grade 2 Markers In Human Caudate Nucleus (HG-U133A) GSE3790	10/787	0.392778	0.666543	0	0	1.13723	1.06275	SRRM2;PTBP1;PAQR6;ACADVL;AHCYL1;MYRF;DUSP1;CDK2AP1;QK;CASC3
1133	Genes Up-Regulated In HDACi-4b Treated PBMCs From Friedreich Ataxia Carriers Vs Controls GSE30933	6/449	0.393152	0.666589	0	0	1.19558	1.11615	GABBR1;ACADVL;THRA;CDK10;ARHGEF2;CAMKK2
1134	Striatum Protein Module pM20 (Royalblue) PMID26900923	4/283	0.394363	0.668052	0	0	1.26476	1.17684	PTBP1;SETD1A;ARL6IP4;MRPL11
1135	Genes Down-Regulated In Expression In 10 Wk Frataxin KO Friedreich Ataxia Mice GSE31208	25/2083	0.397161	0.671618	0	0	1.07611	0.99369	ATP5MD;MTMR4;RASGRP2;UFSP1;MRPL11;TOMM22;RGS4;RGS2;CHRAC1;DBP;SESN1;2010320M18RIK;BNIP3L;TIMM29;BCL11B;DUSP1;PTGES3;YIF1A;TUFM;LRG1;UFC1;PTGES3L;CDK2AP1;SNRNP200;NIT2
1136	Genes Changed In Cerebellum Of 6 Wk ATXN2Q127 Mice E-MTAB-6293	6/451	0.397167	0.671618	0	0	1.19009	1.09892	RGS4;GABBR1;DAGLA;PPP1R1B;EIF1;RHOBTB2
1137	Down-regulated Genes In Cerebellum Of Dox Treated FRDAkd Vs WT Mice At 12 Wk GSE98790	1945-01-01	0.399314	0.674061	0	0	2.00193	1.83779	RHOBTB2
1138	Up-regulated Genes In HD Vs Control iPSCs After 45 D Of Differentiation E-MTAB-5964	1945-01-01	0.399314	0.674061	0	0	2.00193	1.83779	RBM4B
1139	Genes Up-Regulated In Expression In Cortex Of 11 Mon BACHD-deltaN17 HD Mice GSE64386	16/1307	0.400295	0.67478	0	0	1.09608	1.00352	BRD2;ACADVL;GSK3A;PRMT7;SETD6;DYRK1B;RBM4B;UFSP1;HINFP;ZBTB9;NCL;TTC3;RAB24;RABAC1;HNRNPA1;SEC22A
1140	Htt Up-Regulated Genes In Mouse MEFs GSE11139	3/203	0.400442	0.67478	0	0	1.32264	1.21046	ATP5B;PHACTR1;MSL1
1141	Genes Changed In Mouse Granule Cells Vs Basket Cells GSE101914	30/2523	0.401808	0.676488	0	0	1.06649	0.972409	KMT2E;THRA;TTYH1;RBM4B;CWC25;PKD1;RGS2;DBP;2010320M18RIK;MIR124A-1HG;LZTS3;PIAS4;BRD2;MPP3;9330160F10RIK;ST8SIA3;SETD1A;NR1D1;SHISA7;EIF1;HINFP;GRIN1;MSL1;SPATA2L;BBS10;A830012C17RIK;NCL;STRN;MALAT1;PICALM
1142	Genes Up-Regulated In Microglial Cells Of HD Patients Vs Control PMID32681824	6/454	0.403187	0.678085	0	0	1.18193	1.07362	PPP3CA;PER1;BNIP3L;KDM4B;KANSL1;PTGES3
1143	Changes In DNA Methylation In Frontal Lobe Region Of HD Vs Control GSE72778	3/204	0.403463	0.678085	0	0	1.31599	1.19448	RASGRP2;HNRNPA1;ARPP19
1144	Genes Changed Upon Heat Shock In Quadriceps Of WT Mice GSE95602	4/287	0.404508	0.679249	0	0	1.24663	1.1283	PER1;VSIG2;USP2;AGAP2
1145	Genes Up-Regulated In Expression In 12 Wk R6/2 HD Mice (Set1) GSE9803	34/2876	0.405237	0.679877	0	0	1.06061	0.958031	KMT2E;ACADVL;MRPL11;TOMM22;TSPAN31;THTPA;ATP5B;PTBP1;CHRAC1;RAB24;2010320M18RIK;RABAC1;YKT6;RGS9;GM6142;RBM39;GABBR1;1500011B03RIK;SSR2;AMFR;SCRIB;ZFP607B;YIF1A;EIF1;MYL6;SON;SLC25A39;KANSL1;NCL;IMPDH2;SRSF3;CHMP3;CDK12;EIF4G2
1146	Oligodendrocyte Gene Module From Human Brain PMID20616000	8/625	0.406002	0.680115	0	0	1.14471	1.03184	PTBP1;SUN2;PAQR6;MYRF;CNP;CHMP3;QK;GPM6B
1147	Genes Changed In Cerebellum Of Dox Treated FRDAkd Vs WT Mice At 16 Wk GSE98790	1946-01-01	0.406087	0.680115	0	0	1.95734	1.76393	XBP1
1148	HD Changed Genes In Human Blood PMID29652574	10/797	0.407977	0.682685	0	0	1.12219	1.00609	RGS2;BCL11B;DUSP1;PNKP;IMPDH2;CDK2AP1;ARHGEF2;SPTAN1;RTN4;TOMM22
1149	Top Oligodendrocyte-Specific Genes In Humans And Mice PMID29892006	13/1055	0.408462	0.682903	0	0	1.10242	0.987059	BNIP3L;MYRF;CNP;PPP2R2A;RTN4;TUBA1A;ADSSL1;SELENOW;MYO18A;QK;STRN;FAM83D;GPM6B
1150	Down-regulated Genes In Cerebellum Of 6 Mon HD Q140 Mice Vs Q20 GSE78270	14/1143	0.410805	0.685984	0	0	1.09582	0.974878	ATP5MD;PAQR6;CNP;FAAP20;MRPL11;TOMM22;MYL6;AJM1;DBP;SLC25A39;RAB24;ARL6IP4;CDK2AP1;RABAC1
1151	Striatum RNA M14 Module (Cyan) PMID26900923	10/799	0.411019	0.685984	0	0	1.11923	0.995123	NXF1;XBP1;VGF;PLCL2;AFAP1;SRSF3;CASC3;MTMR4;CLK2;ABCF1
1152	Striatum RNA M47 Module (Bisque4) PMID26900923	2/125	0.411543	0.686262	0	0	1.43294	1.27222	PAQR6;CNP
1153	Genes Changed In HDACi 9B Treated Vs Untreated Friedreich Ataxia Patient Blood Cells GSE30933	1947-01-01	0.412783	0.686543	0	0	1.91469	1.69418	ACADVL
1154	Genes Down-Regulated In Expression In VUB01 Vs VUB03 MPCs GSE7177	1947-01-01	0.412783	0.686543	0	0	1.91469	1.69418	WDR90
1155	Markers Of Tail Of Caudate Nucleus In Striatum PMID22996553	1947-01-01	0.412783	0.686543	0	0	1.91469	1.69418	CAMKK2
1156	HDACi-4b Treated PBMCs From Friedreich Ataxia Patients Vs Controls GSE30933	18/1492	0.414253	0.68839	0	0	1.07964	0.951466	H2AX;GABBR1;ACADVL;DAGLA;YIF1A;AURKB;MRPL11;CAMKK2;ATP5B;SRSF3;POC1B;CDK2AP1;QK;PHACTR1;CDK12;SPTAN1;MYH10;EIF4G2
1157	Genes Up-Regulated In Expression In 1 D WT Mice Vs 4 Wk HSALR Myotonic Dystrophy Mice GSE60487	45/3852	0.415129	0.688886	0	0	1.04859	0.921888	GSK3A;CNP;THRA;TTYH1;FAAP20;UFSP1;RYR3;TSPAN31;RGS2;TUBA1A;TUBB5;VSIG2;CFL1;RAB24;MYO18A;ARL6IP4;PHACTR1;HNRNPA1;ATXN7L3;SPTAN1;MYH10;ABCF1;SRRM2;MPP3;KDM4B;BCL11B;ARPP21;ST8SIA3;PCIF1;DNMT3A;DYRK1B;FUZ;SCAF1;TRAIP;CLK2;MSL1;HNRNPL;SON;EWSR1;A830012C17RIK;NCL;IMPDH2;TTC3;CDK2AP1;ARHGEF2
1158	Liver RNA M37 Module (Skyblue3) PMID26900923	9/716	0.415268	0.688886	0	0	1.12376	0.987598	HNRNPL;PIAS4;PTBP1;SUN2;SESN1;DYRK1B;NR1D1;RTN4;RHOBTB2
1159	Genes Down-Regulated In Expression In Cerebellum Of 24 Mon Ataxin-2 KO Spinocerebellar Ataxia 2 Mice GSE55177	4/292	0.417146	0.690223	0	0	1.22467	1.07075	NEU2;1500011B03RIK;QK;SNRNP200
1160	Cytoplasm Protein Composition PMID16615899	6/461	0.417218	0.690223	0	0	1.16333	1.01692	TUBB5;PTGES3;IMPDH2;CFL1;NIT2;YWHAZ
1161	Friedreich Ataxia iPSCs Expression Vs Mel1 P52 Cell Line GSE22651	44/3768	0.417991	0.690223	0	0	1.04777	0.913967	H2AX;ATP5MD;GSK3A;TTYH1;PDE1B;ARPP19;PKD1;AURKB;RGS4;PPP3CA;TUBB5;AP1G2;EPB41L1;RAB24;TBC1D14;POC1B;MIR124A-1HG;ATXN7L3;SMIM12;SRRM2;SUN2;MBTPS1;PAQR6;GABBR1;SSR2;SETD1A;ATP2B1;YWHAZ;YIF1A;PRRC2A;PPP1R1A;TMEM54;KANSL1;EWSR1;ACOX1;PPP1R1B;TTC3;ADSSL1;UFC1;SRSF3;CHMP3;STRN;ARHGEF2;NIT2
1162	Down-regulated Genes In Corrected iPSCs Vs HD iPSCs GSE93767	3/209	0.418498	0.690223	0	0	1.28372	1.11823	RBM4B;STRN;PICALM
1163	Genes Down-Regulated In Expression In Quadriceps Muscle Of 16 Wk Mbnl1 KO Myotonic Dystrophy Mice GSE39911	10/804	0.418626	0.690223	0	0	1.11189	0.968205	PRRT1;SUN2;LRRC24;SLC25A39;AMFR;PPP2R2A;FAM83D;ATXN7L3;SMIM12;LZTS3
1164	Genes Up-Regulated In Friedreich Ataxia iPSCs Expression Vs Control Urinary Bladder GSE22651	54/4648	0.418651	0.690223	0	0	1.04354	0.908625	ACADVL;AHCYL1;THRA;ATN1;CASC3;SLC4A4;PKD1;RYR3;RGS4;RGS2;AP1G2;VSIG2;SESN1;SPTAN1;SRRM2;BNIP3L;SUN2;DUSP1;AFAP1;DYRK1B;MYL6;SNORC;ACOX1;ADSSL1;UFC1;CHMP3;KMT2E;RAP1GAP;RTN4;RHOBTB2;TSPAN31;FAM160B2;NXF1;EPB41L1;RAB24;STAT6;EGR1;RBM39;MBTPS1;XBP1;PHF12;AMFR;PCIF1;EIF1;PER1;LRG1;SON;TMEM54;KANSL1;GNB2;PPP1R1B;TTC3;EIF4G2;PICALM
1165	Genes Down-Regulated In R6/1 Treated With PLX3397 Vs Vehicle Treated WT Mice GSE136158	5/377	0.41887	0.690223	0	0	1.18542	1.03155	TUBA1A;PPP1R1A;THRA;CFL1;SELENOW
1166	Liver RNA M20 Module (Royalblue) PMID26900923	2/127	0.419338	0.690223	0	0	1.40987	1.22528	GABBR1;RAP1GAP
1167	Genes Down-Regulated In Secretory Ependymal Cells Of R6/2 Vs WT PMID32681824	1948-01-01	0.419405	0.690223	0	0	1.87386	1.62823	ATP2B1
1168	Genes Down-Regulated In Neuro2a Htt72Q-ni Vs Htt72Q-i PMID28743452	4/293	0.419667	0.690223	0	0	1.22037	1.05964	MYL6;VGF;DUSP1;ARHGEF2
1169	Htt Dependent Genes In Mouse MEFs GSE11139	5/378	0.421086	0.691965	0	0	1.18218	1.02249	ATP5B;TUBB5;PHACTR1;HNRNPA1;MSL1
1170	Striatum Protein Module pM30 (Steelblue) PMID26900923	9/720	0.4217	0.692381	0	0	1.11721	0.964664	SRRM2;HNRNPL;SNRNP200;HNRNPA1;YKT6;RTN4;SMIM12;GRIN1;PICALM
1171	Down-regulated Genes In The Heart Of Dox Treated FRDAkd Mice At 12 Wk GSE98790	4/294	0.422185	0.692585	0	0	1.2161	1.04866	ADSSL1;PTGES3L;TUFM;RHOBTB2
1172	HttQ74 Changed Genes After 1 D Of Induction In PC12 Cells GSE10581	2/128	0.423216	0.693685	0	0	1.3986	1.20262	RGS2;AMFR
1173	Genes Down-Regulated In HDACi-106 Treated PBMCs From Friedreich Ataxia Carriers Vs Controls GSE30933	23/1936	0.423781	0.694019	0	0	1.06314	0.912748	EGR1;BRD2;BNIP3L;RBM39;DUSP1;SETD6;PTGES3;AMFR;RBM4B;MTMR4;TSPAN31;PPP3CA;RGS2;BBS10;LRG1;SON;ARL6IP4;POC1B;CDK2AP1;SPTAN1;MYH10;SMIM12;PICALM
1174	Recycling endosome/trans-Golgi Network Protein Composition PMID16615899	4/295	0.424701	0.694499	0	0	1.21186	1.0378	PTBP1;RPL31;NCL;GNB2
1175	Up-regulated Genes In Human Neurodegenerative Prefrontal Cortex PMID29375298	26/2199	0.424798	0.694499	0	0	1.05833	0.906084	H2AX;ACADVL;RPL31;CASC3;FAAP20;PTBP1;NXF1;SESN1;RAB24;ARL6IP4;YKT6;PIAS4;SSR2;SCRIB;NR1D1;CTDNEP1;PER1;MYL6;LRG1;SLC25A39;TMEM54;GNB2;UFC1;CDK10;CDK2AP1;DUS1L
1176	Genes Down-Regulated In Myotonic Dystrophy 1 Markers In Human Myoblasts GSE22498	1949-01-01	0.425953	0.695204	0	0	1.83473	1.56581	PDE10A
1177	Genes Up-Regulated In Microglial Cells Of zQ175DN Vs WT PMID32681824	1949-01-01	0.425953	0.695204	0	0	1.83473	1.56581	PHACTR1
1178	Vehicle Treated PBMCs From Friedreich Ataxia Patients Vs Controls GSE30933	28/2377	0.427689	0.697445	0	0	1.0544	0.895567	ACADVL;DAGLA;SETD6;CWC25;MTMR4;MRPL11;CAMKK2;ATP5B;NXF1;D5ERTD579E;RAB24;POC1B;QK;PHACTR1;SPTAN1;MYH10;XBP1;GABBR1;SPAG7;PTGES3;PLCL2;ZFP607B;YIF1A;TTC3;SRSF3;CDK12;ARHGEF2;EIF4G2
1179	Genes Up-Regulated In Expression In Quadriceps Muscle Of 16 Wk Mbnl1 KO Myotonic Dystrophy Mice GSE39911	9/724	0.428129	0.697571	0	0	1.11072	0.942259	NEU2;XBP1;PDE10A;PDE1B;AGAP2;DYRK1B;FAAP20;MYH10;CLK2
1180	Up-regulated Genes In Pons Of ATXN3-KI HOM Mice GSE117605	3/213	0.430437	0.700736	0	0	1.25901	1.06129	VGF;ADSSL1;YKT6
1181	Down-regulated Genes In White Adipose Intestinal Tissue Of HD Q175 Mice PMID26900923	4/298	0.432231	0.701597	0	0	1.19931	1.00597	SLC25A39;PPP1R1A;GNB2;PPP1R1B
1182	Differentially Expressed Genes In HdhQ111 C57BL/6J Mice (Late Age Window) GSE88920	1950-01-01	0.432426	0.701597	0	0	1.79719	1.50666	PDE10A
1183	Differentially Expressed Soluble Proteins In Striatum Of 5 Wk R6/2 Mice PXD004973	1950-01-01	0.432426	0.701597	0	0	1.79719	1.50666	EIF4G2
1184	Genes Down-Regulated By HSP90 Inhibitor In Quadriceps Of WT Mice GSE95602	1950-01-01	0.432426	0.701597	0	0	1.79719	1.50666	TCTE2
1185	Genes Up-Regulated In Genes Changed In HDACi 106 Treated Vs Untreated Friedreich Ataxia Carrier Blood Cells GSE30933	13/1074	0.433721	0.703103	0	0	1.08158	0.903503	SRRM2;GABBR1;ACADVL;RAP1GAP;FAM160B2;LRG1;SLC25A39;AP1G2;RAB24;CKB;RABAC1;MYH10;LZTS3
1186	Genes Up-Regulated In HDACi-9b Treated PBMCs From Friedreich Ataxia Carriers Vs Controls GSE30933	8/642	0.435092	0.704318	0	0	1.11303	0.92626	GABBR1;ACADVL;DAGLA;RAB24;MYO18A;QK;ARHGEF2;CAMKK2
1187	Up-regulated Genes In The Heart Of Dox Treated FRDAkd Vs WT Mice At 16 Wk GSE98790	6/470	0.435203	0.704318	0	0	1.14023	0.948609	EGR1;PTBP1;TUBA1A;TUBB5;YWHAZ;RTN4
1188	Signaling Protein Genes Bound By Suz12 PMID16630818	7/557	0.437192	0.706353	0	0	1.12239	0.92865	PDE10A;VGF;VSIG2;PPP1R1B;AGAP2;RASGRP2;RYR3
1189	Up-regulated Genes In The Heart Of Dox Treated FRDAkd Vs WT Mice At 12 Wk GSE98790	6/471	0.437196	0.706353	0	0	1.13772	0.941321	EGR1;PTBP1;MYL6;TUBA1A;TUBB5;YWHAZ
1190	Genes Up-Regulated In Expression In SA01 Vs VUB03 MPCs GSE7177	1951-01-01	0.438828	0.707798	0	0	1.76116	1.45058	ELP5
1191	Genes Up-Regulated In Expression In The Heart Of Mbnl1 KO Myotonic Dystrophy Mice GSE39911	1951-01-01	0.438828	0.707798	0	0	1.76116	1.45058	DBP
1192	Genes Down-Regulated In Genes Changed In HDACi 106 Treated Vs Untreated Friedreich Ataxia Carrier Blood Cells GSE30933	11/907	0.443121	0.714124	0	0	1.08305	0.88151	EGR1;SPAG7;TUBA1A;SON;DUSP1;ACOX1;WDR90;UFC1;QK;PHACTR1;CDK12
1193	Genes Associated With Decreased H3K27ac Signals In HD Patients Vs Control PMID30811995	1952-01-01	0.445157	0.715005	0	0	1.72654	1.39734	BCL11B
1194	HD-specific Set Of Genes (Cluster 6) PMID28499347	1952-01-01	0.445157	0.715005	0	0	1.72654	1.39734	MGAT5B
1195	Htt103Q Changed Genes In Yeast GSE18644	1952-01-01	0.445157	0.715005	0	0	1.72654	1.39734	DUS1L
1196	Insoluble Proteins Enriched In Cortex Of 8 Wk R6/2 Mice Vs WT PMID29166617	1952-01-01	0.445157	0.715005	0	0	1.72654	1.39734	ARL6IP4
1197	Genes Changed In ESdM Microglia Vs Primary Microglia PMID23832717	2/134	0.446199	0.716081	0	0	1.33462	1.07703	DUSP1;ARHGEF2
1198	Genes Down-Regulated In Mural Cells Of HD Patients Vs Control PMID32681824	6/476	0.447143	0.716509	0	0	1.12533	0.905751	EGR1;SON;ARPP21;ATP2B1;ARPP19;EIF1
1199	Genes Down-Regulated In Amyotrophic Lateral Sclerosis Markers In Human Cervical Cord GSE26927	4/304	0.447212	0.716509	0	0	1.17496	0.945519	BBS10;THRA;RBM4B;GPM6B
1200	Friedreich Ataxia iPSCs Expression Vs MR90C2P27 Cell Line GSE22651	46/3986	0.449635	0.719791	0	0	1.03282	0.825556	ATP5MD;ACADVL;GSK3A;SRCAP;TTYH1;MTMR4;ARPP19;FAAP20;AURKB;PPP3CA;TUBB5;AP1G2;D5ERTD579E;RAB24;ARL6IP4;POC1B;SMIM12;LZTS3;BNIP3L;SUN2;RBM39;PAQR6;GABBR1;TIMM29;SSR2;PCIF1;SCRIB;FUZ;ATP2B1;ELP5;YIF1A;PRRC2A;HINFP;MYL6;PPP1R1A;VGF;EWSR1;ACOX1;PPP1R1B;TTC3;ADSSL1;UFC1;SRSF3;STRN;ARHGEF2;EIF4G2
1201	Markers Of Inferior Olivary Complex In Myelencephalon PMID22996553	3/220	0.451114	0.72024	0	0	1.21796	0.969539	PPP1R1A;MGAT5B;STAT6
1202	Genes Down-Regulated In HD Grade 0 Markers In Human Frontal Lobe BA4 (HG-U133B) GSE3790	1953-01-01	0.451415	0.72024	0	0	1.69325	1.34676	KMT2E
1203	Locuses With Decreased DNA Methylation In Caudate Nucleus Of HD Vs Control GSE72778	1953-01-01	0.451415	0.72024	0	0	1.69325	1.34676	PHACTR1
1204	Markers Of Caudal Group Of Intralaminar Nuclei In Dorsal Thalamus PMID22996553	1953-01-01	0.451415	0.72024	0	0	1.69325	1.34676	RGS4
1205	Genes Changed In Microglia Of AD Model Mice PMID26001565	19/1613	0.452007	0.720586	0	0	1.052	0.835348	KCNJ4;AHCYL1;ARPP21;THRA;USP2;PLCL2;NR1D1;CASC3;RHOBTB2;PTBP1;RGS2;DBP;ARL5C;SESN1;GNB2;ADSSL1;MYO18A;TBC1D14;CKB
1206	Locuses With Decreased DNA Methylation In Parietal Lobe Of HD Vs Control GSE72778	2/136	0.453747	0.722757	0	0	1.31457	1.03879	QK;ARPP19
1207	Genes Down-Regulated In Cerebellum Of 18 Week Old Atxn 1 154Q/2Q Mice Treated With ASO Vs Vehicle GSE114674	5/393	0.454122	0.722757	0	0	1.1356	0.896433	RGS4;PAQR6;MYRF;CNP;PDE1B
1208	Genes Down-Regulated In CPSF6 Binding Sites In MEFs From Mbnl1/2 KO Myotonic Dystrophy Mice Vs WT Mice GSE60487	4/307	0.454657	0.723011	0	0	1.16315	0.916808	SRCAP;AFAP1;SCAF1;PKD1
1209	Insoluble Proteins In The Brains Of Q175 Mice PMID31138642	1954-01-01	0.457603	0.727093	0	0	1.66122	1.29866	SCRIB
1210	Genes Down-Regulated In Friedreich Ataxia iPSCs Expression Vs HUVEC-BF5 Cell Line GSE22651	44/3824	0.460615	0.731275	0	0	1.02865	0.797399	ATP5MD;TTYH1;RBM4B;RASGRP2;ARPP19;RAP1GAP;AURKB;MRPL11;RASD2;RGS2;DBP;AP1G2;MGAT5B;RAB24;CKB;HNRNPA1;GPM6B;LZTS3;ABCF1;SRRM2;BRD2;GABBR1;BCL11B;ARPP21;DNMT3A;ATP2B1;YWHAZ;HINFP;GRIN1;TRAIP;CLK2;HNRNPL;ZBTB9;SON;PPP1R1A;VGF;KANSL1;EWSR1;IMPDH2;PPP1R1B;ADSSL1;SELENOW;SRSF3;SNRNP200
1211	Genes Down-Regulated In HD Fibroblasts Treated With ZFP-33074 Vs Control GSE127820	1955-01-01	0.463722	0.734991	0	0	1.63037	1.25289	ADSSL1
1212	Markers Of Oculomotor Nuclear Complex In Mesencephalon PMID22996553	1955-01-01	0.463722	0.734991	0	0	1.63037	1.25289	RHOBTB2
1213	Genes Up-Regulated In Myotonic Dystrophy 2 Markers In Human Skeletal Muscle GSE48828	16/1361	0.465001	0.736411	0	0	1.049	0.803238	SRRM2;EGR1;GABBR1;ARPP21;USP2;DNMT3A;MTMR4;TMEM69;DBP;EWSR1;TTC3;ADSSL1;MYO18A;MALAT1;SPTAN1;MYH10
1214	Genes Up-Regulated In HD Grade 2 Markers In Human Caudate Nucleus (HG-U133B) GSE3790	5/399	0.467202	0.739287	0	0	1.11796	0.850763	KMT2E;SNORC;KANSL1;QK;MALAT1
1215	Genes Changed In Cerebellum Of Dox Treated FRDAkd Mice At 16 Wk GSE98790	1956-01-01	0.469771	0.741521	0	0	1.60065	1.20931	XBP1
1216	Genes Up-Regulated In Oligodendrocytes Of zQ175DN Vs WT PMID32681824	1956-01-01	0.469771	0.741521	0	0	1.60065	1.20931	PHACTR1
1217	Markers Of Spinal Trigeminal Nucleus In Myelencephalon PMID22996553	1956-01-01	0.469771	0.741521	0	0	1.60065	1.20931	BCL11B
1218	Genes Down-Regulated In Expression In SIVF017 Line NSCs Vs ESCs GSE34201	50/4369	0.471523	0.743674	0	0	1.02246	0.768673	ACADVL;PTBP1;TUBB5;DBP;AP1G2;PMPCA;PHACTR1;SPTAN1;LZTS3;SRRM2;TIMM29;SSR2;USP2;DNMT3A;YWHAZ;TUFM;RBM4B;RASGRP2;FAAP20;RAP1GAP;AURKB;MRPL11;TMEM69;RASD2;STAT6;FAM83D;HNRNPA1;ABCF1;HIPK4;RBM39;GABBR1;BCL11B;ST8SIA3;PLCL2;FUZ;PRRC2A;HINFP;GRIN1;HNRNPL;LRG1;SON;SLC25A39;PPP1R1A;TMEM54;IMPDH2;PPP1R1B;CDK10;DUS1L;CDK12;EIF4G2
1219	Genes Changed In HDACi 4B Vs Vehicle Treated Friedreich Ataxia Patient Blood Cells GSE30933	14/1192	0.47352	0.74545	0	0	1.04747	0.78305	SRRM2;GABBR1;SPAG7;BCL11B;PLCL2;RBM4B;NXF1;WDR90;TTC3;UFC1;CKB;MYH10;NIT2;LZTS3
1220	Genes Down-Regulated In Friedreich Ataxia iPSCs Expression Vs BG03 Cell Line GSE22651	28/2427	0.47382	0.74545	0	0	1.02946	0.768936	ACADVL;GSK3A;RPL31;ARPP19;CAMKK2;TSPAN31;PPP3CA;RGS2;DBP;WDR90;RAB24;POC1B;QK;HNRNPA1;SMIM12;BNIP3L;GABBR1;SCRIB;ATP2B1;YIF1A;GRIN1;CLK2;BBS10;EWSR1;SRSF3;STRN;SNRNP200;EIF4G2
1221	Genes Down-Regulated In Friedreich Ataxia iPSCs Expression Vs Control iPSCs GSE22651	1957-01-01	0.475753	0.74545	0	0	1.57199	1.16776	PPP1R1A
1222	Genes Down-Regulated In Mbnl2 Binding Sites In Frontal Lobe From Myotonic Dystrophy 1 Patients Vs Healthy Controls GSE68890	1957-01-01	0.475753	0.74545	0	0	1.57199	1.16776	RPL31
1223	HD Grade 2 Markers In Human Frontal Lobe (HG-U133B) GSE3790	1957-01-01	0.475753	0.74545	0	0	1.57199	1.16776	EGR1
1224	Liver RNA M47 Module (Bisque4) PMID26900923	1957-01-01	0.475753	0.74545	0	0	1.57199	1.16776	ATP5MD
1225	Liver RNA M6 Module (Red) PMID26900923	1957-01-01	0.475753	0.74545	0	0	1.57199	1.16776	VSIG2
1226	Role Of Sirtuin1 And PGC1-alpha In Oxidative Stress In HD CHDI120	1957-01-01	0.475753	0.74545	0	0	1.57199	1.16776	SESN1
1227	Genes Down-Regulated In Non-myotonic Dystrophy Markers In Human Skeletal Muscle GSE48828	23/1989	0.477241	0.747172	0	0	1.03141	0.76297	H2AX;SUN2;XBP1;GSK3A;SSR2;AMFR;PPP2R2A;NR1D1;YIF1A;MRPL11;EIF1;HINFP;TOMM22;SNORC;TUBA1A;BBS10;SON;PPP1R1A;GNB2;IMPDH2;UFC1;POC1B;RABAC1
1228	Up-regulated Soluble Proteins In Cerebellum Of 12 Wk R6/2 Mice PXD004973	5/404	0.47803	0.747521	0	0	1.10367	0.814598	PTBP1;NCL;ST8SIA3;PLCL2;TBC1D14
1229	Friedreich Ataxia iPSCs Expression Vs BG03 Cell Line GSE22651	55/4821	0.478242	0.747521	0	0	1.01885	0.751545	H2AX;ACADVL;GSK3A;DAGLA;RPL31;PPP3CA;RGS2;TUBA1A;TUBB5;DBP;AP1G2;WDR90;QK;ATXN7L3;SPTAN1;SMIM12;LZTS3;BNIP3L;PAQR6;PRMT7;SCRIB;TUFM;MYL6;BBS10;VGF;EWSR1;ADSSL1;SRSF3;SNRNP200;ATP5MD;ARPP19;WDR24;FAAP20;RTN4;AURKB;MRPL11;CAMKK2;TSPAN31;RAB24;POC1B;FAM83D;HNRNPA1;GPM6B;XBP1;GABBR1;FUZ;ATP2B1;YIF1A;PRRC2A;HINFP;GRIN1;CLK2;TTC3;STRN;EIF4G2
1230	Differentially Expressed Genes In Cerebellum Of 6 Mon HD Q140 Mice Vs Q20 GSE78270	30/2611	0.480398	0.749671	0	0	1.02489	0.751385	ATP5MD;KMT2E;DAGLA;SRCAP;CNP;FAAP20;MRPL11;TOMM22;DBP;D5ERTD579E;RAB24;ARL6IP4;PHACTR1;RABAC1;SPTAN1;RGS9;MYH10;GPM6B;SRRM2;PAQR6;GABBR1;ATP2B1;HINFP;MYL6;AJM1;SLC25A39;KANSL1;CDK2AP1;STRN;SNRNP200
1231	Probable Astrocyte-Enriched Genes PMID18171944	30/2611	0.480398	0.749671	0	0	1.02489	0.751385	ACADVL;AHCYL1;DAGLA;TTYH1;SLC4A4;FAAP20;PKD1;ELK3;RHOBTB2;DBP;SESN1;2010320M18RIK;QK;CKB;GPM6B;EGR1;SUN2;PAQR6;GABBR1;DUSP1;AMFR;USP2;PCIF1;NR1D1;CTDNEP1;PER1;SON;PPP1R1A;ACOX1;MALAT1
1232	PC12 Htt-Q74 Vs PC12 Htt-Q23 Upon 72 H Of Induction PMID28499347	9/757	0.48087	0.749799	0	0	1.05988	0.776	RGS4;HIPK4;MPP3;ACADVL;DUSP1;CDK2AP1;FAM83D;NIT2;AURKB
1233	Genes Up-Regulated In Astrocytes Of zQ175DN Vs WT PMID32681824	1958-01-01	0.481668	0.750433	0	0	1.54433	1.12813	PHACTR1
1234	Genes Up-Regulated In Inferior Olive Of 12 Week Old Atxn1[154Q/2Q] Vs WT GSE122099	2/144	0.483338	0.752426	0	0	1.24001	0.901531	EWSR1;ST8SIA3
1235	Up-regulated Genes In Cerebellum Of 6 Mon HD Q175 Mice Vs Q20 GSE73468	18/1555	0.485536	0.7538	0	0	1.03182	0.745494	LRRC24;ARPP21;PNKP;ST8SIA3;WDR24;RYR3;ATP5B;MYL6;GRIN1OS;GNB2;RAB24;CDK10;MALAT1;PHACTR1;RABAC1;ATXN7L3;RGS9;SMIM12
1236	Differentially Expressed Genes In Corrected iPSCs Vs HD iPSCs GSE93767	7/584	0.486275	0.7538	0	0	1.06837	0.770274	FAM160B2;PAQR6;SNORC;ADSSL1;RBM4B;STRN;PICALM
1237	Genes Up-Regulated In Trichostatin A Treated STHdhQ111 Vs Control GSE129143	7/584	0.486275	0.7538	0	0	1.06837	0.770274	MPP3;PDE10A;SLC25A39;MYRF;PDE1B;RABAC1;GPM6B
1238	Genes Down-Regulated In Expression In WT4 Line NSCs Vs ESCs GSE34201	44/3858	0.486592	0.7538	0	0	1.01731	0.732799	ATP5MD;ACADVL;THRA;RASGRP2;WDR24;FAAP20;RAP1GAP;MRPL11;NEU2;TMEM69;RASD2;DBP;AP1G2;STAT6;PMPCA;PHACTR1;RABAC1;HNRNPA1;GM6121;LZTS3;HIPK4;SPAG7;TIMM29;BCL11B;ST8SIA3;USP2;DNMT3A;FUZ;ELP5;YIF1A;PRRC2A;HINFP;TUFM;HNRNPL;LRG1;SLC25A39;PPP1R1A;TMEM54;IMPDH2;PPP1R1B;ADSSL1;SELENOW;CDK12;NIT2
1239	Genes Up-Regulated In HD Fibroblasts Treated With ZFP-C Vs Control GSE127820	10/849	0.486754	0.7538	0	0	1.04975	0.75582	BNIP3L;PRMT7;CHRAC1;CNP;DUSP1;RAB24;PPP2R2A;CKB;RABAC1;EIF1
1240	Genes Down-Regulated In HD Grade 3 Markers In Human Frontal Lobe BA4 (HG-U133B) GSE3790	2/145	0.486968	0.7538	0	0	1.23127	0.88597	KMT2E;MALAT1
1241	Genes Up-Regulated In Expression In Frontal Lobe Of Mbnl KO Myotonic Dystrophy Mice GSE68890	2/145	0.486968	0.7538	0	0	1.23127	0.88597	AHCYL1;VGF
1242	Striatum Protein Module pM39 (Orangered4) PMID26900923	1959-01-01	0.487516	0.75404	0	0	1.51763	1.09031	RBM39
1243	Hippocampal (Sst+) And Cingulate (Pvalb+) Interneuron, Somatosensory (Layer 5) Pyramidal Neuron Gene Module PMID19638972	3/233	0.488667	0.755026	0	0	1.14835	0.822307	MPP3;SLC25A39;ADSSL1
1244	Up-regulated Soluble Proteins In Cerebellum Of 8 Wk R6/2 Mice PXD004973	4/321	0.488939	0.755026	0	0	1.11098	0.794926	PTBP1;RPL31;NCL;CHMP3
1245	Genes Up-Regulated In Genes Changed In HDACi 4B Vs Vehicle Treated Friedreich Ataxia Patient Blood Cells GSE30933	8/675	0.490998	0.757596	0	0	1.05614	0.751245	SRRM2;GABBR1;BCL11B;TTC3;PLCL2;CKB;MYH10;LZTS3
1246	Top 50 Human Platelet-Expressed Genes PMID18839115	1960-01-01	0.493299	0.760535	0	0	1.49183	1.05419	MYL6
1247	Genes Up-Regulated In Ciliated Ependymal Cells Of R6/2 Vs WT PMID32681824	2/147	0.494179	0.760671	0	0	1.21416	0.855813	KMT2E;KANSL1
1248	HD-specific Set Of Genes (Cluster 3) PMID28499347	2/147	0.494179	0.760671	0	0	1.21416	0.855813	ADSSL1;FAAP20
1249	Genes Down-Regulated In Friedreich Ataxia iPSCs Expression Vs HSF6 Cell Line GSE22651	24/2096	0.495672	0.761841	0	0	1.02017	0.715997	BNIP3L;GABBR1;ARPP21;SSR2;ATP2B1;RASGRP2;ARPP19;YWHAZ;YIF1A;GRIN1;RASD2;PPP3CA;SNORC;EWSR1;PPP1R1B;ADSSL1;MYO18A;CDK10;SRSF3;CHMP3;POC1B;QK;PHACTR1;HNRNPA1
1250	Genes Changed In The Heart Of Dox Treated FRDAkd Vs WT Mice At 16 Wk GSE98790	10/855	0.495732	0.761841	0	0	1.04197	0.731171	EGR1;PTBP1;TUBA1A;TUBB5;DUSP1;SESN1;ADSSL1;YWHAZ;RTN4;RHOBTB2
1251	Up-regulated Genes In Control NPCs Vs HD NPCs GSE93767	23/2008	0.496348	0.762178	0	0	1.02045	0.714803	KCNJ4;GABBR1;ARPP21;MYRF;TTYH1;SETD6;CWC25;ELP5;AURKB;GRIN1;THTPA;NPAS4;RASD2;SON;DBP;PDE10A;VGF;WDR90;GNB2;QK;CKB;FAM83D;GPM6B
1252	Genes Down-Regulated In Myotonic Dystrophy 2 Markers In Human Vastus Lateralis GSE45331	3/236	0.497158	0.762812	0	0	1.1334	0.79207	ATP5MD;ACOX1;SCRIB
1253	Myotonic Dystrophy 1 Markers In Human Skeletal Muscle GSE48828	39/3430	0.498581	0.763833	0	0	1.01308	0.705093	H2AX;KMT2E;GSK3A;SRCAP;PPP2R2A;MTMR4;MRPL11;TOMM22;TUBA1A;CFL1;MYO18A;POC1B;RABAC1;SPTAN1;YKT6;MYH10;SMIM12;SRRM2;SUN2;RBM39;XBP1;GABBR1;TIMM29;DUSP1;SSR2;AMFR;USP2;DNMT3A;YIF1A;EIF1;HINFP;TUFM;BBS10;EWSR1;GNB2;IMPDH2;TTC3;UFC1;MALAT1
1254	Genes Changed In HDACi 106 Treated Vs Untreated Healthy Donor Blood Cells GSE30933	40/3519	0.498786	0.763833	0	0	1.01278	0.704468	H2AX;KMT2E;ATN1;RBM4B;CASC3;RASGRP2;RAP1GAP;AURKB;MRPL11;TOMM22;PPP3CA;RGS2;TUBA1A;WDR90;SESN1;RAB24;PHACTR1;CKB;MYH10;LZTS3;EGR1;BRD2;BNIP3L;RBM39;MBTPS1;GABBR1;SPAG7;BCL11B;DUSP1;AMFR;PLCL2;SPATA2L;LRG1;SON;ACOX1;TTC3;UFC1;DUS1L;CDK12;NIT2
1255	Up-regulated Genes In Cerebellum Of N171-82Q Mice GSE107613	1961-01-01	0.499016	0.763833	0	0	1.46689	1.01966	RGS9
1256	Probable Oligodendrocyte-Enriched Genes PMID18171944	25/2190	0.500815	0.765975	0	0	1.01674	0.703098	MYRF;CNP;RBM4B;PPP2R2A;MTMR4;RAP1GAP;RTN4;EPB41L1;TBC1D14;QK;PHACTR1;FAM83D;PIAS4;BNIP3L;RBM39;1500011B03RIK;SSR2;ST8SIA3;SCRIB;YIF1A;ADSSL1;CDK2AP1;STRN;MALAT1;ARHGEF2
1257	Cortex RNA M49 Module (Plum2) PMID26900923	1962-01-01	0.504669	0.769124	0	0	1.44277	0.98664	ZBTB9
1258	Genes Changed In Pons Of 18 Week Old WT Mice Vs Atxn 1 154Q/2Q Mice Both Treated With Vehicle GSE114674	1962-01-01	0.504669	0.769124	0	0	1.44277	0.98664	ATP5MD
1259	Genes Up-Regulated In Foxp1-induced Expression In Mouse Striatal Cells GSE31560	1962-01-01	0.504669	0.769124	0	0	1.44277	0.98664	VGF
1260	Striatal Expression In Vehicle Treated PDE10A KO Mice Vs WT Mice GSE40377	1962-01-01	0.504669	0.769124	0	0	1.44277	0.98664	NEU2
1261	Expression In Quadriceps Muscle Of Clcn1 Null Myotonic Dystrophy Mice (MOE430B Array) GSE14691	2/150	0.504875	0.769124	0	0	1.18937	0.812868	ARPP21;2010320M18RIK
1262	Genes Up-Regulated In iSPNs Of 6 Mon HdhQ111 Vs HdhQ20 PMID32681824	10/863	0.507644	0.772728	0	0	1.03176	0.69951	THTPA;PTBP1;MYRF;CNP;EWSR1;DNMT3A;AFAP1;QK;SPTAN1;UFSP1
1263	Locuses With Decreased DNA Methylation In Limbic Lobe Region Of AD Vs Control GSE72778	8/686	0.50933	0.773955	0	0	1.0384	0.700568	RGS2;ARPP21;PTGES3;DNMT3A;ATN1;PHACTR1;SCAF1;RTN4
1264	Genes Up-Regulated In HD Grade 3 Markers In Human Caudate Nucleus (HG-U133A) GSE3790	16/1399	0.510233	0.773955	0	0	1.01808	0.685051	SRRM2;BRD2;ACADVL;AHCYL1;DUSP1;PTGES3;CASC3;YIF1A;ELK3;PTBP1;MYL6;SON;ACOX1;CDK2AP1;QK;HNRNPA1
1265	Genes Up-Regulated In HD Grade 3 Markers In Human Cerebellum (HG-U133B) GSE3790	1963-01-01	0.510259	0.773955	0	0	1.41943	0.955042	PPP1R1B
1266	NMDA-independent Presynaptic Long-Term Potentiation In HD CHDI111	1963-01-01	0.510259	0.773955	0	0	1.41943	0.955042	RYR3
1267	Striatum Protein Module pM7 (Black) PMID26900923	3/241	0.511152	0.773955	0	0	1.1093	0.744439	ACADVL;EWSR1;RABAC1
1268	Up-regulated Soluble Proteins In Hippocampus Of 8 Wk R6/2 Mice PXD004973	3/241	0.511152	0.773955	0	0	1.1093	0.744439	NXF1;RPL31;CHMP3
1269	Genes Down-Regulated In Expression In Quadriceps Muscle Of 3 Mon Mbnl1 KO Myotonic Dystrophy Mice GSE14691	7/598	0.51127	0.773955	0	0	1.0423	0.699236	H2AX;FAM160B2;SUN2;DAGLA;MALAT1;EIF1;RHOBTB2
1270	Genes Changed In Cerebellum Of Dox Treated FRDAkd Vs WT Mice At 12 Wk GSE98790	2/152	0.511925	0.774336	0	0	1.17339	0.785678	PTGES3;RHOBTB2
1271	Striatum RNA M41 Module (Lightsteelblue1) PMID26900923	3/242	0.513926	0.775384	0	0	1.1046	0.735307	HNRNPL;TIMM29;EWSR1
1272	Mouse Spinal Cord Motor Neuron Markers PMID19013282	7/600	0.514808	0.775384	0	0	1.03868	0.689642	RGS4;SLC25A39;1500011B03RIK;WDR90;YKT6;UFSP1;SMIM12
1273	HD-specific Set Of Genes (Cluster 5) PMID28499347	1964-01-01	0.515786	0.775384	0	0	1.39683	0.924787	RNF151
1274	Myotonic Dystrophy 1 Markers In Human Myoblasts GSE22498	1964-01-01	0.515786	0.775384	0	0	1.39683	0.924787	PDE10A
1275	Up-regulated Genes In HD Vs Control Brain Endothelial Cells GSE97100	1964-01-01	0.515786	0.775384	0	0	1.39683	0.924787	VGF
1276	Expression In Ctip2 Null Vs WT Mouse Striatum GSE9330	18/1582	0.515815	0.775384	0	0	1.01251	0.670289	SRRM2;BNIP3L;RBM39;AHCYL1;BCL11B;ARPP21;ATN1;RASGRP2;TOMM22;TSPAN31;DBP;PDE10A;KANSL1;PPP1R1B;TTC3;CDK2AP1;QK;MALAT1
1277	Up-regulated Genes In Hippocampus Of HD Q175 Mice PMID26900923	5/422	0.516369	0.775384	0	0	1.05505	0.697316	TUBA1A;TUBB5;MGAT5B;STAT6;FUZ
1278	Genes Up-Regulated In Friedreich Ataxia iPSCs Expression Vs IMR90 Cell Line GSE22651	47/4164	0.516443	0.775384	0	0	1.00423	0.663585	KMT2E;ACADVL;MYRF;CNP;THRA;ATN1;RBM4B;SLC4A4;FAAP20;PKD1;RTN4;ELK3;RGS4;FAM160B2;NXF1;RGS2;TUBA1A;CHRAC1;TUBB5;RAB24;STAT6;RABAC1;SPTAN1;EGR1;BNIP3L;SUN2;MBTPS1;XBP1;DUSP1;SSR2;AMFR;PCIF1;AFAP1;DYRK1B;EIF1;PRRC2A;MYL6;SON;TMEM54;ACOX1;GNB2;TTC3;UFC1;CHMP3;ARHGEF2;SEC22A;PICALM
1279	Genes Down-Regulated In Influence Of Hsp90 Inhibitor On Expression In WT Mice GSE29681	20/1761	0.516646	0.775384	0	0	1.01058	0.667382	SUN2;XBP1;RPL31;TTYH1;USP2;PCIF1;MTMR4;MRPL11;CAMKK2;TUFM;RHOBTB2;ZBTB9;PER1;TUBA1A;TUBB5;DBP;SESN1;IMPDH2;DUS1L;FAM83D
1280	Genes Down-Regulated In Friedreich Ataxia iPSCs Expression Vs MR90C2P27 Cell Line GSE22651	22/1940	0.517452	0.775384	0	0	1.00899	0.664761	ATP5MD;BNIP3L;RBM39;GABBR1;GSK3A;SRCAP;SCRIB;ATP2B1;MTMR4;ARPP19;YIF1A;PPP3CA;EWSR1;ACOX1;D5ERTD579E;RAB24;ARL6IP4;SRSF3;POC1B;STRN;EIF4G2;SMIM12
1281	Genes Up-Regulated In HD Vs Normal APCs GSE105041	8/691	0.517595	0.775384	0	0	1.03053	0.678668	LRRC24;PDE10A;DNMT3A;AGAP2;MTMR4;RASGRP2;ZFP607B;GM6121
1282	Genes Up-Regulated In Expression In Quadriceps Muscle Of Clcn1 Null Myotonic Dystrophy Mice (MOE430A Array) GSE14691	4/333	0.517614	0.775384	0	0	1.0698	0.70449	AHCYL1;LRG1;ARPP19;SPTAN1
1283	Genes Down-Regulated In Cerebellum Of WT Mice Compared To Atxn1[82Q] KI Mice GSE114815	19/1673	0.517864	0.775384	0	0	1.01049	0.664947	BNIP3L;PAQR6;MYRF;CNP;TTYH1;PDE1B;AFAP1;SLC4A4;TCTE2;RYR3;NEU2;RGS4;SON;VSIG2;ADSSL1;QK;MALAT1;ARHGEF2;PICALM
1284	Genes Up-Regulated In Ume1 Suppressor Deletion In Htt103Q Yeasts Vs Control Htt25Q Strain GSE18644	2/154	0.518908	0.775707	0	0	1.15784	0.759573	DUS1L;CAMKK2
1285	Expression In Mesencephalon Of 6 Mon Ataxin-2 KO Spinocerebellar Ataxia 2 Mice GSE55177	6/513	0.519291	0.775707	0	0	1.0412	0.682291	KMT2E;RASD2;EGR1;EPB41L1;PNKP;NIT2
1286	Myotonic Dystrophy 2 Vs Non-Myotonic Dystrophy Markers In Human Skeletal Muscle GSE48828	6/513	0.519291	0.775707	0	0	1.0412	0.682291	RGS2;TUBA1A;TUBB5;SON;CKB;PICALM
1287	Down-regulated Genes In Control iPSCs Vs HD iPSCs GSE93767	24/2121	0.52019	0.776445	0	0	1.00658	0.657864	ATP5MD;AMFR;ST8SIA3;DNMT3A;PLCL2;ATN1;RBM4B;ELP5;MRPL11;RGS4;PTBP1;NXF1;MYL6;CHRAC1;ACOX1;ADSSL1;TBC1D14;QK;STRN;CDK12;CKB;HNRNPA1;EIF4G2;PICALM
1288	Down-regulated Genes In HD Vs Control iPSCs After 45 D Of Differentiation E-MTAB-5964	1965-01-01	0.521251	0.777425	0	0	1.37493	0.8958	ATP5MD
1289	Genes Up-Regulated In Ciliated Ependymal Cells Of zQ175DN Vs WT PMID32681824	3/245	0.522199	0.778235	0	0	1.09074	0.708662	PHACTR1;SLC4A4;SPTAN1
1290	HD Changed Genes In Human Prefrontal Cortex PMID29375298	26/2306	0.526535	0.783659	0	0	1.00253	0.643064	DAGLA;MTMR4;ARPP19;RYR3;RAP1GAP;RTN4;CAMKK2;RHOBTB2;RGS4;ATP5B;PTBP1;RGS2;TUBA1A;SESN1;RAB24;PHACTR1;ATXN7L3;MYH10;HIPK4;GABBR1;LRRC24;YWHAZ;STX1B;PER1;UFC1;ARHGEF2
1291	Striatum Protein Module pM27 (White) PMID26900923	1966-01-01	0.526654	0.783659	0	0	1.35371	0.868012	DAGLA
1292	Genes Down-Regulated In Genes Changed In HDACi 4B Vs Vehicle Treated Friedreich Ataxia Patient Blood Cells GSE30933	6/518	0.52878	0.786213	0	0	1.03077	0.656787	NXF1;SPAG7;WDR90;UFC1;RBM4B;NIT2
1293	Changes In DNA Methylation In Parietal Lobe Of HD Vs Control GSE72778	2/157	0.529258	0.786315	0	0	1.13525	0.722337	QK;ARPP19
1294	Expression In Quadriceps Muscle Of Clcn1 Null Myotonic Dystrophy Mice (MOE430A Array) GSE14691	8/699	0.530723	0.787881	0	0	1.01817	0.645028	RASD2;MPP3;AHCYL1;LRG1;UFC1;ARPP19;SPTAN1;RHOBTB2
1295	Genes Down-Regulated In HD Grade 2 Markers In Human Frontal Lobe BA4 (HG-U133B) GSE3790	1967-01-01	0.531997	0.788342	0	0	1.33313	0.841361	EGR1
1296	Up-regulated Genes In Blood From The 75 Wk MJD84.2 Mice GSE108069	1967-01-01	0.531997	0.788342	0	0	1.33313	0.841361	SNORC
1297	Genes Down-Regulated In Expression In Normal iPSCs-derived Neurons Vs iPSCs GSE65399	31/2759	0.53262	0.788342	0	0	0.998536	0.629024	SETD6;PNKP;RASGRP2;ARPP19;AURKB;MRPL11;TMEM69;RASD2;PTBP1;AP1G2;STAT6;FAM83D;HNRNPA1;ABCF1;PTGES3;SETD1A;PLCL2;HNRNPL;ZBTB9;SON;SLC25A39;TMEM54;NCL;IMPDH2;PPP1R1B;ADSSL1;SELENOW;SRSF3;STRN;CDK12;NIT2
1298	Cortex RNA M10 Module (Purple) PMID26900923	2/158	0.532675	0.788342	0	0	1.12792	0.710412	CTDNEP1;GSK3A
1299	Genes Down-Regulated In Expression In Mesencephalon Of 6 Mon Ataxin-2 KO Spinocerebellar Ataxia 2 Mice GSE55177	3/249	0.53311	0.788379	0	0	1.07279	0.674812	KMT2E;RASD2;EPB41L1
1300	Genes Down-Regulated In HD Markers In Human Blood GSE1751	17/1509	0.534196	0.789377	0	0	1.00153	0.627952	SRRM2;PAQR6;AHCYL1;THRA;AGAP2;RYR3;GRIN1;RHOBTB2;NEU2;THTPA;RGS4;PPP1R1A;TTC3;DUS1L;SPTAN1;YKT6;GPM6B
1301	Down-regulated Genes In Pons Of ATXN3 KO Mice GSE117605	14/1241	0.535283	0.790375	0	0	1.00299	0.626831	SRRM2;ATP5MD;KMT2E;SRCAP;ARPP21;RPL31;PTGES3;USP2;ATN1;NCL;QK;CDK12;MYH10;ABCF1
1302	Suz12 Bound Genes PMID16630818	20/1780	0.536723	0.791499	0	0	0.998614	0.62141	KCNJ4;ARPP21;TTYH1;ST8SIA3;AGAP2;RASGRP2;SLC4A4;SCAF1;RYR3;SPATA2L;NPAS4;DBP;ARL5C;PDE10A;VGF;VSIG2;EPB41L1;PPP1R1B;MIR124A-1HG;FAM83D
1303	Genes Down-Regulated In HD Markers In Differentiated Human GABAergic Neurons GSE77558	1968-01-01	0.53728	0.791499	0	0	1.31317	0.815786	PPP1R1A
1304	Up-regulated Soluble Proteins In Cerebellum Of 5 Wk R6/2 Mice PXD004973	1968-01-01	0.53728	0.791499	0	0	1.31317	0.815786	MYL6
1305	Locuses With Decreased DNA Methylation In Frontal Lobe Region Of AD Vs Control GSE72778	5/433	0.539221	0.79375	0	0	1.02735	0.63452	DNMT3A;AFAP1;STAT6;GM6121;ABCF1
1306	Genes Up-Regulated In Mouse Spinal Cord Derived OPCs From P7 Vs E13.5 Mice PMID30078729	35/3126	0.540895	0.794789	0	0	0.994296	0.611025	MYRF;CNP;THRA;TTYH1;AGAP2;UFSP1;RAP1GAP;RTN4;RASD2;ARL5C;CFL1;QK;PHACTR1;RABAC1;YKT6;RGS9;GPM6B;SMIM12;KCNJ4;9330160F10RIK;AMFR;ST8SIA3;USP2;NR1D1;SHISA7;SPATA2L;STX1B;AJM1;ACOX1;GNB2;PPP1R1B;ADSSL1;CDK2AP1;STRN;NIT2
1307	Genes Changed In Microglial Cells Of zQ175DN Vs WT PMID32681824	1969-01-01	0.542503	0.794789	0	0	1.29379	0.791231	PHACTR1
1308	Genes Up-Regulated In Migrating Neuroblasts Of zQ175DN Vs WT PMID32681824	1969-01-01	0.542503	0.794789	0	0	1.29379	0.791231	PHACTR1
1309	HD Grade 3 Markers In Human Cerebellum (HG-U133B) GSE3790	1969-01-01	0.542503	0.794789	0	0	1.29379	0.791231	PPP1R1B
1310	Neuron Gene Markers PMID17151600	1969-01-01	0.542503	0.794789	0	0	1.29379	0.791231	EGR1
1311	OPC1cyc Oligodendrocyte Precursor Cell Markers PMID30078729	1969-01-01	0.542503	0.794789	0	0	1.29379	0.791231	AURKB
1312	Genes Up-Regulated In Influence Of Hdac4 Reduction On Expression In 9 Wk WT Mice GSE38218	2/161	0.542823	0.794789	0	0	1.10647	0.676021	SNORC;LRG1
1313	Genes Down-Regulated In Genes Changed In HDACi 106 Treated Vs Untreated Friedreich Ataxia Patient Blood Cells GSE30933	15/1338	0.544042	0.795785	0	0	0.996221	0.606428	EGR1;SPAG7;DUSP1;RBM4B;RASGRP2;YIF1A;CAMKK2;NXF1;TUBA1A;SON;ACOX1;WDR90;UFC1;QK;PHACTR1
1314	Friedreich Ataxia iPSCs Expression Vs BG01 Cell Line GSE22651	53/4737	0.544332	0.795785	0	0	0.99277	0.603799	GSK3A;RPL31;PPP3CA;DBP;AP1G2;VSIG2;WDR90;SESN1;QK;ATXN7L3;SMIM12;LZTS3;BRD2;BNIP3L;SUN2;AFAP1;SCRIB;MYL6;VGF;EWSR1;ADSSL1;SRSF3;CHMP3;ARHGEF2;SNRNP200;SEC22A;ATP5MD;KMT2E;RBM4B;ARPP19;RTN4;AURKB;MRPL11;RASD2;EPB41L1;RAB24;FAM83D;HNRNPA1;GM6121;EGR1;XBP1;GABBR1;AMFR;ATP2B1;ELP5;YIF1A;SPATA2L;KANSL1;PPP1R1B;TTC3;CDK10;STRN;EIF4G2
1315	Genes Up-Regulated In HD Markers In hESCs GSE34201	3/254	0.546551	0.797627	0	0	1.05115	0.635027	DAGLA;PLCL2;CDK10
1316	Genes Down-Regulated In Friedreich Ataxia iPSCs Expression Vs IPS-J1-12-BJ1-iPS12 Cell Line GSE22651	12/1070	0.546601	0.797627	0	0	0.996672	0.602026	RASD2;PPP3CA;GABBR1;EWSR1;ADSSL1;SRSF3;POC1B;SCRIB;SNRNP200;HNRNPA1;ARPP19;TSPAN31
1317	Genes Changed In HDACi 106 Vs Vehicle Treated Healthy Donor Blood Cells GSE30933	39/3491	0.547011	0.797627	0	0	0.991473	0.598142	H2AX;KMT2E;SETD6;RBM4B;CASC3;RASGRP2;RAP1GAP;AURKB;MRPL11;TOMM22;PPP3CA;RGS2;TUBA1A;WDR90;SESN1;RAB24;POC1B;CKB;FAM83D;RGS9;MYH10;LZTS3;EGR1;BNIP3L;GABBR1;SPAG7;BCL11B;DUSP1;AMFR;SPATA2L;LRG1;SON;ACOX1;TTC3;UFC1;DUS1L;CDK12;NIT2;PICALM
1318	Myotonic Dystrophy 2 Markers In Human Vastus Lateralis GSE45331	5/437	0.547408	0.797627	0	0	1.01762	0.61318	ATP5MD;RGS2;ARPP21;ACOX1;SCRIB
1319	Up-regulated Proteins In Muscles Of 10 Mon HD Q175 Vs Q20 Mice PXD010957	1970-01-01	0.547668	0.797627	0	0	1.27497	0.767644	SPTAN1
1320	Genes Up-Regulated In Pizotifen Treated STHdhQ111 Vs Control GSE129143	11/982	0.549602	0.799838	0	0	0.995428	0.595824	BNIP3L;XBP1;DUSP1;PTGES3;NCL;MALAT1;CKB;ATP2B1;ELP5;EIF1;TRAIP
1321	Up-regulated Soluble Proteins In Striatum Of 12 Wk R6/2 Mice PXD004973	6/530	0.551237	0.801609	0	0	1.00654	0.599484	PTBP1;GABBR1;SON;AMFR;UFC1;FAM83D
1322	HD-specific Set Of Genes (Cluster 4) PMID28499347	1971-01-01	0.552775	0.802087	0	0	1.2567	0.744976	SPTAN1
1323	HD Grade 2 Markers In Human Frontal Lobe BA4 (HG-U133B) GSE3790	2/164	0.552818	0.802087	0	0	1.08581	0.643589	EGR1;MALAT1
1324	Liver RNA M42 Module (Lightcyan1) PMID26900923	2/164	0.552818	0.802087	0	0	1.08581	0.643589	CHRAC1;GNB2
1325	HDACi-106 Treated PBMCs From Friedreich Ataxia Carriers Vs Controls GSE30933	41/3682	0.556481	0.806285	0	0	0.987387	0.578729	ACADVL;DAGLA;SETD6;PNKP;RBM4B;MTMR4;RASGRP2;CAMKK2;TSPAN31;FAM160B2;PPP3CA;RGS2;AP1G2;RAB24;ARL6IP4;POC1B;STAT6;PHACTR1;SPTAN1;MYH10;SMIM12;SRRM2;EGR1;BRD2;BNIP3L;RBM39;GABBR1;SPAG7;DUSP1;PTGES3;AMFR;BBS10;LRG1;SON;SLC25A39;CDK10;CDK2AP1;DUS1L;ARHGEF2;NIT2;PICALM
1326	Foxp1-induced Expression In Mouse Striatal Cells GSE31560	1972-01-01	0.557824	0.806285	0	0	1.23893	0.723181	VGF
1327	Rostral Serotonergic Neuron-Enriched Genes PMID20071532	1972-01-01	0.557824	0.806285	0	0	1.23893	0.723181	RASGRP2
1328	Top 50 Up-Regulated Genes In HD Rat Striatal Cells PMID28920088	1972-01-01	0.557824	0.806285	0	0	1.23893	0.723181	RGS2
1329	Friedreich Ataxia iPSCs Expression Vs ES4CL2 Cell Line GSE22651	43/3863	0.55809	0.806285	0	0	0.986803	0.575538	ATP5MD;PNKP;RBM4B;ARPP19;WDR24;FAAP20;RYR3;RTN4;PPP3CA;TUBA1A;VSIG2;SESN1;RAB24;ARL6IP4;QK;HNRNPA1;SPTAN1;GPM6B;SMIM12;SUN2;PAQR6;GABBR1;PCIF1;PLCL2;SCRIB;YWHAZ;HINFP;MYL6;SNORC;SON;PPP1R1A;VGF;KANSL1;EWSR1;ACOX1;PPP1R1B;TTC3;ADSSL1;UFC1;SRSF3;STRN;SEC22A;EIF4G2
1330	Genes Up-Regulated In HD Grade 4 Markers In Human Caudate Nucleus (HG-U133B) GSE3790	6/534	0.558616	0.806285	0	0	0.998703	0.581538	SON;KANSL1;EWSR1;POC1B;QK;GM6121
1331	Down-regulated Genes In Control Fibroblasts After Neuronal Differentiation GSE84013	28/2520	0.558649	0.806285	0	0	0.985741	0.573931	ACADVL;RPL31;PKD1;RYR3;AURKB;ELK3;PTBP1;TUBA1A;CHRAC1;AP1G2;ARL6IP4;QK;STAT6;RABAC1;MBTPS1;XBP1;MPP3;DUSP1;SSR2;AFAP1;MYL6;IMPDH2;CDK10;CHMP3;CDK2AP1;MALAT1;ARHGEF2;EIF4G2
1332	Genes Up-Regulated In HD Grade 2 Markers In Human Frontal Lobe BA4 (HG-U133A) GSE3790	2/166	0.559395	0.806755	0	0	1.07246	0.622991	PTBP1;AHCYL1
1333	Up-regulated Proteins In Striatum Of 10 Mon HD Q175 Mice Vs Q20 PXD006302	2/167	0.562658	0.808654	0	0	1.06591	0.612985	ACADVL;SEC22A
1334	Genes Up-Regulated In Expression In Quadriceps Muscle Of HSALR 41 Myotonic Dystrophy Mice (MOE430B Array) GSE14691	1973-01-01	0.562816	0.808654	0	0	1.22166	0.702215	RTN4
1335	Genes Up-Regulated In Cerebellum Of 18 Week Old WT Mice Vs Atxn 1 154Q/2Q Mice Both Treated With Vehicle GSE114674	1973-01-01	0.562816	0.808654	0	0	1.22166	0.702215	RBM4B
1336	Genes With Both An Increase And Decrease Of EZH2 Binding In Their Promoter Regions In Corpus Callosum Of BN Vs WT Mice PMID31015293	1973-01-01	0.562816	0.808654	0	0	1.22166	0.702215	MGAT5B
1337	Mitochondrion-specific Gene Module M4 From Human Brain PMID20616000	1973-01-01	0.562816	0.808654	0	0	1.22166	0.702215	RABAC1
1338	Genes Up-Regulated In PC12 Htt-Q74 Vs PC12 Htt-Q23 Upon 96 H Of Induction PMID28499347	4/355	0.56814	0.815692	0	0	1.00161	0.566299	ACADVL;ADSSL1;RABAC1;NIT2
1339	Genes Changed In Pons Of ATXN3 KO Mice GSE117605	15/1359	0.568908	0.816186	0	0	0.979539	0.552495	SRRM2;ATP5MD;KMT2E;SRCAP;ARPP21;RPL31;PTGES3;USP2;ATN1;NCL;CDK2AP1;QK;CDK12;MYH10;ABCF1
1340	Non-Myotonic Dystrophy Markers In Human Skeletal Muscle GSE48828	38/3430	0.569416	0.816305	0	0	0.981476	0.552712	H2AX;KMT2E;GSK3A;SRCAP;RPL31;PPP2R2A;MTMR4;MRPL11;TOMM22;TUBA1A;MYO18A;POC1B;CKB;RABAC1;SPTAN1;MYH10;SRRM2;SUN2;RBM39;XBP1;GABBR1;SSR2;AMFR;DNMT3A;NR1D1;YIF1A;EIF1;HINFP;SNORC;BBS10;SON;PPP1R1A;EWSR1;GNB2;IMPDH2;TTC3;UFC1;MALAT1
1341	Genes Up-Regulated In Genes Changed In HDACi 106 Vs Vehicle Treated Friedreich Ataxia Carrier Blood Cells GSE30933	8/725	0.572436	0.817865	0	0	0.979915	0.546651	GABBR1;ACADVL;LRG1;RAB24;CKB;MYH10;RAP1GAP;LZTS3
1342	Differentially Expressed Genes In White Adipose Intestinal Tissue Of HD Q175 Mice PMID26900923	4/357	0.572588	0.817865	0	0	0.995834	0.555266	SLC25A39;PPP1R1A;GNB2;PPP1R1B
1343	Cortex RNA M47 Module (Bisque4) PMID26900923	1975-01-01	0.572633	0.817865	0	0	1.18853	0.662615	PCIF1
1344	Genes Down-Regulated In HD Vs Control iPSCs Before Differentiation GSE109534	1975-01-01	0.572633	0.817865	0	0	1.18853	0.662615	SESN1
1345	Genes Down-Regulated In HttQ74 Changed Genes Before Transgene Induction In PC12 Cells GSE10581	1975-01-01	0.572633	0.817865	0	0	1.18853	0.662615	RNF151
1346	Genes Up-Regulated In Myotonic Dystrophy 1 Markers In Human Skeletal Muscle GSE48828	15/1363	0.57359	0.818611	0	0	0.97642	0.542734	SRRM2;KMT2E;RBM39;GABBR1;SRCAP;USP2;DNMT3A;MTMR4;TUBA1A;EWSR1;TTC3;MYO18A;MALAT1;SPTAN1;MYH10
1347	Genes Up-Regulated In Non-myotonic Dystrophy Markers In Human Skeletal Muscle GSE48828	16/1454	0.574008	0.818611	0	0	0.97621	0.541906	SRRM2;KMT2E;RBM39;GABBR1;SRCAP;RPL31;DNMT3A;MTMR4;TUBA1A;EWSR1;TTC3;MYO18A;MALAT1;CKB;SPTAN1;MYH10
1348	HD Up-Regulated Genes In Human Blood PMID29652574	4/358	0.574803	0.819137	0	0	0.99297	0.549835	RGS2;DUSP1;CDK2AP1;RTN4
1349	Genes Up-Regulated In Endothelial Cells Of HD Patients Vs Control PMID32681824	19/1728	0.576618	0.820449	0	0	0.975004	0.536813	SRRM2;KMT2E;BNIP3L;KDM4B;AHCYL1;PTGES3;ATN1;PPP2R2A;RTN4;PPP3CA;PER1;PDE10A;KANSL1;EWSR1;D5ERTD579E;TTC3;POC1B;QK;PICALM
1350	Genes Down-Regulated In Expression In Blood Of Patients With Total Motor Score Great Than 60 Vs 0-20 GSE51799	1976-01-01	0.577459	0.820449	0	0	1.17262	0.643906	MYRF
1351	Genes Up-Regulated In Expression In Striatum Of 90 D HdhQ111 HD Mice With mGluR5 Null Background GSE50379	1976-01-01	0.577459	0.820449	0	0	1.17262	0.643906	ADSSL1
1352	Genes Up-Regulated In Somato-Sensory Vs Motor Neurons PMID17005859	1976-01-01	0.577459	0.820449	0	0	1.17262	0.643906	HNRNPA1
1353	ChIP-seq For H3K27ac In R6/1 Vs WT Up GSE140117	2/172	0.578713	0.820449	0	0	1.03429	0.565704	TBC1D14;GRIN1
1354	Expression In VUB01 Vs VUB03 MPCs GSE7177	2/172	0.578713	0.820449	0	0	1.03429	0.565704	WDR90;ARPP19
1355	Genes Down-Regulated In Expression In Drosophila S2 Line Encoding Toxic Repeat-Containing dsRNA GSE42910	2/172	0.578713	0.820449	0	0	1.03429	0.565704	PPP3CA;TUBB5
1356	Genes Down-Regulated In STHdhQ7/Q7 Vs STHdhQ111/Q111 Cells In Normal Conditions GSE38001	16/1460	0.58079	0.822786	0	0	0.971835	0.528062	GABBR1;TTYH1;PDE1B;SETD6;USP2;PLCL2;SLC4A4;RTN4;STX1B;RGS2;PPP1R1A;NCL;ADSSL1;QK;CKB;GPM6B
1357	Down-regulated Genes In The Heart Of Dox Treated FRDAkd Mice At 3 Wk GSE98790	1977-01-01	0.582231	0.823572	0	0	1.15713	0.625878	ADSSL1
1358	Genes Up-Regulated In The Astrocytes Of zQ175 KI Mice Vs WT At 2 Month Old GSE124846	1977-01-01	0.582231	0.823572	0	0	1.15713	0.625878	CDK12
1359	Genes Up-Regulated In Friedreich Ataxia iPSCs Expression Vs Control Ureter GSE22651	55/4971	0.582631	0.823572	0	0	0.977893	0.528259	ACADVL;THRA;ATN1;CASC3;SLC4A4;PKD1;RYR3;RGS4;RGS2;AP1G2;VSIG2;SESN1;ARL6IP4;SPTAN1;SRRM2;BNIP3L;SUN2;DUSP1;AFAP1;DYRK1B;MYL6;SNORC;ADSSL1;UFC1;SELENOW;CHMP3;ARHGEF2;KMT2E;CNP;PDE1B;RBM4B;RAP1GAP;RTN4;RHOBTB2;TSPAN31;NXF1;EPB41L1;RAB24;TBC1D14;STAT6;MBTPS1;XBP1;PHF12;AMFR;SETD1A;PCIF1;LRG1;SON;TMEM54;KANSL1;GNB2;PPP1R1B;TTC3;CDK10;DUS1L
1360	Genes Down-Regulated In HD Vs Normal GPCs GSE105041	20/1827	0.585344	0.826798	0	0	0.970103	0.519544	ARPP21;MYRF;CNP;TTYH1;PDE1B;USP2;AGAP2;NR1D1;YIF1A;SHISA7;RAP1GAP;SPATA2L;STX1B;LRG1;AJM1;PPP1R1A;EPB41L1;RAB24;RABAC1;RGS9
1361	Genes Down-Regulated In Influence Of Mbnl1 KO On Expression In C2C12 Mouse Cells GSE29990	46/4170	0.586326	0.827576	0	0	0.975278	0.520681	ACADVL;DAGLA;MYRF;RPL31;TTYH1;PNKP;MTMR4;RASGRP2;SLC4A4;FAAP20;RAP1GAP;CAMKK2;CHRAC1;AP1G2;D5ERTD579E;MYO18A;QK;PHACTR1;CKB;ATXN7L3;SPTAN1;RGS9;ABCF1;PIAS4;KCNJ4;EGR1;SUN2;PAQR6;MPP3;LRRC24;BCL11B;ARPP21;ST8SIA3;USP2;ELP5;SCAF1;YWHAZ;GRIN1;TRAIP;MYL6;PDE10A;TMEM54;GRIN1OS;PPP1R1B;SEC22A;EIF4G2
1362	Expression In SA01 Vs VUB03 MPCs GSE7177	1978-01-01	0.586949	0.827848	0	0	1.14205	0.608502	ELP5
1363	Genes Up-Regulated In Influence Of Spt4 Deletion On Expression In Yeasts (Biological Repeat 2) GSE33497	3/270	0.588008	0.828088	0	0	0.987347	0.524295	CTDNEP1;GSK3A;ADSSL1
1364	Htt Down-Regulated Genes In Mouse MEFs GSE11139	2/175	0.588138	0.828088	0	0	1.0162	0.539392	TUBB5;HNRNPA1
1365	Genes Up-Regulated In Myotonic Dystrophy 1 Markers In Human Skeletal Muscle E-D-7014	26/2373	0.588413	0.828088	0	0	0.970185	0.514515	KMT2E;PPP2R2A;RTN4;TMEM69;PPP3CA;TUBA1A;D5ERTD579E;QK;HNRNPA1;SPTAN1;MYH10;SRRM2;RBM39;XBP1;GABBR1;ARPP21;PLCL2;HNRNPL;SON;KANSL1;TTC3;SRSF3;CHMP3;MALAT1;SNRNP200;PICALM
1366	Up-regulated Genes In Cerebellum Of 6 Mon HD Q140 Mice Vs Q20 GSE78270	16/1468	0.589769	0.829389	0	0	0.966059	0.510103	SRRM2;KMT2E;GABBR1;DAGLA;SRCAP;ATP2B1;HINFP;KANSL1;D5ERTD579E;STRN;PHACTR1;SNRNP200;SPTAN1;RGS9;MYH10;GPM6B
1367	Rostral And Caudal Serotonergic Neuron-Enriched Genes PMID20071532	3/271	0.590518	0.829836	0	0	0.983612	0.518123	CNP;1500011B03RIK;ST8SIA3
1368	Expression In Expanded CAG Repeats Vs Control ESCs After 6D Of Neuronal Differentiation GSE9760	26/2376	0.591121	0.830075	0	0	0.96878	0.509322	KMT2E;ACADVL;SRCAP;PDE1B;MTMR4;RASGRP2;SLC4A4;RTN4;ELK3;RGS2;DBP;STAT6;GPM6B;SRRM2;EGR1;RBM39;XBP1;MPP3;USP2;DNMT3A;MYL6;VGF;KANSL1;ACOX1;PPP1R1B;MALAT1
1369	Genes Down-Regulated In iSPNs Of 6 Mon HdhQ50 Vs HdhQ20 PMID32681824	1979-01-01	0.591614	0.830161	0	0	1.12735	0.591745	D5ERTD579E
1370	Expression In SA01 Vs VUB03 hESCs GSE7179	7/646	0.593331	0.831963	0	0	0.961594	0.501955	BNIP3L;RPL31;STRN;ELP5;GPM6B;SMIM12;PICALM
1371	Genes Enriched In Microglia Vs Astrocytes Or Oligodendrocytes PMID23954174	13/1199	0.595222	0.834005	0	0	0.961123	0.498651	EGR1;PDE1B;DUSP1;PLCL2;AGAP2;ELK3;CAMKK2;PER1;RGS2;ARL5C;POC1B;STAT6;PICALM
1372	Genes Changed In HD Fibroblasts Treated With ZFP-33074 Vs Control GSE127820	1980-01-01	0.596227	0.834025	0	0	1.11302	0.575581	ADSSL1
1373	Striatum RNA M54 Module (Navajowhite2) PMID26900923	1980-01-01	0.596227	0.834025	0	0	1.11302	0.575581	SLC25A39
1374	Genes Down-Regulated In Expression In Quadriceps Muscle Of Clcn1 Null Myotonic Dystrophy Mice (MOE430A Array) GSE14691	4/368	0.596592	0.834025	0	0	0.965193	0.498544	RASD2;MPP3;UFC1;RHOBTB2
1375	Genes Up-Regulated Upon ZFP mHtt Repressor Treatment In R6/2 Astrocytes PMID31619545	2/178	0.597407	0.834025	0	0	0.998726	0.5145	SON;SNRNP200
1376	Up-regulated Genes In Brown Adipose Tissue Of HD Q175 Mice PMID26900923	2/178	0.597407	0.834025	0	0	0.998726	0.5145	SUN2;RASGRP2
1377	Genes Up-Regulated In Expression In Striatum Of 11 Mon BACHD-deltaN17 HD Mice GSE64386	14/1293	0.598278	0.834634	0	0	0.959517	0.492904	ACADVL;PRMT7;AMFR;DYRK1B;RBM4B;ZFP607B;YIF1A;THTPA;LRG1;SON;SESN1;TTC3;ADSSL1;YKT6
1378	Genes Up-Regulated In Cyproheptadine Treated STHdhQ111 Vs Control GSE129143	22/2022	0.598816	0.83478	0	0	0.963177	0.493918	BRD2;BNIP3L;XBP1;DUSP1;SSR2;PTGES3;ATP2B1;ELP5;SLC4A4;YIF1A;EIF1;GRIN1;TRAIP;VGF;NCL;IMPDH2;RAB24;DUS1L;ARHGEF2;CKB;YKT6;SEC22A
1379	Genes Up-Regulated In HttQ74 Changed Genes After 5 D Of Induction In PC12 Cells GSE10581	1981-01-01	0.600787	0.83692	0	0	1.09905	0.559982	RGS2
1380	Striatum RNA M30 Module (Steelblue) PMID26900923	7/651	0.601485	0.837284	0	0	0.953879	0.484908	ZBTB9;STX1B;SON;TTC3;CDK12;SNRNP200;MYH10
1381	HD Grade 0 Markers In Human Frontal Lobe BA4 (HG-U133B) GSE3790	1982-01-01	0.605297	0.841371	0	0	1.08543	0.544924	KMT2E
1382	Striatum RNA M53 Module (Palevioletred3) PMID26900923	1982-01-01	0.605297	0.841371	0	0	1.08543	0.544924	BNIP3L
1383	Genes Down-Regulated In HD Markers In NSCs GSE74201	6/563	0.61034	0.847769	0	0	0.945279	0.466721	RASD2;STX1B;PAQR6;LRG1;MYRF;VGF
1384	Genes Down-Regulated In Human Asymptomatic HD BA9 Vs HD Caudate GSE129473	8/751	0.612432	0.849456	0	0	0.944335	0.463024	RASD2;AHCYL1;ARPP21;PPP1R1A;THRA;PPP1R1B;RGS9;ELK3
1385	Genes Up-Regulated In Expression In Striatum Of 7 Mon BACHD-deltaN17 HD Mice GSE64386	9/844	0.61258	0.849456	0	0	0.94511	0.463176	PTBP1;TUBA1A;TTC3;ATN1;DYRK1B;RBM4B;DUS1L;ZFP607B;YIF1A
1386	Genes Down-Regulated In Vehicle Treated Wild Type Vs STHdhQ111 GSE129143	42/3847	0.612882	0.849456	0	0	0.963271	0.471602	KMT2E;MYRF;RPL31;AGAP2;ATN1;RBM4B;MTMR4;ARPP19;CAMKK2;RGS4;PPP3CA;CHRAC1;AP1G2;EPB41L1;SESN1;D5ERTD579E;MYO18A;TBC1D14;POC1B;STAT6;PHACTR1;HNRNPA1;YKT6;EGR1;BNIP3L;SPAG7;TIMM29;DUSP1;SETD1A;AFAP1;DYRK1B;YWHAZ;MSL1;SPATA2L;PER1;SLC25A39;TTC3;SELENOW;CHMP3;CDK2AP1;CDK12;EIF4G2
1387	Up-regulated Genes In Corrected iPSCs Vs HD iPSCs GSE93767	4/377	0.615628	0.852647	0	0	0.941468	0.456718	FAM160B2;PAQR6;SNORC;ADSSL1
1388	Genes Up-Regulated In Vehicle Treated PBMCs From Friedreich Ataxia Patients Vs Controls GSE30933	11/1033	0.617663	0.854849	0	0	0.943189	0.45444	NXF1;GABBR1;ACADVL;SPAG7;DAGLA;RAB24;QK;PHACTR1;ARHGEF2;YIF1A;CAMKK2
1389	Genes Up-Regulated In Selisistat Treated STHdhQ111 Vs Control GSE129143	1985-01-01	0.618523	0.855423	0	0	1.0465	0.502762	MALAT1
1390	Genes Down-Regulated In Expression In The Heart Of Mice Inducibly Expressing Celf1 For 72 H GSE56185	14/1311	0.619229	0.855783	0	0	0.94528	0.453054	KCNJ4;BCL11B;THRA;PDE1B;USP2;SLC4A4;RAP1GAP;RHOBTB2;RGS2;AJM1;AP1G2;ADSSL1;RABAC1;LZTS3
1391	Genes Up-Regulated In Mouse Microglia During Accelerated Aging PMID26001565	4/379	0.619782	0.855932	0	0	0.93635	0.447938	EGR1;RPL31;ADSSL1;SELENOW
1392	Up-regulated Genes In HD NPCs Vs Control NPCs GSE95343	17/1589	0.621904	0.858098	0	0	0.946403	0.449513	EGR1;HIPK4;MBTPS1;XBP1;ARPP21;DUSP1;SSR2;DYRK1B;RYR3;RGS2;CHRAC1;SLC25A39;NCL;IMPDH2;PTGES3L;CHMP3;MALAT1
1393	Genes Down-Regulated In PC12 Htt-Q74 Vs PC12 Htt-Q23 Upon 120 H Of Induction PMID28499347	3/284	0.622244	0.858098	0	0	0.937482	0.444763	MGAT5B;SPTAN1;RGS9
1394	Genes Up-Regulated In Loxapine Treated STHdhQ111 Vs Control GSE129143	11/1038	0.624067	0.859995	0	0	0.938347	0.442428	EGR1;XBP1;DUSP1;PTGES3;RAB24;PTGES3L;MALAT1;CKB;ATP2B1;EIF1;TRAIP
1395	Genes Up-Regulated In hESCs After ATF7IP Knock Down GSE118088	9/853	0.625259	0.861019	0	0	0.934587	0.438873	EGR1;SUN2;GABBR1;DBP;PDE10A;TTC3;MALAT1;ATP2B1;PKD1
1396	Locuses With Decreased DNA Methylation In Frontal Lobe Of AD Vs Control GSE72778	3/286	0.626974	0.862311	0	0	0.930761	0.434525	DNMT3A;AFAP1;ABCF1
1397	Genes Down-Regulated In CAG Length-Dependent Genes In 2 Mon Mouse Liver PMID26900923	1987-01-01	0.627094	0.862311	0	0	1.02206	0.476954	EPB41L1
1398	Down-regulated Genes In HD Fibroblasts After Neuronal Differentiation GSE84013	29/2691	0.62838	0.86346	0	0	0.951174	0.441926	ACADVL;RPL31;RYR3;AURKB;ELK3;PTBP1;TUBA1A;CHRAC1;TUBB5;AP1G2;ARL6IP4;QK;STAT6;RABAC1;HNRNPA1;EGR1;MBTPS1;XBP1;MPP3;DUSP1;SSR2;AFAP1;MYL6;IMPDH2;CDK10;CHMP3;CDK2AP1;ARHGEF2;EIF4G2
1399	Down-regulated Genes In The Heart Of Dox Treated FRDAkd Vs WT Mice At 16 Wk GSE98790	4/385	0.632076	0.867541	0	0	0.921319	0.422651	DUSP1;SESN1;ADSSL1;RHOBTB2
1400	Striatum RNA M10 Module (Purple) PMID26900923	2/190	0.632917	0.867541	0	0	0.934405	0.427412	RBM39;ZFP607B
1401	Up-regulated Genes In Friedreich Ataxia Vs Control Fibroblasts GSE104288	12/1138	0.633098	0.867541	0	0	0.93308	0.426538	H2AX;TUBA1A;TUBB5;SRCAP;PDE1B;WDR90;PHACTR1;NR1D1;FAM83D;GM6121;AURKB;TRAIP
1402	Expression In Mesencephalon Of 12 Mon Ataxin-2 KO Spinocerebellar Ataxia 2 Mice GSE55177	8/765	0.633156	0.867541	0	0	0.926188	0.423304	RASD2;PER1;RBM39;EPB41L1;1500011B03RIK;TTC3;CDK12;YWHAZ
1403	Genes Changed In Control Vs Mitomycin Treated NSCs GSE24116	49/4508	0.634066	0.868031	0	0	0.956294	0.43569	H2AX;ACADVL;SETD6;CWC25;UFSP1;PKD1;ELK3;TOMM22;PTBP1;WDR90;CFL1;ARL6IP4;BNIP3L;SUN2;PRMT7;TIMM29;SSR2;SCRIB;TRAIP;TUFM;ADSSL1;CHMP3;SNRNP200;PDE1B;PNKP;MTMR4;RTN4;AURKB;MRPL11;FAM160B2;NXF1;CHRAC1;RAB24;POC1B;STAT6;RABAC1;FAM83D;HNRNPA1;HIPK4;XBP1;SPAG7;KDM4B;AMFR;SETD1A;YIF1A;PPP1R1B;CDK10;DUS1L;CDK12
1404	Genes Up-Regulated In Friedreich Ataxia iPSCs Expression Vs HS-27 Cell Line GSE22651	46/4238	0.634417	0.868031	0	0	0.955289	0.434702	ACADVL;CNP;THRA;ATN1;RBM4B;SLC4A4;FAAP20;UFSP1;PKD1;RTN4;ELK3;TSPAN31;RGS4;FAM160B2;PPP3CA;NXF1;CHRAC1;RAB24;MYO18A;ARL6IP4;STAT6;RABAC1;SPTAN1;BNIP3L;SUN2;MBTPS1;XBP1;DUSP1;SSR2;AMFR;PCIF1;AFAP1;DYRK1B;ELP5;YIF1A;EIF1;CTDNEP1;MYL6;TMEM54;GNB2;TTC3;UFC1;CHMP3;ARHGEF2;SEC22A;PICALM
1405	Liver RNA M45 Module (Darkorange2) PMID26900923	1989-01-01	0.635474	0.868858	0	0	0.998732	0.452809	PMPCA
1406	Up-regulated Genes In Cerebellum Of 6 Wk ATXN2Q127 Mice E-MTAB-6293	1990-01-01	0.639593	0.873868	0	0	0.98746	0.441319	RGS4
1407	Genes Up-Regulated In Friedreich Ataxia iPSCs Expression Vs SC41-MSC Cell Line GSE22651	46/4248	0.641303	0.875306	0	0	0.952404	0.423108	ATP5MD;ACADVL;DAGLA;CNP;THRA;ATN1;SLC4A4;FAAP20;PKD1;RTN4;ELK3;RGS4;FAM160B2;PPP3CA;CHRAC1;CFL1;RAB24;ARL6IP4;STAT6;RABAC1;SPTAN1;BNIP3L;SUN2;MBTPS1;XBP1;MPP3;KDM4B;DUSP1;SSR2;AMFR;PCIF1;AFAP1;DYRK1B;YIF1A;EIF1;CTDNEP1;MYL6;SON;TMEM54;GNB2;TTC3;UFC1;CHMP3;ARHGEF2;SEC22A;PICALM
1408	Genes Up-Regulated In Cerebellum Atxn1[82Q]CaLoxM120A Mice Compared To Atxn1[82Q] KI Mice GSE114815	25/2342	0.641557	0.875306	0	0	0.941843	0.418044	CNP;THRA;AGAP2;ELK3;CAMKK2;TOMM22;NEU2;TMEM69;PPP3CA;TUBA1A;VSIG2;RGS9;EGR1;SUN2;ST8SIA3;USP2;PCIF1;NR1D1;YWHAZ;SHISA7;TRAIP;CTDNEP1;NCL;UFC1;CHMP3
1409	Genes Down-Regulated In Pons Of 28 Week Old Atxn 1 154Q/2Q KI Mice Treated With ASO Vs Vehicle GSE114674	3/294	0.645489	0.880046	0	0	0.904802	0.396074	NCL;SRSF3;HNRNPA1
1410	Genes Changed In HDACi 106 Vs Vehicle Treated Friedreich Ataxia Carrier Blood Cells GSE30933	12/1149	0.6463	0.880527	0	0	0.923508	0.403103	GABBR1;ACADVL;SPAG7;TUBA1A;LRG1;WDR90;RAB24;UFC1;CKB;MYH10;RAP1GAP;LZTS3
1411	Mouse Forebrain Cholinergic Neuron Markers PMID19013282	12/1150	0.647488	0.881174	0	0	0.922647	0.401033	SLC25A39;1500011B03RIK;RAB24;2010320M18RIK;UFC1;ARL6IP4;ELP5;YKT6;UFSP1;YIF1A;SMIM12;TSPAN31
1412	Up-regulated Genes In LPS, TAT, Or DAQ Activated Microglia PMID16384912	1992-01-01	0.647693	0.881174	0	0	0.965659	0.419423	DUSP1
1413	HDACi-106 Treated PBMCs From Friedreich Ataxia Patients Vs Controls GSE30933	8/776	0.649009	0.88234	0	0	0.912394	0.394436	H2AX;EGR1;PPP3CA;RGS2;SON;DUSP1;AMFR;AURKB
1414	Genes Up-Regulated In Expression In Cortex Of 7 Mon BACHD-deltaN17 HD Mice GSE64386	1993-01-01	0.651675	0.885337	0	0	0.955115	0.408989	DYRK1B
1415	Genes Down-Regulated In Genes Changed In Fragile X Syndrome iPSCs Vs Fibroblasts GSE21348	14/1342	0.654076	0.887367	0	0	0.921665	0.391276	THRA;DUSP1;SSR2;AMFR;AFAP1;NR1D1;SLC4A4;YIF1A;RTN4;RGS4;FAM160B2;CHMP3;STAT6;MALAT1
1416	Down-regulated Genes In Cerebellum Of ATXN1[82Q] Vs WT Mice GSE108255	3/298	0.654501	0.887367	0	0	0.89235	0.378251	GABBR1;DAGLA;RHOBTB2
1417	Friedreich Ataxia iPSCs Expression Vs H9 Cell Line GSE22651	45/4177	0.654554	0.887367	0	0	0.946455	0.401108	ATP5MD;DAGLA;RPL31;RBM4B;ARPP19;WDR24;FAAP20;RTN4;MRPL11;PPP3CA;RGS2;TUBB5;DBP;AP1G2;ARL6IP4;TBC1D14;ATXN7L3;SPTAN1;SMIM12;LZTS3;BNIP3L;SUN2;MBTPS1;PAQR6;SSR2;AMFR;SETD1A;AFAP1;ATP2B1;YIF1A;PRRC2A;HINFP;TRAIP;HNRNPL;MYL6;VGF;KANSL1;EWSR1;ACOX1;TTC3;ADSSL1;SELENOW;SRSF3;STRN;SNRNP200
1418	Locuses With Increased DNA Methylation In Parietal Lobe Region Of HD Vs Control GSE72778	1994-01-01	0.655612	0.887548	0	0	0.944796	0.39888	WDR90
1419	Neuron Gene Module M13 From Human Brain PMID20616000	1994-01-01	0.655612	0.887548	0	0	0.944796	0.39888	YWHAZ
1420	Genes Up-Regulated In Genes Changed In HDACi 4B Vs Vehicle Treated Friedreich Ataxia Carrier Blood Cells GSE30933	8/782	0.657491	0.8891	0	0	0.905036	0.379503	PRRT1;LRG1;PLCL2;CKB;RGS9;MYH10;RAP1GAP;LZTS3
1421	H3K4 Trimethylation Changes In Human HD Prefrontal Cortex GSE68952	48/4453	0.657684	0.8891	0	0	0.946228	0.396499	ATP5MD;ACADVL;GSK3A;SRCAP;PNKP;RBM4B;PPP2R2A;CWC25;CASC3;ARPP19;RTN4;MRPL11;THTPA;TMEM69;RGS4;PPP3CA;PTBP1;RGS2;SESN1;RAB24;POC1B;QK;PHACTR1;HNRNPA1;MYH10;SMIM12;PIAS4;BNIP3L;MBTPS1;SPAG7;ARPP21;PHF12;PCIF1;FUZ;PRRC2A;HINFP;TUFM;HNRNPL;SON;PDE10A;ACOX1;NCL;UFC1;SELENOW;SRSF3;ARHGEF2;EIF4G2;PICALM
1422	Cingulate (Pvalb+) Interneurons, Cingulate (Layer 5) And Somatosensory (Layer 5) Pyramidal Neuron Gene Module PMID19638972	3/300	0.658946	0.889405	0	0	0.88625	0.369668	AHCYL1;CKB;EIF4G2
1423	Up-regulated Genes In Brainstem Of HD Q175 Mice PMID26900923	5/496	0.659191	0.889405	0	0	0.892612	0.371989	ADSSL1;AFAP1;STRN;PHACTR1;ARHGEF2
1424	Genes Down-Regulated In Mbnl2 Binding Sites In Hippocampus From Myotonic Dystrophy 1 Patients Vs Healthy Controls GSE68890	1995-01-01	0.659504	0.889405	0	0	0.934698	0.389084	SELENOW
1425	Genes Up-Regulated In Pvalb/Th-expressing Interneurons Of R6/2 Vs WT PMID32681824	4/399	0.659762	0.889405	0	0	0.888023	0.369308	SON;KANSL1;PHACTR1;RYR3
1426	Genes Up-Regulated In Friedreich Ataxia iPSCs Expression Vs BG03 Cell Line GSE22651	27/2548	0.660982	0.890425	0	0	0.933288	0.386408	H2AX;ATP5MD;DAGLA;WDR24;FAAP20;RTN4;AURKB;MRPL11;TUBA1A;TUBB5;AP1G2;FAM83D;ATXN7L3;SPTAN1;GPM6B;LZTS3;PAQR6;XBP1;PRMT7;FUZ;PRRC2A;HINFP;TUFM;MYL6;VGF;TTC3;ADSSL1
1427	Genes Down-Regulated In Expression In SA01 Vs VUB03 hESCs GSE7179	5/498	0.662655	0.89112	0	0	0.888899	0.365783	RPL31;ELP5;GPM6B;SMIM12;PICALM
1428	Genes Up-Regulated In Myotonic Dystrophy 2 Markers In Human Vastus Lateralis GSE45331	2/201	0.663286	0.89112	0	0	0.882259	0.36221	RGS2;ARPP21
1429	Mbnl2 Binding Sites In Frontal Lobe From Myotonic Dystrophy 1 Patients Vs Healthy Controls GSE68890	1996-01-01	0.663353	0.89112	0	0	0.924812	0.379587	RPL31
1430	NLS144 Changed Genes In Cerebellum Of S25 HD Mice GSE3248	1996-01-01	0.663353	0.89112	0	0	0.924812	0.379587	RYR3
1431	Genes Down-Regulated In Neuro2a Htt72Q (72Q-ni+72Q-i) Vs Htt25Q (25Q-ni) PMID28743452	23/2185	0.664555	0.892111	0	0	0.927586	0.379046	SRRM2;H2AX;SRCAP;ARPP21;ST8SIA3;DNMT3A;SCRIB;SHISA7;TOMM22;TRAIP;MSL1;SON;EPB41L1;WDR90;NCL;IMPDH2;SRSF3;CDK2AP1;MALAT1;FAM83D;ATXN7L3;SPTAN1;EIF4G2
1432	Liver RNA M14 Module (Cyan) PMID26900923	10/977	0.665198	0.89235	0	0	0.904644	0.368797	TIMM29;KANSL1;D5ERTD579E;PPP2R2A;ATP2B1;YKT6;UFSP1;EIF4G2;PICALM;ABCF1
1433	Genes Up-Regulated In HD Grade 2 Markers In Human Frontal Lobe BA4 (HG-U133B) GSE3790	1997-01-01	0.667159	0.894356	0	0	0.915132	0.370379	MALAT1
1434	Genes Up-Regulated In Expression In Striatum Of 5 Mon R6/2 HD Mice GSE26317	2/203	0.668587	0.895645	0	0	0.873391	0.351618	VSIG2;STAT6
1435	Ubiquitinated Soluble Proteins In The Brains Of WT Mice PMID31138642	1998-01-01	0.670921	0.896679	0	0	0.905652	0.361449	AHCYL1
1436	Liver RNA M11 Module (Greenyellow) PMID26900923	4/405	0.671191	0.896679	0	0	0.874465	0.348651	PER1;USP2;EIF1;SPATA2L
1437	Genes Changed By 0.32 Mg/Kg PDE10A Inhibitor In Striatum Of HdhQ175 Mice GSE89505	2/204	0.671212	0.896679	0	0	0.869023	0.346454	VGF;SPATA2L
1438	Up-regulated Genes In Cerebellum Of 10 Mon HD Q140 Mice Vs Q20 GSE78270	6/600	0.671225	0.896679	0	0	0.884692	0.352683	PDE1B;NCL;AFAP1;PHACTR1;ATP2B1;RGS9
1439	Genes Down-Regulated In Expression In Friedreich Ataxia iPSCs-derived Neurons Vs iPSCs GSE65399	32/3020	0.672339	0.897543	0	0	0.931505	0.3698	ACADVL;SETD6;PNKP;RASGRP2;ARPP19;WDR24;AURKB;MRPL11;TMEM69;RASD2;PTBP1;DBP;AP1G2;PMPCA;FAM83D;HNRNPA1;ATXN7L3;LZTS3;ABCF1;SRRM2;SETD1A;PRRC2A;TUFM;ZBTB9;SON;SLC25A39;TMEM54;IMPDH2;PPP1R1B;ADSSL1;CDK12;NIT2
1440	Markers Of Locus Ceruleus In Pontine Tegmentum PMID22996553	2/205	0.67382	0.898621	0	0	0.864698	0.341376	RGS9;NIT2
1441	Genes Changed In Selisistat Treated STHdhQ111 Vs Control GSE129143	1999-01-01	0.674642	0.898621	0	0	0.896365	0.352785	MALAT1
1442	Glutamatergic Synapse Gene Module From Human Brain PMID20616000	1999-01-01	0.674642	0.898621	0	0	0.896365	0.352785	BCL11B
1443	Genes Up-Regulated In Expression In Striatal Cells Of HdhQ109 HD Mice GSE42107	9/890	0.675018	0.898621	0	0	0.893587	0.351194	PIAS4;RBM39;AP1G2;TTYH1;SETD1A;PLCL2;PMPCA;NR1D1;CLK2
1444	Genes Up-Regulated In Frontal Cortex Of Alzheimer Disease Patients PMID17052803	2/206	0.676411	0.899852	0	0	0.860415	0.336383	CDK2AP1;CASC3
1445	Genes Down-Regulated In HD Markers In iPSCs GSE74201	1/100	0.67832	0.901767	0	0	0.887266	0.34438	PAQR6
1446	Genes Up-Regulated In Expression In The Heart Of Mice Inducibly Expressing Celf1 For 72 H GSE56185	14/1365	0.678826	0.901815	0	0	0.904845	0.350529	EGR1;LRRC24;PTGES3;SETD1A;PPP2R2A;ARPP19;HINFP;SON;VGF;NCL;IMPDH2;CFL1;CHMP3;CDK12
1447	Genes Up-Regulated In NES-Q13 Vs NLS-Q13 Changed Genes In PC12 Cells GSE26933	2/208	0.681544	0.904801	0	0	0.851974	0.326642	EGR1;TMEM54
1448	Genes Up-Regulated In HDACi-4b Treated PBMCs From Friedreich Ataxia Patients Vs Controls GSE30933	7/704	0.682395	0.905305	0	0	0.878904	0.33587	GABBR1;ACADVL;DAGLA;QK;PHACTR1;YIF1A;CAMKK2
1449	Genes Up-Regulated In Expression In Hippocampus Of 20 Wk N171-82Q HD Mice GSE44306	1/102	0.685553	0.908716	0	0	0.869607	0.328302	STAT6
1450	Genes Up-Regulated In Myotonic Dystrophy 2 Markers In Human Skeletal Muscle E-D-7014	28/2671	0.685938	0.908716	0	0	0.921303	0.347302	KMT2E;PPP2R2A;RTN4;TMEM69;PPP3CA;DBP;D5ERTD579E;QK;HNRNPA1;SPTAN1;MYH10;SRRM2;RBM39;XBP1;ARPP21;PLCL2;EIF1;HNRNPL;SON;KANSL1;NCL;TTC3;SRSF3;CHMP3;STRN;MALAT1;SNRNP200;PICALM
1451	Endoplasmic reticulum/Golgi Vesicle Protein Composition PMID16615899	2/210	0.686611	0.908716	0	0	0.843696	0.317219	H2AX;GNB2
1452	Mouse Cortex Mature Oligodendrocyte Markers PMID19013282	19/1840	0.686859	0.908716	0	0	0.909364	0.341581	PIAS4;BNIP3L;XBP1;MYRF;CNP;PNKP;ATN1;RASGRP2;UFSP1;YIF1A;PRRC2A;TUFM;SLC25A39;ADSSL1;TBC1D14;POC1B;RABAC1;FAM83D;GPM6B
1453	Genes Up-Regulated In Genes Changed In Vehicle Treated Vs Untreated Friedreich Ataxia Patient Blood Cells GSE30933	1/103	0.689109	0.909202	0	0	0.861038	0.320613	RAB24
1454	Striatum Protein Module pM38 (Plum1) PMID26900923	1/103	0.689109	0.909202	0	0	0.861038	0.320613	RPL31
1455	Genes Down-Regulated In Expression In 4 Wk WT Mice Vs 4 Wk HSALR Myotonic Dystrophy Mice GSE60487	2/211	0.689119	0.909202	0	0	0.839616	0.312624	NEU2;YWHAZ
1456	Mitochondrion-specific Gene Module M4 From Mouse Brain PMID20616000	2/211	0.689119	0.909202	0	0	0.839616	0.312624	UFC1;YIF1A
1457	Expression In The Heart Of Mice Inducibly Expressing Celf1 For 72 H GSE56185	28/2676	0.689818	0.909499	0	0	0.919295	0.34136	THRA;PDE1B;PPP2R2A;SLC4A4;ARPP19;RAP1GAP;RHOBTB2;RGS2;AP1G2;CFL1;RABAC1;LZTS3;KCNJ4;EGR1;LRRC24;BCL11B;PTGES3;SETD1A;USP2;HINFP;SON;AJM1;VGF;NCL;IMPDH2;ADSSL1;CHMP3;CDK12
1458	Aged Astrocyte-Enriched Genes In Mouse Cortex PMID23954174	4/416	0.691455	0.909898	0	0	0.850635	0.313848	ATP5B;THRA;SESN1;SPTAN1
1459	Genes Up-Regulated In The Cortex Of zQ175 Neo- Mice Vs WT GSE123657	4/416	0.691455	0.909898	0	0	0.850635	0.313848	SRRM2;DBP;FUZ;CASC3
1460	PD Down-Regulated Genes In Human Prefrontal Cortex PMID29375298	9/903	0.691541	0.909898	0	0	0.879987	0.324567	RGS4;D5ERTD579E;TTC3;PLCL2;MTMR4;ZFP607B;YWHAZ;SEC22A;RYR3
1461	Genes Down-Regulated In Expression In HSALR 20B Myotonic Dystrophy Mice Treated With ASO 190401 Vs WT Mice GSE38962	1/104	0.692625	0.909922	0	0	0.852635	0.313145	TUBA1A
1462	Liver RNA M18 Module (Lightgreen) PMID26900923	1/104	0.692625	0.909922	0	0	0.852635	0.313145	ARL5C
1463	Down-regulated Insoluble Proteins In Cerebral Cortex Of 12 Wk R6/2 Mice PXD004973	10/1000	0.693294	0.909922	0	0	0.882546	0.323278	RBM39;GABBR1;ARPP21;EPB41L1;PNKP;DYRK1B;CWC25;RASGRP2;SEC22A;MRPL11
1464	Genes Up-Regulated In HDACi-106 Treated PBMCs From Friedreich Ataxia Carriers Vs Controls GSE30933	18/1754	0.693454	0.909922	0	0	0.903576	0.330772	SRRM2;GABBR1;ACADVL;SPAG7;DAGLA;PNKP;RASGRP2;CAMKK2;FAM160B2;SLC25A39;AP1G2;RAB24;CDK10;STAT6;PHACTR1;DUS1L;ARHGEF2;NIT2
1465	Genes Up-Regulated In Expression In Quadriceps Muscle Of HSALR 20B Myotonic Dystrophy Mice (MOE430B Array) GSE14691	2/213	0.694087	0.91013	0	0	0.831573	0.303656	PDE10A;RTN4
1466	Differentially Expressed Genes In Htt-null mESCs GSE92905	2/214	0.696546	0.911677	0	0	0.827608	0.299281	GM11478;RGS9
1467	Expression In Drosophila S1 Line Encoding Toxic Repeat-Containing dsRNA GSE42910	2/214	0.696546	0.911677	0	0	0.827608	0.299281	SRSF3;PICALM
1468	Coexpressed Gene Module M19A From Cerebral Cortex PMID18849986	3/318	0.697097	0.911677	0	0	0.834835	0.301234	MPP3;GSK3A;CWC25
1469	Genes Down-Regulated In Expression In SIVF020 Line NSCs Vs ESCs GSE34201	43/4060	0.697544	0.911677	0	0	0.926822	0.333832	ATP5MD;ACADVL;PPP2R2A;CASC3;RASGRP2;WDR24;RAP1GAP;MRPL11;CAMKK2;TMEM69;RASD2;RGS2;AP1G2;PMPCA;PHACTR1;RABAC1;HNRNPA1;GM6121;LZTS3;ABCF1;PIAS4;GABBR1;TIMM29;BCL11B;ST8SIA3;DNMT3A;PLCL2;AFAP1;ELP5;YIF1A;HINFP;GRIN1;TUFM;HNRNPL;SON;AJM1;SLC25A39;TMEM54;PPP1R1B;ADSSL1;SELENOW;CDK12;NIT2
1470	Genes Up-Regulated In Expression In HD60i.4 NSCs From HD Patient Vs NSCs From Healthy Controls GSE37517	19/1852	0.697699	0.911677	0	0	0.902807	0.324981	EGR1;SUN2;ARPP21;THRA;PLCL2;AGAP2;AFAP1;NR1D1;ATP2B1;RYR3;RAP1GAP;RHOBTB2;RASD2;PPP3CA;RGS2;CHMP3;STAT6;ARHGEF2;SPTAN1
1471	Genes Down-Regulated In Expression In HSALR 20B Myotonic Dystrophy Mice Treated With ASO 445236 Vs Untreated HSALR 20B Mice GSE38962	3/319	0.699119	0.911677	0	0	0.83215	0.297855	HNRNPL;SCRIB;CLK2
1472	FOXP1 Up-Regulated Genes In Human Neural Cells GSE62718	5/520	0.699253	0.911677	0	0	0.849956	0.304066	RGS4;RASD2;GABBR1;VGF;ELK3
1473	Down-regulated Genes In Htt-null mESCs GSE92905	1/106	0.699538	0.911677	0	0	0.83631	0.298843	GM11478
1474	Genes Down-Regulated In iSPNs Of 3 Mon HdhQ50 Vs HdhQ20 PMID32681824	1/106	0.699538	0.911677	0	0	0.83631	0.298843	SPTAN1
1475	Differentially Expressed Genes In Control NPCs Vs HD NPCs GSE93767	44/4155	0.700068	0.91175	0	0	0.926252	0.330281	MYRF;CNP;RPL31;TTYH1;SETD6;PPP2R2A;CWC25;FAAP20;AURKB;ELK3;THTPA;RGS4;RASD2;FAM160B2;PPP3CA;DBP;AP1G2;WDR90;QK;STAT6;CKB;FAM83D;GPM6B;KCNJ4;SUN2;PAQR6;GABBR1;ARPP21;AMFR;AFAP1;ELP5;YIF1A;GRIN1;NPAS4;SNORC;SON;PDE10A;PPP1R1A;VGF;GNB2;ADSSL1;UFC1;CHMP3;NIT2
1476	Genes Up-Regulated In HD Grade 3 Markers In Human Frontal Lobe BA4 (HG-U133A) GSE3790	3/320	0.701131	0.912515	0	0	0.829482	0.294517	PTBP1;ARL6IP4;SPTAN1
1477	Genes Changed In The Heart Of Dox Treated FRDAkd Mice At 3 Wk GSE98790	1/107	0.702936	0.913626	0	0	0.828378	0.291995	ADSSL1
1478	Up-regulated Genes In Cerebellum Of Dox Treated FRDAkd Vs WT Mice At 12 Wk GSE98790	1/107	0.702936	0.913626	0	0	0.828378	0.291995	PTGES3
1479	Genes With A Decrease Of EZH2 Binding In Their Promoter Regions In Corpus Callosum Of BN Vs WT Mice PMID31015293	5/523	0.704026	0.914425	0	0	0.844902	0.29651	PPP3CA;SUN2;KDM4B;AFAP1;PHACTR1
1480	Genes Down-Regulated In HttQ74 Changed Genes After 1 D Of Induction In PC12 Cells GSE10581	1/108	0.706296	0.916134	0	0	0.820594	0.285338	AMFR
1481	Up-regulated Genes In Htt-null mESCs GSE92905	1/108	0.706296	0.916134	0	0	0.820594	0.285338	RGS9
1482	Genes Down-Regulated In Genes Changed In HDACi 106 Vs Vehicle Treated Friedreich Ataxia Carrier Blood Cells GSE30933	4/425	0.707368	0.91648	0	0	0.832063	0.288063	SPAG7;TUBA1A;WDR90;UFC1
1483	Genes Up-Regulated In Friedreich Ataxia iPSCs Expression Vs ES4CL2 Cell Line GSE22651	23/2236	0.707517	0.91648	0	0	0.903585	0.312635	SUN2;PAQR6;PNKP;PCIF1;WDR24;FAAP20;RYR3;RTN4;HINFP;PPP3CA;MYL6;SNORC;PPP1R1A;VGF;VSIG2;SESN1;PPP1R1B;TTC3;ADSSL1;UFC1;ARL6IP4;SPTAN1;SEC22A
1484	PC12 Htt-Q74 Vs PC12 Htt-Q23 Upon 120 H Of Induction PMID28499347	6/625	0.708795	0.917518	0	0	0.847854	0.291822	TMEM54;MGAT5B;CKB;RABAC1;SPTAN1;RGS9
1485	Genes Down-Regulated In Friedreich Ataxia iPSCs Expression Vs Miz4 Stem Cell Line GSE22651	40/3807	0.711091	0.91964	0	0	0.918818	0.313276	GSK3A;RPL31;RBM4B;RASGRP2;ARPP19;TSPAN31;TMEM69;RASD2;PPP3CA;RGS2;SESN1;D5ERTD579E;RAB24;POC1B;QK;PHACTR1;FAM83D;HNRNPA1;SMIM12;BNIP3L;SUN2;PAQR6;ARPP21;PTGES3;PLCL2;SCRIB;ATP2B1;YWHAZ;YIF1A;EIF1;GRIN1;BBS10;SON;EWSR1;ACOX1;ADSSL1;SRSF3;CHMP3;STRN;EIF4G2
1486	Caudal Neuron-Enriched Genes PMID20071532	1/110	0.712902	0.91964	0	0	0.805455	0.272575	MIR124A-1HG
1487	Genes Up-Regulated In Cerebellum Of 5 Week Old ATXN1[82Q] Vs WT GSE122099	1/110	0.712902	0.91964	0	0	0.805455	0.272575	RYR3
1488	Differentially Expressed Proteins In Muscles Of 10 Mon HD Q175 Vs Q20 Mice PXD010957	3/326	0.712989	0.91964	0	0	0.813823	0.275307	CTDNEP1;SETD6;SPTAN1
1489	Genes Changed Upon ZFP mHtt Repressor Treatment In R6/2 Astrocytes PMID31619545	3/326	0.712989	0.91964	0	0	0.813823	0.275307	SON;CKB;SNRNP200
1490	Influence Of Hdac4 Reduction On Expression In 9 Wk WT Mice GSE38218	2/221	0.713307	0.91964	0	0	0.800868	0.270568	SNORC;LRG1
1491	Up-regulated Genes In Striatum Of 10 Mon HD Q175 Mice Vs Q20 PMID26900923	20/1964	0.713892	0.919777	0	0	0.894861	0.301589	ACADVL;PRMT7;CNP;AMFR;ZFP607B;TSPAN31;THTPA;ATP5B;TUBA1A;ARL5C;KANSL1;IMPDH2;2010320M18RIK;ADSSL1;ARL6IP4;STAT6;RABAC1;YKT6;SEC22A;EIF4G2
1492	PC12 Htt-Q74 Vs PC12 Htt-Q23 Upon 96 H Of Induction PMID28499347	5/530	0.714961	0.920536	0	0	0.833333	0.279606	RGS4;ACADVL;ADSSL1;RABAC1;NIT2
1493	Genes Changed In Cerebellum Of 3 Wk ATXN2Q127 Mice E-MTAB-6293	5/531	0.716499	0.921747	0	0	0.831706	0.277272	DAGLA;SRSF3;TBC1D14;EIF1;RHOBTB2
1494	Cortex Coexpressed Gene Module 2 PMID17101986	3/328	0.716861	0.921747	0	0	0.808732	0.269205	RGS4;AP1G2;SNRNP200
1495	Genes Changed In HD Neurons Treated With ZFP-C Vs Control GSE127821	21/2062	0.717661	0.921859	0	0	0.894443	0.296739	SRRM2;ATP5MD;KMT2E;BRD2;PAQR6;GABBR1;AHCYL1;PRMT7;FAAP20;RTN4;MSL1;HNRNPL;PPP3CA;BBS10;TTC3;ARL6IP4;CHMP3;QK;YKT6;MYH10;PICALM
1496	Genes Up-Regulated In Friedreich Ataxia iPSCs Expression Vs Control Adipose Tissue GSE22651	50/4730	0.717908	0.921859	0	0	0.921551	0.305414	ACADVL;AHCYL1;THRA;ATN1;PPP2R2A;SLC4A4;UFSP1;PKD1;RGS2;VSIG2;SESN1;QK;SPTAN1;BNIP3L;SUN2;DUSP1;AFAP1;DYRK1B;MYL6;ACOX1;UFC1;CHMP3;ARHGEF2;CNP;PDE1B;MTMR4;RASGRP2;RTN4;TSPAN31;FAM160B2;NXF1;EPB41L1;STAT6;RABAC1;EGR1;MBTPS1;KDM4B;PHF12;AMFR;PCIF1;EIF1;PER1;LRG1;SON;PPP1R1A;GNB2;PPP1R1B;TTC3;NIT2;PICALM
1497	Mbnl2 Binding Sites In Hippocampus From Myotonic Dystrophy 1 Patients Vs Healthy Controls GSE68890	1/112	0.719361	0.922492	0	0	0.790862	0.260503	SELENOW
1498	Mitochondrion-specific Gene Module M5 From Mouse Brain PMID20616000	1/112	0.719361	0.922492	0	0	0.790862	0.260503	RABAC1
1499	Genes Up-Regulated In HD Markers In Human Caudate Nucleus GSE26927	25/2439	0.720958	0.923922	0	0	0.898975	0.294122	H2AX;ACADVL;AHCYL1;ATN1;RBM4B;CASC3;WDR24;FAAP20;RTN4;FAM160B2;PTBP1;VSIG2;ARL6IP4;POC1B;QK;GPM6B;PIAS4;BRD2;PAQR6;SCRIB;FUZ;CTDNEP1;TMEM54;KANSL1;CDK2AP1
1500	Genes Changed In HD Vs Control iPSCs After 60 D Of Differentiation GSE109534	4/434	0.722682	0.925515	0	0	0.814269	0.264463	DBP;IMPDH2;NR1D1;EIF1
1501	Genes Up-Regulated In Friedreich Ataxia iPSCs Expression Vs NuFF Cell Line GSE22651	45/4286	0.724942	0.927791	0	0	0.915704	0.294548	ACADVL;DAGLA;CNP;THRA;ATN1;RBM4B;FAAP20;PKD1;RTN4;ELK3;RGS4;PPP3CA;NXF1;CHRAC1;RAB24;STAT6;RABAC1;SPTAN1;PRRT1;EGR1;BNIP3L;SUN2;RBM39;MBTPS1;XBP1;DUSP1;SSR2;AMFR;PCIF1;AFAP1;DYRK1B;ELP5;EIF1;CTDNEP1;MYL6;SON;TMEM54;GNB2;TTC3;UFC1;CDK10;CHMP3;ARHGEF2;SEC22A;PICALM
1502	Genes Up-Regulated In R6/1 Poor Vs R6/1 Good GSE135057	1/114	0.725675	0.928111	0	0	0.776786	0.249078	PTGES3
1503	Mouse Brain Stem Motor Neuron Markers PMID19013282	12/1223	0.728205	0.928273	0	0	0.863633	0.27392	RGS4;1500011B03RIK;RAB24;UFC1;CHMP3;FAAP20;YKT6;UFSP1;YIF1A;SHISA7;SMIM12;MRPL11
1504	Genes Down-Regulated In Expression In Quadriceps Muscle Of Clcn1 Null Myotonic Dystrophy Mice (MOE430B Array) GSE14691	1/115	0.728779	0.928273	0	0	0.769933	0.243595	2010320M18RIK
1505	Markers Of Subiculum In Hippocampal Formation PMID22996553	1/115	0.728779	0.928273	0	0	0.769933	0.243595	RGS4
1506	Up-regulated Genes In Hypothalamus/Thalamus Of HD Q175 Mice PMID26900923	1/115	0.728779	0.928273	0	0	0.769933	0.243595	FUZ
1507	Genes Down-Regulated In Expression In VUB01 Vs VUB03 hESCs GSE7179	2/228	0.729289	0.928273	0	0	0.775785	0.244904	WDR90;GPM6B
1508	Autistic Brain Down-Regulated Interneuron Gene Module PMID21614001	4/438	0.729296	0.928273	0	0	0.806598	0.254623	EPB41L1;D5ERTD579E;PLCL2;SPTAN1
1509	Genes Changed In Pons Of ATXN3-KI HET Mice GSE117605	16/1607	0.730889	0.928273	0	0	0.87497	0.274297	KMT2E;EGR1;SRCAP;ARPP21;USP2;ATN1;SHISA7;NPAS4;PPP1R1A;VGF;PPP1R1B;PTGES3L;QK;CDK12;FAM83D;YKT6
1510	Liver RNA M28 Module (Skyblue) PMID26900923	4/439	0.730931	0.928273	0	0	0.804702	0.252222	TUBA1A;DAGLA;EPB41L1;AFAP1
1511	Changes In DNA Methylation In Frontal Lobe Region Of AD Vs Control GSE72778	19/1891	0.731439	0.928273	0	0	0.882077	0.275862	PRRT1;PAQR6;CNP;TTYH1;DUSP1;DNMT3A;AGAP2;AFAP1;SLC4A4;DBP;VGF;CDK2AP1;QK;STAT6;PHACTR1;CKB;GPM6B;GM6121;ABCF1
1512	Striatum RNA M43 Module (Ivory) PMID26900923	2/229	0.73151	0.928273	0	0	0.772328	0.241464	ACADVL;PRMT7
1513	Markers Of Cochlear Nuclei In Myelencephalon PMID22996553	1/116	0.731848	0.928273	0	0	0.763199	0.238257	DUS1L
1514	Genes Down-Regulated In Medulla Of 28 Week Old WT Mice Vs Atxn 1 154Q/2Q Mice Both Treated With Vehicle GSE114674	23/2268	0.732827	0.928273	0	0	0.889082	0.276367	SRRM2;BRD2;MBTPS1;SRCAP;SETD6;PHF12;ST8SIA3;PCIF1;AFAP1;DYRK1B;CWC25;ATP2B1;ELK3;PRRC2A;PTBP1;SON;KANSL1;EWSR1;D5ERTD579E;ADSSL1;PTGES3L;STAT6;SNRNP200
1515	Genes Up-Regulated In CAG Length-Dependent Proteins In 6 Mon Mouse Striatum PMID26900923	7/742	0.733618	0.928273	0	0	0.831804	0.257665	PTBP1;ACADVL;RPL31;EWSR1;TTC3;ADSSL1;MRPL11
1516	Expression In Quadriceps Muscle Of HSALR 41 Myotonic Dystrophy Mice (MOE430B Array) GSE14691	2/230	0.733715	0.928273	0	0	0.768901	0.238078	QK;RTN4
1517	Genes Down-Regulated In Expression In NSCs Lines HD180i.5 And HD60i.4 From HD Patients GSE37517	12/1229	0.734284	0.928273	0	0	0.859097	0.26534	RASD2;STX1B;DAGLA;ARPP21;ST8SIA3;USP2;PLCL2;AGAP2;CKB;GPM6B;RYR3;RAP1GAP
1518	Down-regulated Genes In Control NPCs Vs HD NPCs GSE93767	22/2177	0.73485	0.928273	0	0	0.886105	0.272999	SUN2;PAQR6;CNP;RPL31;AMFR;AFAP1;PPP2R2A;ELP5;FAAP20;YIF1A;ELK3;RGS4;FAM160B2;PPP3CA;SNORC;PPP1R1A;AP1G2;ADSSL1;UFC1;CHMP3;STAT6;NIT2
1519	Genes Associated With Changed H3K27ac Signals In HD Patients Vs Control PMID30811995	1/117	0.734882	0.928273	0	0	0.756581	0.233061	BCL11B
1520	Expression In HSALR 20B Myotonic Dystrophy Mice Treated With ASO 190401 Vs Untreated HSALR 20B Mice GSE38962	8/842	0.735486	0.928273	0	0	0.837273	0.25723	LRRC24;DAGLA;ACOX1;CHMP3;NR1D1;HNRNPA1;ARPP19;NIT2
1521	Coexpressed Gene Module M15 From Human Brain PMID20616000	3/338	0.735618	0.928273	0	0	0.784187	0.24078	PER1;GSK3A;CFL1
1522	Genes Up-Regulated In Friedreich Ataxia iPSCs Expression Vs SC31-MSC Cell Line GSE22651	45/4304	0.735773	0.928273	0	0	0.910777	0.279457	ATP5MD;ACADVL;CNP;THRA;ATN1;RBM4B;SLC4A4;FAAP20;PKD1;RTN4;ELK3;RGS4;FAM160B2;PPP3CA;NXF1;CHRAC1;CFL1;RAB24;STAT6;RABAC1;SPTAN1;BNIP3L;SUN2;MBTPS1;XBP1;MPP3;DUSP1;SSR2;AMFR;PCIF1;AFAP1;DYRK1B;ELP5;YIF1A;EIF1;MYL6;SON;TMEM54;GNB2;TTC3;UFC1;CHMP3;ARHGEF2;SEC22A;PICALM
1523	Genes Down-Regulated In Friedreich Ataxia iPSCs Expression Vs HUVEC-BF4 Cell Line GSE22651	51/4852	0.735971	0.928273	0	0	0.91417	0.280253	RYR3;RGS2;DBP;AP1G2;WDR90;LZTS3;SRRM2;DNMT3A;SCRIB;YWHAZ;TRAIP;VGF;EWSR1;NCL;ADSSL1;SELENOW;SRSF3;SNRNP200;ATP5MD;TTYH1;RBM4B;RASGRP2;ARPP19;WDR24;RAP1GAP;AURKB;MRPL11;RASD2;MGAT5B;D5ERTD579E;RAB24;CKB;HNRNPA1;MYH10;GPM6B;ABCF1;BCL11B;ARPP21;PTGES3;ST8SIA3;ATP2B1;ELP5;GRIN1;CLK2;ZBTB9;SON;PPP1R1A;KANSL1;IMPDH2;PPP1R1B;EIF4G2
1524	Up-regulated Genes In ESC Vs iPSCs GSE85347	6/645	0.736692	0.928273	0	0	0.82046	0.250721	PPP3CA;LRRC24;PPP1R1A;TTYH1;ST8SIA3;PLCL2
1525	Genes Up-Regulated In HD Markers In Human Motor Cortex (HG-U133B) E-AFMX-6	1/118	0.737883	0.928273	0	0	0.750076	0.228001	SLC4A4
1526	Liver RNA M16 Module (Lightcyan) PMID26900923	1/118	0.737883	0.928273	0	0	0.750076	0.228001	AURKB
1527	Up-regulated Genes In Pons Of ATXN3 KO Mice GSE117605	1/118	0.737883	0.928273	0	0	0.750076	0.228001	CDK2AP1
1528	Cortex RNA M34 Module (Darkmagenta) PMID26900923	10/1041	0.739697	0.929946	0	0	0.8456	0.254961	SRRM2;STX1B;SON;TTC3;STRN;PHACTR1;ATP2B1;SNRNP200;MYH10;RYR3
1529	Genes Up-Regulated In PC12 Htt-Q74 Vs PC12 Htt-Q23 Upon 120 H Of Induction PMID28499347	3/341	0.741052	0.93104	0	0	0.777107	0.232887	TMEM54;CKB;RABAC1
1530	Genes Up-Regulated In Expression In Striatal Cells Of HdhQ111 HD Mice GSE3583	36/3488	0.74217	0.931836	0	0	0.900679	0.268562	H2AX;ATP5MD;KMT2E;DAGLA;THRA;RPL31;ARPP19;FAAP20;CAMKK2;RGS4;PPP3CA;CHRAC1;TUBB5;AP1G2;EPB41L1;SESN1;TBC1D14;STAT6;HNRNPA1;MYH10;SRRM2;RBM39;MBTPS1;XBP1;PRMT7;1500011B03RIK;SSR2;AFAP1;YIF1A;SON;EWSR1;ADSSL1;SRSF3;CDK2AP1;STRN;SNRNP200
1531	Genes Down-Regulated In Myotonic Dystrophy 2 Markes In Human Hippocampus GSE68890	1/120	0.743782	0.933249	0	0	0.737395	0.218275	NIT2
1532	Liver RNA M13 Module (Salmon) PMID26900923	7/751	0.744878	0.934015	0	0	0.821354	0.241917	FAM160B2;BBS10;CNP;WDR24;MYH10;SEC22A;CLK2
1533	Genes Up-Regulated In CAG Length-Dependent Genes In 10 Mon Mouse Cortex PMID26900923	7/753	0.747335	0.936484	0	0	0.819066	0.238547	HNRNPL;ARL5C;KANSL1;EWSR1;AMFR;STRN;STAT6
1534	Genes Up-Regulated In Friedreich Ataxia iPSCs Expression Vs HMSC-ad Cell Line GSE22651	43/4142	0.748323	0.937111	0	0	0.903555	0.26196	ACADVL;AHCYL1;MYRF;THRA;ATN1;RBM4B;FAAP20;PKD1;RTN4;ELK3;TSPAN31;THTPA;RGS4;PPP3CA;NXF1;RGS2;RAB24;MYO18A;ARL6IP4;STAT6;RABAC1;SPTAN1;PRRT1;BNIP3L;SUN2;MBTPS1;XBP1;DUSP1;SSR2;AMFR;PCIF1;AFAP1;DYRK1B;YIF1A;MYL6;TMEM54;GNB2;TTC3;UFC1;CHMP3;ARHGEF2;NIT2;SEC22A
1535	Genes Up-Regulated In Oligodendrocytes Of HD Patients Vs Control PMID32681824	3/347	0.751653	0.940668	0	0	0.763317	0.217912	KANSL1;PTGES3;QK
1536	Genes Down-Regulated In Expression In HD180i.5 NSCs From HD Patient Vs NSCs From Healthy Controls GSE37517	19/1917	0.752616	0.94126	0	0	0.86873	0.246893	KCNJ4;PAQR6;TTYH1;PDE1B;DUSP1;PTGES3;ST8SIA3;USP2;PLCL2;SLC4A4;ARPP19;AURKB;STX1B;DBP;PPP1R1A;SESN1;CKB;FAM83D;GPM6B
1537	Striatum RNA M11 Module (Greenyellow) PMID26900923	2/240	0.754934	0.943044	0	0	0.736217	0.206969	QK;ELK3
1538	Cortex RNA M7 Module (Black) PMID26900923	1/124	0.755186	0.943044	0	0	0.713269	0.200279	CNP
1539	Mouse Cerebellum Bergmann Glia Cell Markers PMID19013282	25/2486	0.755515	0.943044	0	0	0.879419	0.24655	TTYH1;SETD6;ATN1;SLC4A4;ELK3;TOMM22;TSPAN31;TMEM69;PTBP1;RGS2;TUBA1A;CFL1;2010320M18RIK;QK;GPM6B;PAQR6;NR1D1;TCTE2;YIF1A;SLC25A39;ACOX1;SELENOW;PTGES3L;NIT2;EIF4G2
1540	CA1 Overexpressed Genes Compared To CA3 Newrzella PMID17937787	4/455	0.756099	0.94316	0	0	0.775511	0.21682	DBP;BCL11B;PPP1R1B;PLCL2
1541	Genes Down-Regulated In Control iPSCs After 100 D Of Differentiation GSE109534	48/4616	0.757327	0.94364	0	0	0.902787	0.250938	H2AX;MYRF;SETD6;PNKP;RBM4B;RASGRP2;FAAP20;AURKB;ELK3;MRPL11;TOMM22;TMEM69;PTBP1;TUBA1A;CHRAC1;TUBB5;WDR90;CFL1;ARL6IP4;STAT6;PMPCA;FAM83D;HNRNPA1;MYH10;SMIM12;ABCF1;PIAS4;SPAG7;PRMT7;PTGES3;SETD1A;DNMT3A;TRAIP;TUFM;CLK2;HNRNPL;ZBTB9;LRG1;SLC25A39;EWSR1;NCL;IMPDH2;SRSF3;CDK2AP1;STRN;DUS1L;CDK12;SNRNP200
1542	Genes Down-Regulated In HD71Q Vs Normal GSE124664	1/125	0.757958	0.94364	0	0	0.707481	0.196063	CHMP3
1543	Genes Up-Regulated In Expression In VUB01 Vs VUB03 MPCs GSE7177	1/125	0.757958	0.94364	0	0	0.707481	0.196063	ARPP19
1544	Genes Changed In Cerebellum Of ATXN1[82Q] Vs WT Mice GSE108255	5/561	0.759951	0.945026	0	0	0.785603	0.215649	GABBR1;DAGLA;PDE1B;MGAT5B;RHOBTB2
1545	Myotonic Dystrophy 2 Markes In Human Hippocampus GSE68890	1/126	0.760698	0.945026	0	0	0.701786	0.191952	NIT2
1546	Down-regulated Genes In The Heart Of Dox Treated FRDAkd Vs WT Mice At 20 Wk GSE98790	2/243	0.761011	0.945026	0	0	0.726941	0.198534	ADSSL1;RHOBTB2
1547	Genes Changed In Human Asymptomatic HD BA9 Vs HD Caudate GSE129473	15/1546	0.761038	0.945026	0	0	0.851171	0.23243	AHCYL1;DAGLA;ARPP21;THRA;PKD1;ELK3;CAMKK2;RGS4;RASD2;TUBA1A;PPP1R1A;PPP1R1B;MIR124A-1HG;ATXN7L3;RGS9
1548	Expression In 4 Wk WT Mice Vs 4 Wk HSALR Myotonic Dystrophy Mice GSE60487	4/459	0.762101	0.945734	0	0	0.768535	0.208792	NEU2;DBP;USP2;YWHAZ
1549	Cortex RNA M12 Module (Tan) PMID26900923	2/246	0.766956	0.951145	0	0	0.717893	0.190475	SESN1;FAM83D
1550	Genes Up-Regulated In Cysteamine Treated STHdhQ111 Vs Control GSE129143	1/129	0.768734	0.952734	0	0	0.685233	0.180223	HNRNPA1
1551	Changes In DNA Methylation In Limbic Lobe Region Of AD Vs Control GSE72778	14/1460	0.769851	0.952864	0	0	0.841039	0.21998	PRRT1;ARPP21;DUSP1;PTGES3;DNMT3A;AGAP2;ATN1;SCAF1;RTN4;GRIN1;RGS2;DBP;PHACTR1;CKB
1552	Interneuron-enriched Genes PMID25700174	3/358	0.770187	0.952864	0	0	0.739246	0.193033	EPB41L1;MGAT5B;AFAP1
1553	Genes Up-Regulated In Expression In 4 Wk WT Mice Vs 4 Wk HSALR Myotonic Dystrophy Mice GSE60487	2/248	0.770849	0.952864	0	0	0.711984	0.185303	DBP;USP2
1554	Genes Up-Regulated In Astrocytes Of HdhQ111 Vs HdhQ20 PMID32681824	1/130	0.771353	0.952864	0	0	0.679886	0.176505	GPM6B
1555	eVLMC Embryonic Vascular And Leptomeningeal Cell Markers PMID30078729	1/130	0.771353	0.952864	0	0	0.679886	0.176505	PPP1R1A
1556	Genes Down-Regulated In Medulla Of 28 Week Old Atxn 1 154Q/2Q KI Mice Treated With ASO Vs Vehicle GSE114674	3/359	0.771815	0.952864	0	0	0.737132	0.190925	ADSSL1;AFAP1;STAT6
1557	Mouse Cerebellum Mature Oligodendrocyte Markers PMID19013282	12/1271	0.774364	0.95497	0	0	0.828558	0.211874	SLC25A39;MYRF;CNP;PNKP;ADSSL1;TBC1D14;QK;ARHGEF2;RABAC1;RASGRP2;ARPP19;YIF1A
1558	Genes Down-Regulated In Expression In NSCs Lines HD109i.1 And HD60i.4 From HD Patients GSE37517	23/2325	0.774547	0.95497	0	0	0.864248	0.220795	SUN2;DAGLA;SRCAP;ARPP21;CNP;PHF12;PLCL2;AGAP2;AFAP1;DYRK1B;RYR3;TOMM22;ZBTB9;THTPA;PPP3CA;AJM1;SELENOW;MYO18A;CKB;ATXN7L3;SPTAN1;EIF4G2;ABCF1
1559	HD-specific Set Of Genes (Cluster 1) PMID28499347	8/877	0.775012	0.95497	0	0	0.802066	0.204428	MBTPS1;ACADVL;TMEM54;RAB24;RBM4B;FUZ;RABAC1;NIT2
1560	Genes Up-Regulated In Baseline Differences In PC12 Htt-Q74 Vs PC12 Htt-Q23 Cells PMID28499347	10/1077	0.776412	0.955547	0	0	0.815501	0.206381	PPP1R1A;MGAT5B;PCIF1;CHMP3;RBM4B;SCRIB;SPTAN1;AURKB;PRRC2A;RHOBTB2
1561	Proteins Enriched In HD Patient iPSC-derived Neurons Vs Control iPSC-derived Neurons PMID30768179	1/132	0.776502	0.955547	0	0	0.669438	0.169339	MRPL11
1562	Genes Up-Regulated In The Astrocytes Of R6/2 Mice Vs WT At 2 Month Old GSE124846	8/880	0.778193	0.955547	0	0	0.79918	0.200419	PTBP1;MYL6;ACADVL;ARL5C;WDR90;PCIF1;2010320M18RIK;SCRIB
1563	Genes Down-Regulated In Friedreich Ataxia iPSCs Expression Vs Mel1 P52 Cell Line GSE22651	18/1855	0.778335	0.955547	0	0	0.849116	0.212787	ATP5MD;GABBR1;GSK3A;SSR2;ARPP19;YWHAZ;YIF1A;PPP3CA;EWSR1;ACOX1;RAB24;SRSF3;CHMP3;POC1B;STRN;MIR124A-1HG;NIT2;SMIM12
1564	Genes Up-Regulated In Foxp2/Olfm3-expressing Neurons Of R6/2 Vs WT PMID32681824	2/252	0.778465	0.955547	0	0	0.700448	0.175414	RBM39;KANSL1
1565	Up-regulated Soluble Proteins In Hippocampus Of 12 Wk R6/2 Mice PXD004973	2/252	0.778465	0.955547	0	0	0.700448	0.175414	CHRAC1;AMFR
1566	Mouse Cerebellum Purkinje Cell Markers PMID19013282	24/2429	0.781026	0.95801	0	0	0.862382	0.213135	MBTPS1;GABBR1;GSK3A;PRMT7;DAGLA;BCL11B;1500011B03RIK;SETD6;RTN4;RHOBTB2;TMEM69;RGS4;PTBP1;TUBA1A;CHRAC1;SLC25A39;PPP1R1B;CFL1;RAB24;2010320M18RIK;UFC1;SELENOW;FAM83D;YKT6
1567	Genes Changed In Cerebellum Of 18 Week Old WT Mice Vs Atxn 1 154Q/2Q Mice Both Treated With Vehicle GSE114674	1/134	0.781535	0.95801	0	0	0.659305	0.162515	RBM4B
1568	Salmon Module Eigengene Expression Profile Across Striatal Astrocytes Of R6/2 And Q175 Mice PMID31619545	3/366	0.782949	0.95801	0	0	0.722657	0.176825	THTPA;ARL6IP4;RBM4B
1569	Up-regulated Soluble Proteins In Cerebral Cortex Of 12 Wk R6/2 Mice PXD004973	5/579	0.78353	0.95801	0	0	0.760255	0.185461	PTBP1;CHRAC1;SON;AMFR;FAM83D
1570	Up-regulated Genes In The Heart Of Dox Treated FRDAkd Mice At 20 Wk GSE98790	1/135	0.78401	0.95801	0	0	0.654351	0.159226	SLC25A39
1571	Striatum Protein Module pM47 (Bisque4) PMID26900923	2/255	0.784031	0.95801	0	0	0.692036	0.168377	PTGES3;EIF4G2
1572	Genes Down-Regulated In Friedreich Ataxia iPSCs Expression Vs H9 Cell Line GSE22651	21/2150	0.784713	0.95801	0	0	0.853217	0.206851	ATP5MD;BNIP3L;RPL31;SSR2;RBM4B;ATP2B1;ARPP19;YIF1A;MRPL11;TRAIP;PPP3CA;RGS2;DBP;KANSL1;EWSR1;ACOX1;ARL6IP4;SRSF3;STRN;SNRNP200;SMIM12
1573	Genes Down-Regulated In Brain Vs Spinal Cord Derived OPCs PMID30078729	5/580	0.784787	0.95801	0	0	0.758893	0.183913	PAQR6;MYRF;CNP;A830012C17RIK;ADSSL1
1574	CAG Length-Dependent Genes In iSPNs Of HD Mice Up PMID32681824	13/1381	0.785226	0.95801	0	0	0.825096	0.199495	KMT2E;MYRF;CNP;DNMT3A;AFAP1;ATP5B;PTBP1;TUBA1A;SON;KANSL1;QK;SPTAN1;EIF4G2
1575	Genes Up-Regulated In PC12 Htt-Q74 Vs PC12 Htt-Q23 Upon 48 H Of Induction PMID28499347	3/368	0.786047	0.95801	0	0	0.718623	0.173	TMEM54;RBM4B;NIT2
1576	Genes Changed In HD Vs Control iPSCs Before Differentiation GSE109534	1/136	0.786456	0.95801	0	0	0.649471	0.156015	SESN1
1577	Genes Up-Regulated In Expression In Genetically Corrected HD iPSCs Vs Precursor Cells GSE37547	1/136	0.786456	0.95801	0	0	0.649471	0.156015	FAAP20
1578	Mouse Cortex Astrocyte Markers PMID19013282	47/4580	0.787184	0.958278	0	0	0.887839	0.212454	ACADVL;AHCYL1;CNP;TTYH1;SETD6;PNKP;AGAP2;CWC25;RASGRP2;SLC4A4;FAAP20;ELK3;MRPL11;TOMM22;TSPAN31;TMEM69;PTBP1;CHRAC1;DBP;2010320M18RIK;POC1B;QK;CKB;GPM6B;MBTPS1;PAQR6;GABBR1;SPAG7;TIMM29;1500011B03RIK;AMFR;USP2;NR1D1;ELP5;YIF1A;EIF1;TUFM;CTDNEP1;SNORC;SLC25A39;ACOX1;GNB2;UFC1;CDK2AP1;NIT2;SEC22A;EIF4G2
1579	Down-regulated Proteins In Muscles Of 10 Mon HD Q175 Vs Q20 Mice PXD010957	2/257	0.787674	0.958278	0	0	0.686538	0.163857	CTDNEP1;SETD6
1580	Genes Up-Regulated In iSPNs Of zQ175DN Vs WT PMID32681824	1/137	0.788875	0.959132	0	0	0.644663	0.15288	SPTAN1
1581	CAG Length-Dependent Genes In dSPNs Of HD Mice Up PMID32681824	26/2631	0.789599	0.959405	0	0	0.861158	0.203432	ATP5MD;MYRF;CNP;RBM4B;MRPL11;TSPAN31;THTPA;ATP5B;PTBP1;TUBA1A;CHRAC1;ARL5C;RAB24;ARL6IP4;RABAC1;LRRC24;SSR2;AMFR;YIF1A;MYL6;SNORC;BBS10;KANSL1;UFC1;SELENOW;SEC22A
1582	Genes Up-Regulated In Friedreich Ataxia iPSCs Expression Vs HDF Cell Line GSE22651	39/3850	0.791816	0.961491	0	0	0.878323	0.205024	ATP5MD;DAGLA;CNP;THRA;ATN1;RBM4B;FAAP20;PKD1;RTN4;ELK3;RGS4;FAM160B2;PPP3CA;CHRAC1;RAB24;STAT6;RABAC1;SPTAN1;PRRT1;BNIP3L;SUN2;MBTPS1;XBP1;DUSP1;SSR2;AMFR;AFAP1;DYRK1B;YIF1A;EIF1;MYL6;SON;GNB2;TTC3;UFC1;CHMP3;ARHGEF2;SEC22A;PICALM
1583	Genes Up-Regulated In Human Asymptomatic HD BA9 Vs HD Caudate GSE129473	7/795	0.795106	0.964876	0	0	0.773698	0.177393	RGS4;TUBA1A;DAGLA;MIR124A-1HG;ATXN7L3;PKD1;CAMKK2
1584	Cortex RNA M1 Module (Turquoise) PMID26900923	9/998	0.795964	0.965307	0	0	0.791456	0.180611	BNIP3L;RBM39;PTGES3;NCL;ST8SIA3;CHMP3;PPP2R2A;RTN4;EIF4G2
1585	Genes Down-Regulated In Microglia Vs Monocytes PMID28671693	6/695	0.798007	0.966278	0	0	0.758932	0.171244	GABBR1;RGS2;THRA;PHACTR1;NR1D1;ATP2B1
1586	Genes Up-Regulated In Mural Cells Of R6/2 Vs WT PMID32681824	1/141	0.79828	0.966278	0	0	0.626116	0.141061	KANSL1
1587	Up-regulated Genes In Cerebellum Of ATXN1[82Q] Vs WT Mice GSE108255	2/263	0.79828	0.966278	0	0	0.67055	0.151072	PDE1B;MGAT5B
1588	Top Microglia-Enriched Genes In Humans And Mice PMID29892006	10/1101	0.798777	0.966278	0	0	0.796538	0.178961	EGR1;PER1;PTBP1;SUN2;RGS2;DUSP1;PLCL2;STAT6;ELK3;PICALM
1589	Genes Up-Regulated In Expression In 22 Mon CHL2 HD Mice GSE10202	22/2267	0.799392	0.966414	0	0	0.846237	0.189476	GABBR1;MPP3;PRMT7;1500011B03RIK;RBM4B;YIF1A;EIF1;TSPAN31;THTPA;LRG1;SON;SLC25A39;KANSL1;IMPDH2;RAB24;ADSSL1;ARL6IP4;SRSF3;STAT6;CDK12;RABAC1;EIF4G2
1590	Genes Up-Regulated In Expression In 9 Wk TIF-IA KO HD Mice GSE29647	3/378	0.800995	0.967743	0	0	0.699099	0.15513	PRMT7;PNKP;CDK2AP1
1591	Genes Up-Regulated In Friedreich Ataxia iPSCs Expression Vs HMSC-bm Cell Line GSE22651	36/3589	0.801517	0.967765	0	0	0.869661	0.192412	ATP5MD;AHCYL1;MYRF;THRA;RBM4B;MTMR4;SLC4A4;FAAP20;RTN4;ELK3;RHOBTB2;RGS4;PPP3CA;RGS2;TUBB5;STAT6;RABAC1;SPTAN1;BNIP3L;SUN2;MBTPS1;DUSP1;SSR2;AMFR;PCIF1;AFAP1;DYRK1B;MYL6;TMEM54;ACOX1;GNB2;TTC3;CHMP3;NIT2;SEC22A;PICALM
1592	Expression In Quadriceps Muscle Of HSALR 20B Myotonic Dystrophy Mice (MOE430B Array) GSE14691	4/489	0.803528	0.969584	0	0	0.719877	0.157468	PDE10A;AFAP1;ATP2B1;RTN4
1593	Down-regulated Genes In mutHtt Expressing HEK293 Cells GSE78928	1/144	0.80506	0.970249	0	0	0.612887	0.132898	BNIP3L
1594	Mouse Astrocyte Markers (Blue Genes) PMID30811995	2/267	0.805089	0.970249	0	0	0.660293	0.143153	NPAS4;TTYH1
1595	Genes Up-Regulated In Htt-N171-82Q Changed Genes In Rat Striatal Neurons GSE1918	1/145	0.807269	0.972092	0	0	0.6086	0.130301	SON
1596	Genes Up-Regulated In Expression In Ctip2 Null Vs WT Mouse Striatum GSE9330	11/1211	0.807811	0.972092	0	0	0.795658	0.169815	SRRM2;BNIP3L;RBM39;AHCYL1;KANSL1;TTC3;ATN1;CDK2AP1;QK;MALAT1;TSPAN31
1597	Genes Up-Regulated In Myotonic Dystrophy 2 Markers In Human Biceps Brachii GSE37084	3/383	0.808137	0.972092	0	0	0.689723	0.146927	ARL6IP4;STAT6;RYR3
1598	Genes Up-Regulated In Neuro2a Htt25Q-ni Vs Htt72Q-ni Vs Htt72Q-i: Transcriptional Signature 1 PMID28743452	1/147	0.811612	0.974703	0	0	0.600202	0.125282	BNIP3L
1599	HD Markers In iPSCs GSE74201	1/147	0.811612	0.974703	0	0	0.600202	0.125282	PAQR6
1600	Down-regulated Genes In Pons Of ATXN3-KI HET Mice GSE117605	13/1414	0.811829	0.974703	0	0	0.804217	0.167651	KMT2E;EGR1;SRCAP;ARPP21;USP2;ATN1;SHISA7;NPAS4;PPP1R1A;PTGES3L;QK;CDK12;FAM83D
1601	Markers Of Dentate Gyrus In Hippocampal Formation PMID22996553	2/272	0.813314	0.975177	0	0	0.647899	0.133881	PPP1R1A;PDE1B
1602	Genes Down-Regulated In Expression In Mesencephalon Of 12 Mon Ataxin-2 KO Spinocerebellar Ataxia 2 Mice GSE55177	3/387	0.813695	0.975177	0	0	0.682397	0.14069	RASD2;PER1;1500011B03RIK
1603	Genes Down-Regulated Upon ZFP mHtt Repressor Treatment In R6/2 Astrocytes PMID31619545	1/148	0.813747	0.975177	0	0	0.596088	0.122857	CKB
1604	Liver RNA M7 Module (Black) PMID26900923	1/149	0.815858	0.977097	0	0	0.592031	0.120487	DNMT3A
1605	Genes Up-Regulated In Genes Changed In HDACi 106 Vs Vehicle Treated Friedreich Ataxia Patient Blood Cells GSE30933	23/2396	0.820271	0.980839	0	0	0.834983	0.165428	XBP1;AHCYL1;BCL11B;SETD6;PTGES3;PHF12;PLCL2;MTMR4;RGS2;LRG1;SESN1;D5ERTD579E;TTC3;SRSF3;POC1B;CDK2AP1;CKB;SPTAN1;MYH10;EIF4G2;SMIM12;LZTS3;PICALM
1606	Genes Down-Regulated In Human HD Cingulate Cortex Vs Control PMID32070434	4/503	0.820772	0.980839	0	0	0.699172	0.138093	RGS4;NPAS4;HIPK4;LRRC24
1607	Genes Down-Regulated In Expression In Quadriceps Muscle Of HSALR 20B Myotonic Dystrophy Mice (MOE430B Array) GSE14691	2/277	0.821228	0.980839	0	0	0.635956	0.125254	AFAP1;ATP2B1
1608	Genes Up-Regulated In Sst/Npy-expressing Interneurons Of zQ175DN Vs WT PMID32681824	3/393	0.821777	0.980839	0	0	0.671691	0.131844	DAGLA;AFAP1;PHACTR1
1609	Genes Down-Regulated In Friedreich Ataxia iPSCs Expression Vs Mel1 P51 Cell Line GSE22651	25/2590	0.822022	0.980839	0	0	0.838694	0.164374	ATP5MD;GSK3A;RBM4B;ARPP19;MRPL11;TOMM22;PPP3CA;RAB24;MYO18A;ARL6IP4;POC1B;HNRNPA1;SMIM12;GABBR1;SSR2;ATP2B1;YIF1A;GRIN1;EWSR1;ACOX1;CDK10;SRSF3;STRN;NIT2;EIF4G2
1610	PVALB Interneuron Gene Module From Human Brain PMID20616000	1/152	0.822049	0.980839	0	0	0.58018	0.113689	MYH10
1611	Genes Changed In hESCs After ATF7IP Knock Down GSE118088	12/1329	0.822557	0.980839	0	0	0.789588	0.154237	EGR1;SUN2;GABBR1;DBP;PDE10A;ST8SIA3;TTC3;CDK2AP1;MALAT1;ATP2B1;PKD1;GPM6B
1612	Young Microglia-Enriched Genes In Mouse Cortex PMID23954174	1/153	0.824066	0.982029	0	0	0.576333	0.111523	LRG1
1613	Neuron Gene Module M11 From Human Brain PMID20616000	2/280	0.825832	0.982578	0	0	0.628996	0.120367	ATP5B;RTN4
1614	Mural Cell-Enriched Genes PMID25700174	1/154	0.826061	0.982578	0	0	0.572537	0.109404	PTGES3L
1615	Up-regulated Genes In HD Vs Control GSE79666	1/154	0.826061	0.982578	0	0	0.572537	0.109404	LRG1
1616	FOXP1 Regulated Genes In Human Neural Cells GSE62718	7/828	0.82764	0.983609	0	0	0.741309	0.140239	RGS4;RASD2;GABBR1;VGF;SLC4A4;RYR3;ELK3
1617	CAG Length-Dependent Genes In 2 Mon Mouse Liver PMID26900923	1/155	0.828033	0.983609	0	0	0.568791	0.107332	EPB41L1
1618	Amyotrophic Lateral Sclerosis Markers In Human Cervical Cord GSE26927	5/618	0.828464	0.983609	0	0	0.71044	0.133692	BBS10;THRA;VGF;RBM4B;GPM6B
1619	Genes Up-Regulated In HD Markers In hNSCs GSE34201	1/156	0.829982	0.984803	0	0	0.565092	0.105305	GPM6B
1620	Microglia (Type 2) Gene Module From Human Brain PMID20616000	1/157	0.83191	0.986306	0	0	0.561441	0.103322	DUSP1
1621	Genes Up-Regulated In Friedreich Ataxia iPSCs Expression Vs BG02 Cell Line GSE22651	20/2129	0.833176	0.986306	0	0	0.817218	0.149151	SUN2;PAQR6;XBP1;AMFR;SETD1A;PCIF1;AFAP1;YWHAZ;RYR3;RTN4;AURKB;PRRC2A;MYL6;VGF;TTC3;TBC1D14;STAT6;SPTAN1;SEC22A;LZTS3
1622	Genes Up-Regulated In HDACi-9b Treated PBMCs From Friedreich Ataxia Patients Vs Controls GSE30933	8/938	0.833399	0.986306	0	0	0.747039	0.136143	GABBR1;ACADVL;DAGLA;RAB24;MYO18A;QK;PHACTR1;ARHGEF2
1623	Top OPC-enriched Genes In Humans And Mice PMID29892006	9/1041	0.833717	0.986306	0	0	0.756743	0.137622	MYRF;CNP;MGAT5B;ST8SIA3;AFAP1;RGS9;GPM6B;SHISA7;RAP1GAP
1624	Genes Down-Regulated In Expression In Quadriceps Muscle Of HSALR 41 Myotonic Dystrophy Mice (MOE430B Array) GSE14691	1/158	0.833816	0.986306	0	0	0.557837	0.101383	QK
1625	Genes Down-Regulated In Genes Changed In HDACi 106 Treated Vs Untreated Healthy Donor Blood Cells GSE30933	16/1743	0.835587	0.987259	0	0	0.800038	0.143703	H2AX;SPAG7;ATN1;RBM4B;RASGRP2;AURKB;MRPL11;TOMM22;TUBA1A;ACOX1;WDR90;UFC1;PHACTR1;DUS1L;CDK12;NIT2
1626	Genes Up-Regulated In NPCs After HTT Knock Down GSE118088	1/159	0.835701	0.987259	0	0	0.554278	0.0994845	RYR3
1627	Genes Up-Regulated In Expression In The Heart Of Mice Inducibly Expressing Celf1 For 12 H GSE56185	2/287	0.836163	0.987259	0	0	0.613327	0.109743	PTGES3;EIF1
1628	Expression In Friedreich Ataxia And Normal iPSCs-derived Neurons Vs Fetal Human Tissues GSE65399	49/4871	0.837354	0.988057	0	0	0.863345	0.153251	ACADVL;SLC4A4;TOMM22;RGS4;RGS2;TUBA1A;TUBB5;AP1G2;VSIG2;QK;DUSP1;SSR2;AFAP1;SCRIB;YWHAZ;STX1B;VGF;EWSR1;ACOX1;ADSSL1;SNRNP200;MYRF;TTYH1;RBM4B;RASGRP2;FAAP20;RAP1GAP;RTN4;AURKB;D5ERTD579E;POC1B;STAT6;MIR124A-1HG;CKB;RABAC1;HNRNPA1;GPM6B;EGR1;XBP1;GABBR1;ST8SIA3;EIF1;SLC25A39;PPP1R1A;PPP1R1B;TTC3;NIT2;EIF4G2;PICALM
1629	Up-regulated Genes In The Heart Of Dox Treated FRDAkd Vs WT Mice At 20 Wk GSE98790	2/290	0.84042	0.991066	0	0	0.606845	0.105502	EGR1;FAAP20
1630	Locuses With Increased DNA Methylation In Frontal Lobe Region Of AD Vs Control GSE72778	14/1555	0.841749	0.991589	0	0	0.7851	0.135252	PRRT1;PAQR6;CNP;TTYH1;DUSP1;AGAP2;SLC4A4;DBP;VGF;CDK2AP1;QK;PHACTR1;CKB;GPM6B
1631	Coexpressed Gene Module M15 From Mouse Brain PMID20616000	7/844	0.841896	0.991589	0	0	0.726524	0.125034	SNORC;SRCAP;NCL;AGAP2;DYRK1B;PRRC2A;TSPAN31
1632	Genes Changed In Pons Of ATXN3-KI HOM Mice GSE117605	15/1656	0.84297	0.992246	0	0	0.789327	0.134836	SRRM2;KMT2E;EGR1;SRCAP;ARPP21;USP2;ATN1;SHISA7;PPP1R1A;VGF;ADSSL1;QK;CDK12;FAM83D;YKT6
1633	Changes In DNA Methylation In Frontal Lobe Of AD Vs Control GSE72778	13/1460	0.844815	0.993808	0	0	0.776701	0.130981	PRRT1;PAQR6;CNP;TTYH1;DUSP1;DNMT3A;AGAP2;AFAP1;DBP;PHACTR1;CKB;GPM6B;ABCF1
1634	Genes Down-Regulated In HD Vs Control iPSCs After 80 D Of Differentiation GSE109534	1/166	0.848309	0.997308	0	0	0.530574	0.0872848	SESN1
1635	Up-regulated Genes In Pons Of YAC15Q Tg(hATXN3) Mice GSE117605	1/167	0.85003	0.99872	0	0	0.52735	0.0856859	YKT6
1636	Genes Changed In The Heart Of Dox Treated FRDAkd Vs WT Mice At 20 Wk GSE98790	4/533	0.853556	0.999996	0	0	0.658495	0.104269	EGR1;ADSSL1;FAAP20;RHOBTB2
1637	NES-Q13 Vs NLS-Q13 Changed Genes In PC12 Cells GSE26933	2/300	0.853897	0.999996	0	0	0.58618	0.0925842	EGR1;TMEM54
1638	Genes Down-Regulated In Expression In Expanded CAG Repeats Vs Control ESCs After 6D Of Neuronal Differentiation GSE9760	11/1275	0.855936	0.999996	0	0	0.752769	0.117101	EGR1;MYL6;DBP;VGF;PPP1R1B;USP2;STAT6;MALAT1;RASGRP2;SLC4A4;ELK3
1639	Genes Up-Regulated In HD Markers In Human Fibroblasts GSE45516	10/1175	0.857408	0.999996	0	0	0.742988	0.114302	PPP3CA;RBM39;TTC3;SRSF3;QK;STRN;MALAT1;HNRNPA1;RTN4;PICALM
1640	Genes Up-Regulated In Friedreich Ataxia iPSCs Expression Vs SC30 Cell Line GSE22651	42/4270	0.858213	0.999996	0	0	0.843937	0.129041	ACADVL;CNP;THRA;ATN1;SLC4A4;FAAP20;PKD1;RTN4;ELK3;RGS4;FAM160B2;PPP3CA;RAB24;MYO18A;ARL6IP4;STAT6;RABAC1;SPTAN1;BNIP3L;SUN2;MBTPS1;XBP1;DUSP1;SSR2;AMFR;PCIF1;AFAP1;DYRK1B;SCAF1;YIF1A;PRRC2A;MYL6;TMEM54;VGF;GNB2;TTC3;ADSSL1;UFC1;CHMP3;ARHGEF2;SEC22A;PICALM
1641	Genes Down-Regulated In HD Neurons Treated With ZFP-A Vs Control GSE127821	1/172	0.858347	0.999996	0	0	0.5118	0.0781761	RTN4
1642	Genes Down-Regulated In Genes Changed In HDACi 106 Vs Vehicle Treated Friedreich Ataxia Patient Blood Cells GSE30933	18/1978	0.858415	0.999996	0	0	0.790373	0.120664	SPAG7;TIMM29;RBM4B;YIF1A;CAMKK2;THTPA;NXF1;TUBA1A;SON;WDR90;CFL1;CDK10;CHMP3;QK;STAT6;PHACTR1;DUS1L;NIT2
1643	Up-regulated Genes In SCA6 NPCs Vs Control NPCs GSE85348	25/2659	0.858498	0.999996	0	0	0.813449	0.124108	TTYH1;WDR24;FAAP20;RYR3;RAP1GAP;AP1G2;QK;CKB;HNRNPA1;SRRM2;XBP1;BCL11B;PHF12;PLCL2;YIF1A;MSL1;STX1B;PER1;SNORC;SON;TMEM54;ACOX1;IMPDH2;PPP1R1B;ARHGEF2
1644	Markers Of Substantia Nigra, Pars Compacta In Mesencephalon PMID22996553	1/173	0.859954	0.999996	0	0	0.508799	0.0767657	RGS4
1645	Genes Up-Regulated In HD Grade 3 Markers In Human Caudate Nucleus (HG-U133B) GSE3790	8/973	0.861173	0.999996	0	0	0.718607	0.107403	KMT2E;SNORC;SON;KANSL1;SRSF3;POC1B;QK;MALAT1
1646	HD Grade 3 Markers In Human Frontal Lobe BA4 (HG-U133B) GSE3790	2/306	0.861478	0.999996	0	0	0.574434	0.085651	KMT2E;MALAT1
1647	HD Markers In NSCs GSE74201	7/868	0.86151	0.999996	0	0	0.705378	0.10515	NPAS4;RASD2;STX1B;PAQR6;LRG1;MYRF;VGF
1648	Genes Down-Regulated In HD109Q Vs Normal GSE124664	1/174	0.861543	0.999996	0	0	0.505832	0.0753841	CHMP3
1649	Genes Up-Regulated In Friedreich Ataxia iPSCs Expression Vs Control Lung GSE22651	48/4838	0.861552	0.999996	0	0	0.848378	0.126425	ACADVL;MYRF;THRA;ATN1;MTMR4;SLC4A4;PKD1;RAP1GAP;RTN4;RHOBTB2;TSPAN31;RGS4;NXF1;RGS2;VSIG2;RAB24;STAT6;RABAC1;SPTAN1;LZTS3;EGR1;BNIP3L;SUN2;MBTPS1;XBP1;MPP3;DUSP1;SSR2;AMFR;SETD1A;PCIF1;AFAP1;DYRK1B;EIF1;CTDNEP1;PER1;MYL6;LRG1;SON;TMEM54;KANSL1;GNB2;PPP1R1B;TTC3;UFC1;CHMP3;ARHGEF2;PICALM
1650	Genes Down-Regulated In Friedreich Ataxia iPSCs Expression Vs HES-2 Cell Line GSE22651	32/3337	0.862307	0.999996	0	0	0.826256	0.122405	ATP5MD;THRA;RPL31;RASGRP2;ARPP19;CAMKK2;TSPAN31;RASD2;PPP3CA;RGS2;RAB24;POC1B;PHACTR1;HNRNPA1;SMIM12;BNIP3L;PAQR6;GABBR1;BCL11B;ARPP21;SCRIB;ATP2B1;YIF1A;GRIN1;BBS10;EWSR1;ACOX1;CDK10;SRSF3;CHMP3;STRN;NIT2
1651	Genes Down-Regulated In PC12 Htt-Q74 Vs PC12 Htt-Q23 Upon 96 H Of Induction PMID28499347	1/175	0.863115	0.999996	0	0	0.502899	0.0740307	RGS4
1652	Liver RNA M9 Module (Magenta) PMID26900923	4/543	0.863297	0.999996	0	0	0.645942	0.0949509	PPP1R1B;ADSSL1;FUZ;YIF1A
1653	Genes Up-Regulated In Expression In Cerebellum Of 10 Wk N171-82Q HD Mice GSE44306	8/976	0.86337	0.999996	0	0	0.716266	0.105228	RPL31;PDE1B;UFC1;ARL6IP4;CDK10;ATXN7L3;RGS9;MRPL11
1654	Genes Up-Regulated In Influence Of Cugbp1 KO On Expression In C2C12 Mouse Cells GSE29990	23/2476	0.863513	0.999996	0	0	0.804039	0.11799	SRRM2;H2AX;KMT2E;RBM39;GABBR1;KDM4B;PTGES3;DYRK1B;MTMR4;ARPP19;YIF1A;ATP5B;PPP3CA;EPB41L1;TTC3;UFC1;SELENOW;MYO18A;CDK10;QK;STRN;SEC22A;GPM6B
1655	Genes Up-Regulated In Myotonic Dystrophy 2 Vs Non-Myotonic Dystrophy Markers In Human Skeletal Muscle GSE48828	1/177	0.866204	0.999996	0	0	0.497134	0.0714057	SON
1656	FOXP1 Down-Regulated Genes In Human Neural Cells GSE62718	2/310	0.866332	0.999996	0	0	0.566857	0.0813367	SLC4A4;RYR3
1657	Striatum RNA M34 Module (Darkmagenta) PMID26900923	1/178	0.867723	0.999996	0	0	0.4943	0.0701328	NCL
1658	Genes Up-Regulated In Chat-expressing Interneurons Of R6/2 Vs WT PMID32681824	4/549	0.868874	0.999996	0	0	0.638632	0.0897645	ATP5B;SON;GPM6B;RYR3
1659	Striatum RNA M23 Module (Darkturquoise) PMID26900923	1/179	0.869224	0.999996	0	0	0.491498	0.0688855	EIF1
1660	Genes Up-Regulated In HD Neurons Treated With ZFP-A Vs Control GSE127821	1/180	0.870709	0.999996	0	0	0.488727	0.0676632	CHRAC1
1661	Genes Up-Regulated In Genes Changed In STHdhQ7/Q7 Cells Upon Heat Shock GSE38001	36/3737	0.870898	0.999996	0	0	0.827267	0.114354	ATP5MD;RPL31;TTYH1;RBM4B;ARPP19;TMEM69;RASD2;NXF1;DBP;SESN1;QK;HNRNPA1;YKT6;SRRM2;BRD2;BNIP3L;TIMM29;BCL11B;ARPP21;DUSP1;1500011B03RIK;USP2;DNMT3A;NR1D1;ZFP607B;HINFP;TRAIP;CLK2;MSL1;MYL6;BBS10;KANSL1;SRSF3;MALAT1;NIT2;EIF4G2
1662	Genes Up-Regulated In Macrophages Vs Monocytes PMID28671693	2/314	0.871029	0.999996	0	0	0.559475	0.0772519	EPB41L1;RAP1GAP
1663	Top Endothelial Cell-Enriched Genes In Humans And Mice PMID29892006	9/1093	0.871925	0.999996	0	0	0.718442	0.098464	RGS4;PTBP1;MYL6;VSIG2;DUSP1;STAT6;RASGRP2;SPTAN1;ELK3
1664	Genes Down-Regulated In Control iPSCs After 80 D Of Differentiation GSE109534	48/4869	0.87308	0.999996	0	0	0.841179	0.114172	H2AX;MYRF;SETD6;RBM4B;RASGRP2;ARPP19;FAAP20;UFSP1;AURKB;ELK3;MRPL11;TOMM22;TMEM69;PTBP1;TUBA1A;CHRAC1;TUBB5;ARL6IP4;STAT6;PMPCA;FAM83D;HNRNPA1;MYH10;SMIM12;ABCF1;PIAS4;EGR1;XBP1;SPAG7;PRMT7;PTGES3;SETD1A;TRAIP;TUFM;HNRNPL;ZBTB9;LRG1;SLC25A39;EWSR1;NCL;IMPDH2;PPP1R1B;SRSF3;CDK2AP1;STRN;DUS1L;CDK12;SNRNP200
1665	Definite Astrocyte-Enriched Genes PMID18171944	1/182	0.873628	0.999996	0	0	0.483277	0.0652914	SLC4A4
1666	Genes Up-Regulated In HD Markers In Human Caudate Nucleus (HG-U133A) E-AFMX-6	1/183	0.875062	0.999996	0	0	0.480598	0.0641407	QK
1667	Genes Up-Regulated In dSPNs Of HdhQ170 Vs HdhQ20 PMID32681824	2/318	0.875575	0.999996	0	0	0.552279	0.0733835	ATP5B;SELENOW
1668	Genes Up-Regulated In The Astrocytes Of R6/2 Mice Vs WT At 3 Month Old GSE124846	15/1715	0.877229	0.999996	0	0	0.759454	0.0994785	RBM39;PRMT7;SSR2;RBM4B;ZFP607B;ZBTB9;ATP5B;PTBP1;MYL6;ARL5C;SESN1;SRSF3;STAT6;SEC22A;SMIM12
1669	Genes Up-Regulated In Microglia Vs Macrophages PMID28671693	4/560	0.878593	0.999996	0	0	0.625639	0.0809789	SRRM2;EGR1;DUSP1;ADSSL1
1670	Cortex RNA M15 Module (Midnightblue) PMID26900923	3/444	0.87916	0.999996	0	0	0.59245	0.0763007	TBC1D14;PICALM;MSL1
1671	Circadian Genes From WT Mouse Striatum GSE151565	15/1719	0.879323	0.999996	0	0	0.757503	0.0974175	BRD2;XBP1;CNP;PNKP;PCIF1;NR1D1;THTPA;NXF1;DBP;KANSL1;ADSSL1;ARL6IP4;SRSF3;FAM83D;EIF4G2
1672	Mouse Cerebellum Mature Oligodendrocyte And Progenitor Cell Markers PMID19013282	29/3093	0.880305	0.999996	0	0	0.806967	0.102878	MYRF;CNP;SETD6;PNKP;RASGRP2;ARPP19;AURKB;ELK3;THTPA;TMEM69;TUBA1A;CHRAC1;MGAT5B;CFL1;2010320M18RIK;TBC1D14;POC1B;QK;FAM83D;BNIP3L;MBTPS1;BCL11B;YIF1A;SLC25A39;GNB2;ADSSL1;SELENOW;PTGES3L;NIT2
1673	Genes Down-Regulated In Expression In Genetically Corrected HD iPSCs Vs Precursor Cells GSE37547	1/187	0.880641	0.999996	0	0	0.470166	0.0597607	RGS9
1674	Expression In Genetically Corrected HD iPSCs Vs Precursor Cells GSE37547	2/323	0.881051	0.999996	0	0	0.543537	0.0688334	FAAP20;RGS9
1675	Genes Up-Regulated In Expression In Striatum Of P62 KO; R6/2 HD Mice Vs P62 KO Mice GSE62210	2/323	0.881051	0.999996	0	0	0.543537	0.0688334	SNORA28;SRSF3
1676	Genes Changed In Pons Of 28 Week Old Atxn 1 154Q/2Q KI Mice Treated With ASO Vs Vehicle GSE114674	9/1108	0.881532	0.999996	0	0	0.708068	0.0892827	RGS4;PAQR6;TTYH1;NCL;PPP1R1B;SRSF3;QK;HNRNPA1;SLC4A4
1677	Genes Down-Regulated In Expression In Cerebellum Of 12 Mon Ataxin-2 KO Spinocerebellar Ataxia 2 Mice GSE55177	20/2222	0.882077	0.999996	0	0	0.778583	0.0976932	RBM39;ARPP21;SETD6;PHF12;PNKP;ATN1;RYR3;RTN4;CAMKK2;RASD2;SON;AP1G2;KANSL1;D5ERTD579E;TTC3;QK;MALAT1;CDK12;SNRNP200;GPM6B
1678	Genes Up-Regulated In Expression In Cortex Of 5 Mon R6/2 HD Mice GSE26317	1/189	0.883336	0.999996	0	0	0.465117	0.0576974	TTC3
1679	AD Changed Genes In Choroid Plexus GSE110226	18/2032	0.885768	0.999996	0	0	0.766849	0.093019	H2AX;BNIP3L;ACADVL;SRCAP;ARPP21;PDE1B;RBM4B;NR1D1;FAAP20;RHOBTB2;SPATA2L;FAM160B2;LRG1;AP1G2;CDK10;SRSF3;STAT6;SMIM12
1680	Striatum RNA M45 Module (Darkorange2) PMID26900923	1/191	0.885971	0.999996	0	0	0.460174	0.0557136	AMFR
1681	Up-regulated Genes In Striatum Of HD Q175 Mice PMID26900923	23/2526	0.886281	0.999996	0	0	0.785703	0.094851	RBM39;ACADVL;PRMT7;LRRC24;1500011B03RIK;SCRIB;FUZ;WDR24;YIF1A;TSPAN31;THTPA;ATP5B;MYL6;TUBA1A;TUBB5;SON;ARL5C;KANSL1;RAB24;ARL6IP4;RABAC1;SEC22A;EIF4G2
1682	Genes With A Decrease Of EZH2 Binding In Their Promoter Regions In Corpus Callosum Of BN Vs BACHD Mice PMID31015293	15/1734	0.886924	0.999996	0	0	0.75027	0.0900292	SUN2;KDM4B;TTYH1;AFAP1;TCTE2;RAP1GAP;CAMKK2;GRIN1;PPP3CA;PDE10A;MGAT5B;MYO18A;PHACTR1;DUS1L;SNRNP200
1683	Genes Changed In Fragile X Syndrome iPSCs Vs Fibroblasts GSE21348	27/2918	0.887492	0.999996	0	0	0.79639	0.0950536	THRA;SETD6;SLC4A4;RTN4;AURKB;RGS4;FAM160B2;AP1G2;STAT6;CKB;FAM83D;HNRNPA1;GPM6B;GABBR1;DUSP1;SSR2;AMFR;ST8SIA3;DNMT3A;AFAP1;NR1D1;YIF1A;TRAIP;SLC25A39;CHMP3;MALAT1;SNRNP200
1684	Locuses With Increased DNA Methylation In Frontal Lobe Of AD Vs Control GSE72778	10/1223	0.887657	0.999996	0	0	0.711747	0.0848184	PRRT1;PAQR6;DBP;CNP;TTYH1;DUSP1;AGAP2;PHACTR1;CKB;GPM6B
1685	Up-regulated Genes In Hippocampus Of 10 Mon HD Q175 Mice Vs Q20 GSE73503	4/571	0.887685	0.999996	0	0	0.61315	0.0730498	TUBA1A;MGAT5B;ADSSL1;STAT6
1686	Striatum RNA M38 Module (Plum1) PMID26900923	2/330	0.888345	0.999996	0	0	0.531746	0.0629563	KANSL1;STAT6
1687	Myotonic Dystrophy 2 Up-Regulated Genes In Human Skeletal Muscle GSE86356	4/572	0.888481	0.999996	0	0	0.612039	0.0723685	PAQR6;XBP1;LRG1;ARPP21
1688	Genes Down-Regulated In Genes Changed In HDACi 106 Vs Vehicle Treated Healthy Donor Blood Cells GSE30933	15/1739	0.889372	0.999996	0	0	0.747887	0.0876818	H2AX;SPAG7;RBM4B;RASGRP2;AURKB;MRPL11;TOMM22;TUBA1A;ACOX1;WDR90;UFC1;DUS1L;CDK12;FAM83D;NIT2
1689	STHdhQ7/Q7 Vs STHdhQ111/Q111 Cells In Normal Conditions GSE38001	25/2730	0.88994	0.999996	0	0	0.788817	0.0919768	MYRF;TTYH1;PDE1B;SETD6;RBM4B;SLC4A4;RTN4;RGS4;RGS2;AP1G2;TBC1D14;QK;STAT6;CKB;GPM6B;BNIP3L;GABBR1;DUSP1;USP2;PLCL2;STX1B;PPP1R1A;NCL;TTC3;ADSSL1
1690	Genes Down-Regulated In Brain Vs Spinal Cord Derived OPCs From P7 Mice PMID30078729	5/688	0.890051	0.999996	0	0	0.635299	0.0739974	PAQR6;MYRF;CNP;ADSSL1;STRN
[truncated: 231 more rows]
