# Supplementary material for: Altered huntingtin−chromatin interactions predict transcriptional and epigenetic changes in Huntington's disease
Source: Dis Model Mech. 2025 May 27;18(5):dmm052282. doi: 10.1242/dmm.052282 (PMC12147460; doi:10.1242/dmm.052282)
Supplement: Table S5. — Differential occupancy of EZH2, H3K27ac, H3K27me3, H3K4me3, and H3K9me3, peak regions. These results were used to generate Fig. 3A. [file dmm-18-052282-TableS5.xlsx]

## Sheet: EZH2
Feature.ID	logFC	logCPM	F	PValue	FDR	Nearest.Gene	Gene.Distance
EZH2_Striata_PeakRegion_10000_chr14_61327600_61328599	-0.151165	1.27381	0.170027	0.68517	0.999988	ENSMUSG00000114642.1_Gm5461	-1791
EZH2_Striata_PeakRegion_10001_chr14_61359000_61361199	0.946937	1.81968	6.33328	0.022022	0.999988	ENSMUSG00000021928.9_Ebpl	0
EZH2_Striata_PeakRegion_10002_chr14_61437800_61441399	0.0639886	2.33757	0.0369636	0.849786	0.999988	ENSMUSG00000021929.9_Kpna3	0
EZH2_Striata_PeakRegion_10003_chr14_61555600_61557999	0.142626	3.06666	0.173675	0.682009	0.999988	ENSMUSG00000021930.14_Spryd7	0
EZH2_Striata_PeakRegion_10004_chr14_61647200_61651399	0.430172	2.94169	1.76773	0.200988	0.999988	ENSMUSG00000097589.9_Dleu2,ENSMUSG00000098626.1_Gm27972,ENSMUSG00000097997.1_Gm27017	0,0,0
EZH2_Striata_PeakRegion_10005_chr14_61679600_61690399	0.204474	4.76782	0.287764	0.598511	0.999988	ENSMUSG00000097589.9_Dleu2,ENSMUSG00000102151.1_Gm37472,ENSMUSG00000104187.1_Gm37820	0,0,0
EZH2_Striata_PeakRegion_10006_chr14_62332000_62332999	0.372608	1.71505	0.836144	0.373114	0.999988	ENSMUSG00000021932.13_Rnaseh2b	0
EZH2_Striata_PeakRegion_10007_chr14_62554600_62557799	0.0716543	2.41016	0.042431	0.839213	0.999988	ENSMUSG00000100486.7_Gm4131,ENSMUSG00000035184.15_Fam124a	0,0
EZH2_Striata_PeakRegion_10008_chr14_62758600_62764399	-0.0281337	4.05517	0.00714072	0.93363	0.999988	ENSMUSG00000035161.7_Ints6,ENSMUSG00000097775.1_4931440J10Rik	0,0
EZH2_Striata_PeakRegion_10009_chr14_62836800_62839999	-0.00123867	2.95211	1.74353e-05	0.996716	0.999988	ENSMUSG00000097501.1_Gm26536,ENSMUSG00000014547.10_Wdfy2,ENSMUSG00000099245.1_Mir8098	0,0,0
EZH2_Striata_PeakRegion_1000_chr2_35263200_35275599	-0.0303295	3.69113	0.0104821	0.919635	0.999988	ENSMUSG00000026879.14_Gsn	0
EZH2_Striata_PeakRegion_10010_chr14_63121000_63125799	-0.00578055	3.32483	0.000313254	0.986082	0.999988	ENSMUSG00000021939.8_Ctsb	0
EZH2_Striata_PeakRegion_10011_chr14_63175400_63179199	0.309413	2.84049	1.00762	0.329356	0.999988	ENSMUSG00000021273.10_Fdft1	0
EZH2_Striata_PeakRegion_10012_chr14_63238600_63257599	0.354807	5.09673	0.847373	0.369999	0.999988	ENSMUSG00000021944.15_Gata4	0
EZH2_Striata_PeakRegion_10013_chr14_63261800_63272199	0.213266	3.842	0.41514	0.527853	0.999988	ENSMUSG00000021944.15_Gata4	0
EZH2_Striata_PeakRegion_10014_chr14_63542800_63545599	0.592044	2.26478	3.67816	0.0718486	0.999988	ENSMUSG00000035078.6_Mtmr9	0
EZH2_Striata_PeakRegion_10015_chr14_63605800_63610199	0.147191	2.8687	0.168549	0.686462	0.999988	ENSMUSG00000087652.1_Gm15918,ENSMUSG00000035067.9_Xkr6	0,0
EZH2_Striata_PeakRegion_10016_chr14_63858800_63861799	0.362198	2.67416	1.29396	0.270883	0.999988	ENSMUSG00000021958.5_Pinx1	0
EZH2_Striata_PeakRegion_10017_chr14_63941600_63945599	0.265792	3.16526	0.402868	0.533945	0.999988	ENSMUSG00000063060.6_Sox7	0
EZH2_Striata_PeakRegion_10018_chr14_64027200_64028799	-0.151943	1.05923	0.166778	0.688018	0.999988	ENSMUSG00000046049.7_Rp1l1	0
EZH2_Striata_PeakRegion_10019_chr14_64135600_64141199	0.43332	3.11452	2.14169	0.161338	0.999988	ENSMUSG00000054733.9_Msra	0
EZH2_Striata_PeakRegion_1001_chr2_35335600_35338999	0.123532	2.34073	0.12135	0.731792	0.999988	ENSMUSG00000026880.11_Stom	0
EZH2_Striata_PeakRegion_10020_chr14_64199200_64203999	0.532858	2.84798	3.20059	0.0911958	0.999988	ENSMUSG00000054733.9_Msra	0
EZH2_Striata_PeakRegion_10021_chr14_64308400_64311999	0.335309	2.21539	0.989849	0.333539	0.999988	ENSMUSG00000054733.9_Msra	0
EZH2_Striata_PeakRegion_10022_chr14_64397000_64402599	0.227377	2.39376	0.527095	0.477572	0.999988	ENSMUSG00000054733.9_Msra	0
EZH2_Striata_PeakRegion_10023_chr14_64413600_64418399	0.526722	2.24853	2.54109	0.129086	0.999988	ENSMUSG00000054733.9_Msra	0
EZH2_Striata_PeakRegion_10024_chr14_64439200_64441999	-0.0251047	2.90673	0.00648724	0.936733	0.999988	ENSMUSG00000054733.9_Msra	0
EZH2_Striata_PeakRegion_10025_chr14_64573400_64577599	0.239051	2.41231	0.57832	0.457247	0.999988	ENSMUSG00000097545.7_Mir124a-1hg	-9732
EZH2_Striata_PeakRegion_10026_chr14_64584800_64596399	0.166575	5.00098	0.283272	0.601357	0.999988	ENSMUSG00000097545.7_Mir124a-1hg,ENSMUSG00000065597.1_Mir124a-1,ENSMUSG00000092972.1_Mir3078	0,0,0
EZH2_Striata_PeakRegion_10027_chr14_64652200_64653599	0.203266	1.53469	0.31443	0.58219	0.999988	ENSMUSG00000060012.9_Kif13b	0
EZH2_Striata_PeakRegion_10028_chr14_64797000_64809399	-0.082757	3.77409	0.0846475	0.774566	0.999988	ENSMUSG00000060012.9_Kif13b	0
EZH2_Striata_PeakRegion_10029_chr14_64947800_64950999	0.291517	3.02612	0.979951	0.335902	0.999988	ENSMUSG00000021972.14_Hmbox1,ENSMUSG00000021975.8_Ints9	0,0
EZH2_Striata_PeakRegion_1002_chr2_35506400_35507399	0.500692	0.333042	1.55227	0.229467	0.999988	ENSMUSG00000085668.2_Gm35202	311
EZH2_Striata_PeakRegion_10030_chr14_65070800_65072199	-0.0318348	0.725957	0.00711133	0.933767	0.999988	ENSMUSG00000021978.9_Extl3	0
EZH2_Striata_PeakRegion_10031_chr14_65096000_65101199	0.0252644	3.10631	0.0049086	0.944951	0.999988	ENSMUSG00000021978.9_Extl3	0
EZH2_Striata_PeakRegion_10032_chr14_65260400_65267999	0.410525	3.35403	1.9518	0.180117	0.999988	ENSMUSG00000007989.7_Fzd3,ENSMUSG00000034532.9_Fbxo16	0,0
EZH2_Striata_PeakRegion_10033_chr14_65342600_65346199	0.0617796	3.16708	0.0373568	0.848999	0.999988	ENSMUSG00000114209.1_Gm48433	4997
EZH2_Striata_PeakRegion_10034_chr14_65380800_65382399	0.00562596	0.94362	0.000231691	0.98803	0.999988	ENSMUSG00000034522.10_Zfp395	0
EZH2_Striata_PeakRegion_10035_chr14_65592000_65593199	0.174733	1.42998	0.269351	0.610366	0.999988	ENSMUSG00000022031.6_Elp3	0
EZH2_Striata_PeakRegion_10036_chr14_65836000_65838599	0.188167	2.46287	0.261459	0.615606	0.999988	ENSMUSG00000022035.6_Ccdc25	0
EZH2_Striata_PeakRegion_10037_chr14_65921000_65924399	0.400117	1.6337	1.18113	0.292088	0.999988	ENSMUSG00000034463.4_Scara3	0
EZH2_Striata_PeakRegion_10038_chr14_65966800_65970599	-0.114655	2.78927	0.13512	0.717656	0.999988	ENSMUSG00000022037.15_Clu	0
EZH2_Striata_PeakRegion_10039_chr14_66157400_66158999	0.13341	1.32455	0.145804	0.707244	0.999988	ENSMUSG00000059456.13_Ptk2b	0
EZH2_Striata_PeakRegion_1003_chr2_35556400_35559999	-0.403849	2.17536	1.29219	0.271199	0.999988	ENSMUSG00000086555.2_Gm13446,ENSMUSG00000026883.17_Dab2ip	0,0
EZH2_Striata_PeakRegion_10040_chr14_66257400_66263999	0.139789	3.13016	0.226962	0.639768	0.999988	ENSMUSG00000059456.13_Ptk2b	0
EZH2_Striata_PeakRegion_10041_chr14_66275200_66283999	0.183174	3.56262	0.349609	0.562008	0.999988	ENSMUSG00000059456.13_Ptk2b	0
EZH2_Striata_PeakRegion_10042_chr14_66294400_66310999	0.175405	4.89425	0.331009	0.572499	0.999988	ENSMUSG00000085984.7_1700001G11Rik,ENSMUSG00000022043.19_Trim35	0,0
EZH2_Striata_PeakRegion_10043_chr14_66324400_66325799	-0.0522728	1.40432	0.017267	0.896977	0.999988	ENSMUSG00000114618.1_Gm41183	10916
EZH2_Striata_PeakRegion_10044_chr14_66336200_66339399	0.246997	2.6969	0.566067	0.461976	0.999988	ENSMUSG00000114618.1_Gm41183	0
EZH2_Striata_PeakRegion_10045_chr14_66340400_66354199	0.209714	4.29941	0.538776	0.472806	0.999988	ENSMUSG00000114618.1_Gm41183,ENSMUSG00000022044.14_Stmn4	0,0
EZH2_Striata_PeakRegion_10046_chr14_66355800_66363399	0.0147706	3.11113	0.00249629	0.960726	0.999988	ENSMUSG00000022044.14_Stmn4	0
EZH2_Striata_PeakRegion_10047_chr14_66813200_66830399	0.285566	4.40032	0.900968	0.355639	0.999988	ENSMUSG00000022048.8_Dpysl2	0
EZH2_Striata_PeakRegion_10048_chr14_66843800_66849199	0.342644	2.69195	1.34424	0.262094	0.999988	ENSMUSG00000022048.8_Dpysl2	0
EZH2_Striata_PeakRegion_10049_chr14_66856600_66871999	0.278456	4.5164	0.852314	0.36864	0.999988	ENSMUSG00000022048.8_Dpysl2,ENSMUSG00000075553.2_Gm5464	0,0
EZH2_Striata_PeakRegion_1004_chr2_35581200_35583399	0.501649	1.83011	1.21738	0.285039	0.999988	ENSMUSG00000026883.17_Dab2ip	0
EZH2_Striata_PeakRegion_10050_chr14_66908600_66913999	0.128414	3.46498	0.142047	0.710854	0.999988	ENSMUSG00000046204.14_Pnma2	0
EZH2_Striata_PeakRegion_10051_chr14_67007600_67014599	0.182054	3.59923	0.354746	0.559177	0.999988	ENSMUSG00000022051.15_Bnip3l,ENSMUSG00000022052.9_Ppp2r2a	0,0
EZH2_Striata_PeakRegion_10052_chr14_67016600_67017199	0.971788	-0.563369	2.91642	0.105625	0.999988	ENSMUSG00000022052.9_Ppp2r2a	0
EZH2_Striata_PeakRegion_10053_chr14_67043800_67054199	0.351845	3.25045	1.276	0.274116	0.999988	ENSMUSG00000022052.9_Ppp2r2a	0
EZH2_Striata_PeakRegion_10054_chr14_67065000_67073199	0.434326	3.77432	2.19668	0.156357	0.999988	ENSMUSG00000022052.9_Ppp2r2a	0
EZH2_Striata_PeakRegion_10055_chr14_67104000_67106999	0.31027	1.87113	0.817822	0.378282	0.999988	ENSMUSG00000098365.1_Gm27647	29054
EZH2_Striata_PeakRegion_10056_chr14_67115400_67124799	0.236454	3.69171	0.665512	0.425749	0.999988	ENSMUSG00000098365.1_Gm27647	40454
EZH2_Striata_PeakRegion_10057_chr14_67132600_67136799	-0.00805942	2.69923	0.000727903	0.978786	0.999988	ENSMUSG00000114697.1_Gm30806	-32789
EZH2_Striata_PeakRegion_10058_chr14_67139800_67146799	0.189821	3.0555	0.433909	0.518779	0.999988	ENSMUSG00000114697.1_Gm30806	-22789
EZH2_Striata_PeakRegion_10059_chr14_67186400_67189399	0.21985	2.5633	0.544352	0.470559	0.999988	ENSMUSG00000114697.1_Gm30806	0
EZH2_Striata_PeakRegion_1005_chr2_35603200_35614799	-0.000792526	3.94271	6.94488e-06	0.997928	0.999988	ENSMUSG00000026883.17_Dab2ip	0
EZH2_Striata_PeakRegion_10060_chr14_67228000_67239199	0.191486	5.11281	0.222042	0.643396	0.999988	ENSMUSG00000093744.1_Gm20675,ENSMUSG00000022053.13_Ebf2	0,0
EZH2_Striata_PeakRegion_10061_chr14_68082200_68085399	0.0838625	3.38413	0.054518	0.81813	0.999988	ENSMUSG00000022054.11_Nefm,ENSMUSG00000022055.7_Nefl	0,0
EZH2_Striata_PeakRegion_10062_chr14_68121600_68127999	0.172795	3.72747	0.284121	0.600817	0.999988	ENSMUSG00000022054.11_Nefm	0
EZH2_Striata_PeakRegion_10063_chr14_69028800_69031199	0.33436	1.55014	1.02608	0.325087	0.999988	ENSMUSG00000114833.1_Gm41192,ENSMUSG00000014813.9_Stc1	0,0
EZH2_Striata_PeakRegion_10064_chr14_69170400_69175999	0.130903	3.09063	0.10928	0.744949	0.999988	ENSMUSG00000092499.1_1700092C10Rik,ENSMUSG00000044186.10_Nkx2-6	0,0
EZH2_Striata_PeakRegion_10065_chr14_69706800_69707799	0.0783598	1.37064	0.0324203	0.859208	0.999988	ENSMUSG00000034194.17_R3hcc1	0
EZH2_Striata_PeakRegion_10066_chr14_69729400_69735199	0.04246	3.40078	0.0178011	0.895406	0.999988	ENSMUSG00000034190.9_Chmp7,ENSMUSG00000097284.7_4930480K23Rik	0,0
EZH2_Striata_PeakRegion_10067_chr14_69784400_69791399	0.226269	3.20783	0.60594	0.446873	0.999988	ENSMUSG00000022074.6_Tnfrsf10b,ENSMUSG00000022075.7_Rhobtb2	0,0
EZH2_Striata_PeakRegion_10068_chr14_69792200_69808999	0.0672351	4.65542	0.0483559	0.828532	0.999988	ENSMUSG00000022075.7_Rhobtb2	0
EZH2_Striata_PeakRegion_10069_chr14_69822400_69824799	0.132427	1.80566	0.145576	0.707461	0.999988	ENSMUSG00000022085.4_Pebp4	-15621
EZH2_Striata_PeakRegion_1006_chr2_35658600_35666799	0.122351	3.84502	0.119099	0.734188	0.999988	ENSMUSG00000026883.17_Dab2ip	0
EZH2_Striata_PeakRegion_10070_chr14_69829400_69832999	0.210828	2.58854	0.479302	0.497958	0.999988	ENSMUSG00000022085.4_Pebp4	-7421
EZH2_Striata_PeakRegion_10071_chr14_69991400_70005399	0.0494704	4.07945	0.0247081	0.876923	0.999988	ENSMUSG00000022085.4_Pebp4	0
EZH2_Striata_PeakRegion_10072_chr14_70020200_70022399	0.0924203	1.77085	0.0579859	0.812548	0.999988	ENSMUSG00000022085.4_Pebp4,ENSMUSG00000114446.1_Gm33524	0,0
EZH2_Striata_PeakRegion_10073_chr14_70074000_70081599	-0.0843293	4.92801	0.0468423	0.831192	0.999988	ENSMUSG00000033730.4_Egr3	0
EZH2_Striata_PeakRegion_10074_chr14_70090400_70101599	-0.105332	3.7838	0.129847	0.722968	0.999988	ENSMUSG00000022089.9_Bin3	0
EZH2_Striata_PeakRegion_10075_chr14_70150600_70155199	0.244147	2.93374	0.62704	0.439203	0.999988	ENSMUSG00000033712.6_Ccar2,ENSMUSG00000044551.13_9930012K11Rik	0,0
EZH2_Striata_PeakRegion_10076_chr14_70156400_70163399	0.0695785	3.05729	0.0428615	0.838412	0.999988	ENSMUSG00000044551.13_9930012K11Rik	0
EZH2_Striata_PeakRegion_10077_chr14_70175600_70179599	-0.0342545	2.78262	0.0093828	0.923951	0.999988	ENSMUSG00000022090.10_Pdlim2	0
EZH2_Striata_PeakRegion_10078_chr14_70200200_70209599	-0.0896877	4.04318	0.0664004	0.799702	0.999988	ENSMUSG00000022091.6_Sorbs3,ENSMUSG00000115186.1_Gm49417	0,0
EZH2_Striata_PeakRegion_10079_chr14_70349800_70352799	-0.0275478	2.32792	0.00679515	0.935252	0.999988	ENSMUSG00000022094.15_Slc39a14	0
EZH2_Striata_PeakRegion_1007_chr2_35673200_35683399	0.0565718	3.50807	0.0333871	0.857148	0.999988	ENSMUSG00000026883.17_Dab2ip	0
EZH2_Striata_PeakRegion_10080_chr14_70441400_70444399	0.0843501	3.25986	0.0673814	0.798263	0.999988	ENSMUSG00000000776.13_Polr3d,ENSMUSG00000065528.1_Mir320	0,0
EZH2_Striata_PeakRegion_10081_chr14_70456400_70474999	0.0516043	5.13882	0.0297868	0.864985	0.999988	ENSMUSG00000003469.9_Phyhip,ENSMUSG00000022098.10_Bmp1	0,0
EZH2_Striata_PeakRegion_10082_chr14_70526800_70534799	0.0877744	3.82349	0.0735713	0.789427	0.999988	ENSMUSG00000033595.7_Lgi3	0
EZH2_Striata_PeakRegion_10083_chr14_70535800_70542999	0.0231062	3.09151	0.00637798	0.937267	0.999988	ENSMUSG00000033595.7_Lgi3	0
EZH2_Striata_PeakRegion_10084_chr14_70544800_70558799	-0.108207	4.48727	0.0877907	0.770544	0.999988	ENSMUSG00000033589.4_Reep4,ENSMUSG00000022096.14_Hr	0,0
EZH2_Striata_PeakRegion_10085_chr14_70570600_70592399	-0.00248983	5.17697	6.53077e-05	0.993645	0.999988	ENSMUSG00000022096.14_Hr,ENSMUSG00000045211.5_Nudt18,ENSMUSG00000022095.9_Fam160b2	0,0,0
EZH2_Striata_PeakRegion_10086_chr14_70593400_70594199	0.414574	-0.123145	0.94845	0.343582	0.999988	ENSMUSG00000022095.9_Fam160b2	0
EZH2_Striata_PeakRegion_10087_chr14_70596800_70606999	0.0693365	3.92199	0.0542868	0.818509	0.999988	ENSMUSG00000022095.9_Fam160b2,ENSMUSG00000022099.17_Dmtn	0,0
EZH2_Striata_PeakRegion_10088_chr14_70614400_70632599	0.0647691	5.31626	0.0423858	0.839298	0.999988	ENSMUSG00000022099.17_Dmtn	0
EZH2_Striata_PeakRegion_10089_chr14_70633000_70648999	-0.145891	4.17042	0.198753	0.661278	0.999988	ENSMUSG00000022099.17_Dmtn,ENSMUSG00000022101.6_Fgf17,ENSMUSG00000047911.6_Npm2	0,0,0
EZH2_Striata_PeakRegion_1008_chr2_35684800_35704199	0.0371111	4.50695	0.0149313	0.904159	0.999988	ENSMUSG00000026883.17_Dab2ip	0
EZH2_Striata_PeakRegion_10090_chr14_70657800_70662999	0.188025	3.26697	0.432662	0.519373	0.999988	ENSMUSG00000047911.6_Npm2,ENSMUSG00000022100.14_Xpo7	0,0
EZH2_Striata_PeakRegion_10091_chr14_70765400_70769999	0.400572	3.00794	1.72446	0.206331	0.999988	ENSMUSG00000022100.14_Xpo7,ENSMUSG00000022102.13_Dok2	0,0
EZH2_Striata_PeakRegion_10092_chr14_70888600_70891799	0.115902	2.42123	0.0752455	0.787107	0.999988	ENSMUSG00000022103.10_Gfra2	0
EZH2_Striata_PeakRegion_10093_chr14_72532000_72532799	-0.235816	1.13127	0.225395	0.640918	0.999988	ENSMUSG00000108975.1_Mlnr-ps	0
EZH2_Striata_PeakRegion_10094_chr14_72602800_72603399	0.254958	1.09453	0.439042	0.516346	0.999988	ENSMUSG00000033487.14_Fndc3a,ENSMUSG00000090216.1_Gm16549	0,0
EZH2_Striata_PeakRegion_10095_chr14_72707800_72713199	0.340382	2.7228	1.17043	0.294214	0.999988	ENSMUSG00000033487.14_Fndc3a	0
EZH2_Striata_PeakRegion_10096_chr14_73141800_73145199	0.150385	2.82214	0.179021	0.677447	0.999988	ENSMUSG00000022106.14_Rcbtb2	0
EZH2_Striata_PeakRegion_10097_chr14_73324400_73326599	0.0695384	1.64905	0.0297845	0.86499	0.999988	ENSMUSG00000022105.6_Rb1	0
EZH2_Striata_PeakRegion_10098_chr14_73380400_73386599	0.394594	3.45231	1.71232	0.207861	0.999988	ENSMUSG00000022108.8_Itm2b	0
EZH2_Striata_PeakRegion_10099_chr14_73507400_73511399	0.031622	2.5675	0.010143	0.920941	0.999988	ENSMUSG00000022109.6_Med4	0
EZH2_Striata_PeakRegion_1009_chr2_35708800_35712999	0.0752079	2.10761	0.0475495	0.829944	0.999988	ENSMUSG00000026883.17_Dab2ip	0
EZH2_Striata_PeakRegion_100_chr1_38986600_38989599	-0.0637212	2.75196	0.039572	0.844647	0.999988	ENSMUSG00000026078.10_Pdcl3	0
EZH2_Striata_PeakRegion_10100_chr14_73524800_73525599	0.0893627	1.95801	0.0628954	0.804941	0.999988	ENSMUSG00000033405.4_Nudt15,ENSMUSG00000022110.13_Sucla2	0,0
EZH2_Striata_PeakRegion_10101_chr14_74944600_74949399	0.282831	3.59892	0.771888	0.391714	0.999988	ENSMUSG00000068015.8_Lrch1	0
EZH2_Striata_PeakRegion_10102_chr14_75283000_75286199	0.146604	2.78077	0.212671	0.650447	0.999988	ENSMUSG00000021999.9_Cpb2,ENSMUSG00000022000.11_Zc3h13	0,0
EZH2_Striata_PeakRegion_10103_chr14_75443200_75446399	-0.153413	1.9595	0.204958	0.656393	0.999988	ENSMUSG00000091722.2_Siah3	-9583
EZH2_Striata_PeakRegion_10104_chr14_75455800_75458199	0.201901	2.65092	0.415498	0.527677	0.999988	ENSMUSG00000091722.2_Siah3	0
EZH2_Striata_PeakRegion_10105_chr14_75753600_75755399	0.597951	1.52061	3.09065	0.0964824	0.999988	ENSMUSG00000034893.8_Cog3	0
EZH2_Striata_PeakRegion_10106_chr14_75786000_75788399	0.0443929	2.66113	0.0158943	0.901133	0.999988	ENSMUSG00000022003.7_Slc25a30	0
EZH2_Striata_PeakRegion_10107_chr14_75833000_75835399	0.0179553	1.76551	0.00256824	0.960165	0.999988	ENSMUSG00000115458.1_Gm48931	-6087
EZH2_Striata_PeakRegion_10108_chr14_75843400_75850599	0.525515	3.61908	2.53509	0.129509	0.999988	ENSMUSG00000085829.1_Gm4285,ENSMUSG00000060126.14_Tpt1,ENSMUSG00000065147.1_Snora31	0,0,0
EZH2_Striata_PeakRegion_10109_chr14_75891000_75893599	0.331428	2.18614	1.06044	0.317346	0.999988	ENSMUSG00000067995.4_Gtf2f2	3338
EZH2_Striata_PeakRegion_1010_chr2_35714000_35723199	-0.00300054	3.74598	0.000101106	0.992093	0.999988	ENSMUSG00000026883.17_Dab2ip	0
EZH2_Striata_PeakRegion_10110_chr14_76010000_76011999	0.125426	1.7715	0.129746	0.72307	0.999988	ENSMUSG00000067995.4_Gtf2f2	0
EZH2_Striata_PeakRegion_10111_chr14_76110000_76111799	-0.236924	2.50582	0.473201	0.50067	0.999988	ENSMUSG00000022008.4_Gpalpp1,ENSMUSG00000022009.1_Nufip1	0,0
EZH2_Striata_PeakRegion_10112_chr14_76149200_76153599	0.0668779	3.06049	0.0525972	0.821303	0.999988	ENSMUSG00000022009.1_Nufip1	11822
EZH2_Striata_PeakRegion_10113_chr14_76164800_76165599	-0.335119	0.786932	0.764615	0.393907	0.999988	ENSMUSG00000022009.1_Nufip1	27422
EZH2_Striata_PeakRegion_10114_chr14_76413800_76419599	0.000983811	3.81126	7.10144e-06	0.997904	0.999988	ENSMUSG00000022010.19_Tsc22d1	0
EZH2_Striata_PeakRegion_10115_chr14_76422400_76426399	0.112025	1.79881	0.107438	0.747027	0.999988	ENSMUSG00000022010.19_Tsc22d1	0
EZH2_Striata_PeakRegion_10116_chr14_76502200_76509599	0.0776139	4.95508	0.0607097	0.808287	0.999988	ENSMUSG00000022010.19_Tsc22d1	0
EZH2_Striata_PeakRegion_10117_chr14_76554000_76558999	0.267141	2.85312	0.777972	0.389895	0.999988	ENSMUSG00000052584.10_Serp2	0
EZH2_Striata_PeakRegion_10118_chr14_76771800_76774199	0.643792	1.51739	3.20551	0.0909673	0.999988	ENSMUSG00000115817.1_Gm30246	-6628
EZH2_Striata_PeakRegion_10119_chr14_77155400_77161799	0.144232	3.46648	0.208427	0.653702	0.999988	ENSMUSG00000022012.9_Enox1	0
EZH2_Striata_PeakRegion_1011_chr2_35725200_35732999	-0.015868	3.36689	0.00253366	0.960434	0.999988	ENSMUSG00000026883.17_Dab2ip	0
EZH2_Striata_PeakRegion_10120_chr14_77874200_77876399	-0.267765	1.76942	0.576411	0.457978	0.999988	ENSMUSG00000022013.4_Dnajc15	0
EZH2_Striata_PeakRegion_10121_chr14_78535200_78540199	0.42647	3.39482	1.8786	0.188076	0.999988	ENSMUSG00000022016.16_Akap11	0
EZH2_Striata_PeakRegion_10122_chr14_78697600_78702199	0.306012	3.49746	0.9105	0.35317	0.999988	ENSMUSG00000034731.11_Dgkh	0
EZH2_Striata_PeakRegion_10123_chr14_78724400_78726399	-0.161901	2.16894	0.156269	0.697464	0.999988	ENSMUSG00000034731.11_Dgkh	0
EZH2_Striata_PeakRegion_10124_chr14_78730200_78734999	0.0870194	3.06235	0.0644848	0.802547	0.999988	ENSMUSG00000034731.11_Dgkh	0
EZH2_Striata_PeakRegion_10125_chr14_79299200_79303799	-0.00964066	3.01884	0.000729367	0.978764	0.999988	ENSMUSG00000022018.7_Rgcc	0
EZH2_Striata_PeakRegion_10126_chr14_79389800_79391599	0.636769	2.35861	3.00456	0.100877	0.999988	ENSMUSG00000022020.15_Naa16	0
EZH2_Striata_PeakRegion_10127_chr14_79479400_79485399	0.465839	3.37024	2.10219	0.165037	0.999988	ENSMUSG00000022023.6_Wbp4,ENSMUSG00000036461.16_Elf1	0,0
EZH2_Striata_PeakRegion_10128_chr14_79586400_79589199	0.130701	2.90375	0.178148	0.678186	0.999988	ENSMUSG00000022024.10_Sugt1	0
EZH2_Striata_PeakRegion_10129_chr14_79767200_79772599	0.176283	4.11111	0.188391	0.669642	0.999988	ENSMUSG00000036422.10_Pcdh8,ENSMUSG00000102774.1_Gm9748	0,0
EZH2_Striata_PeakRegion_1012_chr2_35761600_35771999	0.111101	3.65879	0.149237	0.703992	0.999988	ENSMUSG00000026885.13_Ttll11,ENSMUSG00000107106.1_Gm43760	0,0
EZH2_Striata_PeakRegion_10130_chr14_84442000_84449999	0.0782415	4.42077	0.0596743	0.809895	0.999988	ENSMUSG00000035566.7_Pcdh17	0
EZH2_Striata_PeakRegion_10131_chr14_87414800_87417999	0.318386	3.30004	0.927719	0.348773	0.999988	ENSMUSG00000022019.16_Tdrd3	0
EZH2_Striata_PeakRegion_10132_chr14_93887200_93892199	0.0374261	3.64986	0.0154924	0.902384	0.999988	ENSMUSG00000055421.8_Pcdh9	0
EZH2_Striata_PeakRegion_10133_chr14_98165000_98170199	0.159575	3.33495	0.179889	0.676714	0.999988	ENSMUSG00000055639.16_Dach1	0
EZH2_Striata_PeakRegion_10134_chr14_99044000_99048799	0.113602	2.46055	0.122575	0.7305	0.999988	ENSMUSG00000033186.9_Mzt1,ENSMUSG00000022070.7_Bora	0,0
EZH2_Striata_PeakRegion_10135_chr14_99098600_99100799	-0.588343	2.96904	2.93842	0.104415	0.999988	ENSMUSG00000033166.11_Dis3,ENSMUSG00000022064.10_Pibf1	0,0
EZH2_Striata_PeakRegion_10136_chr14_99298000_99302999	0.0607607	2.92283	0.0369426	0.849828	0.999988	ENSMUSG00000005148.8_Klf5	0
EZH2_Striata_PeakRegion_10137_chr14_100282400_100287399	-0.109025	3.33571	0.0791588	0.78179	0.999988	ENSMUSG00000072294.5_Klf12,ENSMUSG00000110273.1_Gm41231	0,0
EZH2_Striata_PeakRegion_10138_chr14_100457200_100463599	0.256423	3.09558	0.742802	0.400594	0.999988	ENSMUSG00000115821.1_6330576A10Rik	0
EZH2_Striata_PeakRegion_10139_chr14_101607600_101609399	0.293969	2.44257	0.489809	0.493349	0.999988	ENSMUSG00000033083.16_Tbc1d4	0
EZH2_Striata_PeakRegion_1013_chr2_35841200_35852999	0.0641855	3.92853	0.0492491	0.826983	0.999988	ENSMUSG00000026885.13_Ttll11,ENSMUSG00000106994.1_Gm10829	0,0
EZH2_Striata_PeakRegion_10140_chr14_101639600_101640799	-0.256157	1.76588	0.564105	0.462741	0.999988	ENSMUSG00000075486.10_Commd6	0
EZH2_Striata_PeakRegion_10141_chr14_101652400_101654799	0.28184	2.23431	0.574961	0.458535	0.999988	ENSMUSG00000022111.9_Uchl3	0
EZH2_Striata_PeakRegion_10142_chr14_101839800_101844799	0.788622	2.7788	6.42195	0.0212396	0.999988	ENSMUSG00000033060.15_Lmo7	0
EZH2_Striata_PeakRegion_10143_chr14_102979400_102983799	0.0813005	3.09368	0.0497185	0.826174	0.999988	ENSMUSG00000098557.1_Kctd12,ENSMUSG00000097142.1_Gm26778,ENSMUSG00000092901.1_Mir5130	0,0,0
EZH2_Striata_PeakRegion_10144_chr14_103069200_103071799	0.216786	2.66294	0.475248	0.499757	0.999988	ENSMUSG00000022125.7_Cln5	0
EZH2_Striata_PeakRegion_10145_chr14_103098400_103101199	-0.0727368	2.19336	0.035265	0.853234	0.999988	ENSMUSG00000022124.15_Fbxl3	0
EZH2_Striata_PeakRegion_10146_chr14_103345400_103347399	0.660615	2.66217	3.49877	0.0784899	0.999988	ENSMUSG00000033004.15_Mycbp2	0
EZH2_Striata_PeakRegion_10147_chr14_103348400_103350999	0.161986	2.11587	0.239564	0.63069	0.999988	ENSMUSG00000033004.15_Mycbp2	-1587
EZH2_Striata_PeakRegion_10148_chr14_103469000_103470599	0.380068	0.712127	0.978964	0.336139	0.999988	ENSMUSG00000115762.1_Gm34907	0
EZH2_Striata_PeakRegion_10149_chr14_103648600_103654799	0.474858	3.18814	2.2012	0.155955	0.999988	ENSMUSG00000055717.13_Slain1,ENSMUSG00000093192.1_Gm22877	0,0
EZH2_Striata_PeakRegion_1014_chr2_35859000_35865199	0.267768	2.619	0.741386	0.401034	0.999988	ENSMUSG00000026885.13_Ttll11	0
EZH2_Striata_PeakRegion_10150_chr14_103678000_103684999	0.401879	3.38851	1.80372	0.196678	0.999988	ENSMUSG00000055717.13_Slain1	0
EZH2_Striata_PeakRegion_10151_chr14_104456200_104469999	0.388302	4.87438	0.982633	0.335259	0.999988	ENSMUSG00000115424.1_D130079A08Rik,ENSMUSG00000048349.9_Pou4f1	0,0
EZH2_Striata_PeakRegion_10152_chr14_104470000_104474799	0.293806	2.85809	0.520529	0.480287	0.999988	ENSMUSG00000048349.9_Pou4f1	-2002
EZH2_Striata_PeakRegion_10153_chr14_104522000_104522999	0.570684	1.0903	2.37929	0.141109	0.999988	ENSMUSG00000022120.4_Rnf219	0
EZH2_Striata_PeakRegion_10154_chr14_105175000_105178799	0.0421131	3.29842	0.016733	0.898573	0.999988	ENSMUSG00000022119.15_Rbm26	0
EZH2_Striata_PeakRegion_10155_chr14_105257200_105260799	0.373762	2.27556	1.23284	0.282102	0.999988	ENSMUSG00000053253.16_Ndfip2	0
EZH2_Striata_PeakRegion_10156_chr14_105730800_105734999	0.450163	2.55146	2.02305	0.172769	0.999988	ENSMUSG00000060143.7_Gm10076	48590
EZH2_Striata_PeakRegion_10157_chr14_105889400_105900199	0.222267	4.92127	0.455564	0.508656	0.999988	ENSMUSG00000022114.5_Spry2	0
EZH2_Striata_PeakRegion_10158_chr14_108911000_108914399	0.170258	2.49464	0.264317	0.613697	0.999988	ENSMUSG00000075478.3_Slitrk1	0
EZH2_Striata_PeakRegion_10159_chr14_111673800_111682199	0.0930863	4.05947	0.0806706	0.779774	0.999988	ENSMUSG00000033214.10_Slitrk5	0
EZH2_Striata_PeakRegion_1015_chr2_35874200_35884599	0.137543	3.62532	0.216736	0.647365	0.999988	ENSMUSG00000026885.13_Ttll11	0
EZH2_Striata_PeakRegion_10160_chr14_115091000_115093799	-0.194732	2.4215	0.289833	0.59721	0.999988	ENSMUSG00000022112.14_Gpc5	0
EZH2_Striata_PeakRegion_10161_chr14_116924400_116928599	0.0686255	2.95932	0.0343218	0.855186	0.999988	ENSMUSG00000058571.11_Gpc6	0
EZH2_Striata_PeakRegion_10162_chr14_118088400_118090399	0.0416146	2.08995	0.0168134	0.898331	0.999988	ENSMUSG00000097358.1_Gm26773	-17432
EZH2_Striata_PeakRegion_10163_chr14_118131600_118133399	0.00796483	2.32742	0.000589407	0.98091	0.999988	ENSMUSG00000022130.10_Tgds	0
EZH2_Striata_PeakRegion_10164_chr14_118134000_118134799	0.0959046	-0.693015	0.0244267	0.87762	0.999988	ENSMUSG00000022130.10_Tgds	-1246
EZH2_Striata_PeakRegion_10165_chr14_118136000_118139999	-0.0232363	2.75905	0.00561115	0.941151	0.999988	ENSMUSG00000022131.3_Gpr180	0
EZH2_Striata_PeakRegion_10166_chr14_118229400_118238799	0.256928	4.58363	0.376473	0.547508	0.999988	ENSMUSG00000061517.8_Sox21,ENSMUSG00000090534.1_Gm4675	0,0
EZH2_Striata_PeakRegion_10167_chr14_118433200_118438599	0.345719	2.55182	1.09741	0.3093	0.999988	ENSMUSG00000099911.1_1700044C05Rik	35031
EZH2_Striata_PeakRegion_10168_chr14_118703600_118707999	0.0378649	2.53239	0.0115303	0.915728	0.999988	ENSMUSG00000032849.14_Abcc4	0
EZH2_Striata_PeakRegion_10169_chr14_118920600_118926399	0.00614384	3.29589	0.000290949	0.986587	0.999988	ENSMUSG00000042156.16_Dzip1	0
EZH2_Striata_PeakRegion_1016_chr2_35976800_35983599	0.220099	3.68409	0.593977	0.451319	0.999988	ENSMUSG00000026885.13_Ttll11	0
EZH2_Striata_PeakRegion_10170_chr14_118936800_118939599	0.454828	2.21684	1.47557	0.240844	0.999988	ENSMUSG00000022136.8_Dnajc3	0
EZH2_Striata_PeakRegion_10171_chr14_119006000_119007999	-0.077044	2.44513	0.0568715	0.814322	0.999988	ENSMUSG00000042104.18_Uggt2	0
EZH2_Striata_PeakRegion_10172_chr14_119009800_119010399	-0.906018	-0.769122	3.05129	0.0984631	0.999988	ENSMUSG00000042104.18_Uggt2	0
EZH2_Striata_PeakRegion_10173_chr14_119097800_119100799	0.328866	2.25464	0.727779	0.405301	0.999988	ENSMUSG00000042104.18_Uggt2,ENSMUSG00000087479.1_Gm16835	0,0
EZH2_Striata_PeakRegion_10174_chr14_119137200_119139799	0.298761	2.65248	0.71032	0.410878	0.999988	ENSMUSG00000053465.6_Hs6st3	0
EZH2_Striata_PeakRegion_10175_chr14_120136600_120138399	-0.102536	1.59898	0.0880132	0.770263	0.999988	ENSMUSG00000115146.1_Gm4681	0
EZH2_Striata_PeakRegion_10176_chr14_120146800_120149999	0.231931	1.89791	0.489592	0.493443	0.999988	ENSMUSG00000115146.1_Gm4681	0
EZH2_Striata_PeakRegion_10177_chr14_120273800_120292999	0.294062	4.70714	1.01798	0.326951	0.999988	ENSMUSG00000022139.17_Mbnl2	0
EZH2_Striata_PeakRegion_10178_chr14_120294000_120301199	0.249708	2.86427	0.603822	0.447655	0.999988	ENSMUSG00000022139.17_Mbnl2	0
EZH2_Striata_PeakRegion_10179_chr14_120386400_120395399	0.268292	3.30353	0.827204	0.375623	0.999988	ENSMUSG00000022139.17_Mbnl2,ENSMUSG00000097903.2_Gm26679	0,0
EZH2_Striata_PeakRegion_1017_chr2_36101400_36108999	0.368312	4.01076	0.972061	0.337802	0.999988	ENSMUSG00000026890.19_Lhx6	0
EZH2_Striata_PeakRegion_10180_chr14_121033400_121036799	-0.0859561	2.1978	0.0480194	0.82912	0.999988	ENSMUSG00000025555.14_Farp1	0
EZH2_Striata_PeakRegion_10181_chr14_121378000_121380599	0.149515	2.45007	0.14201	0.710889	0.999988	ENSMUSG00000063410.8_Stk24	0
EZH2_Striata_PeakRegion_10182_chr14_121796200_121799599	0.176224	3.18092	0.247612	0.625049	0.999988	ENSMUSG00000025558.17_Dock9	0
EZH2_Striata_PeakRegion_10183_chr14_121877200_121882199	-0.0629516	3.6445	0.0336753	0.85654	0.999988	ENSMUSG00000102112.1_1810041H14Rik,ENSMUSG00000041765.6_Ubac2	0,0
EZH2_Striata_PeakRegion_10184_chr14_122104200_122108399	0.165217	3.44365	0.264808	0.61337	0.999988	ENSMUSG00000085615.2_A330035P11Rik,ENSMUSG00000025544.13_Tm9sf2	0,0
EZH2_Striata_PeakRegion_10185_chr14_122179800_122182599	0.287326	2.67153	0.704226	0.412853	0.999988	ENSMUSG00000025545.10_Clybl	0
EZH2_Striata_PeakRegion_10186_chr14_122447400_122451999	0.0510937	2.58978	0.0128388	0.911095	0.999988	ENSMUSG00000064052.2_Gm5089	0
EZH2_Striata_PeakRegion_10187_chr14_122462200_122491799	0.26089	5.98786	0.404703	0.533026	0.999988	ENSMUSG00000041703.7_Zic5,ENSMUSG00000085555.9_2610035F20Rik,ENSMUSG00000061524.8_Zic2,ENSMUSG00000075465.2_Gm10837	0,0,0,0
EZH2_Striata_PeakRegion_10188_chr14_122533200_122535199	0.0182237	2.60646	0.0024645	0.960977	0.999988	ENSMUSG00000041650.15_Pcca	0
EZH2_Striata_PeakRegion_10189_chr14_122982400_122983999	0.18859	2.33317	0.246203	0.626028	0.999988	ENSMUSG00000041594.18_Tmtc4	0
EZH2_Striata_PeakRegion_1018_chr2_36135600_36138599	0.204649	2.71389	0.408947	0.530911	0.999988	ENSMUSG00000026889.12_Rbm18,ENSMUSG00000026887.9_Mrrf,ENSMUSG00000081496.1_Gm13428	0,0,0
EZH2_Striata_PeakRegion_10190_chr14_123625800_123627799	0.219314	2.56615	0.330731	0.572659	0.999988	ENSMUSG00000000197.8_Nalcn	0
EZH2_Striata_PeakRegion_10191_chr14_124674200_124677999	0.326114	3.06444	1.23023	0.282596	0.999988	ENSMUSG00000025551.13_Fgf14	0
EZH2_Striata_PeakRegion_10192_chr15_3581800_3583799	0.227293	1.94136	0.275622	0.606271	0.999988	ENSMUSG00000055737.12_Ghr	0
EZH2_Striata_PeakRegion_10193_chr15_3995000_3997399	0.103982	3.26456	0.10898	0.745286	0.999988	ENSMUSG00000041935.10_AW549877,ENSMUSG00000097662.1_Gm2093	0,0
EZH2_Striata_PeakRegion_10194_chr15_4024800_4029599	0.307665	3.65176	1.01364	0.327955	0.999988	ENSMUSG00000087221.3_BC037032,ENSMUSG00000022186.14_Oxct1	0,0
EZH2_Striata_PeakRegion_10195_chr15_4305000_4306999	0.839241	2.1759	5.56996	0.030304	0.999988	ENSMUSG00000115032.1_Gm49301	-60356
EZH2_Striata_PeakRegion_10196_chr15_5114800_5117799	-0.0648726	3.26565	0.0395161	0.844755	0.999988	ENSMUSG00000041841.8_Rpl37	0
EZH2_Striata_PeakRegion_10197_chr15_5241400_5244999	-0.0460087	2.74648	0.0117091	0.915079	0.999988	ENSMUSG00000039942.15_Ptger4	0
EZH2_Striata_PeakRegion_10198_chr15_6705800_6709799	0.353098	2.41478	0.748718	0.398763	0.999988	ENSMUSG00000050310.9_Rictor	0
EZH2_Striata_PeakRegion_10199_chr15_6873600_6874799	-0.0412912	1.10351	0.00932933	0.924167	0.999988	ENSMUSG00000022146.12_Osmr	0
EZH2_Striata_PeakRegion_1019_chr2_36197000_36204399	0.276238	3.28756	0.694885	0.415908	0.999988	ENSMUSG00000085141.1_Gm13429	0
EZH2_Striata_PeakRegion_101_chr1_39012400_39015399	-0.0329974	2.32005	0.00862158	0.927091	0.999988	ENSMUSG00000026078.10_Pdcl3	15163
EZH2_Striata_PeakRegion_10200_chr15_7128400_7130999	0.365	2.33382	1.11897	0.304738	0.999988	ENSMUSG00000054263.12_Lifr	0
EZH2_Striata_PeakRegion_10201_chr15_7809200_7816999	-0.0419268	3.8331	0.0120673	0.913796	0.999988	ENSMUSG00000022144.4_Gdnf	0
EZH2_Striata_PeakRegion_10202_chr15_8098600_8099999	0.130332	2.16805	0.140923	0.711944	0.999988	ENSMUSG00000039828.7_Wdr70	0
EZH2_Striata_PeakRegion_10203_chr15_8167600_8170999	0.222487	2.38093	0.456144	0.50839	0.999988	ENSMUSG00000039801.7_Cplane1	0
EZH2_Striata_PeakRegion_10204_chr15_8442800_8446999	0.0419783	2.97082	0.00936391	0.924027	0.999988	ENSMUSG00000022141.7_Nipbl	0
EZH2_Striata_PeakRegion_10205_chr15_9070000_9073199	0.096184	4.22789	0.096616	0.759656	0.999988	ENSMUSG00000022253.15_Nadk2	0
EZH2_Striata_PeakRegion_10206_chr15_9138800_9141599	-0.098518	2.76097	0.0897919	0.768024	0.999988	ENSMUSG00000054115.11_Skp2,ENSMUSG00000039704.7_Lmbrd2	0,0
EZH2_Striata_PeakRegion_10207_chr15_10469600_10470999	0.624434	0.890297	1.80437	0.196601	0.999988	ENSMUSG00000044224.16_Dnajc21	0
EZH2_Striata_PeakRegion_10208_chr15_10485200_10487199	0.203318	2.43636	0.35625	0.558354	0.999988	ENSMUSG00000022247.12_Brix1,ENSMUSG00000022248.14_Rad1	0,0
EZH2_Striata_PeakRegion_10209_chr15_10822800_10824799	0.438982	1.04588	1.4882	0.238921	0.999988	ENSMUSG00000115151.1_Gm19276	0
EZH2_Striata_PeakRegion_1020_chr2_37358400_37359799	0.342371	1.98359	0.881849	0.360667	0.999988	ENSMUSG00000009030.14_Pdcl	0
EZH2_Striata_PeakRegion_10210_chr15_10980400_10982399	-0.188762	2.43733	0.293079	0.595181	0.999988	ENSMUSG00000022244.7_Amacr	0
EZH2_Striata_PeakRegion_10211_chr15_11035200_11038799	0.279962	2.38034	0.597128	0.450141	0.999988	ENSMUSG00000060735.4_Rxfp3	0
EZH2_Striata_PeakRegion_10212_chr15_11398400_11400599	-0.170619	2.44888	0.263796	0.614044	0.999988	ENSMUSG00000022241.6_Tars	0
EZH2_Striata_PeakRegion_10213_chr15_11903400_11907399	-0.0861367	2.71284	0.0347298	0.854338	0.999988	ENSMUSG00000022206.7_Npr3,ENSMUSG00000115240.1_Gm5144	0,0
EZH2_Striata_PeakRegion_10214_chr15_11994600_11997399	0.24983	2.84141	0.537822	0.473192	0.999988	ENSMUSG00000022205.15_Sub1	0
EZH2_Striata_PeakRegion_10215_chr15_12092200_12097599	0.458844	2.71538	2.19338	0.15665	0.999988	ENSMUSG00000115441.1_Gm34759	-7004
EZH2_Striata_PeakRegion_10216_chr15_12115600_12119399	0.323053	3.17892	0.725153	0.406132	0.999988	ENSMUSG00000022201.16_Zfr	0
EZH2_Striata_PeakRegion_10217_chr15_12203600_12209199	0.460428	2.78494	2.15785	0.159854	0.999988	ENSMUSG00000039458.15_Mtmr12	0
EZH2_Striata_PeakRegion_10218_chr15_12319800_12322999	0.0479493	2.43164	0.0176939	0.895719	0.999988	ENSMUSG00000097221.1_1810049J17Rik,ENSMUSG00000022200.8_Golph3	0,0
EZH2_Striata_PeakRegion_10219_chr15_12585400_12589199	0.387414	2.67513	1.36249	0.258998	0.999988	ENSMUSG00000022197.16_Pdzd2	0
EZH2_Striata_PeakRegion_1021_chr2_37421200_37424599	0.228883	2.75742	0.522175	0.479604	0.999988	ENSMUSG00000075376.10_Rc3h2	0
EZH2_Striata_PeakRegion_10220_chr15_12727200_12733199	0.163215	2.79965	0.310515	0.584527	0.999988	ENSMUSG00000022197.16_Pdzd2	0
EZH2_Striata_PeakRegion_10221_chr15_12734800_12742799	0.223077	4.0957	0.46375	0.504921	0.999988	ENSMUSG00000022197.16_Pdzd2	0
EZH2_Striata_PeakRegion_10222_chr15_12823400_12826399	-0.00924329	4.40704	0.000773158	0.978136	0.999988	ENSMUSG00000022195.7_6030458C11Rik,ENSMUSG00000022191.16_Drosha	0,0
EZH2_Striata_PeakRegion_10223_chr15_13171200_13176199	0.408451	2.37494	1.6946	0.210122	0.999988	ENSMUSG00000039385.5_Cdh6	0
EZH2_Striata_PeakRegion_10224_chr15_16728600_16728999	0.537273	0.2253	1.24209	0.280365	0.999988	ENSMUSG00000025370.7_Cdh9	0
EZH2_Striata_PeakRegion_10225_chr15_18818200_18819599	0.33668	1.09213	0.871434	0.363449	0.999988	ENSMUSG00000084873.3_C030047K22Rik,ENSMUSG00000022321.15_Cdh10	0,0
EZH2_Striata_PeakRegion_10226_chr15_25411400_25415399	0.215817	2.97172	0.383367	0.543903	0.999988	ENSMUSG00000045763.8_Basp1,ENSMUSG00000056089.6_Gm5468,ENSMUSG00000115850.1_Gm48956,ENSMUSG00000115729.1_Gm48957	0,0,0,0
EZH2_Striata_PeakRegion_10227_chr15_25621200_25624999	-0.00731902	2.88826	0.000323818	0.98585	0.999988	ENSMUSG00000022272.17_Myo10	0
EZH2_Striata_PeakRegion_10228_chr15_25840400_25847199	0.147608	2.84401	0.173696	0.681991	0.999988	ENSMUSG00000115593.1_Gm4824,ENSMUSG00000022270.16_Retreg1	0,0
EZH2_Striata_PeakRegion_10229_chr15_25983200_25985799	0.172249	2.86089	0.27503	0.606655	0.999988	ENSMUSG00000052253.6_Zfp622	0
EZH2_Striata_PeakRegion_1022_chr2_37429800_37432799	0.043756	2.3627	0.0198075	0.889707	0.999988	ENSMUSG00000066798.3_Zbtb6,ENSMUSG00000050714.9_Zbtb26	0,0
EZH2_Striata_PeakRegion_10230_chr15_26307800_26310599	0.0336469	2.64644	0.00884297	0.926164	0.999988	ENSMUSG00000022269.13_March11	0
EZH2_Striata_PeakRegion_10231_chr15_26894400_26896399	-0.0444474	1.46622	0.0109006	0.918052	0.999988	ENSMUSG00000043556.10_Fbxl7	0
EZH2_Striata_PeakRegion_10232_chr15_27465800_27468199	0.552516	2.17339	2.17649	0.158163	0.999988	ENSMUSG00000022265.7_Ank	0
EZH2_Striata_PeakRegion_10233_chr15_27556200_27561999	-0.175527	2.44203	0.317975	0.580089	0.999988	ENSMUSG00000022265.7_Ank,ENSMUSG00000046034.8_Otulin	0,0
EZH2_Striata_PeakRegion_10234_chr15_27627200_27631999	-0.0882686	3.00655	0.0832406	0.776393	0.999988	ENSMUSG00000046034.8_Otulin	0
EZH2_Striata_PeakRegion_10235_chr15_27679200_27682799	0.153264	2.73047	0.212734	0.650399	0.999988	ENSMUSG00000056069.10_Otulinl	0
EZH2_Striata_PeakRegion_10236_chr15_27782600_27809599	0.0365867	5.10629	0.0147343	0.90479	0.999988	ENSMUSG00000022263.10_Trio	0
EZH2_Striata_PeakRegion_10237_chr15_27859600_27861399	0.0437993	1.77895	0.0156266	0.901964	0.999988	ENSMUSG00000022263.10_Trio	0
EZH2_Striata_PeakRegion_10238_chr15_27875800_27879599	-0.0629093	2.22373	0.0400267	0.843769	0.999988	ENSMUSG00000022263.10_Trio	0
EZH2_Striata_PeakRegion_10239_chr15_27902800_27904599	0.457158	1.24703	1.77482	0.20013	0.999988	ENSMUSG00000022263.10_Trio	0
EZH2_Striata_PeakRegion_1023_chr2_37442000_37443999	-0.37204	2.69907	1.1575	0.29681	0.999988	ENSMUSG00000066798.3_Zbtb6,ENSMUSG00000050714.9_Zbtb26,ENSMUSG00000035437.15_Rabgap1	0,0,0
EZH2_Striata_PeakRegion_10240_chr15_27934800_27939599	0.0360542	2.47589	0.0138165	0.907788	0.999988	ENSMUSG00000022263.10_Trio	0
EZH2_Striata_PeakRegion_10241_chr15_28019600_28027399	0.205663	3.47026	0.364295	0.55399	0.999988	ENSMUSG00000022263.10_Trio	0
EZH2_Striata_PeakRegion_10242_chr15_30171200_30176199	0.263176	2.97616	0.655138	0.429312	0.999988	ENSMUSG00000022240.10_Ctnnd2	0
EZH2_Striata_PeakRegion_10243_chr15_30682800_30684199	-0.0681471	0.997309	0.0326228	0.858774	0.999988	ENSMUSG00000022240.10_Ctnnd2	0
EZH2_Striata_PeakRegion_10244_chr15_31223600_31227399	0.0895254	2.46105	0.0694555	0.795255	0.999988	ENSMUSG00000039168.15_Dap	0
EZH2_Striata_PeakRegion_10245_chr15_31364200_31369599	0.0630529	3.7098	0.0258175	0.874215	0.999988	ENSMUSG00000022237.17_Ankrd33b,ENSMUSG00000115406.1_Gm49300	0,0
EZH2_Striata_PeakRegion_10246_chr15_31395600_31402199	0.177109	2.68414	0.285739	0.599791	0.999988	ENSMUSG00000115406.1_Gm49300	25296
EZH2_Striata_PeakRegion_10247_chr15_31446800_31450199	0.380009	2.69096	1.53384	0.232136	0.999988	ENSMUSG00000022236.10_Ropn1l,ENSMUSG00000068964.5_Gm6361	0,0
EZH2_Striata_PeakRegion_10248_chr15_31451000_31454199	-0.269957	2.42636	0.587506	0.453754	0.999988	ENSMUSG00000022236.10_Ropn1l,ENSMUSG00000115710.1_Gm49208	0,0
EZH2_Striata_PeakRegion_10249_chr15_31527600_31533199	0.20508	2.67878	0.431003	0.520165	0.999988	ENSMUSG00000039100.10_March6	0
EZH2_Striata_PeakRegion_1024_chr2_37450000_37453999	0.238632	2.6386	0.605392	0.447075	0.999988	ENSMUSG00000035437.15_Rabgap1	0
EZH2_Striata_PeakRegion_10250_chr15_31535200_31537199	0.832827	0.86964	4.74287	0.0435838	0.999988	ENSMUSG00000039100.10_March6	-4148
EZH2_Striata_PeakRegion_10251_chr15_31599800_31603799	-0.260801	3.49767	0.591753	0.452153	0.999988	ENSMUSG00000022234.15_Cct5,ENSMUSG00000039065.11_Fam173b	0,0
EZH2_Striata_PeakRegion_10252_chr15_32244800_32246799	-0.348204	2.00824	0.635918	0.436039	0.999988	ENSMUSG00000022231.10_Sema5a	0
EZH2_Striata_PeakRegion_10253_chr15_32778400_32780799	-0.110453	2.37338	0.111245	0.742754	0.999988	ENSMUSG00000115317.1_Gm32618	0
EZH2_Striata_PeakRegion_10254_chr15_32920600_32921399	0.0138876	1.6383	0.00117664	0.97303	0.999988	ENSMUSG00000022261.6_Sdc2	0
EZH2_Striata_PeakRegion_10255_chr15_33685400_33688199	0.465042	2.25499	1.67343	0.212863	0.999988	ENSMUSG00000038984.4_Tspyl5	0
EZH2_Striata_PeakRegion_10256_chr15_34081600_34084799	0.475132	2.8504	2.20479	0.155637	0.999988	ENSMUSG00000022255.16_Mtdh	0
EZH2_Striata_PeakRegion_10257_chr15_34236800_34239799	0.0863661	2.68231	0.0635334	0.803976	0.999988	ENSMUSG00000022257.4_Laptm4b	0
EZH2_Striata_PeakRegion_10258_chr15_34440800_34444399	0.155071	3.27256	0.243882	0.627649	0.999988	ENSMUSG00000058600.13_Rpl30,ENSMUSG00000065899.1_Gm24523,ENSMUSG00000115685.1_D730044K07Rik	0,0,0
EZH2_Striata_PeakRegion_10259_chr15_34494000_34496399	0.271102	2.18606	0.625536	0.439743	0.999988	ENSMUSG00000022323.11_Rida,ENSMUSG00000022325.14_Pop1	0,0
EZH2_Striata_PeakRegion_1025_chr2_37701400_37705199	0.19353	2.75426	0.329701	0.573251	0.999988	ENSMUSG00000026915.16_Strbp	0
EZH2_Striata_PeakRegion_10260_chr15_34676000_34681199	0.137958	2.67918	0.154831	0.698785	0.999988	ENSMUSG00000038879.8_Nipal2,ENSMUSG00000115526.1_4930413F20Rik	0,0
EZH2_Striata_PeakRegion_10261_chr15_34833800_34840199	0.184858	3.28854	0.327171	0.574713	0.999988	ENSMUSG00000050963.7_Kcns2	0
EZH2_Striata_PeakRegion_10262_chr15_35155000_35156399	0.0823091	1.05357	0.0292877	0.866109	0.999988	ENSMUSG00000022329.15_Stk3	0
EZH2_Striata_PeakRegion_10263_chr15_35291400_35304599	0.281139	5.34556	0.535496	0.474136	0.999988	ENSMUSG00000022330.5_Osr2	0
EZH2_Striata_PeakRegion_10264_chr15_35371000_35373399	0.361246	2.67318	1.03154	0.323841	0.999988	ENSMUSG00000115829.1_Gm48960,ENSMUSG00000037646.10_Vps13b	0,0
EZH2_Striata_PeakRegion_10265_chr15_35935600_35939199	0.303828	2.82634	0.948634	0.343536	0.999988	ENSMUSG00000014313.15_Cox6c	0
EZH2_Striata_PeakRegion_10266_chr15_36139800_36143199	0.498849	2.56295	2.42395	0.13766	0.999988	ENSMUSG00000037627.16_Rgs22	0
EZH2_Striata_PeakRegion_10267_chr15_36173400_36174799	0.429468	1.9162	1.73073	0.205545	0.999988	ENSMUSG00000045996.12_Polr2k	0
EZH2_Striata_PeakRegion_10268_chr15_36281800_36284399	0.0571767	2.4921	0.0256392	0.874646	0.999988	ENSMUSG00000022280.9_Rnf19a	0
EZH2_Striata_PeakRegion_10269_chr15_36483000_36483799	-0.442731	-0.353426	1.10286	0.308139	0.999988	ENSMUSG00000048307.8_Ankrd46	0
EZH2_Striata_PeakRegion_1026_chr2_37763200_37776399	0.0908385	3.69063	0.081668	0.778455	0.999988	ENSMUSG00000035403.10_Crb2	0
EZH2_Striata_PeakRegion_10270_chr15_36488000_36491599	-0.26666	2.21465	0.686993	0.418517	0.999988	ENSMUSG00000048307.8_Ankrd46	0
EZH2_Striata_PeakRegion_10271_chr15_36492600_36494999	0.0287142	1.30314	0.00648491	0.936744	0.999988	ENSMUSG00000048307.8_Ankrd46	0
EZH2_Striata_PeakRegion_10272_chr15_36607000_36610799	0.391186	3.20643	1.24938	0.279005	0.999988	ENSMUSG00000022283.15_Pabpc1	0
EZH2_Striata_PeakRegion_10273_chr15_36725800_36730199	0.101269	2.81384	0.10635	0.748264	0.999988	ENSMUSG00000115103.1_Gm49263	565
EZH2_Striata_PeakRegion_10274_chr15_36765400_36770599	0.209738	2.85963	0.433459	0.518993	0.999988	ENSMUSG00000022285.17_Ywhaz	171
EZH2_Striata_PeakRegion_10275_chr15_36786000_36797599	0.213141	4.48669	0.466275	0.503779	0.999988	ENSMUSG00000022285.17_Ywhaz	0
EZH2_Striata_PeakRegion_10276_chr15_36935800_36946199	0.142123	3.87235	0.224745	0.641397	0.999988	ENSMUSG00000115333.1_Gm34590	0
EZH2_Striata_PeakRegion_10277_chr15_36964200_36974799	0.276541	4.07456	0.923277	0.3499	0.999988	ENSMUSG00000115333.1_Gm34590	14596
EZH2_Striata_PeakRegion_10278_chr15_36976000_36984399	0.24095	3.35585	0.696139	0.415496	0.999988	ENSMUSG00000062397.8_Zfp706	12628
EZH2_Striata_PeakRegion_10279_chr15_37002200_37010599	0.294952	3.66288	0.970216	0.338249	0.999988	ENSMUSG00000062397.8_Zfp706,ENSMUSG00000097259.2_Gm26766	0,0
EZH2_Striata_PeakRegion_1027_chr2_38286000_38289399	0.340336	2.0935	0.940192	0.345636	0.999988	ENSMUSG00000035392.17_Dennd1a,ENSMUSG00000087294.2_Gm13556	0,0
EZH2_Striata_PeakRegion_10280_chr15_37232200_37234799	0.371729	2.5232	0.799893	0.383442	0.999988	ENSMUSG00000089804.2_Gm16136,ENSMUSG00000022286.16_Grhl2	0,0
EZH2_Striata_PeakRegion_10281_chr15_37570000_37570599	-0.423629	0.174448	1.06235	0.316923	0.999988	ENSMUSG00000051359.15_Ncald,ENSMUSG00000115157.1_Gm49397	0,0
EZH2_Striata_PeakRegion_10282_chr15_37790800_37792599	0.197803	1.70636	0.243963	0.627592	0.999988	ENSMUSG00000051359.15_Ncald	0
EZH2_Striata_PeakRegion_10283_chr15_37959400_37962399	-0.253561	3.75166	0.474847	0.499935	0.999988	ENSMUSG00000022292.16_Rrm2b,ENSMUSG00000115249.1_Gm49085	0,0
EZH2_Striata_PeakRegion_10284_chr15_38076400_38080599	0.395601	2.43688	1.10105	0.308523	0.999988	ENSMUSG00000037487.7_Ubr5,ENSMUSG00000115771.1_Gm49312	0,0
EZH2_Striata_PeakRegion_10285_chr15_38382200_38387399	0.138296	3.08747	0.226954	0.639773	0.999988	ENSMUSG00000097645.1_Gm26863,ENSMUSG00000115405.1_Gm41307	0,0
EZH2_Striata_PeakRegion_10286_chr15_38468400_38476599	0.0103675	3.49348	0.000945293	0.975826	0.999988	ENSMUSG00000037458.15_Azin1	10828
EZH2_Striata_PeakRegion_10287_chr15_38516800_38521199	0.219163	3.36676	0.419082	0.525923	0.999988	ENSMUSG00000037458.15_Azin1,ENSMUSG00000115546.1_Gm49077	0,0
EZH2_Striata_PeakRegion_10288_chr15_38661000_38664199	0.270572	2.57422	0.700512	0.414064	0.999988	ENSMUSG00000022295.8_Atp6v1c1	0
EZH2_Striata_PeakRegion_10289_chr15_39111400_39113799	0.0115216	3.11341	0.00114363	0.973411	0.999988	ENSMUSG00000022299.9_Slc25a32,ENSMUSG00000022300.10_Dcaf13	0,0
EZH2_Striata_PeakRegion_1028_chr2_38346400_38358399	0.11383	4.58186	0.0804837	0.780022	0.999988	ENSMUSG00000000247.11_Lhx2,ENSMUSG00000098383.1_Gm27197	0,0
EZH2_Striata_PeakRegion_10290_chr15_39198000_39199399	0.39663	1.73657	0.596229	0.450476	0.999988	ENSMUSG00000037386.16_Rims2	0
EZH2_Striata_PeakRegion_10291_chr15_39746000_39748399	0.195128	1.55744	0.268388	0.611	0.999988	ENSMUSG00000022303.9_Dcstamp	0
EZH2_Striata_PeakRegion_10292_chr15_39940600_39944999	0.00202647	2.88862	2.35555e-05	0.996183	0.999988	ENSMUSG00000022305.13_Lrp12	0
EZH2_Striata_PeakRegion_10293_chr15_41446800_41448399	-0.156462	1.9523	0.131885	0.7209	0.999988	ENSMUSG00000022307.16_Oxr1	0
EZH2_Striata_PeakRegion_10294_chr15_43282000_43283399	0.322259	2.48318	0.877281	0.361884	0.999988	ENSMUSG00000022336.3_Eif3e	0
EZH2_Striata_PeakRegion_10295_chr15_43477000_43478799	-0.172499	2.04036	0.226225	0.640308	0.999988	ENSMUSG00000072592.2_Gm10373,ENSMUSG00000022337.7_Emc2	0,0
EZH2_Striata_PeakRegion_10296_chr15_43869400_43870399	0.331134	0.984371	0.58321	0.455382	0.999988	ENSMUSG00000054409.5_Tmem74	0
EZH2_Striata_PeakRegion_10297_chr15_44426600_44428799	-0.13594	3.21006	0.166216	0.688515	0.999988	ENSMUSG00000038736.10_Nudcd1,ENSMUSG00000022338.8_Eny2	0,0
EZH2_Striata_PeakRegion_10298_chr15_44617000_44621599	0.0943603	3.02168	0.0913752	0.766053	0.999988	ENSMUSG00000022339.9_Ebag9	0
EZH2_Striata_PeakRegion_10299_chr15_44746400_44755199	0.334071	3.40871	1.33844	0.263088	0.999988	ENSMUSG00000022340.15_Sybu,ENSMUSG00000060530.2_A930017M01Rik	0,0
EZH2_Striata_PeakRegion_1029_chr2_38642600_38644799	0.447589	2.00026	1.48761	0.239012	0.999988	ENSMUSG00000026750.6_Psmb7	0
EZH2_Striata_PeakRegion_102_chr1_39190200_39197599	0.137633	3.45568	0.207421	0.65448	0.999988	ENSMUSG00000026077.15_Npas2	0
EZH2_Striata_PeakRegion_10300_chr15_44786200_44789599	-0.0558552	2.51506	0.023367	0.880281	0.999988	ENSMUSG00000022340.15_Sybu,ENSMUSG00000060530.2_A930017M01Rik	0,0
EZH2_Striata_PeakRegion_10301_chr15_44868400_44870199	0.239693	1.00185	0.347135	0.563381	0.999988	ENSMUSG00000060530.2_A930017M01Rik	0
EZH2_Striata_PeakRegion_10302_chr15_45112400_45116599	0.328674	2.88736	1.2648	0.276159	0.999988	ENSMUSG00000022342.6_Kcnv1	0
EZH2_Striata_PeakRegion_10303_chr15_48788200_48794199	0.486253	3.26465	2.6721	0.120247	0.999988	ENSMUSG00000022311.15_Csmd3	0
EZH2_Striata_PeakRegion_10304_chr15_50887600_50890799	-0.188639	2.32926	0.273893	0.607394	0.999988	ENSMUSG00000038679.16_Trps1,ENSMUSG00000084458.1_Mir1907	0,0
EZH2_Striata_PeakRegion_10305_chr15_51864800_51866599	-0.414311	1.98551	1.3242	0.265551	0.999988	ENSMUSG00000022312.11_Eif3h	0
EZH2_Striata_PeakRegion_10306_chr15_51876200_51878399	0.0806837	1.71205	0.0503731	0.825054	0.999988	ENSMUSG00000022313.10_Utp23	0
EZH2_Striata_PeakRegion_10307_chr15_51989800_51992599	0.119686	2.40127	0.102682	0.752486	0.999988	ENSMUSG00000022314.10_Rad21	0
EZH2_Striata_PeakRegion_10308_chr15_52712200_52713199	-0.409357	1.00649	0.969834	0.338342	0.999988	ENSMUSG00000038622.8_Med30	0
EZH2_Striata_PeakRegion_10309_chr15_53342000_53347599	0.0720654	3.28383	0.0534895	0.819821	0.999988	ENSMUSG00000061731.9_Ext1	0
EZH2_Striata_PeakRegion_1030_chr2_38706000_38715599	0.142511	4.50643	0.112259	0.741629	0.999988	ENSMUSG00000026751.14_Nr5a1,ENSMUSG00000087164.1_Nr5a1os	0,0
EZH2_Striata_PeakRegion_10310_chr15_53895600_53899199	0.396177	2.16641	1.16725	0.294849	0.999988	ENSMUSG00000058656.13_Samd12	0
EZH2_Striata_PeakRegion_10311_chr15_53901000_53903399	-0.165126	2.48159	0.27153	0.608936	0.999988	ENSMUSG00000058656.13_Samd12	0
EZH2_Striata_PeakRegion_10312_chr15_55071600_55073199	0.0627043	2.18834	0.0288168	0.867179	0.999988	ENSMUSG00000037343.8_Taf2	0
EZH2_Striata_PeakRegion_10313_chr15_55111600_55114799	0.129496	3.23599	0.147027	0.70608	0.999988	ENSMUSG00000053749.12_Gm9920,ENSMUSG00000022419.16_Deptor	0,0
EZH2_Striata_PeakRegion_10314_chr15_55217600_55220599	0.32365	1.9938	0.716681	0.408833	0.999988	ENSMUSG00000022419.16_Deptor	0
EZH2_Striata_PeakRegion_10315_chr15_55306400_55309199	0.331937	2.06446	0.61674	0.442921	0.999988	ENSMUSG00000022371.16_Col14a1	0
EZH2_Striata_PeakRegion_10316_chr15_57692800_57697399	0.186136	2.9126	0.267545	0.611556	0.999988	ENSMUSG00000071757.10_Zhx2	0
EZH2_Striata_PeakRegion_10317_chr15_57890200_57893799	0.259822	3.00923	0.692357	0.416741	0.999988	ENSMUSG00000022365.6_Derl1	0
EZH2_Striata_PeakRegion_10318_chr15_57974800_57978999	-0.155991	2.7686	0.230714	0.637033	0.999988	ENSMUSG00000022364.14_Tbc1d31	4734
EZH2_Striata_PeakRegion_10319_chr15_58015000_58017199	0.104498	1.27161	0.0815271	0.778641	0.999988	ENSMUSG00000051225.9_Fam83a	3992
EZH2_Striata_PeakRegion_1031_chr2_38923800_38928799	0.182956	3.03436	0.310778	0.58437	0.999988	ENSMUSG00000063972.13_Nr6a1	0
EZH2_Striata_PeakRegion_10320_chr15_58032800_58034999	0.0439925	2.4974	0.0160277	0.900721	0.999988	ENSMUSG00000101892.1_9130401M01Rik,ENSMUSG00000022362.13_Gm29394	0,0
EZH2_Striata_PeakRegion_10321_chr15_58073800_58079199	0.31563	3.57303	0.942101	0.34516	0.999988	ENSMUSG00000022362.13_Gm29394,ENSMUSG00000022361.14_Zhx1	0,0
EZH2_Striata_PeakRegion_10322_chr15_58133800_58136599	0.0681955	2.68141	0.0341021	0.855645	0.999988	ENSMUSG00000022360.8_Atad2	0
EZH2_Striata_PeakRegion_10323_chr15_58139600_58142999	-0.0148343	2.22867	0.00188234	0.965892	0.999988	ENSMUSG00000022359.10_Wdyhv1	0
EZH2_Striata_PeakRegion_10324_chr15_58211000_58216399	-0.00765	3.51776	0.000605463	0.980652	0.999988	ENSMUSG00000022358.7_Fbxo32,ENSMUSG00000086801.1_Gm15943	0,0
EZH2_Striata_PeakRegion_10325_chr15_58414200_58417199	0.193272	2.21482	0.360051	0.556284	0.999988	ENSMUSG00000037119.4_Fam91a1	0
EZH2_Striata_PeakRegion_10326_chr15_58822000_58824599	0.19101	2.71332	0.277067	0.605337	0.999988	ENSMUSG00000062373.8_Tmem65	0
EZH2_Striata_PeakRegion_10327_chr15_58887800_58890799	0.334773	3.06138	0.986649	0.3343	0.999988	ENSMUSG00000037075.7_Rnf139,ENSMUSG00000115463.1_Gm49356,ENSMUSG00000050891.9_Tatdn1	0,0,0
EZH2_Striata_PeakRegion_10328_chr15_58931600_58936199	-0.0393352	3.49533	0.0148099	0.904547	0.999988	ENSMUSG00000115463.1_Gm49356,ENSMUSG00000050891.9_Tatdn1,ENSMUSG00000022354.4_Ndufb9	0,0,0
EZH2_Striata_PeakRegion_10329_chr15_59079800_59084399	-0.137294	2.92944	0.119375	0.733893	0.999988	ENSMUSG00000022353.10_Mtss1	0
EZH2_Striata_PeakRegion_1032_chr2_38996400_39000199	-0.016081	2.59633	0.00261231	0.959825	0.999988	ENSMUSG00000085755.1_Gm13496,ENSMUSG00000035295.10_Wdr38	0,0
EZH2_Striata_PeakRegion_10330_chr15_59313000_59316999	0.315175	2.38059	0.78521	0.387746	0.999988	ENSMUSG00000022351.14_Sqle	0
EZH2_Striata_PeakRegion_10331_chr15_59373800_59376999	0.118005	2.59403	0.105846	0.748839	0.999988	ENSMUSG00000022350.7_Washc5,ENSMUSG00000059586.10_Nsmce2	0,0
EZH2_Striata_PeakRegion_10332_chr15_59641800_59652799	0.0711753	4.2455	0.0422452	0.83956	0.999988	ENSMUSG00000032501.9_Trib1	0
EZH2_Striata_PeakRegion_10333_chr15_60821400_60826599	-0.0294549	3.66287	0.0071148	0.93375	0.999988	ENSMUSG00000072568.4_Fam84b,ENSMUSG00000097493.3_9930014A18Rik	0,0
EZH2_Striata_PeakRegion_10334_chr15_61983200_61989599	-0.181464	3.48446	0.273531	0.60763	0.999988	ENSMUSG00000103610.1_Gm37947,ENSMUSG00000022346.15_Myc	0,0
EZH2_Striata_PeakRegion_10335_chr15_62036800_62038799	0.394818	1.79298	1.18236	0.291845	0.999988	ENSMUSG00000097039.8_Pvt1,ENSMUSG00000098998.1_Gm27913	0,0
EZH2_Striata_PeakRegion_10336_chr15_64057400_64062399	0.266088	2.78593	0.757365	0.39611	0.999988	ENSMUSG00000022378.14_Fam49b	0
EZH2_Striata_PeakRegion_10337_chr15_64233600_64234999	0.62123	1.17844	3.16632	0.0928062	0.999988	ENSMUSG00000022377.16_Asap1	0
EZH2_Striata_PeakRegion_10338_chr15_64311000_64316199	0.186797	2.86177	0.316553	0.58093	0.999988	ENSMUSG00000022377.16_Asap1,ENSMUSG00000115752.1_1700010G06Rik	0,0
EZH2_Striata_PeakRegion_10339_chr15_64920000_64923799	0.217896	2.67787	0.288426	0.598095	0.999988	ENSMUSG00000022376.8_Adcy8,ENSMUSG00000094296.1_Gm21798	0,0
EZH2_Striata_PeakRegion_1033_chr2_39001000_39002399	0.231516	0.463455	0.344345	0.564938	0.999988	ENSMUSG00000035295.10_Wdr38,ENSMUSG00000062997.6_Rpl35	0,0
EZH2_Striata_PeakRegion_10340_chr15_65786400_65789199	0.61016	1.96409	2.97979	0.102186	0.999988	ENSMUSG00000015002.18_Efr3a	0
EZH2_Striata_PeakRegion_10341_chr15_66234600_66241599	0.536955	3.44623	3.39742	0.08256	0.999988	ENSMUSG00000056258.9_Kcnq3	0
EZH2_Striata_PeakRegion_10342_chr15_66283600_66288799	0.33877	3.29274	1.15764	0.296783	0.999988	ENSMUSG00000056258.9_Kcnq3,ENSMUSG00000099054.1_Gm27242	0,0
EZH2_Striata_PeakRegion_10343_chr15_66965000_66970599	-0.0199287	3.24403	0.00330336	0.954828	0.999988	ENSMUSG00000005125.13_Ndrg1,ENSMUSG00000091412.1_Gm2895	0,0
EZH2_Striata_PeakRegion_10344_chr15_67173800_67179199	-0.0037062	3.13791	0.00010066	0.99211	0.999988	ENSMUSG00000013846.10_St3gal1	0
EZH2_Striata_PeakRegion_10345_chr15_68213600_68218999	0.2962	2.50093	0.945241	0.344378	0.999988	ENSMUSG00000022335.17_Zfat	0
EZH2_Striata_PeakRegion_10346_chr15_68256800_68260999	0.182149	3.59787	0.346439	0.563768	0.999988	ENSMUSG00000022335.17_Zfat	0
EZH2_Striata_PeakRegion_10347_chr15_68361600_68364399	0.00591838	2.56226	0.000289489	0.986621	0.999988	ENSMUSG00000093387.1_Gm20732	0
EZH2_Striata_PeakRegion_10348_chr15_68927600_68930599	0.2693	2.14879	0.601163	0.44864	0.999988	ENSMUSG00000022332.8_Khdrbs3	0
EZH2_Striata_PeakRegion_10349_chr15_72545200_72550199	0.131819	3.46445	0.104126	0.750814	0.999988	ENSMUSG00000036760.7_Kcnk9	0
EZH2_Striata_PeakRegion_1034_chr2_39003600_39009799	0.273994	3.90282	0.808967	0.380817	0.999988	ENSMUSG00000035295.10_Wdr38,ENSMUSG00000062997.6_Rpl35,ENSMUSG00000026755.14_Arpc5l	0,0,0
EZH2_Striata_PeakRegion_10350_chr15_72807000_72812199	0.315016	3.42762	1.06718	0.315858	0.999988	ENSMUSG00000047921.16_Trappc9,ENSMUSG00000106847.1_Peg13	0,0
EZH2_Striata_PeakRegion_10351_chr15_73060400_73061999	-0.187821	2.30175	0.31771	0.580246	0.999988	ENSMUSG00000047921.16_Trappc9	0
EZH2_Striata_PeakRegion_10352_chr15_73066800_73069199	0.0137029	2.45857	0.00182076	0.966455	0.999988	ENSMUSG00000047921.16_Trappc9	-5597
EZH2_Striata_PeakRegion_10353_chr15_73088800_73093799	0.172468	3.08806	0.27975	0.603609	0.999988	ENSMUSG00000068391.8_Chrac1	0
EZH2_Striata_PeakRegion_10354_chr15_73146400_73155799	0.179548	3.62338	0.358978	0.556867	0.999988	ENSMUSG00000036698.11_Ago2	0
EZH2_Striata_PeakRegion_10355_chr15_73176200_73188199	0.115156	4.06724	0.133775	0.718999	0.999988	ENSMUSG00000036698.11_Ago2	0
EZH2_Striata_PeakRegion_10356_chr15_73188800_73194399	0.536408	2.62715	2.61433	0.124052	0.999988	ENSMUSG00000036698.11_Ago2	-3866
EZH2_Striata_PeakRegion_10357_chr15_73419600_73425599	0.0210328	3.0483	0.00492724	0.944847	0.999988	ENSMUSG00000022607.17_Ptk2,ENSMUSG00000115810.1_Gm49066	0,0
EZH2_Striata_PeakRegion_10358_chr15_73644200_73647599	-0.0290583	2.54212	0.00585502	0.939888	0.999988	ENSMUSG00000079020.9_Slc45a4,ENSMUSG00000099958.1_1700010B13Rik	0,0
EZH2_Striata_PeakRegion_10359_chr15_73724000_73726799	-0.0530964	2.39042	0.0212501	0.885791	0.999988	ENSMUSG00000059895.13_Ptp4a3	0
EZH2_Striata_PeakRegion_1035_chr2_39063600_39066599	0.250808	2.76031	0.491363	0.492673	0.999988	ENSMUSG00000026754.16_Golga1,ENSMUSG00000035236.17_Scai	0,0
EZH2_Striata_PeakRegion_10360_chr15_73727600_73736399	-0.322225	3.48107	0.921387	0.350381	0.999988	ENSMUSG00000059895.13_Ptp4a3,ENSMUSG00000084493.1_Gm22106	0,0
EZH2_Striata_PeakRegion_10361_chr15_73740600_73758599	-0.163001	4.66669	0.236104	0.633153	0.999988	ENSMUSG00000059895.13_Ptp4a3	0
EZH2_Striata_PeakRegion_10362_chr15_73798600_73804799	0.0532414	3.32087	0.0327152	0.858576	0.999988	ENSMUSG00000072487.10_Mroh5	0
EZH2_Striata_PeakRegion_10363_chr15_73886600_73888199	-0.204004	1.69612	0.350878	0.561306	0.999988	ENSMUSG00000086361.1_Gm6569	46693
EZH2_Striata_PeakRegion_10364_chr15_73915600_73921999	0.0558882	3.22745	0.0356128	0.852521	0.999988	ENSMUSG00000116256.1_Gm32405	72070
EZH2_Striata_PeakRegion_10365_chr15_73980000_73983999	0.121156	2.64315	0.112336	0.741544	0.999988	ENSMUSG00000116256.1_Gm32405	10070
EZH2_Striata_PeakRegion_10366_chr15_74411200_74412999	-0.248507	0.750753	0.417399	0.526745	0.999988	ENSMUSG00000034730.17_Adgrb1	-103196
EZH2_Striata_PeakRegion_10367_chr15_74511200_74546599	-0.0610381	6.04849	0.0328354	0.85832	0.999988	ENSMUSG00000034730.17_Adgrb1	0
EZH2_Striata_PeakRegion_10368_chr15_74547600_74552199	0.12088	2.25228	0.128529	0.724314	0.999988	ENSMUSG00000034730.17_Adgrb1	0
EZH2_Striata_PeakRegion_10369_chr15_74553000_74596399	0.01768	6.05606	0.00335108	0.954503	0.999988	ENSMUSG00000034730.17_Adgrb1,ENSMUSG00000093340.1_Gm26117	0,0
EZH2_Striata_PeakRegion_1036_chr2_39188200_39192399	0.62388	2.66209	4.35589	0.0520294	0.999988	ENSMUSG00000035236.17_Scai	0
EZH2_Striata_PeakRegion_10370_chr15_74658800_74682999	0.0418363	5.93007	0.0182295	0.894163	0.999988	ENSMUSG00000022602.14_Arc	0
EZH2_Striata_PeakRegion_10371_chr15_74703400_74711199	-0.0654494	3.37038	0.0495851	0.826404	0.999988	ENSMUSG00000046380.3_Jrk,ENSMUSG00000044276.2_4933427E11Rik	0,0
EZH2_Striata_PeakRegion_10372_chr15_74744800_74754199	-0.0864477	4.16075	0.0760094	0.786057	0.999988	ENSMUSG00000075605.3_Slurp2,ENSMUSG00000022594.14_Lynx1	0,0
EZH2_Striata_PeakRegion_10373_chr15_74968000_74968999	-0.744	0.16204	2.5851	0.126032	0.999988	ENSMUSG00000022587.14_Ly6e	8096
EZH2_Striata_PeakRegion_10374_chr15_75562400_75567999	-0.0919702	2.93823	0.0729431	0.790305	0.999988	ENSMUSG00000022577.17_Ly6h	0
EZH2_Striata_PeakRegion_10375_chr15_75613800_75618599	0.0121176	3.44351	0.00150011	0.96955	0.999988	ENSMUSG00000047003.15_Zfp41	0
EZH2_Striata_PeakRegion_10376_chr15_75678000_75682399	-0.02531	3.26899	0.00691236	0.934697	0.999988	ENSMUSG00000000934.9_Top1mt	0
EZH2_Striata_PeakRegion_10377_chr15_75741000_75750799	0.203645	4.10345	0.284645	0.600484	0.999988	ENSMUSG00000047591.5_Mafa	0
EZH2_Striata_PeakRegion_10378_chr15_75840600_75843599	-0.03411	2.93573	0.0105526	0.919366	0.999988	ENSMUSG00000075600.3_Zc3h3	0
EZH2_Striata_PeakRegion_10379_chr15_75925000_75930199	-0.31415	3.19105	0.951706	0.342776	0.999988	ENSMUSG00000022570.7_Tsta3	0
EZH2_Striata_PeakRegion_1037_chr2_39224800_39226999	0.111374	2.64862	0.118255	0.735093	0.999988	ENSMUSG00000026753.5_Ppp6c	0
EZH2_Striata_PeakRegion_10380_chr15_75940400_75941799	0.199669	2.0707	0.341838	0.566344	0.999988	ENSMUSG00000050846.9_Zfp623	0
EZH2_Striata_PeakRegion_10381_chr15_75968800_75969799	0.103626	2.27051	0.07669	0.785127	0.999988	ENSMUSG00000034429.15_Zfp707	0
EZH2_Striata_PeakRegion_10382_chr15_75993000_76010599	0.0949544	4.82225	0.0639129	0.803405	0.999988	ENSMUSG00000063704.13_Mapk15,ENSMUSG00000046761.12_Fam83h,ENSMUSG00000102018.8_K230010J24Rik	0,0,0
EZH2_Striata_PeakRegion_10383_chr15_76066400_76082399	-0.0408779	4.82935	0.0157004	0.901735	0.999988	ENSMUSG00000022568.17_Scrib,ENSMUSG00000002524.17_Puf60	0,0
EZH2_Striata_PeakRegion_10384_chr15_76086800_76093199	0.0703286	3.27596	0.042858	0.838418	0.999988	ENSMUSG00000115332.1_Gm48952,ENSMUSG00000075590.4_Nrbp2	0,0
EZH2_Striata_PeakRegion_10385_chr15_76169000_76190799	-0.143486	4.8178	0.168431	0.686565	0.999988	ENSMUSG00000022565.15_Plec	0
EZH2_Striata_PeakRegion_10386_chr15_76194400_76209999	-0.15132	4.49916	0.194406	0.664754	0.999988	ENSMUSG00000022565.15_Plec	0
EZH2_Striata_PeakRegion_10387_chr15_76226600_76235199	-0.200091	4.04456	0.349013	0.562338	0.999988	ENSMUSG00000022565.15_Plec,ENSMUSG00000063268.12_Parp10	0,0
EZH2_Striata_PeakRegion_10388_chr15_76239400_76251399	-0.0398564	3.98863	0.0145848	0.905272	0.999988	ENSMUSG00000063268.12_Parp10,ENSMUSG00000022564.7_Grina,ENSMUSG00000098625.1_Mir6953	0,0,0
EZH2_Striata_PeakRegion_10389_chr15_76305200_76308599	0.0616348	2.38823	0.0256145	0.874706	0.999988	ENSMUSG00000022562.15_Oplah	0
EZH2_Striata_PeakRegion_1038_chr2_42651000_42653999	-0.165044	2.65058	0.228139	0.638907	0.999988	ENSMUSG00000049252.17_Lrp1b	0
EZH2_Striata_PeakRegion_10390_chr15_76326200_76335399	-0.121377	4.2089	0.152154	0.701263	0.999988	ENSMUSG00000022562.15_Oplah,ENSMUSG00000034259.8_Exosc4,ENSMUSG00000022561.13_Gpaa1	0,0,0
EZH2_Striata_PeakRegion_10391_chr15_76341800_76348999	0.188976	3.52439	0.362016	0.555219	0.999988	ENSMUSG00000022551.8_Cyc1,ENSMUSG00000022552.16_Sharpin	0,0
EZH2_Striata_PeakRegion_10392_chr15_76367600_76373399	0.0646069	3.18899	0.0404691	0.842921	0.999988	ENSMUSG00000022554.7_Hgh1,ENSMUSG00000060794.8_Tssk5	0,0
EZH2_Striata_PeakRegion_10393_chr15_76459200_76469199	-0.150865	3.7329	0.210118	0.6524	0.999988	ENSMUSG00000022557.11_Bop1,ENSMUSG00000034161.8_Scx	0,0
EZH2_Striata_PeakRegion_10394_chr15_76474400_76480999	0.162549	3.67193	0.262738	0.61475	0.999988	ENSMUSG00000022557.11_Bop1,ENSMUSG00000022556.11_Hsf1	0,0
EZH2_Striata_PeakRegion_10395_chr15_76514600_76525399	-0.0355107	5.21458	0.00938656	0.923936	0.999988	ENSMUSG00000048385.9_Scrt1	0
EZH2_Striata_PeakRegion_10396_chr15_76533000_76543199	-0.152392	3.93566	0.216412	0.64761	0.999988	ENSMUSG00000116376.1_Tmem249,ENSMUSG00000022559.8_Fbxl6,ENSMUSG00000022560.9_Slc52a2	0,0,0
EZH2_Striata_PeakRegion_10397_chr15_76606600_76607799	0.140879	2.29442	0.151202	0.70215	0.999988	ENSMUSG00000034022.8_Cpsf1	0
EZH2_Striata_PeakRegion_10398_chr15_76622200_76627999	-0.00276312	3.77286	8.08356e-05	0.99293	0.999988	ENSMUSG00000115987.1_Vps28,ENSMUSG00000059323.14_Tonsl	0,0
EZH2_Striata_PeakRegion_10399_chr15_76628200_76635399	-0.27959	2.85733	0.630058	0.438123	0.999988	ENSMUSG00000059323.14_Tonsl	0
EZH2_Striata_PeakRegion_1039_chr2_44925600_44929399	0.158398	2.83414	0.162609	0.691722	0.999988	ENSMUSG00000036890.13_Gtdc1	0
EZH2_Striata_PeakRegion_103_chr1_39334600_39345199	0.117517	3.69378	0.172404	0.683105	0.999988	ENSMUSG00000026077.15_Npas2	0
EZH2_Striata_PeakRegion_10400_chr15_76638400_76646999	-0.0311441	3.2845	0.0102151	0.920661	0.999988	ENSMUSG00000059323.14_Tonsl,ENSMUSG00000053929.17_Cyhr1	0,0
EZH2_Striata_PeakRegion_10401_chr15_76652200_76665399	0.11036	4.57415	0.121589	0.731539	0.999988	ENSMUSG00000053929.17_Cyhr1,ENSMUSG00000004187.11_Kifc2	0,0
EZH2_Striata_PeakRegion_10402_chr15_76665800_76672999	-0.0688255	3.37368	0.0422465	0.839558	0.999988	ENSMUSG00000004187.11_Kifc2,ENSMUSG00000033837.5_Foxh1,ENSMUSG00000033819.16_Ppp1r16a	0,0,0
EZH2_Striata_PeakRegion_10403_chr15_76708800_76711199	-0.182273	3.00193	0.264567	0.613531	0.999988	ENSMUSG00000033762.8_Recql4,ENSMUSG00000033728.14_Lrrc14	0,0
EZH2_Striata_PeakRegion_10404_chr15_76721000_76731399	0.0499191	4.32026	0.0235432	0.879835	0.999988	ENSMUSG00000033707.9_Lrrc24,ENSMUSG00000116138.1_C030006K11Rik,ENSMUSG00000033697.15_Arhgap39	0,0,0
EZH2_Striata_PeakRegion_10405_chr15_76778200_76786399	-0.0856253	3.24103	0.0904554	0.767196	0.999988	ENSMUSG00000033697.15_Arhgap39	0
EZH2_Striata_PeakRegion_10406_chr15_76816800_76818799	0.194277	2.35692	0.25814	0.61784	0.999988	ENSMUSG00000033697.15_Arhgap39	0
EZH2_Striata_PeakRegion_10407_chr15_76869400_76872799	0.0853071	2.8573	0.0616623	0.806821	0.999988	ENSMUSG00000022526.8_Zfp251	0
EZH2_Striata_PeakRegion_10408_chr15_76896400_76902999	0.21841	3.19815	0.498662	0.489522	0.999988	ENSMUSG00000116024.1_Gm49527,ENSMUSG00000055041.8_Commd5	0,0
EZH2_Striata_PeakRegion_10409_chr15_76903600_76907199	0.335287	2.87224	1.11256	0.306085	0.999988	ENSMUSG00000003970.9_Rpl8	0
EZH2_Striata_PeakRegion_1040_chr2_45104400_45117599	0.275298	4.37374	0.62202	0.441009	0.999988	ENSMUSG00000026872.17_Zeb2,ENSMUSG00000052248.16_Zeb2os,ENSMUSG00000098566.1_Gm27761,ENSMUSG00000099117.1_Gm27404,ENSMUSG00000098367.1_Gm27645	0,0,0,0,0
EZH2_Striata_PeakRegion_10410_chr15_76947800_76953199	-0.0150495	3.00576	0.00229855	0.962313	0.999988	ENSMUSG00000063236.6_1110038F14Rik	0
EZH2_Striata_PeakRegion_10411_chr15_76998200_76999999	-0.0802076	1.64046	0.0541481	0.818736	0.999988	ENSMUSG00000116339.1_Gm35933	1147
EZH2_Striata_PeakRegion_10412_chr15_77065600_77069399	0.337332	2.06076	1.0043	0.330131	0.999988	ENSMUSG00000095245.1_Gm24753	0
EZH2_Striata_PeakRegion_10413_chr15_77070400_77073799	-0.148048	1.99151	0.210497	0.65211	0.999988	ENSMUSG00000095245.1_Gm24753	2504
EZH2_Striata_PeakRegion_10414_chr15_77074600_77074999	0.628533	-0.933355	1.71054	0.208088	0.999988	ENSMUSG00000033565.18_Rbfox2	3991
EZH2_Striata_PeakRegion_10415_chr15_77148200_77155399	0.287891	3.18699	0.97463	0.337182	0.999988	ENSMUSG00000033565.18_Rbfox2	0
EZH2_Striata_PeakRegion_10416_chr15_77243000_77247799	0.523873	2.67283	2.72823	0.116684	0.999988	ENSMUSG00000033565.18_Rbfox2	0
EZH2_Striata_PeakRegion_10417_chr15_77305600_77309799	0.0233558	2.66002	0.003748	0.951887	0.999988	ENSMUSG00000033565.18_Rbfox2	0
EZH2_Striata_PeakRegion_10418_chr15_77336200_77337399	-0.0492913	1.70392	0.0202015	0.888624	0.999988	ENSMUSG00000116413.1_Gm49436	28499
EZH2_Striata_PeakRegion_10419_chr15_77793200_77806799	0.205598	4.30675	0.45869	0.507224	0.999988	ENSMUSG00000022443.17_Myh9	0
EZH2_Striata_PeakRegion_1041_chr2_48812600_48817399	0.652027	2.33393	3.99862	0.0615489	0.999988	ENSMUSG00000052155.5_Acvr2a	0
EZH2_Striata_PeakRegion_10420_chr15_77819200_77822599	-0.112114	1.72508	0.0934793	0.763461	0.999988	ENSMUSG00000022443.17_Myh9	0
EZH2_Striata_PeakRegion_10421_chr15_77837000_77844399	-0.00257022	4.14663	6.02083e-05	0.993898	0.999988	ENSMUSG00000022443.17_Myh9,ENSMUSG00000084497.1_Gm22107	0,0
EZH2_Striata_PeakRegion_10422_chr15_77926200_77932599	-0.190896	3.42641	0.376802	0.547335	0.999988	ENSMUSG00000005354.16_Txn2	0
EZH2_Striata_PeakRegion_10423_chr15_77933600_77934999	-0.0662277	1.41813	0.0287075	0.867428	0.999988	ENSMUSG00000005354.16_Txn2	-4595
EZH2_Striata_PeakRegion_10424_chr15_77954200_77954799	0.112392	-1.03059	0.0556766	0.816245	0.999988	ENSMUSG00000016552.13_Foxred2	0
EZH2_Striata_PeakRegion_10425_chr15_77954800_77959999	0.188843	3.05971	0.338808	0.568052	0.999988	ENSMUSG00000016552.13_Foxred2,ENSMUSG00000016554.9_Eif3d	0,0
EZH2_Striata_PeakRegion_10426_chr15_77967600_77973599	-0.0183092	3.42199	0.002943	0.95736	0.999988	ENSMUSG00000016554.9_Eif3d	0
EZH2_Striata_PeakRegion_10427_chr15_78400800_78412799	0.142335	4.25756	0.193879	0.665179	0.999988	ENSMUSG00000044986.10_Tst,ENSMUSG00000071711.12_Mpst	0,0
EZH2_Striata_PeakRegion_10428_chr15_78420400_78449799	0.0629451	5.74212	0.041749	0.840492	0.999988	ENSMUSG00000115854.1_Gm36644,ENSMUSG00000033287.16_Kctd17,ENSMUSG00000016942.6_Tmprss6	0,0,0
EZH2_Striata_PeakRegion_10429_chr15_78527400_78533799	-0.17216	3.34511	0.292232	0.595709	0.999988	ENSMUSG00000022440.9_C1qtnf6,ENSMUSG00000116307.1_Gm49490	0,0
EZH2_Striata_PeakRegion_1042_chr2_48948600_48950999	-0.104132	3.18053	0.0808077	0.779592	0.999988	ENSMUSG00000026761.12_Orc4,ENSMUSG00000036792.12_Mbd5	0,0
EZH2_Striata_PeakRegion_10430_chr15_78579400_78585199	-0.0625877	2.62892	0.0370026	0.849707	0.999988	ENSMUSG00000116097.1_Gm36738	0
EZH2_Striata_PeakRegion_10431_chr15_78591000_78592999	0.0532282	1.31064	0.0169523	0.897914	0.999988	ENSMUSG00000018008.8_Cyth4	-4048
EZH2_Striata_PeakRegion_10432_chr15_78594000_78600599	-0.160243	2.70162	0.240176	0.630257	0.999988	ENSMUSG00000018008.8_Cyth4	0
EZH2_Striata_PeakRegion_10433_chr15_78602800_78603599	-1.03382	-0.631719	5.0186	0.0385264	0.999988	ENSMUSG00000018008.8_Cyth4	0
EZH2_Striata_PeakRegion_10434_chr15_78631200_78637399	-0.188058	2.92287	0.338834	0.568038	0.999988	ENSMUSG00000018008.8_Cyth4	9182
EZH2_Striata_PeakRegion_10435_chr15_78666800_78668199	-0.777368	0.486362	2.90119	0.106472	0.999988	ENSMUSG00000043460.7_Elfn2	0
EZH2_Striata_PeakRegion_10436_chr15_78669000_78689199	-0.0389365	4.87164	0.0135685	0.908615	0.999988	ENSMUSG00000043460.7_Elfn2,ENSMUSG00000116260.1_1700041B01Rik	0,0
EZH2_Striata_PeakRegion_10437_chr15_78689600_78693199	-0.190579	2.21197	0.283684	0.601095	0.999988	ENSMUSG00000043460.7_Elfn2	0
EZH2_Striata_PeakRegion_10438_chr15_78709800_78721199	-0.0174019	4.4033	0.00243895	0.96118	0.999988	ENSMUSG00000043460.7_Elfn2	0
EZH2_Striata_PeakRegion_10439_chr15_78770200_78773999	-0.176003	2.33816	0.220356	0.644651	0.999988	ENSMUSG00000018169.12_Mfng	0
EZH2_Striata_PeakRegion_1043_chr2_49450800_49452999	0.16317	2.6043	0.176341	0.679724	0.999988	ENSMUSG00000069495.12_Epc2	0
EZH2_Striata_PeakRegion_10440_chr15_78786600_78788399	-0.652165	1.09828	2.81838	0.111222	0.999988	ENSMUSG00000033170.14_Card10	0
EZH2_Striata_PeakRegion_10441_chr15_78801800_78806199	0.258568	2.38585	0.361195	0.555663	0.999988	ENSMUSG00000033170.14_Card10	0
EZH2_Striata_PeakRegion_10442_chr15_78840400_78864599	-0.0744969	4.96821	0.0484901	0.828298	0.999988	ENSMUSG00000049521.2_Cdc42ep1,ENSMUSG00000043501.5_Lgals2,ENSMUSG00000097085.2_Gm26634	0,0,0
EZH2_Striata_PeakRegion_10443_chr15_78873000_78879199	0.0204632	3.44075	0.00397519	0.950453	0.999988	ENSMUSG00000033128.9_Gga1	0
EZH2_Striata_PeakRegion_10444_chr15_78893400_78906599	-0.0765492	4.01026	0.056137	0.815502	0.999988	ENSMUSG00000033128.9_Gga1,ENSMUSG00000116069.1_Gm49510,ENSMUSG00000022436.16_Sh3bp1	0,0,0
EZH2_Striata_PeakRegion_10445_chr15_78911200_78918399	0.0434802	3.62303	0.0202103	0.888599	0.999988	ENSMUSG00000116069.1_Gm49510,ENSMUSG00000022436.16_Sh3bp1,ENSMUSG00000084864.1_1700027A07Rik,ENSMUSG00000116165.1_Pdxp	0,0,0,0
EZH2_Striata_PeakRegion_10446_chr15_78925200_78928599	-0.286108	2.28886	0.594258	0.451214	0.999988	ENSMUSG00000068220.6_Lgals1	0
EZH2_Striata_PeakRegion_10447_chr15_78933000_78944399	-0.108546	3.80967	0.129535	0.723286	0.999988	ENSMUSG00000033099.10_Nol12	0
EZH2_Striata_PeakRegion_10448_chr15_78981400_78984799	0.204956	2.14559	0.283521	0.601199	0.999988	ENSMUSG00000033088.19_Triobp	0
EZH2_Striata_PeakRegion_10449_chr15_79025200_79025999	-0.432961	0.172609	0.864891	0.365214	0.999988	ENSMUSG00000115867.1_Gm17753	0
EZH2_Striata_PeakRegion_1044_chr2_49618200_49622199	0.0728031	3.05108	0.0588271	0.811221	0.999988	ENSMUSG00000026764.15_Kif5c	0
EZH2_Striata_PeakRegion_10450_chr15_79026600_79032399	0.295766	3.39112	0.665218	0.425849	0.999988	ENSMUSG00000116262.1_Gm49544,ENSMUSG00000096210.2_H1f0,ENSMUSG00000006378.15_Gcat,ENSMUSG00000116378.1_Gcat	0,0,0,0
EZH2_Striata_PeakRegion_10451_chr15_79036400_79044199	0.0382586	3.45985	0.0131944	0.909878	0.999988	ENSMUSG00000006378.15_Gcat,ENSMUSG00000116378.1_Gcat,ENSMUSG00000114755.1_Galr3	0,0,0
EZH2_Striata_PeakRegion_10452_chr15_79061600_79063999	0.0949049	2.42056	0.0767442	0.785053	0.999988	ENSMUSG00000033055.12_Ankrd54	0
EZH2_Striata_PeakRegion_10453_chr15_79074200_79076599	-0.200215	2.00892	0.284551	0.600544	0.999988	ENSMUSG00000033047.5_Eif3l	0
EZH2_Striata_PeakRegion_10454_chr15_79096600_79105199	0.103532	3.29117	0.130436	0.722368	0.999988	ENSMUSG00000092974.2_Gm25072	-1544
EZH2_Striata_PeakRegion_10455_chr15_79108000_79111599	0.56739	2.27591	2.25273	0.151471	0.999988	ENSMUSG00000033039.10_Micall1	0
EZH2_Striata_PeakRegion_10456_chr15_79139600_79142399	-0.154104	2.56026	0.246513	0.625812	0.999988	ENSMUSG00000033029.12_1700088E04Rik,ENSMUSG00000033020.7_Polr2f	0,0
EZH2_Striata_PeakRegion_10457_chr15_79149600_79167399	-0.0684883	4.89825	0.0398565	0.844097	0.999988	ENSMUSG00000033020.7_Polr2f,ENSMUSG00000033006.10_Sox10,ENSMUSG00000075555.12_Gm10863	0,0,0
EZH2_Striata_PeakRegion_10459_chr15_79218800_79231199	0.108195	4.05712	0.13633	0.716453	0.999988	ENSMUSG00000075555.12_Gm10863,ENSMUSG00000068206.13_Pick1,ENSMUSG00000116121.1_Gm49486	0,0,0
EZH2_Striata_PeakRegion_1045_chr2_49786800_49788399	0.338209	1.16693	0.468017	0.502994	0.999988	ENSMUSG00000026765.12_Lypd6b	0
EZH2_Striata_PeakRegion_10460_chr15_79242200_79246599	-0.176884	2.79299	0.340644	0.567016	0.999988	ENSMUSG00000068206.13_Pick1,ENSMUSG00000116121.1_Gm49486	0,0
EZH2_Striata_PeakRegion_10461_chr15_79248200_79255599	-0.141101	3.52237	0.16397	0.690508	0.999988	ENSMUSG00000068206.13_Pick1,ENSMUSG00000116121.1_Gm49486,ENSMUSG00000032988.4_Slc16a8,ENSMUSG00000091135.1_Lgals1-ps2	0,0,0,0
EZH2_Striata_PeakRegion_10462_chr15_79258000_79264999	-0.0992694	2.88876	0.06415	0.803049	0.999988	ENSMUSG00000018126.15_Baiap2l2	0
EZH2_Striata_PeakRegion_10463_chr15_79326600_79329599	-0.0985141	2.75703	0.0940482	0.762765	0.999988	ENSMUSG00000042632.17_Pla2g6	0
EZH2_Striata_PeakRegion_10464_chr15_79346400_79349799	0.253089	2.25639	0.524624	0.478591	0.999988	ENSMUSG00000042622.14_Maff	0
EZH2_Striata_PeakRegion_10465_chr15_79360000_79366799	-0.473604	2.85836	1.94669	0.180659	0.999988	ENSMUSG00000009035.15_Tmem184b	0
EZH2_Striata_PeakRegion_10466_chr15_79391600_79404999	0.032865	4.22895	0.0106392	0.919037	0.999988	ENSMUSG00000009035.15_Tmem184b	0
EZH2_Striata_PeakRegion_10467_chr15_79434600_79444999	-0.0116563	3.69256	0.00127026	0.971978	0.999988	ENSMUSG00000022433.19_Csnk1e	0
EZH2_Striata_PeakRegion_10468_chr15_79470600_79473799	-0.179602	1.61169	0.289185	0.597617	0.999988	ENSMUSG00000106626.1_Gm44302	0
EZH2_Striata_PeakRegion_10469_chr15_79474000_79496999	0.0647729	4.92313	0.0436718	0.836915	0.999988	ENSMUSG00000116081.1_Gm49593,ENSMUSG00000044216.7_Kcnj4	0,0
EZH2_Striata_PeakRegion_1046_chr2_50295800_50296999	0.15412	2.14597	0.173969	0.681756	0.999988	ENSMUSG00000026766.16_Mmadhc,ENSMUSG00000085862.2_Gm13483	0,0
EZH2_Striata_PeakRegion_10470_chr15_79497400_79513199	0.131767	4.90069	0.165792	0.68889	0.999988	ENSMUSG00000044216.7_Kcnj4,ENSMUSG00000116243.1_Gm49552	0,0
EZH2_Striata_PeakRegion_10471_chr15_79655200_79660599	0.170301	3.53054	0.312104	0.583576	0.999988	ENSMUSG00000042564.13_Fam227a,ENSMUSG00000022428.8_Cby1	0,0
EZH2_Striata_PeakRegion_10472_chr15_79668600_79672199	0.310943	2.4761	0.702296	0.413481	0.999988	ENSMUSG00000022427.4_Tomm22	0
EZH2_Striata_PeakRegion_10473_chr15_79680000_79692599	0.270647	4.13455	0.811711	0.380029	0.999988	ENSMUSG00000022426.6_Josd1,ENSMUSG00000116239.1_Gm49520,ENSMUSG00000097128.1_Gm26884,ENSMUSG00000042535.9_Gtpbp1,ENSMUSG00000064409.1_n-R5s40	0,0,0,0,0
EZH2_Striata_PeakRegion_10474_chr15_79719200_79744599	0.0834978	5.69359	0.0740197	0.788803	0.999988	ENSMUSG00000042535.9_Gtpbp1,ENSMUSG00000042524.14_Sun2,ENSMUSG00000089796.1_Gm16575,ENSMUSG00000087543.1_Gm16576	0,0,0,0
EZH2_Striata_PeakRegion_10475_chr15_79746800_79775799	0.179586	5.27699	0.352966	0.560155	0.999988	ENSMUSG00000087543.1_Gm16576,ENSMUSG00000022420.16_Dnal4	0,0
EZH2_Striata_PeakRegion_10476_chr15_79820600_79837399	-4.75767e-06	4.92509	2.37131e-10	0.999988	0.999988	ENSMUSG00000089837.9_Npcd,ENSMUSG00000089715.12_Cbx6	0,0
EZH2_Striata_PeakRegion_10477_chr15_79880400_79884999	0.097523	3.07366	0.115298	0.738292	0.999988	ENSMUSG00000116283.1_Gm49412	3178
EZH2_Striata_PeakRegion_10478_chr15_79924600_79925799	0.0850103	0.0698746	0.0435483	0.837142	0.999988	ENSMUSG00000053411.16_Cbx7	0
EZH2_Striata_PeakRegion_10479_chr15_79926400_79933599	-0.0239717	3.56678	0.00552003	0.941629	0.999988	ENSMUSG00000053411.16_Cbx7	0
EZH2_Striata_PeakRegion_1047_chr2_51144800_51149399	0.103894	3.61681	0.110751	0.743303	0.999988	ENSMUSG00000017144.8_Rnd3	0
EZH2_Striata_PeakRegion_10480_chr15_79944400_79946999	-0.139283	1.85083	0.177733	0.678539	0.999988	ENSMUSG00000053411.16_Cbx7	0
EZH2_Striata_PeakRegion_10481_chr15_79948200_79952999	-0.218394	2.65363	0.43308	0.519173	0.999988	ENSMUSG00000053411.16_Cbx7	0
EZH2_Striata_PeakRegion_10482_chr15_80008800_80020799	0.100381	4.49866	0.0847062	0.774491	0.999988	ENSMUSG00000000489.7_Pdgfb,ENSMUSG00000116125.1_Gm41361	0,0
EZH2_Striata_PeakRegion_10483_chr15_80089200_80096999	0.124814	3.5095	0.137128	0.715663	0.999988	ENSMUSG00000060036.14_Rpl3,ENSMUSG00000022415.12_Syngr1	0,0
EZH2_Striata_PeakRegion_10484_chr15_80131200_80136199	0.274058	3.31574	0.687435	0.41837	0.999988	ENSMUSG00000022414.8_Tab1	0
EZH2_Striata_PeakRegion_10485_chr15_80169600_80176599	-0.109125	3.18192	0.116175	0.737339	0.999988	ENSMUSG00000042428.6_Mgat3	0
EZH2_Striata_PeakRegion_10486_chr15_80230400_80235799	-0.0381526	3.02364	0.0140405	0.907047	0.999988	ENSMUSG00000022412.14_Mief1	0
EZH2_Striata_PeakRegion_10487_chr15_80284800_80292999	-0.0500486	3.61086	0.0205228	0.887748	0.999988	ENSMUSG00000022416.15_Cacna1i	0
EZH2_Striata_PeakRegion_10488_chr15_80328000_80330199	0.18681	1.27747	0.263691	0.614114	0.999988	ENSMUSG00000022416.15_Cacna1i	0
EZH2_Striata_PeakRegion_10489_chr15_80361400_80367999	-0.136889	2.89262	0.21564	0.648193	0.999988	ENSMUSG00000022416.15_Cacna1i	0
EZH2_Striata_PeakRegion_1048_chr2_51933800_51935799	-0.0336139	1.63837	0.00776011	0.930819	0.999988	ENSMUSG00000036249.16_Rbm43	0
EZH2_Striata_PeakRegion_10490_chr15_80669800_80673199	0.181605	2.0952	0.272711	0.608164	0.999988	ENSMUSG00000022408.7_Fam83f	0
EZH2_Striata_PeakRegion_10491_chr15_80681800_80685999	0.242588	2.3004	0.578336	0.457241	0.999988	ENSMUSG00000022408.7_Fam83f	0
EZH2_Striata_PeakRegion_10492_chr15_80708600_80713199	0.149145	3.59489	0.244592	0.627152	0.999988	ENSMUSG00000047888.10_Tnrc6b,ENSMUSG00000116480.1_Gm49512	0,0
EZH2_Striata_PeakRegion_10493_chr15_80797600_80800999	0.177615	2.44409	0.325819	0.575497	0.999988	ENSMUSG00000047888.10_Tnrc6b	0
EZH2_Striata_PeakRegion_10494_chr15_80975800_80979799	0.120749	2.47374	0.148105	0.705059	0.999988	ENSMUSG00000042303.19_Sgsm3	0
EZH2_Striata_PeakRegion_10495_chr15_81007600_81029399	-0.10386	4.75058	0.110554	0.743523	0.999988	ENSMUSG00000042303.19_Sgsm3,ENSMUSG00000042292.16_Mrtfa	0,0
EZH2_Striata_PeakRegion_10496_chr15_81098800_81111799	0.486812	3.57732	2.70575	0.118096	0.999988	ENSMUSG00000042292.16_Mrtfa	0
EZH2_Striata_PeakRegion_10497_chr15_81188600_81193599	0.135764	3.13568	0.202702	0.658159	0.999988	ENSMUSG00000042292.16_Mrtfa,ENSMUSG00000047938.7_4930483J18Rik	0,0
EZH2_Striata_PeakRegion_10498_chr15_81233000_81242199	0.312648	3.82346	1.11917	0.304696	0.999988	ENSMUSG00000050164.11_Mchr1	0
EZH2_Striata_PeakRegion_10499_chr15_81263000_81265199	0.196558	2.42702	0.390267	0.54034	0.999988	ENSMUSG00000115970.1_8430426J06Rik	0
EZH2_Striata_PeakRegion_1049_chr2_52423600_52427199	0.314414	2.26929	0.798459	0.383859	0.999988	ENSMUSG00000036093.7_Arl5a,ENSMUSG00000085315.7_A430018G15Rik	0,0
EZH2_Striata_PeakRegion_104_chr1_39359600_39374599	0.104061	4.37796	0.130991	0.721805	0.999988	ENSMUSG00000026077.15_Npas2,ENSMUSG00000073702.11_Rpl31,ENSMUSG00000003134.10_Tbc1d8	0,0,0
EZH2_Striata_PeakRegion_10500_chr15_81397200_81402599	-0.000658636	3.73695	3.86299e-06	0.998454	0.999988	ENSMUSG00000022403.15_St13,ENSMUSG00000022401.12_Xpnpep3	0,0
EZH2_Striata_PeakRegion_10501_chr15_81464600_81467599	0.0422086	3.14228	0.017746	0.895567	0.999988	ENSMUSG00000022400.9_Rbx1	0
EZH2_Striata_PeakRegion_10502_chr15_81521400_81524199	-0.00952392	2.55196	0.000632926	0.980218	0.999988	ENSMUSG00000091198.2_Gm5218	-21856
EZH2_Striata_PeakRegion_10503_chr15_81583400_81588399	0.131188	3.4951	0.12137	0.731771	0.999988	ENSMUSG00000103520.1_1110025M09Rik,ENSMUSG00000055024.12_Ep300,ENSMUSG00000080527.1_Gm23880	0,0,0
EZH2_Striata_PeakRegion_10504_chr15_81691600_81697799	0.0060423	3.27388	0.000262913	0.987249	0.999988	ENSMUSG00000063765.12_Chadl	0
EZH2_Striata_PeakRegion_10505_chr15_81726000_81730999	0.198495	2.97199	0.433191	0.51912	0.999988	ENSMUSG00000022391.16_Rangap1	0
EZH2_Striata_PeakRegion_10506_chr15_81744600_81746999	0.193875	2.12997	0.180304	0.676364	0.999988	ENSMUSG00000022391.16_Rangap1,ENSMUSG00000022390.11_Zc3h7b	0,0
EZH2_Striata_PeakRegion_10507_chr15_81796200_81815599	-0.0136803	5.2823	0.00201668	0.964697	0.999988	ENSMUSG00000022390.11_Zc3h7b,ENSMUSG00000097613.1_Gm17597,ENSMUSG00000022389.15_Tef	0,0,0
EZH2_Striata_PeakRegion_10508_chr15_81820800_81840199	0.0428373	4.68098	0.0199877	0.88921	0.999988	ENSMUSG00000022389.15_Tef	0
EZH2_Striata_PeakRegion_10509_chr15_81844400_81853199	-0.10154	3.29493	0.101538	0.75382	0.999988	ENSMUSG00000048546.8_Tob2	0
EZH2_Striata_PeakRegion_1050_chr2_52674600_52677599	0.481648	2.03059	1.66287	0.214249	0.999988	ENSMUSG00000017412.15_Cacnb4	0
EZH2_Striata_PeakRegion_10510_chr15_81854200_81862799	-0.00360139	4.52925	0.000130676	0.991011	0.999988	ENSMUSG00000048546.8_Tob2,ENSMUSG00000116075.1_Gm49476	0,0
EZH2_Striata_PeakRegion_10511_chr15_81911000_81927599	0.0416974	4.52975	0.0202488	0.888494	0.999988	ENSMUSG00000022477.13_Aco2,ENSMUSG00000022476.8_Polr3h	0,0
EZH2_Striata_PeakRegion_10512_chr15_81936000_81940599	0.0996977	3.00299	0.0969222	0.759288	0.999988	ENSMUSG00000042109.8_Csdc2	0
EZH2_Striata_PeakRegion_10513_chr15_81944800_81946599	0.144594	0.755533	0.14877	0.704432	0.999988	ENSMUSG00000042109.8_Csdc2	0
EZH2_Striata_PeakRegion_10514_chr15_81947600_81962399	0.000348997	4.40385	1.27646e-06	0.999112	0.999988	ENSMUSG00000042109.8_Csdc2,ENSMUSG00000022474.15_Pmm1	0,0
EZH2_Striata_PeakRegion_10515_chr15_82043800_82048599	0.467533	2.70746	2.13376	0.162072	0.999988	ENSMUSG00000063480.8_Snu13	0
EZH2_Striata_PeakRegion_10516_chr15_82084000_82084799	-0.549154	-0.387466	1.59899	0.222874	0.999988	ENSMUSG00000068117.10_Mei1	0
EZH2_Striata_PeakRegion_10517_chr15_82084800_82089599	-0.0470974	2.48398	0.0231326	0.880879	0.999988	ENSMUSG00000068117.10_Mei1	0
EZH2_Striata_PeakRegion_10518_chr15_82125600_82128999	0.0466351	2.62529	0.0217315	0.884514	0.999988	ENSMUSG00000068117.10_Mei1,ENSMUSG00000068114.7_Ccdc134	0,0
EZH2_Striata_PeakRegion_10519_chr15_82143800_82149799	0.0624842	3.42254	0.0411878	0.841552	0.999988	ENSMUSG00000022463.8_Srebf2	0
EZH2_Striata_PeakRegion_1051_chr2_52741600_52743799	0.164251	2.53063	0.215835	0.648045	0.999988	ENSMUSG00000055371.17_Stam2	0
EZH2_Striata_PeakRegion_10520_chr15_82201600_82214399	0.0312475	4.1478	0.00653341	0.936508	0.999988	ENSMUSG00000022463.8_Srebf2,ENSMUSG00000096883.2_Shisa8	0,0
EZH2_Striata_PeakRegion_10521_chr15_82253800_82261399	0.136649	3.60416	0.211947	0.650999	0.999988	ENSMUSG00000068099.4_1500009C09Rik	0
EZH2_Striata_PeakRegion_10522_chr15_82263800_82277599	-0.155659	3.95623	0.280295	0.603259	0.999988	ENSMUSG00000022456.16_Sept3	0
EZH2_Striata_PeakRegion_10523_chr15_82897000_82902199	0.36815	2.48937	1.13972	0.300432	0.999988	ENSMUSG00000041852.15_Tcf20,ENSMUSG00000100199.1_Gm20324	0,0
EZH2_Striata_PeakRegion_10524_chr15_82909800_82913599	-0.111297	2.31096	0.0912503	0.766207	0.999988	ENSMUSG00000041852.15_Tcf20	0
EZH2_Striata_PeakRegion_10525_chr15_82914400_82924199	-0.118664	3.55913	0.14258	0.710338	0.999988	ENSMUSG00000041852.15_Tcf20	0
EZH2_Striata_PeakRegion_10526_chr15_82935400_82946799	0.107657	3.99949	0.123771	0.729243	0.999988	ENSMUSG00000041852.15_Tcf20	0
EZH2_Striata_PeakRegion_10527_chr15_82951200_82968999	-0.0380438	4.71428	0.0122064	0.913303	0.999988	ENSMUSG00000041852.15_Tcf20,ENSMUSG00000092751.1_Mir3080	0,0
EZH2_Striata_PeakRegion_10528_chr15_83016600_83019599	-0.190543	1.69722	0.275547	0.60632	0.999988	ENSMUSG00000058099.16_Nfam1	0
EZH2_Striata_PeakRegion_10529_chr15_83021800_83024399	0.031628	1.51998	0.00797452	0.929873	0.999988	ENSMUSG00000058099.16_Nfam1	0
EZH2_Striata_PeakRegion_1052_chr2_52855800_52860799	0.167429	2.44397	0.209867	0.652593	0.999988	ENSMUSG00000036053.17_Fmnl2,ENSMUSG00000097857.1_Gm26603	0,0
EZH2_Striata_PeakRegion_10530_chr15_83030800_83038199	-0.0337087	3.34088	0.0111808	0.91701	0.999988	ENSMUSG00000058099.16_Nfam1	0
EZH2_Striata_PeakRegion_10531_chr15_83041000_83045399	0.0421607	2.60701	0.0156328	0.901945	0.999988	ENSMUSG00000058099.16_Nfam1	-7695
EZH2_Striata_PeakRegion_10532_chr15_83055000_83057799	0.128195	2.28902	0.139915	0.712926	0.999988	ENSMUSG00000058099.16_Nfam1	-21695
EZH2_Striata_PeakRegion_10533_chr15_83112800_83116599	0.101215	2.32429	0.083437	0.776137	0.999988	ENSMUSG00000058586.12_Serhl,ENSMUSG00000018040.9_Rrp7a	0,0
EZH2_Striata_PeakRegion_10534_chr15_83117400_83121199	-0.135349	2.11852	0.157956	0.695923	0.999988	ENSMUSG00000018040.9_Rrp7a	0
EZH2_Striata_PeakRegion_10535_chr15_83121800_83123199	0.0405152	2.51253	0.0141077	0.906826	0.999988	ENSMUSG00000018040.9_Rrp7a	0
EZH2_Striata_PeakRegion_10536_chr15_83167000_83174599	0.118341	3.67046	0.142792	0.710133	0.999988	ENSMUSG00000018042.18_Cyb5r3,ENSMUSG00000116508.1_Gm49463,ENSMUSG00000116338.1_7530414M10Rik	0,0,0
EZH2_Striata_PeakRegion_10537_chr15_83223400_83225199	0.0509283	1.06651	0.0180774	0.894602	0.999988	ENSMUSG00000047878.13_A4galt	1523
EZH2_Striata_PeakRegion_10538_chr15_83250200_83253199	0.452113	2.17156	1.43019	0.247924	0.999988	ENSMUSG00000047878.13_A4galt	0
EZH2_Striata_PeakRegion_10539_chr15_83349000_83350799	-0.282856	1.81334	0.55819	0.465059	0.999988	ENSMUSG00000054277.8_Arfgap3	0
EZH2_Striata_PeakRegion_1053_chr2_53190000_53193999	-0.0901944	3.6882	0.0543794	0.818357	0.999988	ENSMUSG00000061136.14_Prpf40a,ENSMUSG00000026960.6_Arl6ip6	0,0
EZH2_Striata_PeakRegion_10540_chr15_83509800_83511999	-0.211595	1.87106	0.31648	0.580973	0.999988	ENSMUSG00000022442.16_Ttll1	0
EZH2_Striata_PeakRegion_10541_chr15_83592800_83595999	0.0412405	3.09859	0.0149351	0.904147	0.999988	ENSMUSG00000016757.11_Ttll12	0
EZH2_Striata_PeakRegion_10542_chr15_84101800_84107599	0.149372	3.29882	0.18791	0.670037	0.999988	ENSMUSG00000018865.9_Sult4a1,ENSMUSG00000116072.1_Gm46526	0,0
EZH2_Striata_PeakRegion_10543_chr15_84167000_84169799	-0.182501	2.41647	0.253852	0.620753	0.999988	ENSMUSG00000041653.5_Pnpla3,ENSMUSG00000098882.1_Mir6392	0,0
EZH2_Striata_PeakRegion_10544_chr15_84191800_84195399	0.117128	2.69366	0.115801	0.737746	0.999988	ENSMUSG00000116227.1_Gm49513,ENSMUSG00000022437.7_Samm50	0,0
EZH2_Striata_PeakRegion_10545_chr15_84297600_84303399	-0.0652364	3.31039	0.0434562	0.837312	0.999988	ENSMUSG00000022438.6_Parvb	0
EZH2_Striata_PeakRegion_10546_chr15_84462800_84470799	-0.313031	2.86563	1.10999	0.306627	0.999988	ENSMUSG00000062760.10_Shisal1	-15704
EZH2_Striata_PeakRegion_10547_chr15_84555800_84558399	0.304465	2.60365	0.67627	0.422103	0.999988	ENSMUSG00000055745.4_Rtl6	0
EZH2_Striata_PeakRegion_10548_chr15_84718600_84722799	-0.352957	2.00513	0.836021	0.373149	0.999988	ENSMUSG00000116396.1_Gm20556,ENSMUSG00000078954.9_Arhgap8	0,0
EZH2_Striata_PeakRegion_10549_chr15_84851000_84859999	-0.0111334	3.78438	0.000922253	0.976122	0.999988	ENSMUSG00000016624.15_Phf21b	0
EZH2_Striata_PeakRegion_1054_chr2_54435200_54438799	0.0392374	2.47231	0.0113294	0.916462	0.999988	ENSMUSG00000060988.12_Galnt13	0
EZH2_Striata_PeakRegion_10550_chr15_84921600_84925599	0.0605129	3.16679	0.0365509	0.850616	0.999988	ENSMUSG00000016619.10_Nup50	0
EZH2_Striata_PeakRegion_10551_chr15_84938200_84963199	0.0190202	5.14529	0.00390457	0.950894	0.999988	ENSMUSG00000016619.10_Nup50,ENSMUSG00000036046.14_5031439G07Rik,ENSMUSG00000080441.1_Mir1249	0,0,0
EZH2_Striata_PeakRegion_10552_chr15_84971800_84980799	0.336369	3.88924	1.30882	0.268246	0.999988	ENSMUSG00000036046.14_5031439G07Rik	0
EZH2_Striata_PeakRegion_10553_chr15_84981600_84990199	0.100147	3.73808	0.0987473	0.757109	0.999988	ENSMUSG00000036046.14_5031439G07Rik	0
EZH2_Striata_PeakRegion_10554_chr15_84993000_84999199	0.239428	2.6184	0.602337	0.448205	0.999988	ENSMUSG00000036046.14_5031439G07Rik	-4450
EZH2_Striata_PeakRegion_10555_chr15_85130400_85132399	-0.00731906	1.36451	0.000322085	0.985887	0.999988	ENSMUSG00000022432.7_Smc1b,ENSMUSG00000022431.3_Ribc2	0,0
EZH2_Striata_PeakRegion_10556_chr15_85335000_85337999	0.000299382	2.73552	6.40084e-07	0.999371	0.999988	ENSMUSG00000016541.10_Atxn10	0
EZH2_Striata_PeakRegion_10557_chr15_85574400_85583599	0.105737	4.02236	0.0617895	0.806627	0.999988	ENSMUSG00000022382.15_Wnt7b,ENSMUSG00000097209.2_AU022754	0,0
EZH2_Striata_PeakRegion_10558_chr15_85608400_85615799	-0.0937367	3.62244	0.0893493	0.768579	0.999988	ENSMUSG00000097209.2_AU022754	14693
EZH2_Striata_PeakRegion_10559_chr15_85624400_85627199	0.268457	2.21248	0.488732	0.493818	0.999988	ENSMUSG00000116004.1_Gm49539	-18884
EZH2_Striata_PeakRegion_1055_chr2_55435600_55438399	0.257317	1.98531	0.593355	0.451552	0.999988	ENSMUSG00000097837.1_Gm26794,ENSMUSG00000026824.11_Kcnj3	0,0
EZH2_Striata_PeakRegion_10560_chr15_85633800_85637199	0.306137	3.04303	0.913676	0.352353	0.999988	ENSMUSG00000116004.1_Gm49539	-8884
EZH2_Striata_PeakRegion_10561_chr15_85650800_85658599	0.18778	3.63427	0.365008	0.553606	0.999988	ENSMUSG00000116004.1_Gm49539,ENSMUSG00000116305.1_Lncppara	0,0
EZH2_Striata_PeakRegion_10562_chr15_85666600_85670599	0.101586	3.21091	0.0955203	0.760977	0.999988	ENSMUSG00000116004.1_Gm49539,ENSMUSG00000116305.1_Lncppara	0,0
EZH2_Striata_PeakRegion_10563_chr15_85671400_85691799	0.212135	4.9599	0.443972	0.51403	0.999988	ENSMUSG00000116305.1_Lncppara	0
EZH2_Striata_PeakRegion_10564_chr15_85698400_85716999	-0.0246507	4.63762	0.00584029	0.939963	0.999988	ENSMUSG00000116305.1_Lncppara,ENSMUSG00000065608.1_Mirlet7c-2,ENSMUSG00000065564.1_Mirlet7b	0,0,0
EZH2_Striata_PeakRegion_10565_chr15_85734200_85737199	0.0925197	2.51517	0.0512726	0.823526	0.999988	ENSMUSG00000022383.13_Ppara	0
EZH2_Striata_PeakRegion_10566_chr15_85807400_85814199	0.119103	4.10511	0.162482	0.691836	0.999988	ENSMUSG00000064284.12_Cdpf1	0
EZH2_Striata_PeakRegion_10567_chr15_85831600_85833799	-0.398816	2.20539	1.42063	0.249449	0.999988	ENSMUSG00000035944.17_Ttc38	0
EZH2_Striata_PeakRegion_10568_chr15_85858000_85860199	-0.385487	2.2195	1.33926	0.262948	0.999988	ENSMUSG00000035944.17_Ttc38,ENSMUSG00000022385.11_Gtse1	0,0
EZH2_Striata_PeakRegion_10569_chr15_85878200_85880199	0.0159187	2.35636	0.00206929	0.96424	0.999988	ENSMUSG00000116435.1_Gm49548,ENSMUSG00000022386.12_Trmu	0,0
EZH2_Striata_PeakRegion_1056_chr2_57101600_57105199	-0.0210347	2.33852	0.00296174	0.957225	0.999988	ENSMUSG00000026826.13_Nr4a2	1631
EZH2_Striata_PeakRegion_10570_chr15_86029400_86035199	0.0829993	3.09725	0.0512786	0.823516	0.999988	ENSMUSG00000016028.10_Celsr1	0
EZH2_Striata_PeakRegion_10571_chr15_86058200_86061399	0.277594	2.23016	0.584024	0.455073	0.999988	ENSMUSG00000035900.18_Gramd4	0
EZH2_Striata_PeakRegion_10572_chr15_86066000_86067999	-0.303686	1.12206	0.621091	0.441344	0.999988	ENSMUSG00000035900.18_Gramd4	0
EZH2_Striata_PeakRegion_10573_chr15_86078200_86092799	-0.00873054	4.20809	0.000746617	0.978515	0.999988	ENSMUSG00000035900.18_Gramd4,ENSMUSG00000089680.1_Gm15722	0,0
EZH2_Striata_PeakRegion_10574_chr15_86181400_86190599	0.0385327	3.94216	0.0149053	0.904242	0.999988	ENSMUSG00000035891.16_Cerk,ENSMUSG00000086424.1_Gm15569	0,0
EZH2_Striata_PeakRegion_10575_chr15_86211600_86215799	0.119915	3.22785	0.140425	0.712429	0.999988	ENSMUSG00000088071.1_Gm22818,ENSMUSG00000051864.10_Tbc1d22a	0,0
EZH2_Striata_PeakRegion_10576_chr15_86275600_86281999	0.0869854	3.16445	0.0884558	0.769703	0.999988	ENSMUSG00000051864.10_Tbc1d22a	0
EZH2_Striata_PeakRegion_10577_chr15_87542800_87550399	0.222893	3.28491	0.517099	0.481716	0.999988	ENSMUSG00000054863.9_Fam19a5	0
EZH2_Striata_PeakRegion_10578_chr15_87622400_87624199	0.490423	1.52381	2.151	0.160481	0.999988	ENSMUSG00000054863.9_Fam19a5	0
EZH2_Striata_PeakRegion_10579_chr15_87625200_87627199	0.182949	2.34416	0.309352	0.585225	0.999988	ENSMUSG00000054863.9_Fam19a5	0
EZH2_Striata_PeakRegion_1057_chr2_57108800_57118399	0.144706	4.03931	0.139498	0.713334	0.999988	ENSMUSG00000026826.13_Nr4a2	0
EZH2_Striata_PeakRegion_10580_chr15_88750800_88752599	0.0727729	2.43587	0.0318826	0.860367	0.999988	ENSMUSG00000034333.15_Zbed4	0
EZH2_Striata_PeakRegion_10581_chr15_88815200_88821199	-0.0552448	3.66761	0.0318774	0.860378	0.999988	ENSMUSG00000035845.17_Alg12,ENSMUSG00000023272.4_Creld2	0,0
EZH2_Striata_PeakRegion_10582_chr15_88835800_88840799	-0.23165	3.03653	0.47114	0.501591	0.999988	ENSMUSG00000093831.1_Gm23144	395
EZH2_Striata_PeakRegion_10583_chr15_88848200_88868799	0.00896987	5.32385	0.000731474	0.978734	0.999988	ENSMUSG00000035828.11_Pim3	0
EZH2_Striata_PeakRegion_10584_chr15_88881000_88882399	-0.0529083	1.62027	0.0249547	0.876315	0.999988	ENSMUSG00000093394.1_AC117700.1	7381
EZH2_Striata_PeakRegion_10585_chr15_88890600_88891599	0.0563805	1.59527	0.0292971	0.866088	0.999988	ENSMUSG00000093394.1_AC117700.1,ENSMUSG00000022388.14_Ttll8	0,0
EZH2_Striata_PeakRegion_10586_chr15_89068800_89078199	-0.098849	3.75746	0.0905286	0.767105	0.999988	ENSMUSG00000058441.7_Panx2,ENSMUSG00000087331.8_1810021B22Rik,ENSMUSG00000015363.13_Trabd	0,0,0
EZH2_Striata_PeakRegion_10587_chr15_89083800_89090999	0.0198838	3.27359	0.00424195	0.94882	0.999988	ENSMUSG00000015363.13_Trabd,ENSMUSG00000035757.16_Selenoo	0,0
EZH2_Striata_PeakRegion_10588_chr15_89097400_89101999	0.00569351	2.5977	0.000298343	0.986417	0.999988	ENSMUSG00000035757.16_Selenoo,ENSMUSG00000051786.15_Tubgcp6	0,0
EZH2_Striata_PeakRegion_10589_chr15_89121600_89128999	0.0273546	3.84927	0.00795039	0.929978	0.999988	ENSMUSG00000051786.15_Tubgcp6,ENSMUSG00000062906.12_Hdac10	0,0
EZH2_Striata_PeakRegion_1058_chr2_57123400_57125599	0.166622	1.75702	0.108139	0.746233	0.999988	ENSMUSG00000026826.13_Nr4a2	0
EZH2_Striata_PeakRegion_10590_chr15_89138800_89142399	0.0315648	2.58644	0.00632423	0.937531	0.999988	ENSMUSG00000022610.10_Mapk12	0
EZH2_Striata_PeakRegion_10591_chr15_89144600_89150999	-0.0548596	3.08646	0.0243191	0.877887	0.999988	ENSMUSG00000053137.7_Mapk11	0
EZH2_Striata_PeakRegion_10592_chr15_89168800_89170599	-0.0281425	1.40792	0.00590516	0.939632	0.999988	ENSMUSG00000036606.17_Plxnb2	0
EZH2_Striata_PeakRegion_10593_chr15_89171600_89175999	0.0664572	2.68502	0.0326804	0.858651	0.999988	ENSMUSG00000036606.17_Plxnb2	0
EZH2_Striata_PeakRegion_10594_chr15_89178600_89181399	0.0256318	2.61182	0.00492758	0.944845	0.999988	ENSMUSG00000036606.17_Plxnb2	0
EZH2_Striata_PeakRegion_10595_chr15_89195000_89198199	0.156322	3.26986	0.194473	0.664699	0.999988	ENSMUSG00000015377.10_Dennd6b	0
EZH2_Striata_PeakRegion_10596_chr15_89210000_89212599	0.312518	2.1491	0.796661	0.384383	0.999988	ENSMUSG00000036561.8_Ppp6r2,ENSMUSG00000097578.1_Gm26798	0,0
EZH2_Striata_PeakRegion_10597_chr15_89308600_89316999	-0.0273032	3.74257	0.00701494	0.934216	0.999988	ENSMUSG00000036529.17_Sbf1	0
EZH2_Striata_PeakRegion_10598_chr15_89352800_89356799	-0.094071	2.84687	0.0685464	0.796567	0.999988	ENSMUSG00000022614.8_Lmf2,ENSMUSG00000008690.15_Ncaph2	0,0
EZH2_Striata_PeakRegion_10599_chr15_89427200_89430799	-0.133013	3.20686	0.151646	0.701735	0.999988	ENSMUSG00000116461.1_Gm44502,ENSMUSG00000022617.15_Chkb,ENSMUSG00000079242.2_C730034F03Rik	0,0,0
EZH2_Striata_PeakRegion_1059_chr2_57181200_57182799	0.11871	1.91414	0.11672	0.736748	0.999988	ENSMUSG00000084938.1_BB557941,ENSMUSG00000086396.1_4930555B11Rik	0,0
EZH2_Striata_PeakRegion_105_chr1_39439600_39452999	0.16673	4.10778	0.341175	0.566717	0.999988	ENSMUSG00000003134.10_Tbc1d8	0
EZH2_Striata_PeakRegion_10600_chr15_89452000_89459199	0.26536	3.22398	0.603323	0.44784	0.999988	ENSMUSG00000022619.5_Mapk8ip2	0
EZH2_Striata_PeakRegion_10601_chr15_89473200_89477599	-0.0469083	3.24287	0.0219284	0.883996	0.999988	ENSMUSG00000022620.14_Arsa,ENSMUSG00000084915.2_C230037L18Rik	0,0
EZH2_Striata_PeakRegion_10602_chr15_89495800_89502399	-0.134091	3.54855	0.149912	0.703357	0.999988	ENSMUSG00000022623.16_Shank3	0
EZH2_Striata_PeakRegion_10603_chr15_89527000_89539399	-0.019298	4.15417	0.00412685	0.949518	0.999988	ENSMUSG00000022623.16_Shank3	0
EZH2_Striata_PeakRegion_10604_chr15_89541400_89559599	0.038529	4.7407	0.0129608	0.910675	0.999988	ENSMUSG00000022623.16_Shank3	0
EZH2_Striata_PeakRegion_10605_chr15_89915200_89916199	0.96455	0.640854	4.15917	0.0570406	0.999988	ENSMUSG00000096784.1_Gm24643	-26149
EZH2_Striata_PeakRegion_10606_chr15_90677600_90681999	-0.0295833	2.84974	0.00746299	0.932153	0.999988	ENSMUSG00000052560.15_Cpne8	0
EZH2_Striata_PeakRegion_10607_chr15_91048200_91051799	0.525017	2.2628	2.53561	0.129472	0.999988	ENSMUSG00000022629.17_Kif21a	0
EZH2_Striata_PeakRegion_10608_chr15_91189200_91191799	0.47925	1.77181	2.15314	0.160284	0.999988	ENSMUSG00000055782.9_Abcd2	0
EZH2_Striata_PeakRegion_10609_chr15_91568800_91575399	0.237462	3.2385	0.601533	0.448503	0.999988	ENSMUSG00000036298.10_Slc2a13	0
EZH2_Striata_PeakRegion_1060_chr2_57237400_57239199	-0.131891	2.26151	0.119905	0.733328	0.999988	ENSMUSG00000054181.11_A930012O16Rik,ENSMUSG00000026827.12_Gpd2	0,0
EZH2_Striata_PeakRegion_10610_chr15_91672000_91675599	0.115394	2.34315	0.115221	0.738377	0.999988	ENSMUSG00000036273.15_Lrrk2	0
EZH2_Striata_PeakRegion_10611_chr15_92050600_92054799	0.11905	2.90673	0.125314	0.727633	0.999988	ENSMUSG00000055022.14_Cntn1	0
EZH2_Striata_PeakRegion_10612_chr15_93273200_93276999	0.123476	2.57811	0.150397	0.702903	0.999988	ENSMUSG00000036197.16_Gxylt1	0
EZH2_Striata_PeakRegion_10613_chr15_93397200_93398999	-0.146707	1.3927	0.146849	0.706249	0.999988	ENSMUSG00000022635.9_Zcrb1,ENSMUSG00000036167.16_Pphln1	0,0
EZH2_Striata_PeakRegion_10614_chr15_93516400_93523599	0.404338	3.08206	1.50516	0.236371	0.999988	ENSMUSG00000036158.12_Prickle1	0
EZH2_Striata_PeakRegion_10615_chr15_93592000_93596799	0.396447	2.81981	1.19978	0.288432	0.999988	ENSMUSG00000036158.12_Prickle1	0
EZH2_Striata_PeakRegion_10616_chr15_94402200_94404999	-0.160741	2.24211	0.185704	0.671857	0.999988	ENSMUSG00000022449.14_Adamts20	0
EZH2_Striata_PeakRegion_10617_chr15_94588600_94590999	0.433582	2.24166	1.45412	0.244158	0.999988	ENSMUSG00000022451.12_Twf1	0
EZH2_Striata_PeakRegion_10618_chr15_95526000_95528999	0.152866	2.37858	0.147528	0.705605	0.999988	ENSMUSG00000022454.17_Nell2	0
EZH2_Striata_PeakRegion_10619_chr15_95789200_95792399	0.217724	3.02527	0.450592	0.510948	0.999988	ENSMUSG00000097643.1_A130051J06Rik,ENSMUSG00000064210.7_Ano6	0,0
EZH2_Striata_PeakRegion_1061_chr2_58356000_58358999	0.302694	1.62274	0.754154	0.397093	0.999988	ENSMUSG00000026834.13_Acvr1c	0
EZH2_Striata_PeakRegion_10620_chr15_96281200_96286799	0.216501	3.30661	0.426957	0.522106	0.999988	ENSMUSG00000097536.2_2610037D02Rik	0
EZH2_Striata_PeakRegion_10621_chr15_96459800_96462999	-0.196989	2.47902	0.259249	0.617091	0.999988	ENSMUSG00000033228.8_Scaf11	0
EZH2_Striata_PeakRegion_10622_chr15_96639200_96643799	0.00626669	3.67828	0.000352273	0.985241	0.999988	ENSMUSG00000023169.15_Slc38a1	0
EZH2_Striata_PeakRegion_10623_chr15_96696200_96701999	0.155483	3.04617	0.195512	0.663865	0.999988	ENSMUSG00000022462.7_Slc38a2,ENSMUSG00000102385.1_Gm38144	0,0
EZH2_Striata_PeakRegion_10624_chr15_96708400_96711199	0.296318	2.96638	0.641083	0.434215	0.999988	ENSMUSG00000102385.1_Gm38144	7764
EZH2_Striata_PeakRegion_10625_chr15_97247800_97248399	1.02397	0.155604	4.46755	0.0494122	0.999988	ENSMUSG00000044250.8_Pced1b	0
EZH2_Striata_PeakRegion_10626_chr15_97758800_97769999	-0.0907456	4.31556	0.0784097	0.782796	0.999988	ENSMUSG00000022469.17_Rapgef3,ENSMUSG00000086601.1_Rapgef3os1,ENSMUSG00000087397.1_Rapgef3os2	0,0,0
EZH2_Striata_PeakRegion_10627_chr15_97780400_97803199	-0.100316	4.99577	0.0972297	0.758919	0.999988	ENSMUSG00000081534.3_Slc48a1,ENSMUSG00000022475.19_Hdac7	0,0
EZH2_Striata_PeakRegion_10628_chr15_97828800_97831599	0.068338	1.71654	0.0319325	0.860259	0.999988	ENSMUSG00000022475.19_Hdac7	0
EZH2_Striata_PeakRegion_10629_chr15_97963000_97967199	0.171618	2.83909	0.248226	0.624623	0.999988	ENSMUSG00000052369.8_Tmem106c	0
EZH2_Striata_PeakRegion_1062_chr2_58515800_58516599	-0.354934	-0.245638	0.577998	0.45737	0.999988	ENSMUSG00000026836.15_Acvr1	0
EZH2_Striata_PeakRegion_10630_chr15_97990800_97994199	0.240273	1.90742	0.463274	0.505137	0.999988	ENSMUSG00000022483.17_Col2a1	0
EZH2_Striata_PeakRegion_10631_chr15_97999600_98007399	0.143884	3.965	0.127604	0.725264	0.999988	ENSMUSG00000022483.17_Col2a1	0
EZH2_Striata_PeakRegion_10632_chr15_98092000_98095599	-0.31134	3.26504	0.80325	0.382467	0.999988	ENSMUSG00000033075.17_Senp1,ENSMUSG00000033065.14_Pfkm,ENSMUSG00000097150.1_Gm26513	0,0,0
EZH2_Striata_PeakRegion_10633_chr15_98107200_98110599	0.114928	2.73005	0.114627	0.739025	0.999988	ENSMUSG00000033065.14_Pfkm	0
EZH2_Striata_PeakRegion_10634_chr15_98130000_98135999	-0.217404	2.57541	0.53022	0.476289	0.999988	ENSMUSG00000033065.14_Pfkm,ENSMUSG00000048175.13_Asb8	0,0
EZH2_Striata_PeakRegion_10635_chr15_98144600_98146399	0.203867	2.14705	0.38644	0.54231	0.999988	ENSMUSG00000048175.13_Asb8	0
EZH2_Striata_PeakRegion_10636_chr15_98165800_98172399	0.0554182	3.44135	0.0251222	0.875905	0.999988	ENSMUSG00000029875.5_Ccdc184	0
EZH2_Striata_PeakRegion_10637_chr15_98180000_98183199	0.0271881	2.71272	0.00704971	0.934053	0.999988	ENSMUSG00000075427.15_Olfr288	2814
EZH2_Striata_PeakRegion_10638_chr15_98530000_98535599	0.175295	3.34198	0.293645	0.59483	0.999988	ENSMUSG00000022992.17_Kansl2	0
EZH2_Striata_PeakRegion_10639_chr15_98566800_98569199	0.0852187	3.24622	0.0681159	0.797192	0.999988	ENSMUSG00000011960.12_Ccnt1,ENSMUSG00000091050.1_9330020H09Rik	0,0
EZH2_Striata_PeakRegion_1063_chr2_58563400_58569999	0.321363	3.11023	1.2149	0.285515	0.999988	ENSMUSG00000026836.15_Acvr1,ENSMUSG00000026839.17_Upp2	0,0
EZH2_Striata_PeakRegion_10640_chr15_98630000_98637999	0.0878878	3.76585	0.06143	0.807178	0.999988	ENSMUSG00000003352.14_Cacnb3	0
EZH2_Striata_PeakRegion_10641_chr15_98662200_98665399	0.0778225	2.53912	0.0474152	0.83018	0.999988	ENSMUSG00000003360.15_Ddx23,ENSMUSG00000054855.13_Rnd1	0,0
EZH2_Striata_PeakRegion_10642_chr15_98698800_98700399	-0.476475	1.57374	1.80674	0.196322	0.999988	ENSMUSG00000116482.1_Gm34152	-2610
EZH2_Striata_PeakRegion_10643_chr15_98726200_98728999	-0.0296055	2.02645	0.00710053	0.933817	0.999988	ENSMUSG00000003355.7_Fkbp11	0
EZH2_Striata_PeakRegion_10644_chr15_98732000_98732999	-0.392548	0.232456	0.889747	0.358578	0.999988	ENSMUSG00000051853.10_Arf3	3635
EZH2_Striata_PeakRegion_10645_chr15_98757000_98765199	0.202593	4.11042	0.422406	0.524305	0.999988	ENSMUSG00000051853.10_Arf3	0
EZH2_Striata_PeakRegion_10646_chr15_98771200_98780399	-0.0590417	3.79652	0.023789	0.879214	0.999988	ENSMUSG00000022996.15_Wnt10b	0
EZH2_Striata_PeakRegion_10647_chr15_98787000_98816799	0.0720928	5.86829	0.0402569	0.843327	0.999988	ENSMUSG00000022997.9_Wnt1,ENSMUSG00000059213.7_Ddn,ENSMUSG00000097414.2_B130046B21Rik,ENSMUSG00000067713.7_Prkag1	0,0,0,0
EZH2_Striata_PeakRegion_10648_chr15_98829200_98837399	-0.0745201	3.41647	0.0537174	0.819445	0.999988	ENSMUSG00000067713.7_Prkag1,ENSMUSG00000048154.17_Kmt2d	0,0
EZH2_Striata_PeakRegion_10649_chr15_98853800_98872999	-0.0170011	4.8089	0.00252371	0.960511	0.999988	ENSMUSG00000048154.17_Kmt2d,ENSMUSG00000115980.1_Gm49437,ENSMUSG00000116506.1_5730414N17Rik	0,0,0
EZH2_Striata_PeakRegion_1064_chr2_59160000_59164799	0.461903	2.83789	2.01617	0.173462	0.999988	ENSMUSG00000036641.9_Ccdc148,ENSMUSG00000026991.20_Pkp4	0,0
EZH2_Striata_PeakRegion_10650_chr15_98891000_98899999	0.121064	3.93396	0.112354	0.741524	0.999988	ENSMUSG00000023755.10_Rhebl1,ENSMUSG00000023000.5_Dhh,ENSMUSG00000116033.1_Gm49442	0,0,0
EZH2_Striata_PeakRegion_10651_chr15_98916600_98918999	-0.205331	3.09436	0.415874	0.527492	0.999988	ENSMUSG00000022999.15_Lmbr1l	0
EZH2_Striata_PeakRegion_10652_chr15_98933200_98935999	-0.0372354	3.54674	0.0140053	0.907163	0.999988	ENSMUSG00000023004.8_Tuba1b,ENSMUSG00000116358.1_Gm49450,ENSMUSG00000116223.1_Gm41396	0,0,0
EZH2_Striata_PeakRegion_10653_chr15_98951200_98955599	0.00436522	3.84628	0.000216934	0.988418	0.999988	ENSMUSG00000116358.1_Gm49450,ENSMUSG00000072235.6_Tuba1a	0,0
EZH2_Striata_PeakRegion_10654_chr15_98967200_98974399	0.0265791	3.1295	0.0084462	0.927834	0.999988	ENSMUSG00000097587.2_4930578M01Rik	-8949
EZH2_Striata_PeakRegion_10655_chr15_98983600_98994599	0.239782	4.27655	0.678494	0.421355	0.999988	ENSMUSG00000097587.2_4930578M01Rik	0
EZH2_Striata_PeakRegion_10656_chr15_99029800_99031599	-0.221893	1.61826	0.237915	0.631861	0.999988	ENSMUSG00000043091.9_Tuba1c	0
EZH2_Striata_PeakRegion_10657_chr15_99052400_99059599	-0.047353	3.218	0.0197459	0.889878	0.999988	ENSMUSG00000023484.14_Prph	0
EZH2_Striata_PeakRegion_10658_chr15_99073800_99076799	0.0776476	2.46452	0.0504093	0.824992	0.999988	ENSMUSG00000116371.1_Gm34284,ENSMUSG00000032783.9_Troap	0,0
EZH2_Striata_PeakRegion_10659_chr15_99083400_99089399	0.270013	3.0032	0.435249	0.518142	0.999988	ENSMUSG00000032783.9_Troap,ENSMUSG00000001076.7_C1ql4	0,0
EZH2_Striata_PeakRegion_1065_chr2_59611600_59613999	0.0789487	2.13428	0.031771	0.860609	0.999988	ENSMUSG00000035168.16_Tanc1	0
EZH2_Striata_PeakRegion_10660_chr15_99092800_99100399	0.144167	3.66338	0.123199	0.729843	0.999988	ENSMUSG00000038009.7_Dnajc22	0
EZH2_Striata_PeakRegion_10661_chr15_99125800_99127399	-0.22673	1.652	0.330837	0.572597	0.999988	ENSMUSG00000051934.5_Spats2	0
EZH2_Striata_PeakRegion_10662_chr15_99219600_99230999	0.0600293	4.47121	0.0291213	0.866486	0.999988	ENSMUSG00000037579.7_Kcnh3	0
EZH2_Striata_PeakRegion_10663_chr15_99237800_99245599	-0.152274	3.07736	0.220179	0.644783	0.999988	ENSMUSG00000037579.7_Kcnh3,ENSMUSG00000037570.16_Mcrs1	0,0
EZH2_Striata_PeakRegion_10664_chr15_99246600_99254799	-0.0755608	3.95536	0.0588281	0.81122	0.999988	ENSMUSG00000037570.16_Mcrs1,ENSMUSG00000100599.2_1700120C14Rik,ENSMUSG00000116241.1_Gm49458	0,0,0
EZH2_Striata_PeakRegion_10665_chr15_99314000_99321399	-0.242854	3.10629	0.621156	0.441321	0.999988	ENSMUSG00000023007.15_Prpf40b,ENSMUSG00000023008.18_Fmnl3	0,0
EZH2_Striata_PeakRegion_10666_chr15_99405000_99407799	-0.0149658	1.53382	0.00190483	0.965689	0.999988	ENSMUSG00000023010.15_Tmbim6	0
EZH2_Striata_PeakRegion_10667_chr15_99408800_99412799	-0.124712	2.5261	0.132263	0.720518	0.999988	ENSMUSG00000023010.15_Tmbim6	0
EZH2_Striata_PeakRegion_10668_chr15_99452400_99459999	-0.0352971	3.62644	0.0118803	0.914464	0.999988	ENSMUSG00000023009.14_Nckap5l,ENSMUSG00000116249.1_Gm49484	0,0
EZH2_Striata_PeakRegion_10669_chr15_99469800_99471399	0.0842784	1.00843	0.0500042	0.825684	0.999988	ENSMUSG00000037525.5_Bcdin3d	0
EZH2_Striata_PeakRegion_1066_chr2_59882000_59884199	0.750759	2.0363	3.94617	0.0631104	0.999988	ENSMUSG00000026988.15_Wdsub1	0
EZH2_Striata_PeakRegion_10670_chr15_99473000_99475999	0.228059	2.40387	0.511854	0.483915	0.999988	ENSMUSG00000037525.5_Bcdin3d	0
EZH2_Striata_PeakRegion_10671_chr15_99496000_99506599	-0.159456	3.61591	0.277882	0.604811	0.999988	ENSMUSG00000023011.8_Faim2	0
EZH2_Striata_PeakRegion_10672_chr15_99515400_99520999	0.101397	2.32406	0.0913987	0.766023	0.999988	ENSMUSG00000023011.8_Faim2	0
EZH2_Striata_PeakRegion_10673_chr15_99525200_99531999	0.00902564	3.45124	0.000814693	0.977557	0.999988	ENSMUSG00000023011.8_Faim2	0
EZH2_Striata_PeakRegion_10674_chr15_99589000_99592799	-0.0982328	2.40702	0.044362	0.835651	0.999988	ENSMUSG00000044217.17_Aqp5	0
EZH2_Striata_PeakRegion_10675_chr15_99661800_99667599	0.188739	3.03162	0.332943	0.571389	0.999988	ENSMUSG00000023017.10_Asic1	-2769
EZH2_Striata_PeakRegion_10676_chr15_99668400_99677799	0.154175	3.78674	0.271318	0.609075	0.999988	ENSMUSG00000023017.10_Asic1	0
EZH2_Striata_PeakRegion_10677_chr15_99691600_99692999	-0.4041	1.29619	1.09194	0.310472	0.999988	ENSMUSG00000023017.10_Asic1	0
EZH2_Striata_PeakRegion_10678_chr15_99694200_99706199	0.054688	4.56814	0.0307548	0.862832	0.999988	ENSMUSG00000023017.10_Asic1,ENSMUSG00000023018.5_Smarcd1,ENSMUSG00000091604.2_Gm17349,ENSMUSG00000116250.1_Gm34939	0,0,0,0
EZH2_Striata_PeakRegion_10679_chr15_99771600_99773999	0.0815299	2.30119	0.0517244	0.822765	0.999988	ENSMUSG00000023021.15_Cers5,ENSMUSG00000090406.1_Gm17058	0,0
EZH2_Striata_PeakRegion_1067_chr2_60209000_60211999	0.178489	2.04268	0.209493	0.652881	0.999988	ENSMUSG00000026987.16_Baz2b,ENSMUSG00000026977.17_March7	0,0
EZH2_Striata_PeakRegion_10680_chr15_99972000_99974799	0.0619371	3.05275	0.0302699	0.863906	0.999988	ENSMUSG00000023025.16_Larp4,ENSMUSG00000100084.2_2310068J16Rik	0,0
EZH2_Striata_PeakRegion_10681_chr15_100037000_100040399	0.244028	2.68311	0.522576	0.479438	0.999988	ENSMUSG00000023026.16_Dip2b	0
EZH2_Striata_PeakRegion_10682_chr15_100142600_100148599	0.405292	2.81757	1.77351	0.200289	0.999988	ENSMUSG00000023026.16_Dip2b	0
EZH2_Striata_PeakRegion_10683_chr15_100223000_100230799	0.185095	3.4586	0.364464	0.553899	0.999988	ENSMUSG00000023027.13_Atf1	0
EZH2_Striata_PeakRegion_10684_chr15_100421600_100425799	0.0893761	2.52006	0.0619829	0.806331	0.999988	ENSMUSG00000023030.16_Slc11a2,ENSMUSG00000087444.1_Gm5475	0,0
EZH2_Striata_PeakRegion_10685_chr15_100468200_100471199	0.156714	2.62481	0.179197	0.677298	0.999988	ENSMUSG00000097827.1_5330439K02Rik,ENSMUSG00000037353.9_Letmd1	0,0
EZH2_Striata_PeakRegion_10686_chr15_100492000_100497399	0.253197	3.30196	0.557362	0.465385	0.999988	ENSMUSG00000044636.6_Csrnp2	0
EZH2_Striata_PeakRegion_10687_chr15_100549000_100553599	0.18434	3.01588	0.330716	0.572667	0.999988	ENSMUSG00000009733.9_Tfcp2	0
EZH2_Striata_PeakRegion_10688_chr15_100612200_100617999	0.333022	3.67221	1.06783	0.315715	0.999988	ENSMUSG00000116164.1_1110013H19Rik,ENSMUSG00000097093.2_C330013E15Rik,ENSMUSG00000000346.9_Dazap2	0,0,0
EZH2_Striata_PeakRegion_10689_chr15_100634600_100640599	-0.14941	2.80874	0.156597	0.697164	0.999988	ENSMUSG00000053559.13_Smagp	0
EZH2_Striata_PeakRegion_1068_chr2_60910600_60913599	0.383262	1.77495	1.13438	0.301533	0.999988	ENSMUSG00000026970.16_Rbms1	0
EZH2_Striata_PeakRegion_10690_chr15_100726000_100729999	0.186971	2.59761	0.285151	0.600163	0.999988	ENSMUSG00000037280.12_Galnt6	0
EZH2_Striata_PeakRegion_10691_chr15_100757000_100763399	0.110265	3.40007	0.135941	0.716839	0.999988	ENSMUSG00000023032.12_Slc4a8	0
EZH2_Striata_PeakRegion_10692_chr15_100822400_100826399	-0.104132	2.74976	0.105354	0.749402	0.999988	ENSMUSG00000023032.12_Slc4a8,ENSMUSG00000115912.1_Gm35569	0,0
EZH2_Striata_PeakRegion_10693_chr15_100869800_100874199	0.218087	2.77781	0.531573	0.475735	0.999988	ENSMUSG00000023033.14_Scn8a	0
EZH2_Striata_PeakRegion_10694_chr15_101015600_101017599	-0.0399069	1.87858	0.0124523	0.912437	0.999988	ENSMUSG00000023033.14_Scn8a	0
EZH2_Striata_PeakRegion_10695_chr15_101044000_101047599	0.0811997	2.2508	0.0417832	0.840427	0.999988	ENSMUSG00000023033.14_Scn8a,ENSMUSG00000113558.1_Gm47841	0,0
EZH2_Striata_PeakRegion_10696_chr15_101050800_101054799	0.744769	2.42437	3.16835	0.0927099	0.999988	ENSMUSG00000095440.2_Fignl2	0
EZH2_Striata_PeakRegion_10697_chr15_101075200_101081599	-0.0637762	3.1181	0.0248694	0.876525	0.999988	ENSMUSG00000095440.2_Fignl2	0
EZH2_Striata_PeakRegion_10698_chr15_101127600_101135999	-0.214158	3.48901	0.437761	0.516952	0.999988	ENSMUSG00000000530.16_Acvrl1,ENSMUSG00000087690.1_Gm16031	0,0
EZH2_Striata_PeakRegion_10699_chr15_101138800_101148599	-0.0277709	3.81643	0.00741704	0.932362	0.999988	ENSMUSG00000000530.16_Acvrl1	0
EZH2_Striata_PeakRegion_1069_chr2_60961200_60964199	0.0789639	2.35501	0.052379	0.821667	0.999988	ENSMUSG00000026970.16_Rbms1	0
EZH2_Striata_PeakRegion_106_chr1_39474600_39479599	0.0746215	2.72222	0.0514972	0.823147	0.999988	ENSMUSG00000003134.10_Tbc1d8	0
EZH2_Striata_PeakRegion_10700_chr15_101160000_101164599	-0.304229	2.0588	0.874212	0.362704	0.999988	ENSMUSG00000000532.11_Acvr1b	-9468
EZH2_Striata_PeakRegion_10701_chr15_101172000_101177599	0.192968	3.01642	0.392974	0.538954	0.999988	ENSMUSG00000000532.11_Acvr1b	0
EZH2_Striata_PeakRegion_10702_chr15_101219600_101242999	-0.0986828	5.39003	0.0875963	0.770791	0.999988	ENSMUSG00000097915.2_A330009N23Rik,ENSMUSG00000115944.1_AU021063,ENSMUSG00000000531.5_Grasp	0,0,0
EZH2_Striata_PeakRegion_10703_chr15_101243600_101249599	0.0915454	3.09895	0.0878003	0.770532	0.999988	ENSMUSG00000023034.7_Nr4a1	-4670
EZH2_Striata_PeakRegion_10704_chr15_101250000_101279999	-0.0507214	5.66121	0.0252393	0.875619	0.999988	ENSMUSG00000023034.7_Nr4a1	0
EZH2_Striata_PeakRegion_10705_chr15_101282000_101288599	0.23023	3.56432	0.616304	0.443079	0.999988	ENSMUSG00000037204.7_Atg101	0
EZH2_Striata_PeakRegion_10706_chr15_101371000_101376199	-0.00505148	2.71805	0.000245939	0.987668	0.999988	ENSMUSG00000116114.1_Gm35853	0
EZH2_Striata_PeakRegion_10707_chr15_102072400_102076599	0.36862	3.17098	1.29172	0.271283	0.999988	ENSMUSG00000058655.9_Eif4b	0
EZH2_Striata_PeakRegion_10708_chr15_102096600_102118399	-0.0400258	5.03766	0.0150116	0.903903	0.999988	ENSMUSG00000058655.9_Eif4b,ENSMUSG00000037003.16_Tns2,ENSMUSG00000036966.15_Spryd3	0,0,0
EZH2_Striata_PeakRegion_10709_chr15_102134600_102136799	0.173922	2.53182	0.168429	0.686567	0.999988	ENSMUSG00000036966.15_Spryd3	0
EZH2_Striata_PeakRegion_1070_chr2_61592600_61594599	0.248307	2.19175	0.39457	0.53814	0.999988	ENSMUSG00000064289.15_Tank	0
EZH2_Striata_PeakRegion_10710_chr15_102143400_102149199	-0.0395382	3.02195	0.015581	0.902107	0.999988	ENSMUSG00000023046.6_Igfbp6	0
EZH2_Striata_PeakRegion_10711_chr15_102202800_102206199	0.216717	2.87553	0.45762	0.507713	0.999988	ENSMUSG00000023044.2_Csad,ENSMUSG00000046897.17_Zfp740	0,0
EZH2_Striata_PeakRegion_10712_chr15_102238400_102250999	0.064758	4.24187	0.0368581	0.849997	0.999988	ENSMUSG00000001288.15_Rarg	0
EZH2_Striata_PeakRegion_10713_chr15_102255600_102259599	0.148421	2.49637	0.155548	0.698125	0.999988	ENSMUSG00000001288.15_Rarg	0
EZH2_Striata_PeakRegion_10714_chr15_102278600_102281799	0.0268219	2.78379	0.00547965	0.941843	0.999988	ENSMUSG00000045665.5_Mfsd5	0
EZH2_Striata_PeakRegion_10715_chr15_102350000_102350999	0.149681	1.78479	0.182411	0.674595	0.999988	ENSMUSG00000036678.8_Aaas,ENSMUSG00000116402.1_Gm36246	0,0
EZH2_Striata_PeakRegion_10716_chr15_102354800_102360799	-0.0766004	3.59023	0.0401367	0.843558	0.999988	ENSMUSG00000116402.1_Gm36246,ENSMUSG00000060284.7_Sp7	0,0
EZH2_Striata_PeakRegion_10717_chr15_102375800_102379199	0.0161044	2.28625	0.00225611	0.962662	0.999988	ENSMUSG00000088286.1_Gm23590	1818
EZH2_Striata_PeakRegion_10718_chr15_102398800_102402199	0.174339	2.13329	0.243849	0.627672	0.999988	ENSMUSG00000001280.13_Sp1	-3944
EZH2_Striata_PeakRegion_10719_chr15_102466200_102472599	0.188762	2.93254	0.368812	0.551568	0.999988	ENSMUSG00000097234.1_Gm26518,ENSMUSG00000056851.14_Pcbp2	0,0
EZH2_Striata_PeakRegion_1071_chr2_61654400_61657799	-0.0422413	2.57789	0.0133355	0.9094	0.999988	ENSMUSG00000064289.15_Tank	230
EZH2_Striata_PeakRegion_10720_chr15_102501000_102502999	-0.0655363	1.47511	0.0355168	0.852717	0.999988	ENSMUSG00000023050.9_Map3k12	0
EZH2_Striata_PeakRegion_10721_chr15_102508400_102514199	0.168324	3.0741	0.310179	0.584729	0.999988	ENSMUSG00000023050.9_Map3k12	0
EZH2_Striata_PeakRegion_10722_chr15_102691400_102697199	0.100065	3.04747	0.106898	0.74764	0.999988	ENSMUSG00000023055.10_Calcoco1	9578
EZH2_Striata_PeakRegion_10723_chr15_102719400_102723999	0.347303	2.75974	1.29609	0.270502	0.999988	ENSMUSG00000023055.10_Calcoco1	0
EZH2_Striata_PeakRegion_10725_chr15_102732200_102737999	0.0994197	2.87143	0.0830618	0.776626	0.999988	ENSMUSG00000023055.10_Calcoco1	-10023
EZH2_Striata_PeakRegion_10726_chr15_102739400_102749399	0.00429863	3.97213	0.000186517	0.98926	0.999988	ENSMUSG00000023055.10_Calcoco1	-17223
EZH2_Striata_PeakRegion_10727_chr15_102918600_102923399	-0.0935363	2.7864	0.0419565	0.840101	0.999988	ENSMUSG00000001655.6_Hoxc13	0
EZH2_Striata_PeakRegion_10728_chr15_102930400_102940399	0.145753	3.8181	0.139993	0.71285	0.999988	ENSMUSG00000050328.2_Hoxc12	0
EZH2_Striata_PeakRegion_10729_chr15_102941000_102941399	1.1308	-1.48711	2.33694	0.144477	0.999988	ENSMUSG00000050328.2_Hoxc12	2392
EZH2_Striata_PeakRegion_1072_chr2_61801600_61816399	0.25015	4.97873	0.427774	0.521713	0.999988	ENSMUSG00000035033.15_Tbr1	0
EZH2_Striata_PeakRegion_10730_chr15_102952200_102969999	0.166708	4.76855	0.168926	0.686132	0.999988	ENSMUSG00000001656.3_Hoxc11,ENSMUSG00000022484.7_Hoxc10,ENSMUSG00000022485.3_Hoxc5	0,0,0
EZH2_Striata_PeakRegion_10731_chr15_102970800_102984399	0.0510895	4.63305	0.0149024	0.904251	0.999988	ENSMUSG00000022484.7_Hoxc10,ENSMUSG00000022485.3_Hoxc5,ENSMUSG00000065488.2_Mir196a-2,ENSMUSG00000036139.6_Hoxc9	0,0,0,0
EZH2_Striata_PeakRegion_10732_chr15_102984800_103016799	0.10527	5.63185	0.0754571	0.786816	0.999988	ENSMUSG00000022485.3_Hoxc5,ENSMUSG00000036139.6_Hoxc9,ENSMUSG00000001657.7_Hoxc8,ENSMUSG00000001661.5_Hoxc6,ENSMUSG00000076010.1_Mir615	0,0,0,0,0
EZH2_Striata_PeakRegion_10733_chr15_103026000_103030599	0.338227	2.52162	0.740888	0.401189	0.999988	ENSMUSG00000075394.4_Hoxc4	0
EZH2_Striata_PeakRegion_10734_chr15_103032600_103036999	-0.0139674	2.35542	0.00112719	0.973603	0.999988	ENSMUSG00000075394.4_Hoxc4	0
EZH2_Striata_PeakRegion_10735_chr15_103057000_103063399	0.232944	3.28249	0.423549	0.523751	0.999988	ENSMUSG00000102297.1_5730585A16Rik	0
EZH2_Striata_PeakRegion_10736_chr15_103162600_103174799	0.0183252	4.18065	0.00327418	0.955028	0.999988	ENSMUSG00000036061.10_Smug1	0
EZH2_Striata_PeakRegion_10737_chr15_103271400_103274799	-0.132546	2.49158	0.181407	0.675437	0.999988	ENSMUSG00000060992.9_Copz1	0
EZH2_Striata_PeakRegion_10738_chr15_103295600_103309599	0.0960842	4.32313	0.0861295	0.77266	0.999988	ENSMUSG00000060992.9_Copz1,ENSMUSG00000116308.1_Gm49482,ENSMUSG00000063234.5_Gpr84	0,0,0
EZH2_Striata_PeakRegion_10739_chr15_103318800_103324799	-0.224122	2.61606	0.497728	0.489924	0.999988	ENSMUSG00000000552.10_Zfp385a	0
EZH2_Striata_PeakRegion_1073_chr2_62662600_62665599	-0.0583451	2.57232	0.0357791	0.852181	0.999988	ENSMUSG00000026893.4_Gca	0
EZH2_Striata_PeakRegion_10740_chr15_103331400_103345999	0.0470207	4.48331	0.0230734	0.88103	0.999988	ENSMUSG00000000552.10_Zfp385a,ENSMUSG00000000555.8_Itga5	0,0
EZH2_Striata_PeakRegion_10741_chr15_103362400_103369799	-0.14396	3.10532	0.197383	0.662368	0.999988	ENSMUSG00000000555.8_Itga5	0
EZH2_Striata_PeakRegion_10742_chr15_103481600_103486199	0.391171	2.36981	1.2228	0.284005	0.999988	ENSMUSG00000022488.9_Nckap1l	0
EZH2_Striata_PeakRegion_10743_chr15_103495000_103539799	0.194887	6.25758	0.454577	0.50911	0.999988	ENSMUSG00000022488.9_Nckap1l,ENSMUSG00000022489.6_Pde1b,ENSMUSG00000022490.7_Ppp1r1a	0,0,0
EZH2_Striata_PeakRegion_10744_chr15_103545000_103547199	-0.0808468	0.802247	0.0387409	0.846265	0.999988	ENSMUSG00000022490.7_Ppp1r1a	-6998
EZH2_Striata_PeakRegion_10745_chr16_3741800_3746199	-0.158221	3.09525	0.259996	0.616589	0.999988	ENSMUSG00000022529.11_Zfp263	0
EZH2_Striata_PeakRegion_10746_chr16_3846400_3848199	-0.179048	2.16094	0.273902	0.607388	0.999988	ENSMUSG00000054939.6_Zfp174	0
EZH2_Striata_PeakRegion_10747_chr16_3882800_3886199	0.400441	3.02579	1.51649	0.234686	0.999988	ENSMUSG00000039789.7_Zfp597,ENSMUSG00000097590.1_Gm26675,ENSMUSG00000005982.13_Naa60,ENSMUSG00000093575.1_Gm20695	0,0,0,0
EZH2_Striata_PeakRegion_10748_chr16_3905600_3910399	0.0457966	3.15568	0.0228447	0.881616	0.999988	ENSMUSG00000093575.1_Gm20695,ENSMUSG00000005983.15_1700037C18Rik,ENSMUSG00000014232.14_Cluap1,ENSMUSG00000103481.1_1700016D08Rik	0,0,0,0
EZH2_Striata_PeakRegion_10749_chr16_4003000_4005199	0.180694	2.51279	0.293441	0.594956	0.999988	ENSMUSG00000039738.16_Slx4	0
EZH2_Striata_PeakRegion_1074_chr2_63701800_63704399	-0.0160664	1.43238	0.00178829	0.966755	0.999988	ENSMUSG00000075324.13_Fign	267108
EZH2_Striata_PeakRegion_10750_chr16_4075800_4080199	0.246053	3.41721	0.657114	0.42863	0.999988	ENSMUSG00000005981.11_Trap1	0
EZH2_Striata_PeakRegion_10751_chr16_4214200_4214799	0.503182	1.22557	1.38143	0.255835	0.999988	ENSMUSG00000022521.10_Crebbp	-204
EZH2_Striata_PeakRegion_10752_chr16_4413600_4422599	0.264314	3.60724	0.68551	0.41901	0.999988	ENSMUSG00000005580.11_Adcy9	0
EZH2_Striata_PeakRegion_10753_chr16_4541400_4543199	-0.361262	2.17542	1.07064	0.315097	0.999988	ENSMUSG00000022519.14_Srl	0
EZH2_Striata_PeakRegion_10754_chr16_4553200_4553599	-0.0538529	-1.15072	0.011243	0.91678	0.999988	ENSMUSG00000005718.8_Tfap4	0
EZH2_Striata_PeakRegion_10755_chr16_4555800_4561199	-0.0554317	3.74712	0.0235954	0.879703	0.999988	ENSMUSG00000005718.8_Tfap4	0
EZH2_Striata_PeakRegion_10756_chr16_4623200_4625799	0.102752	2.52636	0.10069	0.754814	0.999988	ENSMUSG00000014303.13_Glis2,ENSMUSG00000014301.13_Pam16	0,0
EZH2_Striata_PeakRegion_10757_chr16_4626600_4629399	-0.305199	1.66183	0.686534	0.41867	0.999988	ENSMUSG00000039637.15_Coro7	0
EZH2_Striata_PeakRegion_10758_chr16_4630200_4632599	0.031293	1.26666	0.00773551	0.930929	0.999988	ENSMUSG00000039637.15_Coro7	0
EZH2_Striata_PeakRegion_10759_chr16_4636600_4637799	-0.660053	0.399901	3.08219	0.0969045	0.999988	ENSMUSG00000039637.15_Coro7	0
EZH2_Striata_PeakRegion_1075_chr2_65845200_65848999	0.381743	2.38883	1.32753	0.264972	0.999988	ENSMUSG00000044647.16_Csrnp3	0
EZH2_Striata_PeakRegion_10760_chr16_4638600_4644999	-0.339491	2.84035	1.09101	0.310674	0.999988	ENSMUSG00000039637.15_Coro7,ENSMUSG00000039646.5_Vasn,ENSMUSG00000004069.17_Dnaja3	0,0,0
EZH2_Striata_PeakRegion_10761_chr16_4647600_4649999	-0.26415	1.69218	0.556226	0.465833	0.999988	ENSMUSG00000039637.15_Coro7,ENSMUSG00000039646.5_Vasn,ENSMUSG00000004069.17_Dnaja3	0,0,0
EZH2_Striata_PeakRegion_10762_chr16_4678000_4679999	0.02452	2.50245	0.00447407	0.94744	0.999988	ENSMUSG00000039637.15_Coro7,ENSMUSG00000004069.17_Dnaja3	0,0
EZH2_Striata_PeakRegion_10763_chr16_4718400_4719599	0.122521	1.4429	0.104271	0.750647	0.999988	ENSMUSG00000063445.14_Nmral1	0
EZH2_Striata_PeakRegion_10764_chr16_4724600_4728399	0.0841976	3.03244	0.0745165	0.788114	0.999988	ENSMUSG00000004070.15_Hmox2	0
EZH2_Striata_PeakRegion_10765_chr16_4786400_4791199	-0.0185291	3.58013	0.0033678	0.95439	0.999988	ENSMUSG00000004071.13_Cdip1	0
EZH2_Striata_PeakRegion_10766_chr16_4873000_4888399	0.0261279	4.97556	0.00648755	0.936731	0.999988	ENSMUSG00000039568.6_Ubald1,ENSMUSG00000022517.17_Mgrn1	0,0
EZH2_Striata_PeakRegion_10767_chr16_4921600_4943399	-0.143951	5.08234	0.217961	0.646444	0.999988	ENSMUSG00000022517.17_Mgrn1,ENSMUSG00000097397.2_Gm16861,ENSMUSG00000022516.10_Nudt16l1,ENSMUSG00000022515.6_Anks3	0,0,0,0
EZH2_Striata_PeakRegion_10768_chr16_4962000_4967199	-0.0790535	4.05915	0.067555	0.798009	0.999988	ENSMUSG00000022515.6_Anks3,ENSMUSG00000022543.9_4930451G09Rik	0,0
EZH2_Striata_PeakRegion_10769_chr16_5007800_5015999	-0.0242867	4.36868	0.00631392	0.937582	0.999988	ENSMUSG00000096215.8_Smim22,ENSMUSG00000106967.1_Gm42477,ENSMUSG00000022540.16_Rogdi,ENSMUSG00000022536.14_Glyr1	0,0,0,0
EZH2_Striata_PeakRegion_1076_chr2_65930200_65932599	0.371162	2.06221	1.36158	0.259151	0.999988	ENSMUSG00000044647.16_Csrnp3	0
EZH2_Striata_PeakRegion_10770_chr16_5047800_5051599	-0.155455	3.251	0.180915	0.67585	0.999988	ENSMUSG00000022536.14_Glyr1,ENSMUSG00000039473.8_Ubn1	0,0
EZH2_Striata_PeakRegion_10771_chr16_5126800_5128599	-0.410857	0.475974	0.935831	0.346728	0.999988	ENSMUSG00000039457.4_Ppl	0
EZH2_Striata_PeakRegion_10772_chr16_5130800_5133199	-0.114678	2.18151	0.0789163	0.782115	0.999988	ENSMUSG00000039457.4_Ppl	0
EZH2_Striata_PeakRegion_10773_chr16_5145600_5150999	0.242554	3.16873	0.675257	0.422444	0.999988	ENSMUSG00000091712.2_Sec14l5	0
EZH2_Striata_PeakRegion_10774_chr16_5232800_5236999	0.00482637	3.01154	0.000263996	0.987223	0.999988	ENSMUSG00000039427.14_Alg1	0
EZH2_Striata_PeakRegion_10775_chr16_5253200_5257399	-0.012324	3.33743	0.00135681	0.97104	0.999988	ENSMUSG00000022544.14_Eef2kmt,ENSMUSG00000087168.1_Gm15983	0,0
EZH2_Striata_PeakRegion_10776_chr16_5351800_5354599	-0.201035	2.54833	0.418025	0.526439	0.999988	ENSMUSG00000116029.1_Gm41414	0
EZH2_Striata_PeakRegion_10777_chr16_5537200_5541199	0.0132196	1.73414	0.00148169	0.969737	0.999988	ENSMUSG00000116029.1_Gm41414	86537
EZH2_Striata_PeakRegion_10778_chr16_5883600_5889399	-0.0770423	3.20723	0.0465497	0.831712	0.999988	ENSMUSG00000008658.16_Rbfox1	0
EZH2_Striata_PeakRegion_10779_chr16_6348000_6351199	0.15081	2.50323	0.231638	0.636364	0.999988	ENSMUSG00000008658.16_Rbfox1	0
EZH2_Striata_PeakRegion_1077_chr2_66254600_66258999	0.202453	2.73562	0.422898	0.524067	0.999988	ENSMUSG00000034848.17_Ttc21b	0
EZH2_Striata_PeakRegion_10780_chr16_6476400_6483399	0.58743	3.338	3.36787	0.0837927	0.999988	ENSMUSG00000008658.16_Rbfox1	0
EZH2_Striata_PeakRegion_10781_chr16_7148000_7154199	0.412302	2.68376	1.64939	0.216033	0.999988	ENSMUSG00000008658.16_Rbfox1	0
EZH2_Striata_PeakRegion_10782_chr16_8511800_8519599	0.000126128	3.63933	1.58205e-07	0.999687	0.999988	ENSMUSG00000057880.12_Abat	0
EZH2_Striata_PeakRegion_10783_chr16_8523600_8526799	0.098764	2.25493	0.0896502	0.768202	0.999988	ENSMUSG00000057880.12_Abat	0
EZH2_Striata_PeakRegion_10784_chr16_8534000_8534799	-0.520517	-0.0981061	1.33471	0.263731	0.999988	ENSMUSG00000057880.12_Abat	0
EZH2_Striata_PeakRegion_10785_chr16_8539000_8544199	0.533729	2.66891	3.13588	0.0942646	0.999988	ENSMUSG00000057880.12_Abat	0
EZH2_Striata_PeakRegion_10786_chr16_8633800_8640599	0.103054	3.34365	0.119857	0.733379	0.999988	ENSMUSG00000043140.10_Tmem186,ENSMUSG00000022711.16_Pmm2	0,0
EZH2_Striata_PeakRegion_10787_chr16_8650800_8678999	-0.0160553	5.2633	0.00275678	0.95873	0.999988	ENSMUSG00000022711.16_Pmm2,ENSMUSG00000008393.9_Carhsp1	0,0
EZH2_Striata_PeakRegion_10788_chr16_8679800_8690999	-0.213839	3.45592	0.552725	0.467218	0.999988	ENSMUSG00000107252.1_Gm5767,ENSMUSG00000022710.17_Usp7	0,0
EZH2_Striata_PeakRegion_10789_chr16_8828800_8834599	0.35676	3.87101	1.07825	0.313435	0.999988	ENSMUSG00000022507.6_1810013L24Rik	0
EZH2_Striata_PeakRegion_1078_chr2_67564400_67567599	0.044104	2.81281	0.0177957	0.895421	0.999988	ENSMUSG00000034780.6_B3galt1	0
EZH2_Striata_PeakRegion_10790_chr16_9991400_9996399	0.115243	3.70894	0.106239	0.748391	0.999988	ENSMUSG00000059003.12_Grin2a	0
EZH2_Striata_PeakRegion_10791_chr16_10285600_10287199	0.108004	1.1462	0.0955845	0.760899	0.999988	ENSMUSG00000022505.9_Emp2	0
EZH2_Striata_PeakRegion_10792_chr16_10410600_10413599	-0.0038139	2.8585	0.000144468	0.990548	0.999988	ENSMUSG00000022503.10_Nubp1	0
EZH2_Striata_PeakRegion_10793_chr16_10445800_10448399	0.0771157	2.17916	0.0586872	0.811441	0.999988	ENSMUSG00000050908.12_Tvp23a	0
EZH2_Striata_PeakRegion_10794_chr16_10537800_10547799	0.183427	4.05337	0.328094	0.574179	0.999988	ENSMUSG00000038055.12_Dexi,ENSMUSG00000068663.14_Clec16a	0,0
EZH2_Striata_PeakRegion_10795_chr16_10784200_10788599	0.295809	3.25534	0.740058	0.401448	0.999988	ENSMUSG00000038037.5_Socs1,ENSMUSG00000043050.8_Tnp2	0,0
EZH2_Striata_PeakRegion_10796_chr16_10989200_10995199	-0.210094	2.81658	0.398105	0.536345	0.999988	ENSMUSG00000022500.15_Litaf,ENSMUSG00000088543.1_Gm24961	0,0
EZH2_Striata_PeakRegion_10797_chr16_11063400_11076399	0.179498	4.27837	0.320178	0.578792	0.999988	ENSMUSG00000022500.15_Litaf,ENSMUSG00000037972.7_Snn,ENSMUSG00000022498.16_Txndc11	0,0,0
EZH2_Striata_PeakRegion_10798_chr16_11083800_11091799	0.527428	3.05084	3.17166	0.0925527	0.999988	ENSMUSG00000022498.16_Txndc11	0
EZH2_Striata_PeakRegion_10799_chr16_11173200_11177999	0.216325	2.89523	0.449759	0.511335	0.999988	ENSMUSG00000037965.14_Zc3h7a	0
EZH2_Striata_PeakRegion_1079_chr2_68346600_68351599	-0.121997	2.82915	0.15475	0.698859	0.999988	ENSMUSG00000027030.15_Stk39	0
EZH2_Striata_PeakRegion_107_chr1_39519200_39520599	0.121475	1.20887	0.112163	0.741735	0.999988	ENSMUSG00000065629.2_Gm24826,ENSMUSG00000104827.1_Gm24826	0,0
EZH2_Striata_PeakRegion_10800_chr16_11251000_11255799	-0.139115	3.38967	0.154742	0.698867	0.999988	ENSMUSG00000062203.15_Gspt1,ENSMUSG00000088544.1_Mir1945	0,0
EZH2_Striata_PeakRegion_10801_chr16_11322200_11326199	0.398886	2.42959	1.6513	0.215779	0.999988	ENSMUSG00000071669.14_Snx29	0
EZH2_Striata_PeakRegion_10802_chr16_11777800_11779799	0.198328	2.15822	0.387775	0.541621	0.999988	ENSMUSG00000115936.1_4833415N18Rik	0
EZH2_Striata_PeakRegion_10803_chr16_11908000_11910999	-0.162343	3.3775	0.218784	0.645826	0.999988	ENSMUSG00000065979.12_Cpped1,ENSMUSG00000055015.5_Gm9961	0,0
EZH2_Striata_PeakRegion_10804_chr16_11981200_11989199	0.245268	3.76898	0.606425	0.446695	0.999988	ENSMUSG00000022494.15_Shisa9	0
EZH2_Striata_PeakRegion_10805_chr16_12112800_12113799	0.13163	0.193306	0.107495	0.746963	0.999988	ENSMUSG00000022494.15_Shisa9	0
EZH2_Striata_PeakRegion_10806_chr16_13107000_13110999	0.042645	3.20856	0.017091	0.8975	0.999988	ENSMUSG00000022545.13_Ercc4	0
EZH2_Striata_PeakRegion_10807_chr16_13190000_13199999	0.215866	3.75113	0.542356	0.471361	0.999988	ENSMUSG00000022545.13_Ercc4	39384
EZH2_Striata_PeakRegion_10808_chr16_13253600_13257999	0.105698	3.0765	0.112583	0.74127	0.999988	ENSMUSG00000009569.14_Mrtfb	0
EZH2_Striata_PeakRegion_10809_chr16_13356000_13363399	0.269813	3.48378	0.849586	0.369389	0.999988	ENSMUSG00000009569.14_Mrtfb,ENSMUSG00000087526.2_Gm15738	0,0
EZH2_Striata_PeakRegion_1080_chr2_68468800_68472999	-0.12109	2.18885	0.10211	0.753152	0.999988	ENSMUSG00000027030.15_Stk39	0
EZH2_Striata_PeakRegion_10810_chr16_13436200_13440999	0.244993	2.97803	0.673358	0.423085	0.999988	ENSMUSG00000087526.2_Gm15738	0
EZH2_Striata_PeakRegion_10811_chr16_13445400_13451399	0.165272	3.07294	0.245704	0.626376	0.999988	ENSMUSG00000087526.2_Gm15738,ENSMUSG00000076972.2_Mir193b	0,0
EZH2_Striata_PeakRegion_10812_chr16_13667000_13672999	0.210435	3.95749	0.476154	0.499354	0.999988	ENSMUSG00000022685.9_Parn,ENSMUSG00000022684.15_Bfar,ENSMUSG00000079737.4_3110001I22Rik	0,0,0
EZH2_Striata_PeakRegion_10813_chr16_13779800_13781999	0.26557	2.56372	0.600552	0.448867	0.999988	ENSMUSG00000022682.8_Rrn3	0
EZH2_Striata_PeakRegion_10814_chr16_13816400_13823799	0.241784	3.55322	0.582738	0.455561	0.999988	ENSMUSG00000022681.15_Ntan1,ENSMUSG00000099314.1_Gm27734	0,0
EZH2_Striata_PeakRegion_10815_chr16_13901400_13904199	0.240962	2.37776	0.570908	0.460098	0.999988	ENSMUSG00000022680.14_Pdxdc1,ENSMUSG00000022679.13_Mpv17l	0,0
EZH2_Striata_PeakRegion_10816_chr16_13940400_13941399	0.243301	2.31748	0.532232	0.475466	0.999988	ENSMUSG00000022679.13_Mpv17l	0
EZH2_Striata_PeakRegion_10817_chr16_13985800_13988799	0.281271	2.03588	0.712091	0.410307	0.999988	ENSMUSG00000065968.8_Ifitm7,ENSMUSG00000044117.12_2900011O08Rik	0,0
EZH2_Striata_PeakRegion_10818_chr16_14158400_14160599	0.0826255	2.35133	0.0572519	0.813715	0.999988	ENSMUSG00000060657.8_Marf1,ENSMUSG00000070074.1_Mir484	0,0
EZH2_Striata_PeakRegion_10819_chr16_14162800_14164599	-0.0291549	1.43167	0.00547643	0.94186	0.999988	ENSMUSG00000060657.8_Marf1,ENSMUSG00000022678.16_Nde1	0,0
EZH2_Striata_PeakRegion_1081_chr2_68859800_68864199	0.252886	3.2106	0.531984	0.475567	0.999988	ENSMUSG00000027035.10_Cers6	0
EZH2_Striata_PeakRegion_10820_chr16_14361000_14363599	0.141329	1.97688	0.161856	0.692398	0.999988	ENSMUSG00000023088.17_Abcc1	0
EZH2_Striata_PeakRegion_10821_chr16_15593800_15595199	0.149316	1.43183	0.144291	0.708691	0.999988	ENSMUSG00000022674.15_Ube2v2	0
EZH2_Striata_PeakRegion_10822_chr16_15860400_15865199	0.262548	2.96364	0.815139	0.379047	0.999988	ENSMUSG00000022671.13_Mzt2	0
EZH2_Striata_PeakRegion_10823_chr16_15886000_15888999	-0.0264582	2.60296	0.00462893	0.94654	0.999988	ENSMUSG00000071637.5_Cebpd	0
EZH2_Striata_PeakRegion_10824_chr16_16301400_16304599	0.335965	2.95485	1.03267	0.323582	0.999988	ENSMUSG00000022792.16_Yars2	0
EZH2_Striata_PeakRegion_10825_chr16_16357400_16359999	0.433126	2.28575	1.66022	0.214598	0.999988	ENSMUSG00000022789.15_Dnm1l,ENSMUSG00000115923.1_Gm49521	0,0
EZH2_Striata_PeakRegion_10826_chr16_16828800_16829599	0.112927	1.44552	0.111476	0.742497	0.999988	ENSMUSG00000022783.11_Spag6l	0
EZH2_Striata_PeakRegion_10827_chr16_16870000_16872399	-0.055072	2.77568	0.0345457	0.85472	0.999988	ENSMUSG00000059305.12_Vpreb1,ENSMUSG00000022779.16_Top3b	0,0
EZH2_Striata_PeakRegion_10828_chr16_16895200_16898399	0.0937658	2.53216	0.0965875	0.75969	0.999988	ENSMUSG00000026181.13_Ppm1f	0
EZH2_Striata_PeakRegion_10829_chr16_16917800_16934199	0.156145	4.3154	0.276237	0.605873	0.999988	ENSMUSG00000026181.13_Ppm1f,ENSMUSG00000116703.1_Gm46540	0,0
EZH2_Striata_PeakRegion_1082_chr2_69584200_69586599	0.129835	2.00567	0.0773245	0.784264	0.999988	ENSMUSG00000027070.14_Lrp2	0
EZH2_Striata_PeakRegion_10830_chr16_16959000_16961199	-0.350091	1.15714	0.899273	0.356081	0.999988	ENSMUSG00000116598.1_Gm6438	-7410
EZH2_Striata_PeakRegion_10831_chr16_16981000_16988399	0.168999	3.6297	0.291116	0.596407	0.999988	ENSMUSG00000063358.17_Mapk1	0
EZH2_Striata_PeakRegion_10832_chr16_17129600_17133199	0.00852703	2.83226	0.000558725	0.981413	0.999988	ENSMUSG00000022769.9_Sdf2l1	0
EZH2_Striata_PeakRegion_10833_chr16_17146800_17148599	-0.0321023	2.46484	0.00727401	0.933015	0.999988	ENSMUSG00000022768.17_Ccdc116,ENSMUSG00000041774.16_Ydjc	0,0
EZH2_Striata_PeakRegion_10834_chr16_17199800_17203599	0.86213	2.47055	6.55645	0.0201126	0.999988	ENSMUSG00000038965.17_Ube2l3	0
EZH2_Striata_PeakRegion_10835_chr16_17208200_17213799	-0.12094	3.6285	0.117431	0.73598	0.999988	ENSMUSG00000071636.8_Rimbp3	0
EZH2_Striata_PeakRegion_10836_chr16_17232000_17235999	0.0720508	2.66897	0.0397469	0.844309	0.999988	ENSMUSG00000050240.16_Hic2,ENSMUSG00000116743.1_Gm49573	0,0
EZH2_Striata_PeakRegion_10837_chr16_17275800_17285799	0.0788804	4.51334	0.0584661	0.81179	0.999988	ENSMUSG00000116743.1_Gm49573,ENSMUSG00000055692.21_Tmem191c,ENSMUSG00000041720.14_Pi4ka	0,0,0
EZH2_Striata_PeakRegion_10838_chr16_17403400_17407599	0.173631	3.21348	0.304502	0.588156	0.999988	ENSMUSG00000041720.14_Pi4ka,ENSMUSG00000022765.10_Snap29	0,0
EZH2_Striata_PeakRegion_10839_chr16_17450400_17453599	-0.191915	3.03626	0.3216	0.577958	0.999988	ENSMUSG00000006134.4_Crkl	0
EZH2_Striata_PeakRegion_1083_chr2_69646600_69648199	0.146923	2.19283	0.199418	0.66075	0.999988	ENSMUSG00000063145.10_Bbs5	0
EZH2_Striata_PeakRegion_10840_chr16_17506600_17513199	0.0688625	3.30545	0.052529	0.821416	0.999988	ENSMUSG00000022763.18_Aifm3,ENSMUSG00000022761.12_Lztr1	0,0
EZH2_Striata_PeakRegion_10841_chr16_17519600_17532599	-0.164221	4.27107	0.258274	0.617749	0.999988	ENSMUSG00000022761.12_Lztr1,ENSMUSG00000022760.17_Thap7,ENSMUSG00000116898.1_Gm49785	0,0,0
EZH2_Striata_PeakRegion_10842_chr16_17555400_17563399	-0.0515785	3.29409	0.0296381	0.865319	0.999988	ENSMUSG00000022759.15_Lrrc74b,ENSMUSG00000022758.14_P2rx6	0,0
EZH2_Striata_PeakRegion_10843_chr16_17569800_17577599	-0.163282	3.70891	0.266593	0.612186	0.999988	ENSMUSG00000022758.14_P2rx6,ENSMUSG00000022756.17_Slc7a4	0,0
EZH2_Striata_PeakRegion_10844_chr16_17616800_17620799	-0.0475548	2.29092	0.0192045	0.891388	0.999988	ENSMUSG00000005899.14_Smpd4	0
EZH2_Striata_PeakRegion_10845_chr16_17643800_17652999	0.181985	3.3572	0.342216	0.566131	0.999988	ENSMUSG00000005899.14_Smpd4,ENSMUSG00000041617.10_Ccdc74a,ENSMUSG00000012114.17_Med15	0,0,0
EZH2_Striata_PeakRegion_10846_chr16_17721600_17723199	0.0379521	1.93446	0.0108529	0.918231	0.999988	ENSMUSG00000012114.17_Med15	0
EZH2_Striata_PeakRegion_10847_chr16_17758800_17761799	0.114862	2.77653	0.117617	0.73578	0.999988	ENSMUSG00000022750.18_Klhl22	0
EZH2_Striata_PeakRegion_10848_chr16_17794000_17810599	0.0874772	5.14002	0.0554761	0.81657	0.999988	ENSMUSG00000012017.4_Scarf2	0
EZH2_Striata_PeakRegion_10849_chr16_17830000_17838999	-0.101012	3.60292	0.0947815	0.761873	0.999988	ENSMUSG00000116652.2_B830017H08Rik,ENSMUSG00000090236.3_Car15,ENSMUSG00000092470.1_Gm20518	0,0,0
EZH2_Striata_PeakRegion_1084_chr2_69721400_69724599	0.244074	2.86184	0.564331	0.462652	0.999988	ENSMUSG00000042133.16_Ppig	0
EZH2_Striata_PeakRegion_10850_chr16_17889600_17896399	0.0687716	3.53654	0.0422408	0.839569	0.999988	ENSMUSG00000092470.1_Gm20518,ENSMUSG00000003166.20_Dgcr2,ENSMUSG00000041566.3_Tssk1	0,0,0
EZH2_Striata_PeakRegion_10851_chr16_17910200_17916999	0.0925779	3.49494	0.0749017	0.787581	0.999988	ENSMUSG00000003527.9_Ess2,ENSMUSG00000022738.7_Gsc2	0,0
EZH2_Striata_PeakRegion_10852_chr16_17918800_17930799	0.120737	4.7141	0.140435	0.712418	0.999988	ENSMUSG00000103149.1_AA914427,ENSMUSG00000003528.15_Slc25a1	0,0
EZH2_Striata_PeakRegion_10853_chr16_18064800_18069399	0.310809	2.63447	0.895233	0.357137	0.999988	ENSMUSG00000003531.15_Dgcr6,ENSMUSG00000003526.12_Prodh	0,0
EZH2_Striata_PeakRegion_10854_chr16_18217400_18239399	0.0061932	4.84582	0.000366879	0.984938	0.999988	ENSMUSG00000090777.2_Ccdc188,ENSMUSG00000060166.6_Zdhhc8	0,0
EZH2_Striata_PeakRegion_10855_chr16_18245400_18254599	0.195979	3.77716	0.457598	0.507723	0.999988	ENSMUSG00000005732.14_Ranbp1,ENSMUSG00000116925.1_Gm49776,ENSMUSG00000022721.19_Trmt2a,ENSMUSG00000022718.12_Dgcr8	0,0,0,0
EZH2_Striata_PeakRegion_10856_chr16_18288400_18289799	0.650903	1.69851	3.35048	0.0845285	0.999988	ENSMUSG00000022718.12_Dgcr8	0
EZH2_Striata_PeakRegion_10857_chr16_18341800_18352599	0.136184	4.18597	0.17858	0.67782	0.999988	ENSMUSG00000013539.14_Tango2,ENSMUSG00000000325.16_Arvcf	0,0
EZH2_Striata_PeakRegion_10858_chr16_18391200_18394199	0.0380827	2.26664	0.0109241	0.917964	0.999988	ENSMUSG00000000325.16_Arvcf	0
EZH2_Striata_PeakRegion_10859_chr16_18396000_18407199	-0.0736621	3.90084	0.0557317	0.816156	0.999988	ENSMUSG00000000325.16_Arvcf,ENSMUSG00000000326.13_Comt	0,0
EZH2_Striata_PeakRegion_1085_chr2_69788400_69790999	0.236866	2.83764	0.559333	0.464609	0.999988	ENSMUSG00000070883.3_Ccdc173,ENSMUSG00000027088.10_Phospho2	0,0
EZH2_Striata_PeakRegion_10860_chr16_18408000_18413399	-0.203572	2.87921	0.427821	0.52169	0.999988	ENSMUSG00000000326.13_Comt	0
EZH2_Striata_PeakRegion_10861_chr16_18414800_18419399	-0.216938	2.81912	0.495521	0.490874	0.999988	ENSMUSG00000000326.13_Comt,ENSMUSG00000087556.1_Gm15764	0,0
EZH2_Striata_PeakRegion_10862_chr16_18419800_18422599	0.748826	1.16391	4.1435	0.0574635	0.999988	ENSMUSG00000000326.13_Comt,ENSMUSG00000087556.1_Gm15764	0,0
EZH2_Striata_PeakRegion_10863_chr16_18423600_18429199	0.180614	3.08251	0.29513	0.593907	0.999988	ENSMUSG00000000326.13_Comt,ENSMUSG00000075704.16_Txnrd2	0,0
EZH2_Striata_PeakRegion_10864_chr16_18497600_18501799	0.174839	2.91517	0.289423	0.597468	0.999988	ENSMUSG00000000884.17_Gnb1l,ENSMUSG00000086965.1_Rtl10	0,0
EZH2_Striata_PeakRegion_10865_chr16_18580000_18592199	0.158885	4.78393	0.135332	0.717444	0.999988	ENSMUSG00000009097.10_Tbx1,ENSMUSG00000075335.3_4930588K23Rik	0,0
EZH2_Striata_PeakRegion_10866_chr16_18616200_18633399	-0.0321754	4.91884	0.00881603	0.926276	0.999988	ENSMUSG00000050761.4_Gp1bb,ENSMUSG00000116594.1_Gm49601,ENSMUSG00000072214.7_Sept5	0,0,0
EZH2_Striata_PeakRegion_10867_chr16_18633800_18635599	0.324561	0.463519	0.753696	0.397233	0.999988	ENSMUSG00000072214.7_Sept5	-3847
EZH2_Striata_PeakRegion_10868_chr16_18775800_18779599	-0.391979	2.90249	0.901425	0.35552	0.999988	ENSMUSG00000041378.2_Cldn5	0
EZH2_Striata_PeakRegion_10869_chr16_18811200_18813399	0.434122	2.46448	1.8287	0.193755	0.999988	ENSMUSG00000000028.15_Cdc45,ENSMUSG00000005262.13_Ufd1	0,0
EZH2_Striata_PeakRegion_1086_chr2_69883000_69886799	-0.0180615	2.33686	0.00281709	0.958281	0.999988	ENSMUSG00000051730.15_Mettl5,ENSMUSG00000085735.1_Mettl5os	0,0
EZH2_Striata_PeakRegion_10870_chr16_18835000_18838199	-0.280642	2.00833	0.701656	0.41369	0.999988	ENSMUSG00000005262.13_Ufd1,ENSMUSG00000071632.10_2510002D24Rik,ENSMUSG00000099908.1_Gm28539	0,0,0
EZH2_Striata_PeakRegion_10871_chr16_18875000_18878799	0.281809	3.54746	0.573592	0.459062	0.999988	ENSMUSG00000099908.1_Gm28539,ENSMUSG00000022706.16_Mrpl40,ENSMUSG00000022702.16_Hira	0,0,0
EZH2_Striata_PeakRegion_10872_chr16_20097000_20100599	0.154934	3.18517	0.142214	0.710692	0.999988	ENSMUSG00000062901.3_Klhl24	0
EZH2_Striata_PeakRegion_10873_chr16_20233600_20242599	0.133908	3.98992	0.214763	0.648856	0.999988	ENSMUSG00000041205.8_Map6d1,ENSMUSG00000116913.1_Gm49566	0,0
EZH2_Striata_PeakRegion_10874_chr16_20424600_20427799	-0.140744	3.29177	0.163004	0.69137	0.999988	ENSMUSG00000022822.16_Abcc5	0
EZH2_Striata_PeakRegion_10875_chr16_20496400_20500199	0.456279	2.50995	1.90931	0.184684	0.999988	ENSMUSG00000003235.13_Eif2b5	0
EZH2_Striata_PeakRegion_10876_chr16_20515600_20519599	0.00712503	2.04752	0.000354577	0.985193	0.999988	ENSMUSG00000086837.1_Gm16618,ENSMUSG00000003233.12_Dvl3	0,0
EZH2_Striata_PeakRegion_10877_chr16_20534600_20538799	-0.0730403	3.2421	0.0493806	0.826756	0.999988	ENSMUSG00000022841.15_Ap2m1	0
EZH2_Striata_PeakRegion_10878_chr16_20610200_20611799	0.219061	2.14093	0.454979	0.508925	0.999988	ENSMUSG00000033809.15_Alg3,ENSMUSG00000115219.2_Eef1akmt4,ENSMUSG00000115293.2_Gm49333	0,0,0
EZH2_Striata_PeakRegion_10879_chr16_20616200_20624399	0.167361	3.60341	0.187934	0.670018	0.999988	ENSMUSG00000115219.2_Eef1akmt4,ENSMUSG00000115293.2_Gm49333,ENSMUSG00000051146.2_Camk2n2	0,0,0
EZH2_Striata_PeakRegion_1087_chr2_69896800_69899199	0.0126126	2.52386	0.00143541	0.970213	0.999988	ENSMUSG00000044308.17_Ubr3	0
EZH2_Striata_PeakRegion_10880_chr16_20628800_20630999	0.170579	1.76381	0.230436	0.637234	0.999988	ENSMUSG00000115293.2_Gm49333,ENSMUSG00000022842.18_Ece2	0,0
EZH2_Striata_PeakRegion_10881_chr16_20651200_20653199	-0.253718	2.5185	0.629481	0.43833	0.999988	ENSMUSG00000006998.16_Psmd2	0
EZH2_Striata_PeakRegion_10882_chr16_20672000_20675999	0.169315	2.52672	0.205697	0.655818	0.999988	ENSMUSG00000045983.16_Eif4g1	0
EZH2_Striata_PeakRegion_10883_chr16_20691000_20696799	-0.0396104	3.98197	0.0139941	0.9072	0.999988	ENSMUSG00000045983.16_Eif4g1,ENSMUSG00000050821.14_Fam131a	0,0
EZH2_Striata_PeakRegion_10884_chr16_20699800_20718999	-0.0387886	5.10076	0.0145053	0.905529	0.999988	ENSMUSG00000050821.14_Fam131a,ENSMUSG00000022843.17_Clcn2,ENSMUSG00000021018.8_Polr2h	0,0,0
EZH2_Striata_PeakRegion_10885_chr16_20731000_20735199	-0.0720324	2.48394	0.0367177	0.85028	0.999988	ENSMUSG00000022847.15_Thpo,ENSMUSG00000006958.14_Chrd	0,0
EZH2_Striata_PeakRegion_10886_chr16_21202000_21208599	-0.248	3.15139	0.553159	0.467046	0.999988	ENSMUSG00000005958.15_Ephb3	0
EZH2_Striata_PeakRegion_10887_chr16_21209600_21212199	0.171362	1.71222	0.225819	0.640606	0.999988	ENSMUSG00000005958.15_Ephb3	0
EZH2_Striata_PeakRegion_10888_chr16_21330600_21334599	-0.04256	3.34354	0.0194277	0.890763	0.999988	ENSMUSG00000116632.1_Magef1	0
EZH2_Striata_PeakRegion_10889_chr16_21422400_21425999	0.264173	2.56484	0.730428	0.404465	0.999988	ENSMUSG00000033653.18_Vps8	0
EZH2_Striata_PeakRegion_1088_chr2_70095600_70098599	0.540727	1.93801	2.56951	0.127104	0.999988	ENSMUSG00000042064.13_Myo3b	0
EZH2_Striata_PeakRegion_10890_chr16_21686600_21695999	0.524049	3.94596	3.14093	0.0940207	0.999988	ENSMUSG00000043391.10_2510009E07Rik	0
EZH2_Striata_PeakRegion_10891_chr16_21792000_21795399	0.363944	2.72398	1.35404	0.260426	0.999988	ENSMUSG00000097290.9_1300002E11Rik,ENSMUSG00000033618.7_Map3k13	0,0
EZH2_Striata_PeakRegion_10892_chr16_21881200_21882199	0.0823181	1.20685	0.0477566	0.82958	0.999988	ENSMUSG00000033618.7_Map3k13	0
EZH2_Striata_PeakRegion_10893_chr16_22008800_22010799	0.339743	2.10919	0.980569	0.335754	0.999988	ENSMUSG00000022855.9_Senp2	0
EZH2_Striata_PeakRegion_10894_chr16_22160800_22163999	-0.0112478	2.13724	0.000524876	0.981985	0.999988	ENSMUSG00000033581.17_Igf2bp2	0
EZH2_Striata_PeakRegion_10895_chr16_22264400_22266999	0.154241	3.5749	0.197347	0.662397	0.999988	ENSMUSG00000022858.16_Tra2b	0
EZH2_Striata_PeakRegion_10896_chr16_22348200_22350599	-0.066212	1.53435	0.0330409	0.857882	0.999988	ENSMUSG00000013089.15_Etv5	30710
EZH2_Striata_PeakRegion_10897_chr16_22410600_22418599	0.196887	3.01268	0.441466	0.515205	0.999988	ENSMUSG00000013089.15_Etv5	0
EZH2_Striata_PeakRegion_10898_chr16_22428000_22430399	0.0329333	1.39068	0.00934971	0.924085	0.999988	ENSMUSG00000013089.15_Etv5	0
EZH2_Striata_PeakRegion_10899_chr16_22438200_22442199	0.0482876	3.33469	0.0203599	0.888191	0.999988	ENSMUSG00000013089.15_Etv5	0
EZH2_Striata_PeakRegion_1089_chr2_70123400_70135399	0.350561	4.10067	1.44483	0.245611	0.999988	ENSMUSG00000042064.13_Myo3b	0
EZH2_Striata_PeakRegion_108_chr1_39535000_39536199	0.113573	1.75617	0.0682302	0.797026	0.999988	ENSMUSG00000003135.15_Cnot11	0
EZH2_Striata_PeakRegion_10900_chr16_22655200_22658199	0.094346	2.28085	0.0720644	0.79154	0.999988	ENSMUSG00000022861.17_Dgkg	0
EZH2_Striata_PeakRegion_10901_chr16_22856800_22859399	-0.33161	3.80588	1.23129	0.282395	0.999988	ENSMUSG00000004462.7_Tbccd1,ENSMUSG00000004460.17_Dnajb11	0,0
EZH2_Striata_PeakRegion_10902_chr16_23106200_23110399	0.0872483	4.09589	0.0698271	0.794722	0.999988	ENSMUSG00000022884.15_Eif4a2,ENSMUSG00000088524.1_Snord2,ENSMUSG00000064880.1_Gm24201	0,0,0
EZH2_Striata_PeakRegion_10903_chr16_23126800_23129199	0.0595076	2.84254	0.0312421	0.861761	0.999988	ENSMUSG00000022881.15_Rfc4,ENSMUSG00000116733.1_6330408M09Rik	0,0
EZH2_Striata_PeakRegion_10904_chr16_23222600_23228599	0.0939184	3.24229	0.0841689	0.775186	0.999988	ENSMUSG00000068463.4_B630019A10Rik,ENSMUSG00000045231.5_BC106179,ENSMUSG00000022885.16_St6gal1	0,0,0
EZH2_Striata_PeakRegion_10905_chr16_23979800_23991999	0.213921	3.91582	0.449533	0.511439	0.999988	ENSMUSG00000022508.5_Bcl6,ENSMUSG00000110291.1_Gm37419	0,0
EZH2_Striata_PeakRegion_10906_chr16_24392800_24395599	-0.0760687	1.49242	0.0359374	0.851859	0.999988	ENSMUSG00000097867.1_Lppos,ENSMUSG00000033306.15_Lpp	0,0
EZH2_Striata_PeakRegion_10907_chr16_25057400_25060999	-0.113938	2.9428	0.138367	0.714442	0.999988	ENSMUSG00000096960.1_A230028O05Rik	0
EZH2_Striata_PeakRegion_10908_chr16_26581000_26582799	-0.0948728	2.07932	0.0616346	0.806864	0.999988	ENSMUSG00000022514.14_Il1rap	0
EZH2_Striata_PeakRegion_10909_chr16_28751000_28754599	0.225519	1.94979	0.485586	0.495192	0.999988	ENSMUSG00000022523.10_Fgf12	0
EZH2_Striata_PeakRegion_1090_chr2_70166000_70170199	0.694345	2.24862	4.33179	0.052615	0.999988	ENSMUSG00000042064.13_Myo3b	0
EZH2_Striata_PeakRegion_10910_chr16_28925200_28931799	-0.206664	3.04984	0.313163	0.582944	0.999988	ENSMUSG00000051065.9_Mb21d2	0
EZH2_Striata_PeakRegion_10911_chr16_29578400_29580799	0.167976	2.45636	0.23559	0.63352	0.999988	ENSMUSG00000038084.16_Opa1	0
EZH2_Striata_PeakRegion_10912_chr16_29812800_29815999	0.0188592	2.14438	0.00262946	0.959693	0.999988	ENSMUSG00000097307.1_Gm26834	0
EZH2_Striata_PeakRegion_10913_chr16_29946200_29947999	-0.135418	0.960095	0.106205	0.748429	0.999988	ENSMUSG00000097313.2_Gm26569	0
EZH2_Striata_PeakRegion_10914_chr16_30008000_30009799	-0.104566	1.94168	0.0792311	0.781693	0.999988	ENSMUSG00000097184.2_4632428C04Rik	0
EZH2_Striata_PeakRegion_10915_chr16_30062600_30072199	0.427061	4.42005	1.20186	0.288029	0.999988	ENSMUSG00000022528.8_Hes1	0
EZH2_Striata_PeakRegion_10916_chr16_30186400_30190399	0.0988367	2.65946	0.0847592	0.774422	0.999988	ENSMUSG00000101888.1_1700025H01Rik	-4672
EZH2_Striata_PeakRegion_10917_chr16_30306400_30311999	0.0342385	3.00126	0.00977691	0.922376	0.999988	ENSMUSG00000047953.7_Gp5	0
EZH2_Striata_PeakRegion_10918_chr16_30387400_30390799	0.163301	2.58037	0.222222	0.643262	0.999988	ENSMUSG00000022533.14_Atp13a3	0
EZH2_Striata_PeakRegion_10919_chr16_30508600_30515799	-0.0252658	3.62098	0.00692031	0.93466	0.999988	ENSMUSG00000022537.18_Tmem44	0
EZH2_Striata_PeakRegion_1091_chr2_70209600_70215599	0.556986	2.82962	3.53463	0.0771068	0.999988	ENSMUSG00000042064.13_Myo3b	0
EZH2_Striata_PeakRegion_10920_chr16_30548400_30553399	0.0648542	3.13046	0.0305841	0.863209	0.999988	ENSMUSG00000022537.18_Tmem44	0
EZH2_Striata_PeakRegion_10921_chr16_30586000_30588199	0.264931	1.84941	0.620474	0.441567	0.999988	ENSMUSG00000022538.20_Lsg1	0
EZH2_Striata_PeakRegion_10922_chr16_30596600_30597399	0.667647	0.73772	3.37508	0.0834899	0.999988	ENSMUSG00000046546.3_Fam43a	-2324
EZH2_Striata_PeakRegion_10923_chr16_30598600_30608599	0.100498	3.76195	0.0808655	0.779515	0.999988	ENSMUSG00000046546.3_Fam43a	0
EZH2_Striata_PeakRegion_10924_chr16_30962400_30973799	-0.170777	3.88474	0.312231	0.5835	0.999988	ENSMUSG00000047434.14_Xxylt1,ENSMUSG00000087605.1_Gm15742	0,0
EZH2_Striata_PeakRegion_10925_chr16_30975000_30977599	0.315632	1.68098	0.905018	0.354587	0.999988	ENSMUSG00000047434.14_Xxylt1	0
EZH2_Striata_PeakRegion_10926_chr16_31064400_31072799	0.0274287	3.64275	0.00795513	0.929958	0.999988	ENSMUSG00000047434.14_Xxylt1	0
EZH2_Striata_PeakRegion_10927_chr16_31077400_31082399	-0.0159639	2.85401	0.00201405	0.96472	0.999988	ENSMUSG00000047434.14_Xxylt1	0
EZH2_Striata_PeakRegion_10928_chr16_31199400_31201999	0.483133	3.35011	1.94164	0.181196	0.999988	ENSMUSG00000049076.11_Acap2	0
EZH2_Striata_PeakRegion_10929_chr16_31267400_31277399	0.516132	3.48759	3.18969	0.0917042	0.999988	ENSMUSG00000047714.14_Ppp1r2	0
EZH2_Striata_PeakRegion_1092_chr2_70471800_70477399	0.255321	3.73365	0.277921	0.604785	0.999988	ENSMUSG00000075304.2_Sp5	0
EZH2_Striata_PeakRegion_10930_chr16_31427000_31436599	-0.00968326	4.52403	0.000871679	0.976786	0.999988	ENSMUSG00000046598.15_Bdh1,ENSMUSG00000086645.2_Gm15743	0,0
EZH2_Striata_PeakRegion_10931_chr16_31441200_31443999	-0.171076	1.21827	0.204136	0.657036	0.999988	ENSMUSG00000046598.15_Bdh1	0
EZH2_Striata_PeakRegion_10932_chr16_31444800_31445199	0.055856	-1.27295	0.00818649	0.928949	0.999988	ENSMUSG00000046598.15_Bdh1	0
EZH2_Striata_PeakRegion_10933_chr16_31491000_31502599	0.247708	3.80198	0.707823	0.411686	0.999988	ENSMUSG00000116762.1_Gm46560	-5788
EZH2_Striata_PeakRegion_10934_chr16_31503800_31511399	0.106862	3.40494	0.122764	0.7303	0.999988	ENSMUSG00000116762.1_Gm46560	0
EZH2_Striata_PeakRegion_10935_chr16_31590800_31594399	0.089944	2.33945	0.0807	0.779735	0.999988	ENSMUSG00000116793.1_Gm34256	0
EZH2_Striata_PeakRegion_10936_chr16_31901600_31903799	0.340317	1.48871	0.786252	0.387438	0.999988	ENSMUSG00000022780.5_Meltf	2581
EZH2_Striata_PeakRegion_10937_chr16_31927200_31936799	0.278678	4.21895	0.797066	0.384265	0.999988	ENSMUSG00000116534.1_Gm49731,ENSMUSG00000045625.5_Pigz	0,0
EZH2_Striata_PeakRegion_10938_chr16_31937000_31937799	-0.301532	-0.759298	0.411475	0.529659	0.999988	ENSMUSG00000045625.5_Pigz	0
EZH2_Striata_PeakRegion_10939_chr16_31943400_31952199	0.0241724	3.93873	0.00656028	0.936378	0.999988	ENSMUSG00000045625.5_Pigz,ENSMUSG00000107002.1_0610012G03Rik,ENSMUSG00000022774.13_Ncbp2	0,0,0
EZH2_Striata_PeakRegion_1093_chr2_70555800_70576599	0.107441	5.32483	0.107309	0.747173	0.999988	ENSMUSG00000087264.1_Gad1os,ENSMUSG00000070880.10_Gad1	0,0
EZH2_Striata_PeakRegion_10940_chr16_32001400_32003999	0.389425	2.26066	1.22152	0.284248	0.999988	ENSMUSG00000022772.12_Senp5	0
EZH2_Striata_PeakRegion_10941_chr16_32098000_32100799	-0.0836988	2.7631	0.0610783	0.807719	0.999988	ENSMUSG00000023791.16_Pigx,ENSMUSG00000035790.15_Cep19	0,0
EZH2_Striata_PeakRegion_10942_chr16_32245600_32248599	0.296074	2.42252	0.721357	0.407339	0.999988	ENSMUSG00000035764.5_Fbxo45,ENSMUSG00000022787.10_Wdr53	0,0
EZH2_Striata_PeakRegion_10943_chr16_32276200_32279199	0.0837117	2.72238	0.0544672	0.818213	0.999988	ENSMUSG00000014074.17_Rnf168	0
EZH2_Striata_PeakRegion_10944_chr16_32329400_32334199	0.0913935	3.05848	0.0674183	0.798209	0.999988	ENSMUSG00000053774.9_Ubxn7	0
EZH2_Striata_PeakRegion_10945_chr16_32418800_32420999	-0.239969	2.13659	0.544631	0.470447	0.999988	ENSMUSG00000014075.15_Tctex1d2	0
EZH2_Striata_PeakRegion_10946_chr16_32430000_32432199	0.125836	2.56873	0.12174	0.73138	0.999988	ENSMUSG00000005615.15_Pcyt1a	0
EZH2_Striata_PeakRegion_10947_chr16_32513400_32521599	0.00988629	3.38608	0.00106052	0.974395	0.999988	ENSMUSG00000052363.8_Zdhhc19	0
EZH2_Striata_PeakRegion_10948_chr16_32608200_32611799	0.332442	3.10187	1.02675	0.324933	0.999988	ENSMUSG00000022797.16_Tfrc	0
EZH2_Striata_PeakRegion_10949_chr16_32641800_32646399	0.0313247	2.6699	0.00886342	0.926079	0.999988	ENSMUSG00000022791.18_Tnk2	0
EZH2_Striata_PeakRegion_1094_chr2_70899400_70902399	0.350621	2.14793	0.970502	0.33818	0.999988	ENSMUSG00000085868.1_Gm13632	14993
EZH2_Striata_PeakRegion_10950_chr16_32669400_32681599	-0.0659303	4.03994	0.0412288	0.841474	0.999988	ENSMUSG00000022791.18_Tnk2	0
EZH2_Striata_PeakRegion_10951_chr16_32876200_32879999	0.143814	3.27174	0.158522	0.695408	0.999988	ENSMUSG00000035629.19_Rubcn,ENSMUSG00000022800.14_Fyttd1	0,0
EZH2_Striata_PeakRegion_10952_chr16_32913400_32916199	0.323478	2.52183	0.553166	0.467043	0.999988	ENSMUSG00000022801.13_Lrch3	0
EZH2_Striata_PeakRegion_10953_chr16_32984600_32984999	-0.616567	-0.0742426	2.27017	0.14999	0.999988	ENSMUSG00000022801.13_Lrch3	0
EZH2_Striata_PeakRegion_10954_chr16_33055600_33058199	-0.142418	3.03067	0.172344	0.683157	0.999988	ENSMUSG00000078489.2_Gm17106,ENSMUSG00000035578.16_Iqcg,ENSMUSG00000060636.14_Rpl35a	0,0,0
EZH2_Striata_PeakRegion_10955_chr16_33184400_33186199	0.110632	2.09698	0.0719251	0.791737	0.999988	ENSMUSG00000022807.9_Osbpl11	0
EZH2_Striata_PeakRegion_10956_chr16_33250400_33252199	0.345571	1.99979	0.875077	0.362473	0.999988	ENSMUSG00000022808.5_Snx4	0
EZH2_Striata_PeakRegion_10957_chr16_33379800_33383399	0.303687	2.93721	0.826808	0.375734	0.999988	ENSMUSG00000097318.2_1700007L15Rik,ENSMUSG00000022811.17_Zfp148	0,0
EZH2_Striata_PeakRegion_10958_chr16_33684000_33687999	0.225941	2.19143	0.424227	0.523423	0.999988	ENSMUSG00000075254.12_Heg1	0
EZH2_Striata_PeakRegion_10959_chr16_33828400_33830999	-0.00726192	1.95284	0.000340124	0.985498	0.999988	ENSMUSG00000022817.15_Itgb5	0
EZH2_Striata_PeakRegion_1095_chr2_71053600_71058799	0.180196	3.32498	0.379616	0.545859	0.999988	ENSMUSG00000041975.17_Mettl8,ENSMUSG00000041966.18_Dcaf17	0,0
EZH2_Striata_PeakRegion_10960_chr16_33831800_33835199	0.0516985	1.71653	0.0175211	0.896226	0.999988	ENSMUSG00000022817.15_Itgb5	0
EZH2_Striata_PeakRegion_10961_chr16_33966000_33968199	0.34432	1.87456	0.942289	0.345113	0.999988	ENSMUSG00000022814.6_Umps,ENSMUSG00000086083.1_Gm15829	0,0
EZH2_Striata_PeakRegion_10962_chr16_34116800_34125799	0.223412	3.24864	0.555528	0.466108	0.999988	ENSMUSG00000061751.16_Kalrn	0
EZH2_Striata_PeakRegion_10963_chr16_34233200_34240999	0.228763	3.0795	0.547619	0.469251	0.999988	ENSMUSG00000061751.16_Kalrn	0
EZH2_Striata_PeakRegion_10964_chr16_34241400_34242799	-0.0762676	0.702876	0.0451692	0.834186	0.999988	ENSMUSG00000061751.16_Kalrn	0
EZH2_Striata_PeakRegion_10965_chr16_34251400_34265599	0.28124	4.12311	0.9617	0.340321	0.999988	ENSMUSG00000061751.16_Kalrn	0
EZH2_Striata_PeakRegion_10966_chr16_34467000_34474799	0.116327	3.16875	0.163818	0.690643	0.999988	ENSMUSG00000061751.16_Kalrn	0
EZH2_Striata_PeakRegion_10967_chr16_34508400_34516999	0.2648	3.33692	0.795564	0.384703	0.999988	ENSMUSG00000061751.16_Kalrn	0
EZH2_Striata_PeakRegion_10968_chr16_34574000_34574399	0.356836	0.0555311	0.767885	0.392919	0.999988	ENSMUSG00000061751.16_Kalrn	-469
EZH2_Striata_PeakRegion_10969_chr16_34744600_34746599	-0.387863	0.40508	0.638999	0.434949	0.999988	ENSMUSG00000022836.11_Mylk	0
EZH2_Striata_PeakRegion_1096_chr2_71211400_71212999	0.165038	2.20804	0.206632	0.655092	0.999988	ENSMUSG00000027012.15_Dync1i2	0
EZH2_Striata_PeakRegion_10970_chr16_35021800_35023799	0.929152	2.04946	7.21121	0.0155113	0.999988	ENSMUSG00000116840.1_Gm21691,ENSMUSG00000035376.10_Hacd2	0,0
EZH2_Striata_PeakRegion_10971_chr16_35106000_35117799	0.318094	3.83754	1.24929	0.279022	0.999988	ENSMUSG00000035376.10_Hacd2	0
EZH2_Striata_PeakRegion_10972_chr16_35150800_35242399	0.192952	7.44034	0.450174	0.511142	0.999988	ENSMUSG00000022840.9_Adcy5,ENSMUSG00000084581.1_Gm25179	0,0
EZH2_Striata_PeakRegion_10973_chr16_35243000_35244399	0.869869	0.529938	4.85692	0.0414044	0.999988	ENSMUSG00000022840.9_Adcy5	0
EZH2_Striata_PeakRegion_10974_chr16_35245600_35313999	0.149013	6.58164	0.269533	0.610246	0.999988	ENSMUSG00000022840.9_Adcy5,ENSMUSG00000116766.1_Gm49702,ENSMUSG00000034473.14_Sec22a	0,0,0
EZH2_Striata_PeakRegion_10975_chr16_35362800_35364599	-0.14316	2.45998	0.140013	0.71283	0.999988	ENSMUSG00000034473.14_Sec22a	0
EZH2_Striata_PeakRegion_10976_chr16_35540600_35544199	0.313897	2.47414	0.643137	0.433493	0.999988	ENSMUSG00000052133.16_Sema5b	0
EZH2_Striata_PeakRegion_10977_chr16_35695400_35697999	0.271657	1.86259	0.623803	0.440366	0.999988	ENSMUSG00000022848.8_Dirc2	0
EZH2_Striata_PeakRegion_10978_chr16_35768200_35772199	0.0837614	3.5289	0.0613407	0.807315	0.999988	ENSMUSG00000022848.8_Dirc2,ENSMUSG00000022849.5_Hspbap1	0,0
EZH2_Striata_PeakRegion_10979_chr16_35870600_35872399	-0.36963	1.01401	0.83174	0.374347	0.999988	ENSMUSG00000034422.14_Parp14	0
EZH2_Striata_PeakRegion_1097_chr2_71366000_71368399	0.0904484	1.95064	0.0553712	0.81674	0.999988	ENSMUSG00000027010.16_Slc25a12	0
EZH2_Striata_PeakRegion_10980_chr16_36070200_36072799	0.144858	2.86711	0.232983	0.635392	0.999988	ENSMUSG00000003955.8_Fam162a,ENSMUSG00000075229.11_Ccdc58	0,0
EZH2_Striata_PeakRegion_10981_chr16_36828000_36828999	-0.193535	1.70035	0.16101	0.693158	0.999988	ENSMUSG00000022838.14_Eaf2,ENSMUSG00000022837.14_Iqcb1	0,0
EZH2_Striata_PeakRegion_10982_chr16_36873800_36877599	0.345599	2.77619	1.32744	0.264988	0.999988	ENSMUSG00000022838.14_Eaf2,ENSMUSG00000116908.1_Gm49599,ENSMUSG00000034243.17_Golgb1	0,0,0
EZH2_Striata_PeakRegion_10983_chr16_37383200_37385799	0.239577	2.57137	0.611784	0.444728	0.999988	ENSMUSG00000022829.14_Stxbp5l	0
EZH2_Striata_PeakRegion_10984_chr16_37537800_37541799	0.121521	3.57741	0.175304	0.68061	0.999988	ENSMUSG00000022828.10_Gtf2e1,ENSMUSG00000022827.14_Rabl3	0,0
EZH2_Striata_PeakRegion_10985_chr16_37652800_37655799	0.278074	2.841	0.878666	0.361514	0.999988	ENSMUSG00000022820.4_Ndufb4	0
EZH2_Striata_PeakRegion_10986_chr16_37656200_37657599	0.294453	-0.0867266	0.46661	0.503628	0.999988	ENSMUSG00000022820.4_Ndufb4	-1748
EZH2_Striata_PeakRegion_10987_chr16_37682200_37687999	0.194139	2.95556	0.418395	0.526258	0.999988	ENSMUSG00000116529.1_Gm4600	8771
EZH2_Striata_PeakRegion_10988_chr16_37701600_37706999	0.49194	2.94706	2.45676	0.13519	0.999988	ENSMUSG00000116529.1_Gm4600	-4261
EZH2_Striata_PeakRegion_10989_chr16_37776200_37779999	0.270731	2.16617	0.559508	0.464541	0.999988	ENSMUSG00000022816.11_Fstl1	0
EZH2_Striata_PeakRegion_1098_chr2_71452000_71454599	-0.0586261	2.36948	0.0279606	0.869147	0.999988	ENSMUSG00000041921.16_Metap1d	0
EZH2_Striata_PeakRegion_10990_chr16_37811000_37815399	0.181066	2.75372	0.376562	0.547461	0.999988	ENSMUSG00000022816.11_Fstl1	0
EZH2_Striata_PeakRegion_10991_chr16_37867400_37871799	0.488325	2.69212	2.21154	0.155043	0.999988	ENSMUSG00000034158.9_Lrrc58	0
EZH2_Striata_PeakRegion_10992_chr16_38086800_38091799	0.26881	4.10884	0.724337	0.406391	0.999988	ENSMUSG00000022812.14_Gsk3b	0
EZH2_Striata_PeakRegion_10993_chr16_38346400_38348199	0.0201545	1.96354	0.00399348	0.950339	0.999988	ENSMUSG00000046516.10_Cox17,ENSMUSG00000095464.1_Gm21987	0,0
EZH2_Striata_PeakRegion_10994_chr16_38451200_38457399	0.0315328	3.05053	0.00953461	0.92334	0.999988	ENSMUSG00000002844.9_Adprh,ENSMUSG00000097576.2_D930030I03Rik,ENSMUSG00000075122.5_Cd80	0,0,0
EZH2_Striata_PeakRegion_10995_chr16_38521600_38524599	-0.172985	3.3422	0.212915	0.650261	0.999988	ENSMUSG00000002846.9_Timmdc1	0
EZH2_Striata_PeakRegion_10996_chr16_38548200_38551999	0.00495816	2.40022	0.000202355	0.988814	0.999988	ENSMUSG00000034064.14_Poglut1	0
EZH2_Striata_PeakRegion_10997_chr16_38562000_38563599	-0.11892	2.61946	0.132728	0.72005	0.999988	ENSMUSG00000002845.14_Tmem39a	0
EZH2_Striata_PeakRegion_10998_chr16_38703600_38704399	-0.657221	-0.882712	1.82362	0.194344	0.999988	ENSMUSG00000022799.4_Arhgap31	0
EZH2_Striata_PeakRegion_10999_chr16_38705600_38707399	-0.67306	0.678802	3.31259	0.0861581	0.999988	ENSMUSG00000022799.4_Arhgap31	0
EZH2_Striata_PeakRegion_1099_chr2_71526600_71548199	-0.00361711	5.44687	8.04364e-05	0.992947	0.999988	ENSMUSG00000084946.2_Dlx1as,ENSMUSG00000041911.3_Dlx1,ENSMUSG00000023391.8_Dlx2	0,0,0
EZH2_Striata_PeakRegion_109_chr1_39575200_39578399	0.299025	2.34135	0.855037	0.367894	0.999988	ENSMUSG00000048234.13_Rnf149	0
EZH2_Striata_PeakRegion_10_chr1_7088000_7090999	0.00839124	3.33398	0.000604113	0.980673	0.999988	ENSMUSG00000051285.17_Pcmtd1	0
EZH2_Striata_PeakRegion_11000_chr16_38741800_38743199	0.359925	1.00852	0.734234	0.403268	0.999988	ENSMUSG00000022793.17_B4galt4	0
EZH2_Striata_PeakRegion_11001_chr16_38900600_38907399	0.550482	3.19531	3.63917	0.0732343	0.999988	ENSMUSG00000086175.2_Gm15802,ENSMUSG00000022790.14_Igsf11	0,0
EZH2_Striata_PeakRegion_11002_chr16_38908400_38910399	0.335076	1.03868	0.819365	0.377843	0.999988	ENSMUSG00000086175.2_Gm15802,ENSMUSG00000022790.14_Igsf11	0,0
EZH2_Striata_PeakRegion_11003_chr16_38927000_38929399	0.153522	1.72888	0.217761	0.646594	0.999988	ENSMUSG00000086175.2_Gm15802,ENSMUSG00000022790.14_Igsf11,ENSMUSG00000089607.1_Gm22500	0,0,0
EZH2_Striata_PeakRegion_11004_chr16_38940600_38952599	0.37677	3.8765	1.72527	0.206228	0.999988	ENSMUSG00000086175.2_Gm15802,ENSMUSG00000022790.14_Igsf11	0,0
EZH2_Striata_PeakRegion_11005_chr16_38982600_38983199	-0.171946	-0.26743	0.119215	0.734065	0.999988	ENSMUSG00000022790.14_Igsf11	0
EZH2_Striata_PeakRegion_11006_chr16_39984000_39984999	0.126085	1.71862	0.120238	0.732973	0.999988	ENSMUSG00000061080.11_Lsamp	0
EZH2_Striata_PeakRegion_11007_chr16_41531600_41534399	0.413045	1.8199	1.37417	0.257042	0.999988	ENSMUSG00000061080.11_Lsamp	0
EZH2_Striata_PeakRegion_11008_chr16_42189600_42192799	0.406467	2.55748	1.63603	0.21782	0.999988	ENSMUSG00000116990.1_Gm49738	3892
EZH2_Striata_PeakRegion_11009_chr16_42337800_42340399	0.510802	1.79439	1.83717	0.192776	0.999988	ENSMUSG00000047261.9_Gap43	0
EZH2_Striata_PeakRegion_1100_chr2_71872400_71875399	0.0727887	2.50414	0.0398087	0.844189	0.999988	ENSMUSG00000006494.11_Pdk1	0
EZH2_Striata_PeakRegion_11010_chr16_42873800_42877799	-0.0391536	3.25743	0.0165547	0.899112	0.999988	ENSMUSG00000075070.6_4932412D23Rik,ENSMUSG00000022708.16_Zbtb20	0,0
EZH2_Striata_PeakRegion_11011_chr16_43501400_43511599	0.363319	3.64709	1.62026	0.219953	0.999988	ENSMUSG00000022708.16_Zbtb20	0
EZH2_Striata_PeakRegion_11012_chr16_43888000_43890999	-0.0580923	3.07644	0.0371601	0.849392	0.999988	ENSMUSG00000022704.15_Qtrt2,ENSMUSG00000022701.18_Ccdc191	0,0
EZH2_Striata_PeakRegion_11013_chr16_43978400_43980599	0.30908	1.45425	0.542943	0.471125	0.999988	ENSMUSG00000036304.14_Zdhhc23,ENSMUSG00000036292.14_Gramd1c	0,0
EZH2_Striata_PeakRegion_11014_chr16_44063000_44064599	0.257838	0.9725	0.526938	0.477637	0.999988	ENSMUSG00000036292.14_Gramd1c	0
EZH2_Striata_PeakRegion_11015_chr16_44136800_44141799	0.0818085	3.98484	0.0624594	0.805604	0.999988	ENSMUSG00000052459.13_Atp6v1a,ENSMUSG00000022698.17_Naa50	0,0
EZH2_Striata_PeakRegion_11016_chr16_44172000_44175799	0.376793	2.77742	1.5428	0.230834	0.999988	ENSMUSG00000068284.14_Usf3	0
EZH2_Striata_PeakRegion_11017_chr16_44330800_44333199	0.294223	1.71079	0.539814	0.472386	0.999988	ENSMUSG00000022696.17_Sidt1,ENSMUSG00000097344.1_Gm26732	0,0
EZH2_Striata_PeakRegion_11018_chr16_44346600_44347999	0.539406	1.90787	2.41753	0.138149	0.999988	ENSMUSG00000043065.12_Spice1	0
EZH2_Striata_PeakRegion_11019_chr16_44557000_44560199	-0.00912041	2.11145	0.000518962	0.982087	0.999988	ENSMUSG00000022687.12_Boc,ENSMUSG00000093046.1_Mir3081	0,0
EZH2_Striata_PeakRegion_1101_chr2_71980000_71982999	0.300487	1.6641	0.766293	0.393399	0.999988	ENSMUSG00000049044.16_Rapgef4	0
EZH2_Striata_PeakRegion_11020_chr16_44722600_44726799	0.243965	2.9677	0.560307	0.464227	0.999988	ENSMUSG00000036208.13_Nepro	0
EZH2_Striata_PeakRegion_11021_chr16_44745000_44747599	0.234103	2.85398	0.475269	0.499748	0.999988	ENSMUSG00000022668.10_Gtpbp8	0
EZH2_Striata_PeakRegion_11022_chr16_45157800_45159999	0.0932792	2.62207	0.0747109	0.787845	0.999988	ENSMUSG00000022664.11_Slc35a5,ENSMUSG00000022663.3_Atg3	0,0
EZH2_Striata_PeakRegion_11023_chr16_45407600_45409199	-0.19753	1.71774	0.307007	0.586639	0.999988	ENSMUSG00000022661.14_Cd200	0
EZH2_Striata_PeakRegion_11024_chr16_45720200_45726399	0.139453	3.06733	0.224924	0.641264	0.999988	ENSMUSG00000022658.10_Tagln3	0
EZH2_Striata_PeakRegion_11025_chr16_46009600_46010999	-0.105485	1.95938	0.0868388	0.771754	0.999988	ENSMUSG00000087141.1_Plcxd2	0
EZH2_Striata_PeakRegion_11026_chr16_46495600_46498599	0.12892	2.26908	0.0816158	0.778524	0.999988	ENSMUSG00000022656.15_Nectin3	0
EZH2_Striata_PeakRegion_11027_chr16_48992600_48995999	-0.121939	2.70724	0.124163	0.728834	0.999988	ENSMUSG00000064061.13_Dzip3,ENSMUSG00000033031.13_Cip2a	0,0
EZH2_Striata_PeakRegion_11028_chr16_49698600_49699599	0.273386	2.06039	0.547001	0.469497	0.999988	ENSMUSG00000032965.11_Ift57	0
EZH2_Striata_PeakRegion_11029_chr16_49853800_49856999	0.0460209	3.13991	0.0170229	0.897704	0.999988	ENSMUSG00000055447.19_Cd47	0
EZH2_Striata_PeakRegion_1102_chr2_72475800_72478799	0.284614	2.10726	0.588193	0.453494	0.999988	ENSMUSG00000055612.15_Cdca7	0
EZH2_Striata_PeakRegion_11030_chr16_50008800_50010999	0.716688	1.51166	3.93622	0.0634119	0.999988	ENSMUSG00000055447.19_Cd47	93791
EZH2_Striata_PeakRegion_11031_chr16_50045800_50046799	-0.0406012	1.20702	0.0121902	0.91336	0.999988	ENSMUSG00000098028.1_Gm8824	-64274
EZH2_Striata_PeakRegion_11032_chr16_50428800_50433399	0.443092	2.76189	1.32735	0.265003	0.999988	ENSMUSG00000022641.15_Bbx	0
EZH2_Striata_PeakRegion_11033_chr16_50527600_50531999	0.182841	2.83306	0.289441	0.597456	0.999988	ENSMUSG00000097694.8_G730013B05Rik	0
EZH2_Striata_PeakRegion_11034_chr16_50731400_50733599	0.122733	3.00966	0.15531	0.698344	0.999988	ENSMUSG00000022639.14_Dubr	0
EZH2_Striata_PeakRegion_11035_chr16_52029000_52032599	0.0194159	2.99227	0.00295334	0.957285	0.999988	ENSMUSG00000022637.11_Cblb	0
EZH2_Striata_PeakRegion_11036_chr16_52184000_52185199	-0.257292	0.737211	0.269657	0.610165	0.999988	ENSMUSG00000022637.11_Cblb	0
EZH2_Striata_PeakRegion_11037_chr16_52448200_52454799	0.313358	4.14588	0.967712	0.338857	0.999988	ENSMUSG00000022636.13_Alcam	0
EZH2_Striata_PeakRegion_11038_chr16_55819000_55824599	0.152659	2.87297	0.19654	0.663041	0.999988	ENSMUSG00000035356.17_Nfkbiz	0
EZH2_Striata_PeakRegion_11039_chr16_55931400_55935199	0.221669	2.57944	0.489148	0.493637	0.999988	ENSMUSG00000022604.18_Cep97	0
EZH2_Striata_PeakRegion_1103_chr2_72977400_72981799	0.181561	3.35162	0.27176	0.608786	0.999988	ENSMUSG00000027109.16_Sp3,ENSMUSG00000079286.1_Gm11084,ENSMUSG00000063714.15_Sp3os	0,0,0
EZH2_Striata_PeakRegion_11040_chr16_55965200_55967799	0.180753	2.47581	0.316278	0.581093	0.999988	ENSMUSG00000098274.7_Rpl24,ENSMUSG00000098371.1_Gm28037	0,0
EZH2_Striata_PeakRegion_11041_chr16_55968800_55969399	0.343248	-1.2622	0.357642	0.557594	0.999988	ENSMUSG00000098274.7_Rpl24,ENSMUSG00000098371.1_Gm28037	0,0
EZH2_Striata_PeakRegion_11042_chr16_55970400_55976999	0.284163	3.7424	0.877618	0.361794	0.999988	ENSMUSG00000098274.7_Rpl24,ENSMUSG00000098371.1_Gm28037,ENSMUSG00000102101.1_Zbtb11os1,ENSMUSG00000022601.11_Zbtb11	0,0,0,0
EZH2_Striata_PeakRegion_11043_chr16_56027400_56032199	0.208924	3.10867	0.467793	0.503095	0.999988	ENSMUSG00000071533.11_Pcnp	0
EZH2_Striata_PeakRegion_11044_chr16_56035400_56038199	0.25184	2.44271	0.512515	0.483637	0.999988	ENSMUSG00000044763.8_Trmt10c,ENSMUSG00000064994.1_Gm22422	0,0
EZH2_Striata_PeakRegion_11045_chr16_56074200_56076999	-0.190761	2.44411	0.328787	0.573779	0.999988	ENSMUSG00000052917.15_Senp7	0
EZH2_Striata_PeakRegion_11046_chr16_56715200_56718199	0.0240685	2.6568	0.00521044	0.943287	0.999988	ENSMUSG00000022757.19_Tfg	0
EZH2_Striata_PeakRegion_11047_chr16_57119400_57124999	0.111833	3.5645	0.135887	0.716892	0.999988	ENSMUSG00000022752.9_Tomm70a	0
EZH2_Striata_PeakRegion_11048_chr16_57165600_57170799	0.24823	2.80756	0.687108	0.418479	0.999988	ENSMUSG00000022751.9_Nit2,ENSMUSG00000097876.1_Gm16892,ENSMUSG00000022749.8_Tbc1d23	0,0,0
EZH2_Striata_PeakRegion_11049_chr16_57230200_57231799	0.240709	1.86037	0.462321	0.50557	0.999988	ENSMUSG00000022749.8_Tbc1d23	0
EZH2_Striata_PeakRegion_1104_chr2_73213400_73214799	0.0150489	2.10306	0.00166	0.967969	0.999988	ENSMUSG00000027108.15_Ola1	0
EZH2_Striata_PeakRegion_11050_chr16_57606000_57607799	-0.0978924	2.24238	0.0638096	0.80356	0.999988	ENSMUSG00000022748.8_Cmss1	0
EZH2_Striata_PeakRegion_11051_chr16_58408000_58410399	0.226743	2.2253	0.424972	0.523063	0.999988	ENSMUSG00000086827.1_4930461C15Rik,ENSMUSG00000035107.13_Dcbld2	0,0
EZH2_Striata_PeakRegion_11052_chr16_58522000_58524599	-0.126944	2.48037	0.096586	0.759692	0.999988	ENSMUSG00000022747.17_St3gal6	0
EZH2_Striata_PeakRegion_11053_chr16_58669400_58671199	-0.0479608	2.20658	0.0165625	0.899088	0.999988	ENSMUSG00000022742.6_Cpox	0
EZH2_Striata_PeakRegion_11054_chr16_58726800_58729999	-0.0734974	2.57787	0.0415556	0.840856	0.999988	ENSMUSG00000022744.12_Cldnd1	0
EZH2_Striata_PeakRegion_11055_chr16_59598600_59602599	0.0314227	2.09506	0.00764107	0.93135	0.999988	ENSMUSG00000022723.16_Crybg3	0
EZH2_Striata_PeakRegion_11056_chr16_59637800_59640799	0.492898	3.04199	2.90284	0.10638	0.999988	ENSMUSG00000022722.18_Arl6,ENSMUSG00000116894.1_4930547E14Rik	0,0
EZH2_Striata_PeakRegion_11057_chr16_60603600_60607399	0.151739	2.90434	0.208425	0.653704	0.999988	ENSMUSG00000055540.15_Epha6,ENSMUSG00000089685.7_Gm9017	0,0
EZH2_Striata_PeakRegion_11058_chr16_62785800_62788999	0.0989888	2.98645	0.102897	0.752236	0.999988	ENSMUSG00000050312.12_Nsun3	0
EZH2_Striata_PeakRegion_11059_chr16_62846400_62847399	-0.135172	1.66736	0.123021	0.73003	0.999988	ENSMUSG00000022911.11_Arl13b	0
EZH2_Striata_PeakRegion_1105_chr2_73262800_73282999	0.287655	5.69652	0.618157	0.442406	0.999988	ENSMUSG00000068859.5_Sp9	0
EZH2_Striata_PeakRegion_11060_chr16_63863200_63865199	-0.0688607	1.61976	0.0350843	0.853606	0.999988	ENSMUSG00000052504.7_Epha3	0
EZH2_Striata_PeakRegion_11061_chr16_64770000_64771599	0.273481	2.4263	0.536029	0.473919	0.999988	ENSMUSG00000059920.9_4930453N24Rik	0
EZH2_Striata_PeakRegion_11062_chr16_64849200_64852999	0.149758	2.63663	0.135388	0.717388	0.999988	ENSMUSG00000047141.5_Zfp654,ENSMUSG00000054604.7_Cggbp1	0,0
EZH2_Striata_PeakRegion_11063_chr16_65561600_65564599	0.0327528	2.49194	0.00903188	0.925382	0.999988	ENSMUSG00000004843.7_Chmp2b	0
EZH2_Striata_PeakRegion_11064_chr16_67615400_67622599	0.0395972	3.96788	0.0128368	0.911102	0.999988	ENSMUSG00000064115.13_Cadm2	0
EZH2_Striata_PeakRegion_11065_chr16_70313400_70314999	0.265637	2.31612	0.57902	0.456979	0.999988	ENSMUSG00000022707.16_Gbe1	0
EZH2_Striata_PeakRegion_11066_chr16_72662200_72665199	0.0309874	2.78714	0.00691039	0.934707	0.999988	ENSMUSG00000022883.11_Robo1	0
EZH2_Striata_PeakRegion_11067_chr16_74408600_74413399	0.0643485	2.92731	0.0472352	0.830497	0.999988	ENSMUSG00000052516.19_Robo2	0
EZH2_Striata_PeakRegion_11068_chr16_75090400_75093599	0.653221	1.77415	3.10474	0.0957851	0.999988	ENSMUSG00000116698.1_Gm49676	-53634
EZH2_Striata_PeakRegion_11069_chr16_75766200_75768199	0.00454379	1.91758	0.000177945	0.98951	0.999988	ENSMUSG00000032932.15_Hspa13	0
EZH2_Striata_PeakRegion_1106_chr2_73311200_73313799	0.0958131	2.68945	0.0814514	0.778741	0.999988	ENSMUSG00000041777.12_Cir1,ENSMUSG00000008226.14_Scrn3	0,0
EZH2_Striata_PeakRegion_11070_chr16_76371200_76374199	0.26912	2.12684	0.546677	0.469627	0.999988	ENSMUSG00000048490.14_Nrip1	0
EZH2_Striata_PeakRegion_11071_chr16_77642600_77645199	0.0731239	2.27416	0.052137	0.822072	0.999988	ENSMUSG00000090386.10_Mir99ahg	0
EZH2_Striata_PeakRegion_11072_chr16_78299800_78308199	0.249243	3.6034	0.65449	0.429536	0.999988	ENSMUSG00000109841.2_E330011O21Rik,ENSMUSG00000022865.14_Cxadr	0,0
EZH2_Striata_PeakRegion_11073_chr16_78375000_78377399	0.456203	2.11369	1.58627	0.224644	0.999988	ENSMUSG00000022863.15_Btg3	0
EZH2_Striata_PeakRegion_11074_chr16_82049400_82050799	0.483965	1.85569	0.780985	0.388998	0.999988	ENSMUSG00000116865.1_Gm49560	-117490
EZH2_Striata_PeakRegion_11075_chr16_84733800_84736599	-0.109294	2.69336	0.0855789	0.773366	0.999988	ENSMUSG00000022889.7_Mrpl39	0
EZH2_Striata_PeakRegion_11076_chr16_84773600_84775399	0.049085	1.94337	0.0156037	0.902036	0.999988	ENSMUSG00000053062.16_Jam2	0
EZH2_Striata_PeakRegion_11077_chr16_84833200_84837599	0.0874149	3.36203	0.0714097	0.792466	0.999988	ENSMUSG00000022890.13_Atp5j,ENSMUSG00000008976.16_Gabpa	0,0
EZH2_Striata_PeakRegion_11078_chr16_85168800_85174999	0.291382	4.02824	0.707196	0.411889	0.999988	ENSMUSG00000022892.11_App,ENSMUSG00000098604.1_Gm27295	0,0
EZH2_Striata_PeakRegion_11079_chr16_85800800_85804599	-0.110853	3.24397	0.0809803	0.779363	0.999988	ENSMUSG00000022893.14_Adamts1	0
EZH2_Striata_PeakRegion_1107_chr2_73346400_73347399	-0.282113	0.644514	0.563388	0.46302	0.999988	ENSMUSG00000041762.16_Gpr155	0
EZH2_Striata_PeakRegion_11080_chr16_87353600_87355799	-0.302519	3.10607	0.742047	0.400829	0.999988	ENSMUSG00000044442.11_N6amt1	0
EZH2_Striata_PeakRegion_11081_chr16_87439000_87443799	0.250717	2.6989	0.642975	0.43355	0.999988	ENSMUSG00000041079.12_Rwdd2b	0
EZH2_Striata_PeakRegion_11082_chr16_87494200_87496599	0.0799127	3.18904	0.0764318	0.78548	0.999988	ENSMUSG00000025613.13_Cct8,ENSMUSG00000093606.1_B130034C11Rik	0,0
EZH2_Striata_PeakRegion_11083_chr16_87697200_87700999	0.0745533	2.0131	0.0469087	0.831074	0.999988	ENSMUSG00000025612.5_Bach1	0
EZH2_Striata_PeakRegion_11084_chr16_90141600_90145399	0.0321129	3.4483	0.00867391	0.926871	0.999988	ENSMUSG00000002489.16_Tiam1	0
EZH2_Striata_PeakRegion_11085_chr16_90219800_90225799	0.272202	3.21337	0.683315	0.419742	0.999988	ENSMUSG00000022982.10_Sod1,ENSMUSG00000022983.16_Scaf4	0,0
EZH2_Striata_PeakRegion_11086_chr16_90282400_90285799	0.301867	2.158	0.788965	0.386638	0.999988	ENSMUSG00000022983.16_Scaf4	0
EZH2_Striata_PeakRegion_11087_chr16_90384200_90391199	0.14035	2.96726	0.182305	0.674684	0.999988	ENSMUSG00000053414.8_Hunk	0
EZH2_Striata_PeakRegion_11088_chr16_90727000_90727999	0.070758	1.98474	0.0371703	0.849372	0.999988	ENSMUSG00000022978.11_Mis18a,ENSMUSG00000097757.1_Gm17518	0,0
EZH2_Striata_PeakRegion_11089_chr16_90807600_90811399	0.0681885	2.50131	0.0380665	0.84759	0.999988	ENSMUSG00000039929.14_Urb1	0
EZH2_Striata_PeakRegion_1108_chr2_73382600_73384399	0.3439	0.834842	0.809004	0.380807	0.999988	ENSMUSG00000041762.16_Gpr155	0
EZH2_Striata_PeakRegion_11090_chr16_90827800_90832799	0.200519	3.08452	0.246879	0.625557	0.999988	ENSMUSG00000039903.17_Eva1c	0
EZH2_Striata_PeakRegion_11091_chr16_90932000_90936199	0.0414197	3.48204	0.0142648	0.906311	0.999988	ENSMUSG00000022972.10_Cfap298,ENSMUSG00000116607.1_4930534H18Rik,ENSMUSG00000022973.18_Synj1	0,0,0
EZH2_Striata_PeakRegion_11092_chr16_91009800_91013599	0.0451955	3.11618	0.0188503	0.892387	0.999988	ENSMUSG00000022973.18_Synj1,ENSMUSG00000087354.1_4930404I05Rik	0,0
EZH2_Striata_PeakRegion_11093_chr16_91054800_91057799	0.221394	2.62142	0.43736	0.517141	0.999988	ENSMUSG00000085398.1_4931406G06Rik,ENSMUSG00000039851.11_4932438H23Rik	0,0
EZH2_Striata_PeakRegion_11094_chr16_91219600_91232799	0.154577	5.03317	0.151557	0.701819	0.999988	ENSMUSG00000116882.1_Gm49614,ENSMUSG00000039830.9_Olig2	0,0
EZH2_Striata_PeakRegion_11095_chr16_91268200_91273199	0.132853	3.78807	0.109231	0.745004	0.999988	ENSMUSG00000046160.6_Olig1,ENSMUSG00000085865.2_Gm15966	0,0
EZH2_Striata_PeakRegion_11096_chr16_91304200_91306999	-0.160931	1.61389	0.183536	0.673656	0.999988	ENSMUSG00000085865.2_Gm15966	0
EZH2_Striata_PeakRegion_11097_chr16_91371000_91373999	0.215585	2.44901	0.318573	0.579736	0.999988	ENSMUSG00000022971.18_Ifnar2	0
EZH2_Striata_PeakRegion_11098_chr16_91406000_91406999	-0.104887	1.07973	0.0469871	0.830936	0.999988	ENSMUSG00000093701.7_Gm21970,ENSMUSG00000022969.13_Il10rb	0,0
EZH2_Striata_PeakRegion_11099_chr16_91483800_91487199	0.105628	2.73049	0.101861	0.753442	0.999988	ENSMUSG00000022967.13_Ifnar1	0
EZH2_Striata_PeakRegion_1109_chr2_73384400_73388399	0.0248321	3.40131	0.0054302	0.942105	0.999988	ENSMUSG00000041762.16_Gpr155,ENSMUSG00000087176.1_D230022J07Rik	0,0
EZH2_Striata_PeakRegion_110_chr1_39648800_39651799	0.194982	2.75076	0.315835	0.581355	0.999988	ENSMUSG00000050967.5_Creg2,ENSMUSG00000097083.1_D930019O06Rik	0,0
EZH2_Striata_PeakRegion_11100_chr16_91594000_91599399	-0.242312	2.87341	0.580308	0.456487	0.999988	ENSMUSG00000022964.14_Tmem50b	0
EZH2_Striata_PeakRegion_11101_chr16_91645800_91649799	0.171012	4.05659	0.245135	0.626773	0.999988	ENSMUSG00000022962.15_Gart,ENSMUSG00000022961.18_Son	0,0
EZH2_Striata_PeakRegion_11102_chr16_91924200_91932599	0.130745	3.61761	0.177984	0.678326	0.999988	ENSMUSG00000116933.1_Atp5o,ENSMUSG00000087240.1_Gm15976,ENSMUSG00000022956.11_Atp5o,ENSMUSG00000087190.2_D430001F17Rik	0,0,0,0
EZH2_Striata_PeakRegion_11103_chr16_92057000_92061399	0.123493	3.03325	0.12427	0.728722	0.999988	ENSMUSG00000039680.10_Mrps6,ENSMUSG00000116930.1_Gm49711,ENSMUSG00000089774.2_Slc5a3	0,0,0
EZH2_Striata_PeakRegion_11104_chr16_92157800_92160399	0.120164	2.02495	0.123156	0.729888	0.999988	ENSMUSG00000116930.1_Gm49711,ENSMUSG00000116747.1_Gm41496	0,0
EZH2_Striata_PeakRegion_11105_chr16_92298400_92302799	0.227524	2.88872	0.591878	0.452106	0.999988	ENSMUSG00000051989.11_Smim11	0
EZH2_Striata_PeakRegion_11106_chr16_92398000_92403999	0.208786	3.10529	0.498057	0.489782	0.999988	ENSMUSG00000022951.16_Rcan1	0
EZH2_Striata_PeakRegion_11107_chr16_92463200_92468799	0.251664	2.96961	0.657797	0.428394	0.999988	ENSMUSG00000022951.16_Rcan1	0
EZH2_Striata_PeakRegion_11108_chr16_92498200_92499399	0.00730539	1.7547	0.000227758	0.988132	0.999988	ENSMUSG00000022949.9_Clic6	0
EZH2_Striata_PeakRegion_11109_chr16_92693200_92701399	0.17053	4.15553	0.180526	0.676177	0.999988	ENSMUSG00000022952.17_Runx1	0
EZH2_Striata_PeakRegion_1110_chr2_73528200_73530399	0.329552	1.75381	0.636851	0.435709	0.999988	ENSMUSG00000075284.10_Wipf1	0
EZH2_Striata_PeakRegion_11110_chr16_93681400_93685799	0.0786552	3.17768	0.0580434	0.812457	0.999988	ENSMUSG00000022947.8_Cbr3	0
EZH2_Striata_PeakRegion_11111_chr16_93710800_93716799	0.0214507	3.45501	0.00404873	0.949997	0.999988	ENSMUSG00000022946.10_Dop1b	0
EZH2_Striata_PeakRegion_11112_chr16_93831000_93833999	-0.0890229	2.6994	0.0694061	0.795326	0.999988	ENSMUSG00000116927.1_Gm30881,ENSMUSG00000039456.10_Morc3	0,0
EZH2_Striata_PeakRegion_11113_chr16_93882600_93884999	0.168735	1.57391	0.186151	0.671487	0.999988	ENSMUSG00000022945.12_Chaf1b	0
EZH2_Striata_PeakRegion_11114_chr16_94075400_94098799	0.138434	5.70423	0.112391	0.741483	0.999988	ENSMUSG00000116569.1_Gm49620,ENSMUSG00000062713.8_Sim2	0,0
EZH2_Striata_PeakRegion_11115_chr16_94301400_94305199	-0.077367	2.47147	0.0528238	0.820925	0.999988	ENSMUSG00000040820.16_Hlcs	0
EZH2_Striata_PeakRegion_11116_chr16_94310400_94315799	0.222245	3.6292	0.587634	0.453705	0.999988	ENSMUSG00000040820.16_Hlcs	0
EZH2_Striata_PeakRegion_11117_chr16_94327400_94329399	-0.154739	1.9501	0.112522	0.741338	0.999988	ENSMUSG00000022941.8_Ripply3	0
EZH2_Striata_PeakRegion_11118_chr16_94367600_94372999	0.432252	3.32591	1.9887	0.176264	0.999988	ENSMUSG00000022940.17_Pigp,ENSMUSG00000040785.19_Ttc3	0,0
EZH2_Striata_PeakRegion_11119_chr16_94524600_94529199	0.229912	3.42672	0.483971	0.495901	0.999988	ENSMUSG00000022898.13_Vps26c	0
EZH2_Striata_PeakRegion_1111_chr2_73588400_73593599	0.0566454	2.49133	0.0312512	0.861741	0.999988	ENSMUSG00000086382.1_Chrna1os	0
EZH2_Striata_PeakRegion_11120_chr16_94567400_94572999	0.274345	2.87718	0.713112	0.409978	0.999988	ENSMUSG00000022897.15_Dyrk1a	0
EZH2_Striata_PeakRegion_11121_chr16_94722200_94726799	0.0851997	2.66338	0.0776984	0.783757	0.999988	ENSMUSG00000116641.1_Gm41505	0
EZH2_Striata_PeakRegion_11122_chr16_95701000_95707599	0.449286	3.5399	2.12423	0.16296	0.999988	ENSMUSG00000022895.16_Ets2	0
EZH2_Striata_PeakRegion_11123_chr16_95830400_95834999	0.278854	2.36765	0.815077	0.379065	0.999988	ENSMUSG00000117232.1_1600002D24Rik	0
EZH2_Striata_PeakRegion_11124_chr16_95989600_95991999	0.217119	2.82768	0.377625	0.546902	0.999988	ENSMUSG00000022913.16_Psmg1	0
EZH2_Striata_PeakRegion_11125_chr16_96080000_96085999	0.162629	3.16549	0.296097	0.593308	0.999988	ENSMUSG00000022914.17_Brwd1,ENSMUSG00000117289.1_AC144797.2	0,0
EZH2_Striata_PeakRegion_11126_chr16_96125400_96129999	0.872983	4.11667	5.71713	0.0284626	0.999988	ENSMUSG00000040681.16_Hmgn1	0
EZH2_Striata_PeakRegion_11127_chr16_96151600_96161599	0.169955	3.49701	0.342938	0.565726	0.999988	ENSMUSG00000023147.17_Wrb,ENSMUSG00000045275.16_Lca5l	0,0
EZH2_Striata_PeakRegion_11128_chr16_96190400_96193399	0.117218	2.69007	0.124289	0.728702	0.999988	ENSMUSG00000045275.16_Lca5l	0
EZH2_Striata_PeakRegion_11129_chr16_96234800_96236799	0.466559	1.88468	1.81289	0.195598	0.999988	ENSMUSG00000074892.9_B3galt5	0
EZH2_Striata_PeakRegion_1112_chr2_73594400_73599199	0.0929222	2.67168	0.0866803	0.771956	0.999988	ENSMUSG00000086544.1_Chn1os3	0
EZH2_Striata_PeakRegion_11130_chr16_96276800_96285199	0.177072	3.80189	0.327363	0.574602	0.999988	ENSMUSG00000074892.9_B3galt5	0
EZH2_Striata_PeakRegion_11131_chr16_96360600_96364999	0.210909	2.29834	0.325534	0.575663	0.999988	ENSMUSG00000000159.16_Igsf5,ENSMUSG00000117081.1_Igsf5	0,0
EZH2_Striata_PeakRegion_11132_chr16_96465800_96475999	0.174629	3.75452	0.368446	0.551764	0.999988	ENSMUSG00000117081.1_Igsf5,ENSMUSG00000090223.2_Pcp4	0,0
EZH2_Striata_PeakRegion_11133_chr16_96496200_96497199	0.883253	0.109089	3.36166	0.0840545	0.999988	ENSMUSG00000117081.1_Igsf5,ENSMUSG00000090223.2_Pcp4	0,0
EZH2_Striata_PeakRegion_11134_chr16_96498000_96503199	-0.0105326	2.58042	0.00124209	0.972291	0.999988	ENSMUSG00000117081.1_Igsf5,ENSMUSG00000090223.2_Pcp4	0,0
EZH2_Striata_PeakRegion_11135_chr16_96514000_96521999	0.444895	3.04456	2.26832	0.150146	0.999988	ENSMUSG00000117081.1_Igsf5,ENSMUSG00000090223.2_Pcp4	0,0
EZH2_Striata_PeakRegion_11136_chr16_97355600_97358399	0.1513	2.16048	0.193772	0.665264	0.999988	ENSMUSG00000040605.7_Bace2	0
EZH2_Striata_PeakRegion_11137_chr16_97848600_97856199	0.219198	3.45521	0.453197	0.509745	0.999988	ENSMUSG00000014039.18_Prdm15,ENSMUSG00000045975.8_C2cd2	0,0
EZH2_Striata_PeakRegion_11138_chr16_98081200_98082999	-0.281972	2.26784	0.740806	0.401215	0.999988	ENSMUSG00000116673.1_A630089N07Rik	0
EZH2_Striata_PeakRegion_11139_chr17_3113600_3116799	0.365845	2.49088	0.755185	0.396777	0.999988	ENSMUSG00000116995.1_Gm21926,ENSMUSG00000046201.9_Scaf8	0,0
EZH2_Striata_PeakRegion_1113_chr2_73601400_73613399	0.284784	3.78387	0.961326	0.340413	0.999988	ENSMUSG00000086544.1_Chn1os3,ENSMUSG00000056486.18_Chn1	0,0
EZH2_Striata_PeakRegion_11140_chr17_3479600_3492399	0.265789	4.06153	0.841931	0.371504	0.999988	ENSMUSG00000023800.15_Tiam2	0
EZH2_Striata_PeakRegion_11141_chr17_3493000_3501999	0.339352	3.25296	1.37036	0.257677	0.999988	ENSMUSG00000023800.15_Tiam2	0
EZH2_Striata_PeakRegion_11142_chr17_3556800_3558999	0.0306941	2.69236	0.0100158	0.921436	0.999988	ENSMUSG00000036983.7_Tfb1m,ENSMUSG00000116852.1_1700102H20Rik	0,0
EZH2_Striata_PeakRegion_11143_chr17_4906200_4909399	-0.0196009	2.41823	0.00317142	0.955738	0.999988	ENSMUSG00000116813.1_4930579D07Rik	-13214
EZH2_Striata_PeakRegion_11144_chr17_4993400_4995999	0.608439	2.34091	2.28977	0.148345	0.999988	ENSMUSG00000069729.14_Arid1b	0
EZH2_Striata_PeakRegion_11145_chr17_5188000_5190999	0.155793	2.63781	0.211357	0.651451	0.999988	ENSMUSG00000069729.14_Arid1b	0
EZH2_Striata_PeakRegion_11146_chr17_5400800_5403399	-0.285604	1.29481	0.615754	0.443279	0.999988	ENSMUSG00000101133.1_Gm29050	0
EZH2_Striata_PeakRegion_11147_chr17_5439600_5442399	0.265313	2.216	0.542519	0.471295	0.999988	ENSMUSG00000004945.15_Tmem242	0
EZH2_Striata_PeakRegion_11148_chr17_5490200_5498599	0.264521	4.22194	0.632843	0.437131	0.999988	ENSMUSG00000034265.8_Zdhhc14	0
EZH2_Striata_PeakRegion_11149_chr17_5755200_5758999	0.38988	1.89356	1.46375	0.242663	0.999988	ENSMUSG00000034265.8_Zdhhc14	1390
EZH2_Striata_PeakRegion_1114_chr2_73651600_73663199	0.373687	4.19705	1.51966	0.234217	0.999988	ENSMUSG00000056486.18_Chn1,ENSMUSG00000085838.1_Chn1os1	0,0
EZH2_Striata_PeakRegion_11150_chr17_5768600_5772799	0.437741	2.42243	1.91327	0.184253	0.999988	ENSMUSG00000034265.8_Zdhhc14	14790
EZH2_Striata_PeakRegion_11151_chr17_6079000_6080999	-0.193945	3.06888	0.345944	0.564045	0.999988	ENSMUSG00000015659.12_Serac1,ENSMUSG00000034345.14_Gtf2h5	0,0
EZH2_Striata_PeakRegion_11152_chr17_6106000_6109399	-0.0294964	2.32515	0.00667877	0.935808	0.999988	ENSMUSG00000034377.10_Tulp4	0
EZH2_Striata_PeakRegion_11153_chr17_6778200_6783799	0.250543	2.93431	0.545646	0.47004	0.999988	ENSMUSG00000052397.8_Ezr	0
EZH2_Striata_PeakRegion_11154_chr17_6826200_6829799	-0.268557	3.09157	0.677382	0.421729	0.999988	ENSMUSG00000097103.1_Gm2885	0
EZH2_Striata_PeakRegion_11155_chr17_6948000_6949199	-0.0769349	2.5828	0.0415845	0.840802	0.999988	ENSMUSG00000023806.10_Rsph3b,ENSMUSG00000116618.1_Gm49719	0,0
EZH2_Striata_PeakRegion_11156_chr17_7232600_7234399	-0.128221	1.33135	0.133451	0.719324	0.999988	ENSMUSG00000023809.10_Rps6ka2	0
EZH2_Striata_PeakRegion_11157_chr17_7945200_7946199	-0.128688	2.72321	0.149009	0.704207	0.999988	ENSMUSG00000090069.2_E430024P14Rik,ENSMUSG00000073471.3_Rsph3a	0,0
EZH2_Striata_PeakRegion_11158_chr17_8280200_8286199	0.202876	4.64396	0.31662	0.58089	0.999988	ENSMUSG00000023861.17_Mpc1	0
EZH2_Striata_PeakRegion_11159_chr17_8310000_8312799	0.220507	2.65813	0.459508	0.506851	0.999988	ENSMUSG00000087478.1_4930506C21Rik,ENSMUSG00000073468.12_Sft2d1,ENSMUSG00000117569.1_AC164431.1	0,0,0
EZH2_Striata_PeakRegion_1115_chr2_73891200_73896199	0.151384	3.54817	0.222586	0.642993	0.999988	ENSMUSG00000027104.18_Atf2,ENSMUSG00000097377.1_Gm10822	0,0
EZH2_Striata_PeakRegion_11160_chr17_8338600_8348399	0.221829	4.05369	0.422702	0.524162	0.999988	ENSMUSG00000117569.1_AC164431.1,ENSMUSG00000055945.8_Prr18	0,0
EZH2_Striata_PeakRegion_11161_chr17_8364000_8374999	0.0439597	3.81514	0.0210386	0.886356	0.999988	ENSMUSG00000117569.1_AC164431.1,ENSMUSG00000058159.14_T2	0,0
EZH2_Striata_PeakRegion_11162_chr17_8432400_8435999	-0.0414292	2.66203	0.00992168	0.921805	0.999988	ENSMUSG00000062327.10_T	0
EZH2_Striata_PeakRegion_11163_chr17_8523400_8527599	-0.0194086	2.70352	0.00270212	0.959141	0.999988	ENSMUSG00000023868.17_Pde10a	0
EZH2_Striata_PeakRegion_11164_chr17_8620600_8631599	0.169495	3.81981	0.34194	0.566286	0.999988	ENSMUSG00000023868.17_Pde10a	0
EZH2_Striata_PeakRegion_11165_chr17_8665200_8671199	0.508449	3.00089	2.57662	0.126613	0.999988	ENSMUSG00000023868.17_Pde10a	0
EZH2_Striata_PeakRegion_11166_chr17_8728200_8731199	0.136426	2.1278	0.176063	0.679961	0.999988	ENSMUSG00000023868.17_Pde10a	0
EZH2_Striata_PeakRegion_11167_chr17_8734000_8735199	0.846624	0.549436	4.66952	0.0450552	0.999988	ENSMUSG00000023868.17_Pde10a	0
EZH2_Striata_PeakRegion_11168_chr17_8735800_8736799	0.52781	0.447899	1.6981	0.209672	0.999988	ENSMUSG00000023868.17_Pde10a	0
EZH2_Striata_PeakRegion_11169_chr17_8796600_8877999	0.302211	7.36134	1.1475	0.298842	0.999988	ENSMUSG00000023868.17_Pde10a	0
EZH2_Striata_PeakRegion_1116_chr2_73909000_73912399	0.140251	3.25267	0.172613	0.682925	0.999988	ENSMUSG00000018770.9_Atp5g3	0
EZH2_Striata_PeakRegion_11170_chr17_8878800_8889199	0.260855	3.99646	0.788991	0.386631	0.999988	ENSMUSG00000023868.17_Pde10a	0
EZH2_Striata_PeakRegion_11171_chr17_8890400_8905999	0.346561	4.53136	1.2618	0.27671	0.999988	ENSMUSG00000023868.17_Pde10a	0
EZH2_Striata_PeakRegion_11172_chr17_8907200_8910999	-0.105064	1.87948	0.104639	0.750224	0.999988	ENSMUSG00000023868.17_Pde10a	0
EZH2_Striata_PeakRegion_11173_chr17_8915400_8916599	-0.0264461	0.583312	0.00420801	0.949024	0.999988	ENSMUSG00000023868.17_Pde10a	0
EZH2_Striata_PeakRegion_11174_chr17_8917800_8972799	0.167873	6.38357	0.337189	0.56897	0.999988	ENSMUSG00000023868.17_Pde10a	0
EZH2_Striata_PeakRegion_11175_chr17_8973200_8991399	0.0524929	4.68747	0.0306488	0.863066	0.999988	ENSMUSG00000023868.17_Pde10a,ENSMUSG00000023873.13_1700010I14Rik	0,0
EZH2_Striata_PeakRegion_11176_chr17_9764000_9766799	0.463194	1.67308	1.6233	0.21954	0.999988	ENSMUSG00000117264.1_4930452A19Rik	0
EZH2_Striata_PeakRegion_11177_chr17_10308400_10324799	0.432937	4.27926	2.11338	0.163979	0.999988	ENSMUSG00000062078.15_Qk,ENSMUSG00000099384.6_1700110C19Rik	0,0
EZH2_Striata_PeakRegion_11178_chr17_10331600_10338599	0.211659	3.14867	0.524096	0.478809	0.999988	ENSMUSG00000099384.6_1700110C19Rik	2294
EZH2_Striata_PeakRegion_11179_chr17_10388400_10408799	-0.0404589	4.65391	0.0186065	0.893081	0.999988	ENSMUSG00000037196.6_Pacrg	0
EZH2_Striata_PeakRegion_1117_chr2_74578000_74579599	0.328138	2.64029	0.945573	0.344295	0.999988	ENSMUSG00000009207.15_Lnpk,ENSMUSG00000087205.1_4930445N08Rik	0,0
EZH2_Striata_PeakRegion_11180_chr17_10447800_10452399	-0.0511368	2.54327	0.0244608	0.877535	0.999988	ENSMUSG00000037196.6_Pacrg	0
EZH2_Striata_PeakRegion_11181_chr17_10507400_10509799	-0.111198	1.4644	0.0992032	0.756568	0.999988	ENSMUSG00000037196.6_Pacrg,ENSMUSG00000089941.1_Gm16168	0,0
EZH2_Striata_PeakRegion_11182_chr17_10839400_10841399	0.0272289	2.48831	0.0056151	0.94113	0.999988	ENSMUSG00000037196.6_Pacrg,ENSMUSG00000023826.16_Prkn	0,0
EZH2_Striata_PeakRegion_11183_chr17_11947600_11953199	0.182426	2.5625	0.370683	0.550571	0.999988	ENSMUSG00000023826.16_Prkn	0
EZH2_Striata_PeakRegion_11184_chr17_12118000_12120199	0.427977	1.74978	1.51363	0.23511	0.999988	ENSMUSG00000023827.8_Agpat4	0
EZH2_Striata_PeakRegion_11185_chr17_12261600_12271399	0.153689	3.6908	0.290228	0.596963	0.999988	ENSMUSG00000014426.9_Map3k4	0
EZH2_Striata_PeakRegion_11186_chr17_12315200_12320399	0.257217	3.13302	0.67927	0.421095	0.999988	ENSMUSG00000014426.9_Map3k4,ENSMUSG00000097350.2_4732491K20Rik,ENSMUSG00000117337.1_AC136921.2	0,0,0
EZH2_Striata_PeakRegion_11187_chr17_12767400_12771599	-0.0784206	2.7177	0.0538313	0.819257	0.999988	ENSMUSG00000023830.14_Igf2r,ENSMUSG00000078247.4_Airn,ENSMUSG00000089525.1_Gm23833	0,0,0
EZH2_Striata_PeakRegion_11188_chr17_12914800_12917799	-0.0382897	3.3241	0.0149911	0.903968	0.999988	ENSMUSG00000057388.9_Mrpl18,ENSMUSG00000068039.13_Tcp1	0,0
EZH2_Striata_PeakRegion_11189_chr17_12960200_12964199	-0.0749912	3.06392	0.0651257	0.80159	0.999988	ENSMUSG00000023832.14_Acat2,ENSMUSG00000089695.2_Gm15946	0,0
EZH2_Striata_PeakRegion_1118_chr2_74648600_74716799	0.252244	6.95906	0.435185	0.518172	0.999988	ENSMUSG00000001815.15_Evx2,ENSMUSG00000001819.4_Hoxd13,ENSMUSG00000001823.5_Hoxd12,ENSMUSG00000042499.13_Hoxd11,ENSMUSG00000099521.1_Gm28309,ENSMUSG00000050368.4_Hoxd10,ENSMUSG00000086077.7_Gm14396,ENSMUSG00000100209.1_Gm28793,ENSMUSG00000043342.9_Hoxd9,ENSMUSG00000104570.1_Gm44463,ENSMUSG00000052371.5_Hoxd3os1,ENSMUSG00000027102.4_Hoxd8,ENSMUSG00000079277.9_Hoxd3,ENSMUSG00000101174.8_Hoxd4	0,0,0,0,0,0,0,0,0,0,0,0,0,0
EZH2_Striata_PeakRegion_11190_chr17_12990800_12993199	0.221862	2.49475	0.362895	0.554744	0.999988	ENSMUSG00000060475.13_Wtap	0
EZH2_Striata_PeakRegion_11191_chr17_13006800_13008999	0.187823	2.73516	0.230752	0.637005	0.999988	ENSMUSG00000006818.5_Sod2	0
EZH2_Striata_PeakRegion_11192_chr17_13758200_13762999	0.254354	2.84654	0.526574	0.477787	0.999988	ENSMUSG00000117063.1_AC174800.1,ENSMUSG00000038347.15_Tcte2,ENSMUSG00000068036.15_Afdn	0,0,0
EZH2_Striata_PeakRegion_11193_chr17_14161600_14170799	0.00364792	3.50645	0.000145862	0.990503	0.999988	ENSMUSG00000048826.7_Dact2	24253
EZH2_Striata_PeakRegion_11194_chr17_14199000_14207999	0.10365	3.42205	0.117678	0.735715	0.999988	ENSMUSG00000048826.7_Dact2,ENSMUSG00000117185.1_AC151292.1	0,0
EZH2_Striata_PeakRegion_11195_chr17_14941800_14944799	-0.205845	3.21306	0.415904	0.527478	0.999988	ENSMUSG00000046991.11_Wdr27,ENSMUSG00000092577.1_Gm7393,ENSMUSG00000050088.9_1600012H06Rik	0,0,0
EZH2_Striata_PeakRegion_11196_chr17_15207000_15208999	0.0363132	1.22676	0.0108805	0.918127	0.999988	ENSMUSG00000097624.2_Gm5091	22582
EZH2_Striata_PeakRegion_11197_chr17_15368600_15379199	0.0341511	3.86967	0.0116594	0.915259	0.999988	ENSMUSG00000014773.13_Dll1,ENSMUSG00000097566.1_A930024N18Rik	0,0
EZH2_Striata_PeakRegion_11198_chr17_15380200_15383399	0.448959	2.01319	1.95457	0.179824	0.999988	ENSMUSG00000097566.1_A930024N18Rik	726
EZH2_Striata_PeakRegion_11199_chr17_15497000_15502199	0.229588	3.43046	0.622864	0.440704	0.999988	ENSMUSG00000014769.10_Psmb1,ENSMUSG00000014767.17_Tbp	0,0
EZH2_Striata_PeakRegion_1119_chr2_74720800_74728599	-0.0984414	3.36861	0.0690749	0.795804	0.999988	ENSMUSG00000079277.9_Hoxd3,ENSMUSG00000101174.8_Hoxd4,ENSMUSG00000065500.3_Mir10b,ENSMUSG00000100642.1_Gm28230	0,0,0,0
EZH2_Striata_PeakRegion_111_chr1_39900000_39903399	0.187669	2.52027	0.23367	0.634898	0.999988	ENSMUSG00000026074.15_Map4k4	0
EZH2_Striata_PeakRegion_11200_chr17_15563000_15565999	-0.181845	2.58654	0.278238	0.604581	0.999988	ENSMUSG00000051977.16_Prdm9	0
EZH2_Striata_PeakRegion_11201_chr17_15704000_15706199	0.3393	1.92263	0.69077	0.417265	0.999988	ENSMUSG00000023852.14_Chd1	0
EZH2_Striata_PeakRegion_11202_chr17_15823800_15831599	0.128069	3.67406	0.140862	0.712003	0.999988	ENSMUSG00000048027.9_Rgmb	0
EZH2_Striata_PeakRegion_11203_chr17_17234400_17235399	0.0389603	1.8768	0.0116394	0.915332	0.999988	ENSMUSG00000116802.1_Gm5165	0
EZH2_Striata_PeakRegion_11204_chr17_17294200_17294599	-0.0101259	1.05599	0.000584115	0.980996	0.999988	ENSMUSG00000072761.10_Gm6712	0
EZH2_Striata_PeakRegion_11205_chr17_17373600_17375799	0.26202	2.07276	0.667626	0.425029	0.999988	ENSMUSG00000116590.1_AC154200.1,ENSMUSG00000116564.1_Riok2	0,0
EZH2_Striata_PeakRegion_11206_chr17_17623400_17626599	-0.0015769	4.36639	2.16854e-05	0.996338	0.999988	ENSMUSG00000023845.7_Lnpep	0
EZH2_Striata_PeakRegion_11207_chr17_17825800_17831599	-0.0244114	3.29089	0.00449925	0.947293	0.999988	ENSMUSG00000080316.11_Spaca6,ENSMUSG00000065396.1_Mir99b,ENSMUSG00000092799.1_Gm25927,ENSMUSG00000105758.1_Mirlet7e,ENSMUSG00000065479.2_Mir125a	0,0,0,0,0
EZH2_Striata_PeakRegion_11208_chr17_17834400_17839999	-0.0630037	3.23439	0.0454008	0.833768	0.999988	ENSMUSG00000080316.11_Spaca6	0
EZH2_Striata_PeakRegion_11209_chr17_20943800_20948599	0.0596467	3.91993	0.0356568	0.852431	0.999988	ENSMUSG00000116974.1_Gm49761,ENSMUSG00000007564.15_Ppp2r1a	0,0
EZH2_Striata_PeakRegion_1120_chr2_74730800_74741799	0.140584	4.25015	0.126502	0.726401	0.999988	ENSMUSG00000079277.9_Hoxd3,ENSMUSG00000100642.1_Gm28230	0,0
EZH2_Striata_PeakRegion_11210_chr17_21008600_21009999	-0.213412	1.64194	0.327322	0.574625	0.999988	ENSMUSG00000067942.6_Zfp160	0
EZH2_Striata_PeakRegion_11211_chr17_21488400_21489599	0.401243	1.4623	1.0968	0.309431	0.999988	ENSMUSG00000097759.1_Gm26753,ENSMUSG00000057409.7_Zfp53	0,0
EZH2_Striata_PeakRegion_11212_chr17_21516200_21517199	0.334293	1.27626	0.910061	0.353284	0.999988	ENSMUSG00000117037.1_CT010433.1	0
EZH2_Striata_PeakRegion_11213_chr17_21530600_21533199	0.0390661	2.23393	0.0110587	0.917462	0.999988	ENSMUSG00000117037.1_CT010433.1,ENSMUSG00000097781.1_9330136K24Rik	0,0
EZH2_Striata_PeakRegion_11214_chr17_21566000_21568799	-0.026937	3.95102	0.00638709	0.937222	0.999988	ENSMUSG00000067931.6_Zfp948	0
EZH2_Striata_PeakRegion_11215_chr17_21733400_21733999	0.0437556	0.199263	0.0121598	0.913467	0.999988	ENSMUSG00000061544.13_Zfp229	0
EZH2_Striata_PeakRegion_11216_chr17_21909400_21909999	-0.197754	0.605851	0.289764	0.597254	0.999988	ENSMUSG00000078546.8_Zfp995	0
EZH2_Striata_PeakRegion_11217_chr17_21962200_21963199	-0.308791	2.04052	0.750275	0.398284	0.999988	ENSMUSG00000071267.11_Zfp942,ENSMUSG00000053347.15_Zfp943	0,0
EZH2_Striata_PeakRegion_11218_chr17_22314400_22315199	-0.115159	1.61204	0.111288	0.742705	0.999988	ENSMUSG00000117284.1_CT030661.1	0
EZH2_Striata_PeakRegion_11219_chr17_22739200_22740399	-0.234877	1.78789	0.436326	0.517631	0.999988	ENSMUSG00000098164.2_Gm5493	0
EZH2_Striata_PeakRegion_1121_chr2_74745400_74753999	0.0963441	4.08004	0.0579092	0.81267	0.999988	ENSMUSG00000079277.9_Hoxd3,ENSMUSG00000100642.1_Gm28230,ENSMUSG00000075277.5_Haglr,ENSMUSG00000085015.1_Gm14424	0,0,0,0
EZH2_Striata_PeakRegion_11220_chr17_22866400_22867399	-0.0339799	0.762692	0.00894736	0.925731	0.999988	ENSMUSG00000059142.16_Zfp945	0
EZH2_Striata_PeakRegion_11221_chr17_23192600_23194599	-0.274166	1.72132	0.629331	0.438383	0.999988	ENSMUSG00000002617.14_Zfp40	0
EZH2_Striata_PeakRegion_11222_chr17_23545400_23551599	0.133636	3.52265	0.219261	0.645469	0.999988	ENSMUSG00000117322.1_AC154766.4,ENSMUSG00000067882.14_Casp16-ps	0,0
EZH2_Striata_PeakRegion_11223_chr17_23559200_23561799	-0.384928	1.12974	0.946607	0.344039	0.999988	ENSMUSG00000117322.1_AC154766.4,ENSMUSG00000071256.4_Zfp213	0,0
EZH2_Striata_PeakRegion_11224_chr17_23563200_23565999	0.0844287	2.59107	0.0708701	0.793232	0.999988	ENSMUSG00000117322.1_AC154766.4,ENSMUSG00000071256.4_Zfp213	0,0
EZH2_Striata_PeakRegion_11225_chr17_23584800_23587799	0.393665	1.71796	1.44426	0.2457	0.999988	ENSMUSG00000062012.14_Zfp13	0
EZH2_Striata_PeakRegion_11226_chr17_23592400_23593199	0.264368	1.89283	0.566903	0.461651	0.999988	ENSMUSG00000062012.14_Zfp13	0
EZH2_Striata_PeakRegion_11227_chr17_23598800_23599799	-0.223033	1.16941	0.389972	0.540491	0.999988	ENSMUSG00000062012.14_Zfp13	0
EZH2_Striata_PeakRegion_11228_chr17_23671800_23678999	0.00297435	3.75598	8.97314e-05	0.992551	0.999988	ENSMUSG00000041319.14_Thoc6,ENSMUSG00000023904.10_Hcfc1r1,ENSMUSG00000023905.15_Tnfrsf12a	0,0,0
EZH2_Striata_PeakRegion_11229_chr17_23679200_23681399	-0.0631992	1.65628	0.0221826	0.883331	0.999988	ENSMUSG00000023906.3_Cldn6	0
EZH2_Striata_PeakRegion_1122_chr2_74761600_74764399	0.256373	2.3154	0.28956	0.597382	0.999988	ENSMUSG00000075277.5_Haglr,ENSMUSG00000042448.5_Hoxd1	0,0
EZH2_Striata_PeakRegion_11230_chr17_23700200_23700599	0.0127427	0.0478372	0.000747319	0.978505	0.999988	ENSMUSG00000043747.12_1520401A03Rik	3889
EZH2_Striata_PeakRegion_11231_chr17_23725400_23727599	0.172237	1.98837	0.253726	0.620839	0.999988	ENSMUSG00000023908.8_Pkmyt1	0
EZH2_Striata_PeakRegion_11232_chr17_23732400_23747399	-0.127238	4.80739	0.124519	0.728461	0.999988	ENSMUSG00000023908.8_Pkmyt1,ENSMUSG00000023909.4_Paqr4,ENSMUSG00000040680.9_Kremen2,ENSMUSG00000097006.7_9530082P21Rik	0,0,0,0
EZH2_Striata_PeakRegion_11233_chr17_23770200_23773999	0.350579	2.75487	1.21074	0.286312	0.999988	ENSMUSG00000040097.16_Flywch1,ENSMUSG00000086719.1_Gm16275	0,0
EZH2_Striata_PeakRegion_11234_chr17_23784600_23786799	-0.229732	2.25605	0.432002	0.519688	0.999988	ENSMUSG00000023911.12_Flywch2	0
EZH2_Striata_PeakRegion_11236_chr17_23789400_23793599	0.24215	2.70734	0.676435	0.422047	0.999988	ENSMUSG00000039218.17_Srrm2	0
EZH2_Striata_PeakRegion_11237_chr17_23801600_23805999	0.404825	3.21218	1.67979	0.212035	0.999988	ENSMUSG00000039218.17_Srrm2	0
EZH2_Striata_PeakRegion_11238_chr17_23818800_23824199	0.0474754	2.75185	0.0238574	0.879042	0.999988	ENSMUSG00000039218.17_Srrm2,ENSMUSG00000092981.1_Mir5125	0,0
EZH2_Striata_PeakRegion_11239_chr17_23825400_23831799	0.135187	3.1431	0.189936	0.668378	0.999988	ENSMUSG00000055839.6_Elob	0
EZH2_Striata_PeakRegion_1123_chr2_74825400_74826399	0.327127	1.80837	0.584039	0.455067	0.999988	ENSMUSG00000027099.9_Mtx2	0
EZH2_Striata_PeakRegion_11240_chr17_23924000_23925999	-0.0965559	1.75632	0.0802219	0.78037	0.999988	ENSMUSG00000117488.1_AC110262.3	0
EZH2_Striata_PeakRegion_11241_chr17_24072400_24074199	0.239424	2.09426	0.471551	0.501408	0.999988	ENSMUSG00000016946.6_Kctd5,ENSMUSG00000024122.16_Pdpk1	0,0
EZH2_Striata_PeakRegion_11242_chr17_24108400_24109399	0.491283	1.31298	1.0347	0.323122	0.999988	ENSMUSG00000024122.16_Pdpk1	0
EZH2_Striata_PeakRegion_11243_chr17_24141600_24143199	-0.0297031	2.10147	0.00889922	0.92593	0.999988	ENSMUSG00000024122.16_Pdpk1	0
EZH2_Striata_PeakRegion_11244_chr17_24167000_24174999	0.00408022	4.31432	0.000177625	0.989519	0.999988	ENSMUSG00000024121.13_Atp6v0c	0
EZH2_Striata_PeakRegion_11245_chr17_24204000_24212999	0.106839	4.3688	0.100783	0.754704	0.999988	ENSMUSG00000036473.16_Tbc1d24,ENSMUSG00000117406.1_Ntn3,ENSMUSG00000085185.10_BC028777	0,0,0
EZH2_Striata_PeakRegion_11246_chr17_24350600_24354399	-0.0140283	3.539	0.0015891	0.96866	0.999988	ENSMUSG00000035435.17_Abca17,ENSMUSG00000024130.16_Abca3	0,0
EZH2_Striata_PeakRegion_11247_chr17_24412000_24416999	0.0537338	3.46089	0.0328018	0.858391	0.999988	ENSMUSG00000073437.10_D330041H03Rik,ENSMUSG00000034681.17_Rnps1	0,0
EZH2_Striata_PeakRegion_11248_chr17_24425800_24427599	0.00693805	2.01198	0.000309318	0.98617	0.999988	ENSMUSG00000034681.17_Rnps1,ENSMUSG00000024132.6_Eci1	0,0
EZH2_Striata_PeakRegion_11249_chr17_24439800_24447999	-0.117633	3.38598	0.143656	0.709301	0.999988	ENSMUSG00000024136.14_Dnase1l2,ENSMUSG00000024137.9_E4f1	0,0
EZH2_Striata_PeakRegion_1124_chr2_75588800_75590599	-0.0685558	2.19658	0.0415909	0.84079	0.999988	ENSMUSG00000082152.1_Gm13655	42039
EZH2_Striata_PeakRegion_11250_chr17_24453600_24456599	0.464723	2.99466	2.26361	0.150545	0.999988	ENSMUSG00000024137.9_E4f1	0
EZH2_Striata_PeakRegion_11251_chr17_24469000_24481799	0.222287	4.79559	0.515518	0.482377	0.999988	ENSMUSG00000024137.9_E4f1,ENSMUSG00000043445.7_Pgp,ENSMUSG00000024142.15_Mlst8,ENSMUSG00000045744.10_Bricd5	0,0,0,0
EZH2_Striata_PeakRegion_11252_chr17_24485400_24491399	0.170185	3.04958	0.289559	0.597383	0.999988	ENSMUSG00000033597.9_Caskin1	0
EZH2_Striata_PeakRegion_11253_chr17_24498800_24516399	-0.0734493	4.73513	0.0515196	0.82311	0.999988	ENSMUSG00000033597.9_Caskin1,ENSMUSG00000052752.15_Traf7	0,0
EZH2_Striata_PeakRegion_11254_chr17_24525000_24538399	0.148756	4.76868	0.250478	0.623067	0.999988	ENSMUSG00000052752.15_Traf7,ENSMUSG00000079657.10_Rab26,ENSMUSG00000093565.1_Rab26os,ENSMUSG00000064768.1_Snord60,ENSMUSG00000117423.1_AC132367.1	0,0,0,0,0
EZH2_Striata_PeakRegion_11255_chr17_24544400_24545799	-0.0979091	0.802178	0.0632382	0.804422	0.999988	ENSMUSG00000117423.1_AC132367.1	0
EZH2_Striata_PeakRegion_11256_chr17_24547600_24552999	0.221619	3.72196	0.553388	0.466955	0.999988	ENSMUSG00000032855.6_Pkd1	0
EZH2_Striata_PeakRegion_11257_chr17_24568400_24582199	0.0238542	4.01684	0.00650062	0.936668	0.999988	ENSMUSG00000032855.6_Pkd1	0
EZH2_Striata_PeakRegion_11258_chr17_24592200_24602999	-0.13875	3.90742	0.222534	0.643031	0.999988	ENSMUSG00000032855.6_Pkd1,ENSMUSG00000080342.1_Gm24589,ENSMUSG00000002496.10_Tsc2	0,0,0
EZH2_Striata_PeakRegion_11259_chr17_24628000_24640399	-0.0647005	4.23191	0.0428478	0.838437	0.999988	ENSMUSG00000002496.10_Tsc2,ENSMUSG00000041429.3_Nthl1,ENSMUSG00000002504.15_Slc9a3r2	0,0,0
EZH2_Striata_PeakRegion_1125_chr2_75657400_75661399	0.2106	3.24043	0.390705	0.540115	0.999988	ENSMUSG00000093242.1_Gm24574,ENSMUSG00000059005.13_Hnrnpa3	0,0
EZH2_Striata_PeakRegion_11260_chr17_24641800_24654799	-0.185758	4.03465	0.303305	0.588884	0.999988	ENSMUSG00000002504.15_Slc9a3r2	0
EZH2_Striata_PeakRegion_11261_chr17_24666400_24671599	0.297719	2.71861	0.961219	0.340439	0.999988	ENSMUSG00000041130.10_Zfp598	0
EZH2_Striata_PeakRegion_11262_chr17_24675600_24682599	-0.0701649	3.39047	0.0471996	0.83056	0.999988	ENSMUSG00000041130.10_Zfp598	0
EZH2_Striata_PeakRegion_11263_chr17_24685000_24691599	0.042761	3.4785	0.0177489	0.895558	0.999988	ENSMUSG00000007021.5_Syngr3	0
EZH2_Striata_PeakRegion_11264_chr17_24693000_24709399	0.184062	4.38213	0.353092	0.560086	0.999988	ENSMUSG00000040888.10_Gfer,ENSMUSG00000019320.14_Noxo1,ENSMUSG00000040688.16_Tbl3	0,0,0
EZH2_Striata_PeakRegion_11265_chr17_24715400_24725399	0.111533	4.39615	0.13434	0.718433	0.999988	ENSMUSG00000008482.9_Rnf151,ENSMUSG00000044533.15_Rps2,ENSMUSG00000090101.1_Snhg9,ENSMUSG00000089255.1_Snora78,ENSMUSG00000077709.1_Snora64,ENSMUSG00000040048.14_Ndufb10	0,0,0,0,0,0
EZH2_Striata_PeakRegion_11266_chr17_24735400_24737399	-0.00128736	2.12593	1.59415e-05	0.99686	0.999988	ENSMUSG00000002500.15_Rpl3l,ENSMUSG00000075705.12_Msrb1	0,0
EZH2_Striata_PeakRegion_11267_chr17_24751000_24754799	0.138546	2.48673	0.121335	0.731808	0.999988	ENSMUSG00000039628.9_Hs3st6	0
EZH2_Striata_PeakRegion_11268_chr17_24848600_24852199	0.0707121	3.6211	0.0498358	0.825973	0.999988	ENSMUSG00000024158.17_Hagh,ENSMUSG00000045316.5_Fahd1	0,0
EZH2_Striata_PeakRegion_11269_chr17_24877800_24906799	-0.0598463	5.75001	0.0353645	0.85303	0.999988	ENSMUSG00000046070.9_Igfals,ENSMUSG00000039183.6_Nubp2,ENSMUSG00000024160.16_Spsb3,ENSMUSG00000073436.11_Eme2,ENSMUSG00000024163.17_Mapk8ip3,ENSMUSG00000038880.13_Mrps34,ENSMUSG00000073435.10_Nme3	0,0,0,0,0,0,0
EZH2_Striata_PeakRegion_1126_chr2_75702800_75705599	0.0664335	3.71217	0.0262818	0.873099	0.999988	ENSMUSG00000015839.6_Nfe2l2,ENSMUSG00000087222.1_E030042O20Rik	0,0
EZH2_Striata_PeakRegion_11270_chr17_24934400_24938399	0.243425	3.25921	0.639553	0.434754	0.999988	ENSMUSG00000024163.17_Mapk8ip3,ENSMUSG00000024165.9_Jpt2	0,0
EZH2_Striata_PeakRegion_11271_chr17_24959400_24962599	0.20107	2.87623	0.429813	0.520734	0.999988	ENSMUSG00000024165.9_Jpt2,ENSMUSG00000038002.9_Cramp1l	0,0
EZH2_Striata_PeakRegion_11272_chr17_25012600_25017999	0.180085	3.70985	0.24334	0.628029	0.999988	ENSMUSG00000038002.9_Cramp1l,ENSMUSG00000024169.16_Ift140	0,0
EZH2_Striata_PeakRegion_11273_chr17_25114000_25116999	0.231686	2.48119	0.536441	0.473752	0.999988	ENSMUSG00000024170.15_Telo2	0
EZH2_Striata_PeakRegion_11274_chr17_25132800_25134399	0.167161	1.78522	0.248639	0.624337	0.999988	ENSMUSG00000036636.10_Clcn7	0
EZH2_Striata_PeakRegion_11275_chr17_25182400_25190999	-0.017361	4.00448	0.00314615	0.955915	0.999988	ENSMUSG00000067722.4_BC003965,ENSMUSG00000015127.14_Unkl	0,0
EZH2_Striata_PeakRegion_11276_chr17_25217400_25226999	-0.0206016	3.63355	0.00461693	0.946609	0.999988	ENSMUSG00000015127.14_Unkl	0
EZH2_Striata_PeakRegion_11277_chr17_25239000_25257599	0.0891787	4.88952	0.0736178	0.789362	0.999988	ENSMUSG00000035521.13_Gnptg,ENSMUSG00000015126.9_Tsr3,ENSMUSG00000047507.12_Baiap3,ENSMUSG00000093202.2_Mir3547	0,0,0,0
EZH2_Striata_PeakRegion_11278_chr17_25271000_25275599	0.369288	3.7124	1.10267	0.308179	0.999988	ENSMUSG00000015120.15_Ube2i	0
EZH2_Striata_PeakRegion_11279_chr17_25388200_25389799	0.414187	1.17107	1.11999	0.304524	0.999988	ENSMUSG00000024112.16_Cacna1h	0
EZH2_Striata_PeakRegion_1127_chr2_76369400_76370799	0.0746895	1.69979	0.027084	0.871195	0.999988	ENSMUSG00000042369.8_Rbm45	0
EZH2_Striata_PeakRegion_11280_chr17_25396400_25412799	-0.110665	4.37328	0.123759	0.729256	0.999988	ENSMUSG00000024112.16_Cacna1h	0
EZH2_Striata_PeakRegion_11281_chr17_25415600_25437199	0.0623619	4.92186	0.0361174	0.851493	0.999988	ENSMUSG00000024112.16_Cacna1h	0
EZH2_Striata_PeakRegion_11282_chr17_25507800_25528199	-0.0833233	4.76501	0.0673674	0.798283	0.999988	ENSMUSG00000117437.1_AC131323.2	0
EZH2_Striata_PeakRegion_11283_chr17_25529400_25532999	-0.181106	1.78358	0.247233	0.625311	0.999988	ENSMUSG00000117420.1_AC131323.1	0
EZH2_Striata_PeakRegion_11284_chr17_25546800_25585999	0.141778	6.28217	0.209625	0.652779	0.999988	ENSMUSG00000117544.1_AC131323.4,ENSMUSG00000117445.1_AC131323.3,ENSMUSG00000024176.10_Sox8,ENSMUSG00000091475.3_2810468N07Rik,ENSMUSG00000002279.19_Lmf1	0,0,0,0,0
EZH2_Striata_PeakRegion_11285_chr17_25594400_25604199	-0.105192	3.3601	0.123427	0.729604	0.999988	ENSMUSG00000002279.19_Lmf1	0
EZH2_Striata_PeakRegion_11286_chr17_25604600_25645399	0.0693688	5.85069	0.0553418	0.816788	0.999988	ENSMUSG00000002279.19_Lmf1	0
EZH2_Striata_PeakRegion_11287_chr17_25716600_25721799	-0.0219825	2.65427	0.00393886	0.950679	0.999988	ENSMUSG00000025739.13_Gng13,ENSMUSG00000019214.14_Chtf18	0,0
EZH2_Striata_PeakRegion_11288_chr17_25722600_25732199	0.020608	3.7603	0.00432241	0.948337	0.999988	ENSMUSG00000019214.14_Chtf18,ENSMUSG00000041199.3_Rpusd1	0,0
EZH2_Striata_PeakRegion_11289_chr17_25733400_25738199	-0.212295	2.27544	0.417528	0.526682	0.999988	ENSMUSG00000041062.7_Mslnl	0
EZH2_Striata_PeakRegion_1128_chr2_76405400_76407799	0.155338	2.71955	0.173303	0.68233	0.999988	ENSMUSG00000042359.18_Osbpl6	0
EZH2_Striata_PeakRegion_11290_chr17_25773400_25798599	0.147973	5.6586	0.226838	0.639859	0.999988	ENSMUSG00000002280.11_Narfl,ENSMUSG00000061046.9_Haghl,ENSMUSG00000098329.1_Mir6966,ENSMUSG00000071202.5_Ccdc78,ENSMUSG00000057411.9_Fam173a,ENSMUSG00000118135.1_AC134908.4,ENSMUSG00000002274.13_Metrn,ENSMUSG00000097518.1_Gm26694	0,0,0,0,0,0,0,0
EZH2_Striata_PeakRegion_11291_chr17_25808200_25853399	0.0919935	6.66426	0.0861394	0.772647	0.999988	ENSMUSG00000097518.1_Gm26694,ENSMUSG00000025738.8_Fbxl16,ENSMUSG00000025737.5_Wdr24,ENSMUSG00000025736.15_Jmjd8,ENSMUSG00000039615.9_Stub1,ENSMUSG00000093076.1_Mir3082,ENSMUSG00000025735.13_Rhbdl1,ENSMUSG00000093593.1_Gm20683,ENSMUSG00000025733.17_Rhot2,ENSMUSG00000073434.12_Wdr90	0,0,0,0,0,0,0,0,0,0
EZH2_Striata_PeakRegion_11292_chr17_25854200_25855199	-0.302508	0.17671	0.282854	0.601623	0.999988	ENSMUSG00000097518.1_Gm26694,ENSMUSG00000073434.12_Wdr90	0,0
EZH2_Striata_PeakRegion_11293_chr17_25858000_25870599	0.231279	4.30544	0.551966	0.467519	0.999988	ENSMUSG00000097518.1_Gm26694,ENSMUSG00000073434.12_Wdr90,ENSMUSG00000025732.6_Mcrip2	0,0,0
EZH2_Striata_PeakRegion_11294_chr17_25872200_25886399	0.0394594	4.78766	0.0163696	0.899674	0.999988	ENSMUSG00000097518.1_Gm26694,ENSMUSG00000025731.16_Mettl26,ENSMUSG00000071192.6_Wfikkn1,ENSMUSG00000025730.14_Rab40c	0,0,0,0
EZH2_Striata_PeakRegion_11295_chr17_25916200_25928999	0.242193	4.49611	0.688163	0.418129	0.999988	ENSMUSG00000097518.1_Gm26694,ENSMUSG00000025730.14_Rab40c,ENSMUSG00000084862.1_Gm16278,ENSMUSG00000025728.16_Pigq	0,0,0,0
EZH2_Striata_PeakRegion_11296_chr17_25939200_25948399	0.11067	3.53579	0.101613	0.753732	0.999988	ENSMUSG00000097518.1_Gm26694,ENSMUSG00000025728.16_Pigq,ENSMUSG00000090113.7_Nhlrc4,ENSMUSG00000025727.8_A930017K11Rik	0,0,0,0
EZH2_Striata_PeakRegion_11297_chr17_25949800_25953799	0.38583	2.7677	0.916907	0.351525	0.999988	ENSMUSG00000097518.1_Gm26694,ENSMUSG00000025727.8_A930017K11Rik,ENSMUSG00000097405.1_D630044L22Rik	0,0,0
EZH2_Striata_PeakRegion_11298_chr17_25962800_25965799	-0.327351	2.10254	0.824073	0.376507	0.999988	ENSMUSG00000097518.1_Gm26694,ENSMUSG00000097405.1_D630044L22Rik,ENSMUSG00000037326.10_Capn15	0,0,0
EZH2_Striata_PeakRegion_11299_chr17_25976800_25988999	0.288165	4.05089	0.943143	0.3449	0.999988	ENSMUSG00000037326.10_Capn15,ENSMUSG00000097523.2_1700022N22Rik	0,0
EZH2_Striata_PeakRegion_1129_chr2_76646000_76649399	0.126689	2.4918	0.138481	0.714331	0.999988	ENSMUSG00000002731.6_Prkra,ENSMUSG00000075267.9_Pjvk	0,0
EZH2_Striata_PeakRegion_112_chr1_39931600_39937399	0.034271	2.88085	0.0127916	0.911258	0.999988	ENSMUSG00000026074.15_Map4k4	0
EZH2_Striata_PeakRegion_11300_chr17_26063400_26070599	0.148118	3.77589	0.20478	0.656532	0.999988	ENSMUSG00000037098.18_Rab11fip3	0
EZH2_Striata_PeakRegion_11301_chr17_26094400_26097799	0.243409	1.64178	0.372973	0.549355	0.999988	ENSMUSG00000024177.9_Nme4	0
EZH2_Striata_PeakRegion_11302_chr17_26118200_26126599	-0.105404	3.65665	0.117384	0.736031	0.999988	ENSMUSG00000024180.14_Tmem8,ENSMUSG00000024181.9_Mrpl28	0,0
EZH2_Striata_PeakRegion_11303_chr17_26198800_26205799	0.0726023	3.45121	0.0427405	0.838637	0.999988	ENSMUSG00000024184.15_Pdia2,ENSMUSG00000073433.11_Arhgdig,ENSMUSG00000024186.15_Rgs11	0,0,0
EZH2_Striata_PeakRegion_11304_chr17_26240800_26246999	0.302351	3.20374	0.94505	0.344425	0.999988	ENSMUSG00000024187.15_Fam234a	0
EZH2_Striata_PeakRegion_11305_chr17_26251000_26254399	0.342098	2.71163	1.17068	0.294163	0.999988	ENSMUSG00000117609.1_AC126438.3,ENSMUSG00000024188.16_Luc7l	0,0
EZH2_Striata_PeakRegion_11306_chr17_26376400_26383199	0.197608	3.09348	0.431073	0.520131	0.999988	ENSMUSG00000034413.14_Neurl1b	-31630
EZH2_Striata_PeakRegion_11307_chr17_26501000_26511399	0.172544	4.62196	0.308903	0.585495	0.999988	ENSMUSG00000118107.1_AC122252.2,ENSMUSG00000024190.7_Dusp1	0,0
EZH2_Striata_PeakRegion_11308_chr17_26547000_26550399	0.0769593	2.04702	0.0523508	0.821714	0.999988	ENSMUSG00000024190.7_Dusp1	0
EZH2_Striata_PeakRegion_11309_chr17_26551600_26552999	0.0765201	0.0917424	0.0263176	0.873013	0.999988	ENSMUSG00000024190.7_Dusp1	0
EZH2_Striata_PeakRegion_1130_chr2_77814000_77818999	0.247764	2.70666	0.589212	0.45311	0.999988	ENSMUSG00000027016.17_Zfp385b	0
EZH2_Striata_PeakRegion_11310_chr17_26558600_26567599	-0.130495	3.27596	0.179995	0.676625	0.999988	ENSMUSG00000024190.7_Dusp1,ENSMUSG00000001576.15_Ergic1	0,0
EZH2_Striata_PeakRegion_11311_chr17_26600800_26607399	0.00625314	3.18132	0.0004464	0.983386	0.999988	ENSMUSG00000001576.15_Ergic1	0
EZH2_Striata_PeakRegion_11312_chr17_26636800_26649399	0.0482895	3.99938	0.0247839	0.876736	0.999988	ENSMUSG00000001576.15_Ergic1	0
EZH2_Striata_PeakRegion_11313_chr17_26659600_26661799	0.136289	1.31084	0.162473	0.691844	0.999988	ENSMUSG00000015575.15_Atp6v0e	-1432
EZH2_Striata_PeakRegion_11314_chr17_26661800_26664599	0.0517887	2.71552	0.0294598	0.86572	0.999988	ENSMUSG00000015575.15_Atp6v0e	0
EZH2_Striata_PeakRegion_11315_chr17_26675000_26678599	0.144589	2.81892	0.2443	0.627356	0.999988	ENSMUSG00000015575.15_Atp6v0e	0
EZH2_Striata_PeakRegion_11316_chr17_26685800_26700599	0.240823	3.83276	0.697227	0.415139	0.999988	ENSMUSG00000015575.15_Atp6v0e	0
EZH2_Striata_PeakRegion_11317_chr17_26714000_26716999	-0.00227608	3.16083	4.52485e-05	0.99471	0.999988	ENSMUSG00000048249.14_Crebrf	0
EZH2_Striata_PeakRegion_11318_chr17_26779400_26782199	0.203992	2.26181	0.339703	0.567547	0.999988	ENSMUSG00000024191.15_Bnip1	0
EZH2_Striata_PeakRegion_11319_chr17_26835400_26852599	0.27216	5.37442	0.446677	0.512767	0.999988	ENSMUSG00000015579.5_Nkx2-5	0
EZH2_Striata_PeakRegion_1131_chr2_78867600_78871399	0.0978734	2.15181	0.0699405	0.794559	0.999988	ENSMUSG00000027011.14_Ube2e3	0
EZH2_Striata_PeakRegion_11320_chr17_26883400_26888599	0.00899187	2.74922	0.000795056	0.977829	0.999988	ENSMUSG00000078838.3_Gm17382,ENSMUSG00000092539.2_Gm20468	0,0
EZH2_Striata_PeakRegion_11321_chr17_26916000_26917399	0.170584	1.92898	0.210654	0.651989	0.999988	ENSMUSG00000118147.1_AC144621.3,ENSMUSG00000024301.10_Kifc5b	0,0
EZH2_Striata_PeakRegion_11322_chr17_26930800_26975199	-0.0303914	6.28436	0.00878056	0.926424	0.999988	ENSMUSG00000118147.1_AC144621.3,ENSMUSG00000024301.10_Kifc5b,ENSMUSG00000024193.8_Phf1,ENSMUSG00000024194.16_Cuta,ENSMUSG00000098510.1_Mir6968,ENSMUSG00000067629.13_Syngap1,ENSMUSG00000093118.1_Mir3083,ENSMUSG00000079605.5_Zbtb9,ENSMUSG00000117819.1_Ggnbp1,ENSMUSG00000118007.1_AC144621.2	0,0,0,0,0,0,0,0,0,0
EZH2_Striata_PeakRegion_11323_chr17_27024600_27031799	-0.121753	3.30842	0.128572	0.724271	0.999988	ENSMUSG00000117819.1_Ggnbp1,ENSMUSG00000048731.15_Ggnbp1,ENSMUSG00000057789.14_Bak1	0,0,0
EZH2_Striata_PeakRegion_11324_chr17_27032200_27033199	-0.321207	0.702306	0.730155	0.404551	0.999988	ENSMUSG00000117819.1_Ggnbp1,ENSMUSG00000048731.15_Ggnbp1	0,0
EZH2_Striata_PeakRegion_11325_chr17_27117800_27138999	0.091705	5.06002	0.0880162	0.770259	0.999988	ENSMUSG00000042644.9_Itpr3,ENSMUSG00000024208.16_Uqcc2	0,0
EZH2_Striata_PeakRegion_11326_chr17_27188000_27208599	0.0120413	4.85959	0.00143813	0.970185	0.999988	ENSMUSG00000044857.8_Lemd2,ENSMUSG00000097090.1_Gm26724	0,0
EZH2_Striata_PeakRegion_11327_chr17_27224400_27233199	-0.0398045	3.20451	0.0160878	0.900536	0.999988	ENSMUSG00000117916.1_AC141882.2	1876
EZH2_Striata_PeakRegion_11328_chr17_27410000_27413599	0.170048	2.68537	0.300206	0.590777	0.999988	ENSMUSG00000063239.17_Grm4	8788
EZH2_Striata_PeakRegion_11329_chr17_27420000_27425399	-0.155427	2.73585	0.201198	0.659342	0.999988	ENSMUSG00000063239.17_Grm4	0
EZH2_Striata_PeakRegion_1132_chr2_79452800_79461599	0.270281	3.94035	0.545036	0.470284	0.999988	ENSMUSG00000075256.9_Cerkl,ENSMUSG00000034701.9_Neurod1,ENSMUSG00000097843.1_Gm26755	0,0,0
EZH2_Striata_PeakRegion_11330_chr17_27499000_27503199	-0.342133	2.52116	0.895379	0.357099	0.999988	ENSMUSG00000063239.17_Grm4	0
EZH2_Striata_PeakRegion_11331_chr17_27505800_27514799	0.178613	3.8787	0.253321	0.621116	0.999988	ENSMUSG00000063239.17_Grm4	0
EZH2_Striata_PeakRegion_11332_chr17_27554000_27558999	-0.0709582	3.14839	0.0234973	0.879951	0.999988	ENSMUSG00000116657.1_Gm49774,ENSMUSG00000046711.16_Hmga1	0,0
EZH2_Striata_PeakRegion_11333_chr17_27563600_27569199	0.0142849	3.37903	0.00173944	0.967212	0.999988	ENSMUSG00000046711.16_Hmga1,ENSMUSG00000062753.14_AI413582,ENSMUSG00000116884.1_C130040N14Rik	0,0,0
EZH2_Striata_PeakRegion_11334_chr17_27585800_27588399	0.301597	1.57709	0.754923	0.396857	0.999988	ENSMUSG00000024213.14_Nudt3,ENSMUSG00000117338.1_RPS10-NUDT3	0,0
EZH2_Striata_PeakRegion_11335_chr17_27607200_27612399	0.189754	2.55705	0.390602	0.540168	0.999988	ENSMUSG00000024213.14_Nudt3,ENSMUSG00000117338.1_RPS10-NUDT3	0,0
EZH2_Striata_PeakRegion_11336_chr17_27617800_27628999	0.422707	3.6505	2.07148	0.167986	0.999988	ENSMUSG00000024213.14_Nudt3,ENSMUSG00000117338.1_RPS10-NUDT3,ENSMUSG00000116571.1_Gm49741	0,0,0
EZH2_Striata_PeakRegion_11337_chr17_27629000_27629399	0.265191	-1.52851	0.191966	0.666726	0.999988	ENSMUSG00000117338.1_RPS10-NUDT3	0
EZH2_Striata_PeakRegion_11338_chr17_27629800_27640199	0.0432468	3.79227	0.017854	0.895251	0.999988	ENSMUSG00000117338.1_RPS10-NUDT3,ENSMUSG00000052146.16_Rps10,ENSMUSG00000087387.2_Gm15420	0,0,0
EZH2_Striata_PeakRegion_11339_chr17_27653000_27660399	0.165832	3.31653	0.267735	0.611431	0.999988	ENSMUSG00000040276.15_Pacsin1	0
EZH2_Striata_PeakRegion_1133_chr2_79634800_79637399	0.0227124	2.55127	0.00394391	0.950648	0.999988	ENSMUSG00000027007.16_Itprid2	0
EZH2_Striata_PeakRegion_11340_chr17_27677800_27692999	0.0106418	4.17762	0.00121553	0.972588	0.999988	ENSMUSG00000040276.15_Pacsin1	0
EZH2_Striata_PeakRegion_11341_chr17_27697600_27703199	-0.00879345	3.05994	0.000701889	0.979168	0.999988	ENSMUSG00000040276.15_Pacsin1	0
EZH2_Striata_PeakRegion_11342_chr17_27704000_27705999	-0.108917	1.55992	0.0872927	0.771176	0.999988	ENSMUSG00000040276.15_Pacsin1	0
EZH2_Striata_PeakRegion_11343_chr17_27706200_27712799	-0.0501283	3.02728	0.0226895	0.882016	0.999988	ENSMUSG00000040276.15_Pacsin1	0
EZH2_Striata_PeakRegion_11344_chr17_27748200_27753399	-0.0870546	2.53683	0.063312	0.804311	0.999988	ENSMUSG00000056692.13_D17Wsu92e	0
EZH2_Striata_PeakRegion_11345_chr17_27818400_27822399	0.16975	3.06352	0.303507	0.588761	0.999988	ENSMUSG00000056692.13_D17Wsu92e	0
EZH2_Striata_PeakRegion_11346_chr17_27838200_27841399	0.276851	2.74374	0.876365	0.362128	0.999988	ENSMUSG00000024217.10_Snrpc	0
EZH2_Striata_PeakRegion_11347_chr17_27854800_27859999	0.00296247	3.0661	7.57445e-05	0.993156	0.999988	ENSMUSG00000039512.12_Uhrf1bp1	0
EZH2_Striata_PeakRegion_11348_chr17_27905800_27913399	0.0744013	3.56361	0.055838	0.815984	0.999988	ENSMUSG00000024218.13_Taf11,ENSMUSG00000117216.1_AC126040.2,ENSMUSG00000024219.16_Anks1	0,0,0
EZH2_Striata_PeakRegion_11349_chr17_27992800_28019399	0.0514769	5.16731	0.0287214	0.867397	0.999988	ENSMUSG00000024219.16_Anks1,ENSMUSG00000117263.1_AC132460.3	0,0
EZH2_Striata_PeakRegion_1134_chr2_80315000_80316999	0.040382	2.95506	0.0119812	0.914103	0.999988	ENSMUSG00000027006.13_Dnajc10	0
EZH2_Striata_PeakRegion_11350_chr17_28020200_28043999	-0.0095103	5.0074	0.000899614	0.976417	0.999988	ENSMUSG00000024219.16_Anks1	0
EZH2_Striata_PeakRegion_11351_chr17_28078200_28083999	-0.221092	2.65084	0.398088	0.536354	0.999988	ENSMUSG00000062859.15_Tcp11,ENSMUSG00000117120.1_AC132460.1	0,0
EZH2_Striata_PeakRegion_11352_chr17_28137800_28144799	-0.0340849	3.01729	0.00834785	0.928255	0.999988	ENSMUSG00000117189.1_AC126937.3,ENSMUSG00000038677.14_Scube3	0,0
EZH2_Striata_PeakRegion_11353_chr17_28153600_28183599	-0.0409005	5.4947	0.0160104	0.900775	0.999988	ENSMUSG00000038677.14_Scube3,ENSMUSG00000117171.1_AC126937.2,ENSMUSG00000024220.14_Zfp523	0,0,0
EZH2_Striata_PeakRegion_11354_chr17_28200000_28209999	-0.0417994	3.40001	0.0169687	0.897865	0.999988	ENSMUSG00000024220.14_Zfp523,ENSMUSG00000002257.8_Def6	0,0
EZH2_Striata_PeakRegion_11355_chr17_28222400_28228599	-0.0973857	3.8195	0.087452	0.770974	0.999988	ENSMUSG00000002257.8_Def6,ENSMUSG00000117028.1_AC126937.1	0,0
EZH2_Striata_PeakRegion_11356_chr17_28229400_28235399	-0.0367894	2.90274	0.0135582	0.90865	0.999988	ENSMUSG00000002250.16_Ppard	0
EZH2_Striata_PeakRegion_11357_chr17_28236200_28238999	-0.512374	1.79205	2.06972	0.168157	0.999988	ENSMUSG00000002250.16_Ppard	0
EZH2_Striata_PeakRegion_11358_chr17_28312800_28314399	0.31694	1.5402	0.807558	0.381223	0.999988	ENSMUSG00000007570.16_Fance	0
EZH2_Striata_PeakRegion_11359_chr17_28322000_28336799	0.0749865	4.92874	0.0582898	0.812068	0.999988	ENSMUSG00000007570.16_Fance,ENSMUSG00000117303.1_CT025652.2,ENSMUSG00000037805.15_Rpl10a,ENSMUSG00000002249.21_Tead3	0,0,0,0
EZH2_Striata_PeakRegion_1135_chr2_80445400_80448999	0.217223	2.8003	0.333586	0.571022	0.999988	ENSMUSG00000027004.3_Frzb	0
EZH2_Striata_PeakRegion_11360_chr17_28349000_28354999	-0.0803771	2.70106	0.0418597	0.840283	0.999988	ENSMUSG00000002249.21_Tead3,ENSMUSG00000037446.14_Tulp1	0,0
EZH2_Striata_PeakRegion_11361_chr17_28361800_28366399	0.270618	2.5744	0.420203	0.525376	0.999988	ENSMUSG00000037446.14_Tulp1	0
EZH2_Striata_PeakRegion_11362_chr17_28516000_28526799	0.0214991	4.34301	0.00449707	0.947305	0.999988	ENSMUSG00000024222.17_Fkbp5,ENSMUSG00000117304.1_AC154912.4,ENSMUSG00000097714.1_Gm20109,ENSMUSG00000066170.7_E230001N04Rik,ENSMUSG00000095947.1_Gm25195	0,0,0,0,0
EZH2_Striata_PeakRegion_11363_chr17_28615400_28626999	0.213359	3.71887	0.521526	0.479873	0.999988	ENSMUSG00000004865.16_Srpk1	0
EZH2_Striata_PeakRegion_11364_chr17_28688400_28694399	0.154909	4.00787	0.206792	0.654968	0.999988	ENSMUSG00000036196.16_Slc26a8,ENSMUSG00000053436.15_Mapk14	0,0
EZH2_Striata_PeakRegion_11365_chr17_28799800_28802399	-0.0738368	2.50726	0.0362773	0.851169	0.999988	ENSMUSG00000117255.1_AC140278.1,ENSMUSG00000063952.16_Brpf3	0,0
EZH2_Striata_PeakRegion_11366_chr17_28866600_28870799	-0.158442	2.50558	0.271779	0.608774	0.999988	ENSMUSG00000043286.12_Pnpla1	0
EZH2_Striata_PeakRegion_11367_chr17_28873800_28881999	-0.227895	3.39285	0.511291	0.484152	0.999988	ENSMUSG00000043286.12_Pnpla1	0
EZH2_Striata_PeakRegion_11368_chr17_28951600_28953799	0.44989	2.33365	1.74603	0.203646	0.999988	ENSMUSG00000117080.1_CT025867.1,ENSMUSG00000005936.19_Kctd20	0,0
EZH2_Striata_PeakRegion_11369_chr17_29006600_29008799	0.51373	2.32212	2.14207	0.161303	0.999988	ENSMUSG00000024006.17_Stk38	0
EZH2_Striata_PeakRegion_1136_chr2_80578800_80583999	0.027763	3.0821	0.00858313	0.927254	0.999988	ENSMUSG00000027002.13_Nckap1	0
EZH2_Striata_PeakRegion_11370_chr17_29031400_29034999	0.284223	3.34958	0.795508	0.38472	0.999988	ENSMUSG00000086154.2_Gm16196,ENSMUSG00000071172.13_Srsf3	0,0
EZH2_Striata_PeakRegion_11371_chr17_29047000_29052199	0.104425	2.49399	0.109015	0.745246	0.999988	ENSMUSG00000117007.1_AC167363.1	-1137
EZH2_Striata_PeakRegion_11372_chr17_29092600_29097599	0.0508283	3.52732	0.0221303	0.883467	0.999988	ENSMUSG00000023067.14_Cdkn1a,ENSMUSG00000117050.1_AC167363.2	0,0
EZH2_Striata_PeakRegion_11373_chr17_29152400_29161599	-0.0371164	3.6638	0.0139411	0.907375	0.999988	ENSMUSG00000117291.1_AC167363.3,ENSMUSG00000024008.16_Cpne5	0,0
EZH2_Striata_PeakRegion_11374_chr17_29161800_29181999	0.0371617	4.5815	0.0148593	0.904389	0.999988	ENSMUSG00000024008.16_Cpne5	0
EZH2_Striata_PeakRegion_11375_chr17_29193000_29196199	0.387006	1.68983	1.38933	0.254531	0.999988	ENSMUSG00000024008.16_Cpne5	0
EZH2_Striata_PeakRegion_11376_chr17_29199200_29200199	-0.219995	0.551565	0.237016	0.632502	0.999988	ENSMUSG00000024008.16_Cpne5	0
EZH2_Striata_PeakRegion_11377_chr17_29229400_29241999	0.0412427	4.24444	0.0158098	0.901395	0.999988	ENSMUSG00000024008.16_Cpne5	0
EZH2_Striata_PeakRegion_11378_chr17_29243600_29253599	0.00433177	3.75097	0.000213238	0.988517	0.999988	ENSMUSG00000024007.15_Ppil1	0
EZH2_Striata_PeakRegion_11379_chr17_29261000_29265399	-0.0284296	2.49872	0.00741634	0.932365	0.999988	ENSMUSG00000024007.15_Ppil1,ENSMUSG00000117614.1_AC162182.3	0,0
EZH2_Striata_PeakRegion_1137_chr2_80729200_80729799	0.0402875	0.692106	0.00780149	0.930635	0.999988	ENSMUSG00000077404.1_Gm25420	21486
EZH2_Striata_PeakRegion_11380_chr17_29268000_29269999	0.0628092	2.17697	0.0331952	0.857554	0.999988	ENSMUSG00000052712.17_BC004004	0
EZH2_Striata_PeakRegion_11381_chr17_29325800_29351799	-0.0447623	5.32144	0.0200773	0.888964	0.999988	ENSMUSG00000024011.17_Pi16,ENSMUSG00000024012.18_Mtch1	0,0
EZH2_Striata_PeakRegion_11382_chr17_29436200_29437999	0.44971	1.68333	1.21809	0.284903	0.999988	ENSMUSG00000117575.1_AC163635.1,ENSMUSG00000117427.1_AC163629.2	0,0
EZH2_Striata_PeakRegion_11383_chr17_29489000_29493199	0.0842624	3.2849	0.0470989	0.830738	0.999988	ENSMUSG00000097125.2_Gm26885,ENSMUSG00000024014.8_Pim1	0,0
EZH2_Striata_PeakRegion_11384_chr17_29613000_29619999	0.38341	3.11396	1.43842	0.24662	0.999988	ENSMUSG00000099329.2_Gm28052,ENSMUSG00000117376.1_AC163629.1,ENSMUSG00000090083.11_Rnf8,ENSMUSG00000098374.1_Gm28043	0,0,0,0
EZH2_Striata_PeakRegion_11385_chr17_29659000_29661599	0.734502	2.17119	4.23544	0.055034	0.999988	ENSMUSG00000099329.2_Gm28052,ENSMUSG00000098374.1_Gm28043,ENSMUSG00000024019.18_Cmtr1	0,0,0
EZH2_Striata_PeakRegion_11386_chr17_29714800_29718999	0.0377647	2.62495	0.012986	0.910589	0.999988	ENSMUSG00000024018.18_Ccdc167,ENSMUSG00000117434.1_AC154291.1	0,0
EZH2_Striata_PeakRegion_11387_chr17_29882600_29893199	0.102742	4.19776	0.0673911	0.798249	0.999988	ENSMUSG00000043557.16_Mdga1,ENSMUSG00000086534.2_Gm16758	0,0
EZH2_Striata_PeakRegion_11388_chr17_30003800_30005799	-0.0908046	2.55269	0.0388566	0.846038	0.999988	ENSMUSG00000117371.1_AC151294.1,ENSMUSG00000044477.12_Zfand3	0,0
EZH2_Striata_PeakRegion_11389_chr17_30190000_30193799	-0.0299539	2.12692	0.00788356	0.930273	0.999988	ENSMUSG00000044477.12_Zfand3	0
EZH2_Striata_PeakRegion_1138_chr2_82052400_82055199	0.234634	1.81391	0.429981	0.520654	0.999988	ENSMUSG00000070866.4_Zfp804a	0
EZH2_Striata_PeakRegion_11390_chr17_30194800_30202799	-0.139705	3.18402	0.204499	0.656752	0.999988	ENSMUSG00000044477.12_Zfand3	0
EZH2_Striata_PeakRegion_11391_chr17_30339800_30342599	0.0646302	1.45345	0.0338488	0.856175	0.999988	ENSMUSG00000062202.14_Btbd9	0
EZH2_Striata_PeakRegion_11392_chr17_30575000_30577799	0.013399	2.63272	0.00148099	0.969744	0.999988	ENSMUSG00000062202.14_Btbd9,ENSMUSG00000118341.1_AC174471.1,ENSMUSG00000117725.1_AC165962.1	0,0,0
EZH2_Striata_PeakRegion_11393_chr17_31056200_31062599	0.196284	3.84936	0.404773	0.532991	0.999988	ENSMUSG00000024030.7_Abcg1,ENSMUSG00000089622.1_Gm25447	0,0
EZH2_Striata_PeakRegion_11394_chr17_31070200_31076599	0.0183127	3.26859	0.00341571	0.954067	0.999988	ENSMUSG00000024030.7_Abcg1	0
EZH2_Striata_PeakRegion_11395_chr17_31108200_31114599	0.0673665	2.96588	0.0463227	0.832116	0.999988	ENSMUSG00000024030.7_Abcg1	0
EZH2_Striata_PeakRegion_11396_chr17_31276400_31277999	-0.0782909	2.24586	0.047405	0.830198	0.999988	ENSMUSG00000024033.10_Rsph1	0
EZH2_Striata_PeakRegion_11397_chr17_31295200_31296799	-0.0442953	1.74938	0.00969342	0.922707	0.999988	ENSMUSG00000024036.16_Slc37a1,ENSMUSG00000118295.1_AC154652.2	0,0
EZH2_Striata_PeakRegion_11398_chr17_31509000_31513999	0.412324	3.08981	1.6162	0.220508	0.999988	ENSMUSG00000024037.13_Wdr4,ENSMUSG00000118049.1_AC166172.3	0,0
EZH2_Striata_PeakRegion_11399_chr17_31562600_31567799	0.246128	3.11651	0.665795	0.425652	0.999988	ENSMUSG00000118071.1_AC166172.4,ENSMUSG00000117858.1_AC166172.2,ENSMUSG00000006705.13_Pknox1,ENSMUSG00000093323.1_Gm24970,ENSMUSG00000118239.1_AC166575.1	0,0,0,0,0
EZH2_Striata_PeakRegion_1139_chr2_83643400_83645599	0.544519	2.04783	2.50622	0.131569	0.999988	ENSMUSG00000027091.14_Zc3h15	0
EZH2_Striata_PeakRegion_113_chr1_39938000_39948599	0.399353	3.50869	1.9283	0.182625	0.999988	ENSMUSG00000026074.15_Map4k4	0
EZH2_Striata_PeakRegion_11400_chr17_31636400_31638399	0.192388	2.04719	0.276798	0.60551	0.999988	ENSMUSG00000024039.15_Cbs	0
EZH2_Striata_PeakRegion_11401_chr17_31656000_31659999	0.328832	3.02029	0.941404	0.345334	0.999988	ENSMUSG00000061613.13_U2af1	0
EZH2_Striata_PeakRegion_11402_chr17_31852800_31859999	-0.0330944	3.35401	0.00874777	0.926561	0.999988	ENSMUSG00000024042.7_Sik1	0
EZH2_Striata_PeakRegion_11403_chr17_32034200_32036999	0.167347	2.60485	0.254404	0.620377	0.999988	ENSMUSG00000002076.12_Hsf2bp,ENSMUSG00000058392.13_Rrp1b	0,0
EZH2_Striata_PeakRegion_11404_chr17_32054600_32063199	-0.0672418	3.69462	0.0434841	0.83726	0.999988	ENSMUSG00000058392.13_Rrp1b	0
EZH2_Striata_PeakRegion_11405_chr17_32071000_32076599	0.0739526	2.67848	0.0571604	0.813861	0.999988	ENSMUSG00000002791.17_Pdxk-ps	0
EZH2_Striata_PeakRegion_11406_chr17_32112400_32123199	-0.026944	4.16877	0.00691809	0.93467	0.999988	ENSMUSG00000097305.2_Gm17276,ENSMUSG00000038146.8_Notch3	0,0
EZH2_Striata_PeakRegion_11407_chr17_32200800_32205399	-0.18037	2.30153	0.335079	0.57017	0.999988	ENSMUSG00000024002.18_Brd4	0
EZH2_Striata_PeakRegion_11408_chr17_32280600_32286199	0.257551	2.77118	0.593658	0.451438	0.999988	ENSMUSG00000024002.18_Brd4,ENSMUSG00000097217.2_Gm26549	0,0
EZH2_Striata_PeakRegion_11409_chr17_32316000_32324399	-0.03873	4.21155	0.0139359	0.907392	0.999988	ENSMUSG00000024045.6_Akap8,ENSMUSG00000002625.10_Akap8l	0,0
EZH2_Striata_PeakRegion_1140_chr2_83723000_83730199	0.281842	3.40783	0.9113	0.352964	0.999988	ENSMUSG00000027087.11_Itgav	0
EZH2_Striata_PeakRegion_11410_chr17_32347400_32352199	0.0692818	3.39862	0.0572461	0.813724	0.999988	ENSMUSG00000002625.10_Akap8l	0
EZH2_Striata_PeakRegion_11411_chr17_32353000_32356599	0.00572858	1.85314	0.000281569	0.986805	0.999988	ENSMUSG00000024050.17_Wiz	0
EZH2_Striata_PeakRegion_11412_chr17_32386600_32390599	0.419993	2.65312	1.61059	0.221276	0.999988	ENSMUSG00000024050.17_Wiz,ENSMUSG00000084600.1_Gm22201	0,0
EZH2_Striata_PeakRegion_11413_chr17_32787200_32789399	-0.120238	2.40319	0.131835	0.720951	0.999988	ENSMUSG00000024298.15_Zfp871,ENSMUSG00000091968.1_Gm17115	0,0
EZH2_Striata_PeakRegion_11414_chr17_32829400_32830799	-0.165985	1.96673	0.204378	0.656846	0.999988	ENSMUSG00000095253.4_Zfp799	0
EZH2_Striata_PeakRegion_11415_chr17_32924400_32926599	0.095238	2.40828	0.0823909	0.777504	0.999988	ENSMUSG00000024055.15_Cyp4f13	0
EZH2_Striata_PeakRegion_11416_chr17_33032800_33033599	0.0325026	1.13028	0.00809129	0.929362	0.999988	ENSMUSG00000067430.7_Zfp763	0
EZH2_Striata_PeakRegion_11417_chr17_33683600_33686399	0.0119534	3.4601	0.00142515	0.97032	0.999988	ENSMUSG00000059208.15_Hnrnpm,ENSMUSG00000079557.11_March2	0,0
EZH2_Striata_PeakRegion_11418_chr17_33754600_33761599	-0.121258	3.60622	0.138564	0.714249	0.999988	ENSMUSG00000077450.13_Rab11b,ENSMUSG00000090952.2_Gm17251	0,0
EZH2_Striata_PeakRegion_11419_chr17_33810200_33811399	0.255023	1.41341	0.469963	0.502119	0.999988	ENSMUSG00000042099.16_Kank3	0
EZH2_Striata_PeakRegion_1141_chr2_83812000_83815799	0.329597	2.67208	1.05894	0.317679	0.999988	ENSMUSG00000048388.3_Fam171b	0
EZH2_Striata_PeakRegion_11420_chr17_33816000_33820599	0.131492	3.15981	0.119507	0.733752	0.999988	ENSMUSG00000042099.16_Kank3,ENSMUSG00000067288.13_Rps28	0,0
EZH2_Striata_PeakRegion_11421_chr17_33821200_33827799	0.0833569	3.38178	0.0860433	0.77277	0.999988	ENSMUSG00000042099.16_Kank3,ENSMUSG00000067288.13_Rps28,ENSMUSG00000041881.13_Ndufa7	0,0,0
EZH2_Striata_PeakRegion_11422_chr17_33842200_33845399	0.0474336	2.77344	0.0181033	0.894527	0.999988	ENSMUSG00000002308.16_Cd320	0
EZH2_Striata_PeakRegion_11423_chr17_33890000_33891199	0.128007	2.05431	0.121759	0.731359	0.999988	ENSMUSG00000079553.11_Kifc1	0
EZH2_Striata_PeakRegion_11424_chr17_33906800_33912599	0.225136	3.64625	0.511911	0.483891	0.999988	ENSMUSG00000092564.2_BC051226,ENSMUSG00000002307.16_Daxx	0,0
EZH2_Striata_PeakRegion_11425_chr17_33913400_33923799	0.0354793	4.0352	0.0111335	0.917185	0.999988	ENSMUSG00000002307.16_Daxx,ENSMUSG00000024308.15_Tapbp,ENSMUSG00000051390.10_Zbtb22,ENSMUSG00000101438.2_Gm19412	0,0,0,0
EZH2_Striata_PeakRegion_11426_chr17_33925200_33935399	-0.00626077	4.33	0.000326973	0.985781	0.999988	ENSMUSG00000024308.15_Tapbp,ENSMUSG00000041354.16_Rgl2	0,0
EZH2_Striata_PeakRegion_11427_chr17_33937600_33959599	-0.0665534	5.17673	0.0422116	0.839623	0.999988	ENSMUSG00000041354.16_Rgl2,ENSMUSG00000024309.15_Pfdn6,ENSMUSG00000117603.1_CR974462.1,ENSMUSG00000024312.10_Wdr46,ENSMUSG00000067370.4_B3galt4,ENSMUSG00000008668.15_Rps18,ENSMUSG00000024319.18_Vps52	0,0,0,0,0,0,0
EZH2_Striata_PeakRegion_11428_chr17_33976400_33982799	0.306626	3.8993	0.824269	0.376451	0.999988	ENSMUSG00000067203.8_H2-K2,ENSMUSG00000092512.2_Gm4152,ENSMUSG00000118084.1_CR974462.6	0,0,0
EZH2_Striata_PeakRegion_11429_chr17_33998800_34000999	0.456159	2.56516	1.45849	0.243477	0.999988	ENSMUSG00000061232.16_H2-K1	0
EZH2_Striata_PeakRegion_1142_chr2_84648600_84650999	0.241415	1.5734	0.4766	0.499156	0.999988	ENSMUSG00000034101.14_Ctnnd1,ENSMUSG00000101645.1_Gm28635	0,0
EZH2_Striata_PeakRegion_11430_chr17_34020800_34045999	0.102592	5.53171	0.092179	0.765059	0.999988	ENSMUSG00000024325.8_Ring1,ENSMUSG00000092338.1_Gm26940,ENSMUSG00000065555.1_Mir219a-1,ENSMUSG00000105964.1_Mir219c,ENSMUSG00000073422.11_H2-Ke6,ENSMUSG00000092595.2_Gm20427,ENSMUSG00000024327.16_Slc39a7,ENSMUSG00000039656.17_Rxrb,ENSMUSG00000024330.17_Col11a2	0,0,0,0,0,0,0,0,0
EZH2_Striata_PeakRegion_11431_chr17_34113400_34125199	0.121576	5.67204	0.117514	0.735891	0.999988	ENSMUSG00000024335.20_Brd2,ENSMUSG00000037649.10_H2-DMa,ENSMUSG00000117829.1_CR974462.3	0,0,0
EZH2_Striata_PeakRegion_11432_chr17_34125800_34126199	-0.204432	-1.12801	0.132529	0.72025	0.999988	ENSMUSG00000037649.10_H2-DMa	0
EZH2_Striata_PeakRegion_11433_chr17_34126400_34132199	0.359272	3.14177	1.433	0.247477	0.999988	ENSMUSG00000037649.10_H2-DMa,ENSMUSG00000118026.1_CR974462.4	0,0
EZH2_Striata_PeakRegion_11434_chr17_34132200_34142799	0.0170618	3.83829	0.00330617	0.954809	0.999988	ENSMUSG00000037649.10_H2-DMa,ENSMUSG00000092246.2_Gm20493	0,0
EZH2_Striata_PeakRegion_11435_chr17_34185800_34189399	-0.0172404	2.78596	0.00225015	0.962711	0.999988	ENSMUSG00000096727.3_Psmb9,ENSMUSG00000037321.17_Tap1	0,0
EZH2_Striata_PeakRegion_11436_chr17_34262600_34265799	0.249088	2.54815	0.34398	0.565142	0.999988	ENSMUSG00000073421.6_H2-Ab1	0
EZH2_Striata_PeakRegion_11437_chr17_34398200_34400199	0.153813	2.12355	0.169382	0.685733	0.999988	ENSMUSG00000082103.2_Gm15320,ENSMUSG00000057246.16_BC051142	0,0
EZH2_Striata_PeakRegion_11438_chr17_34437200_34441999	0.181502	1.94832	0.284783	0.600397	0.999988	ENSMUSG00000057246.16_BC051142	0
EZH2_Striata_PeakRegion_11439_chr17_34580400_34596599	-0.0693435	4.85183	0.0375448	0.848625	0.999988	ENSMUSG00000015468.14_Notch4,ENSMUSG00000034786.17_Gpsm3,ENSMUSG00000034673.14_Pbx2	0,0,0
EZH2_Striata_PeakRegion_1143_chr2_84669600_84671399	0.197985	2.43322	0.42044	0.52526	0.999988	ENSMUSG00000101645.1_Gm28635,ENSMUSG00000076437.10_Selenoh,ENSMUSG00000050043.16_Tmx2	0,0,0
EZH2_Striata_PeakRegion_11440_chr17_34598000_34616799	-0.0485442	5.32696	0.0247827	0.876739	0.999988	ENSMUSG00000015452.14_Ager,ENSMUSG00000015478.13_Rnf5,ENSMUSG00000092395.1_Gm20463,ENSMUSG00000034254.17_Agpat1,ENSMUSG00000015467.14_Egfl8,ENSMUSG00000092176.1_Gm20460,ENSMUSG00000015474.16_Ppt2	0,0,0,0,0,0,0
EZH2_Striata_PeakRegion_11441_chr17_34625400_34637799	0.108546	4.62013	0.112892	0.74093	0.999988	ENSMUSG00000092176.1_Gm20460,ENSMUSG00000015474.16_Ppt2,ENSMUSG00000015476.6_Prrt1	0,0,0
EZH2_Striata_PeakRegion_11442_chr17_34644000_34656799	-0.209183	4.505	0.420703	0.525133	0.999988	ENSMUSG00000033739.8_Fkbpl,ENSMUSG00000015461.15_Atf6b	0,0
EZH2_Striata_PeakRegion_11443_chr17_34670200_34673999	0.347588	3.09552	0.676672	0.421967	0.999988	ENSMUSG00000033327.16_Tnxb	0
EZH2_Striata_PeakRegion_11444_chr17_34835000_34846199	-0.0404673	4.17067	0.0144556	0.90569	0.999988	ENSMUSG00000061207.11_Stk19,ENSMUSG00000040482.16_Dxo,ENSMUSG00000040356.16_Skiv2l,ENSMUSG00000098458.1_Mir6971,ENSMUSG00000098460.1_Mir6970	0,0,0,0,0
EZH2_Striata_PeakRegion_11445_chr17_34848800_34851399	-0.0698143	2.47397	0.0420258	0.839972	0.999988	ENSMUSG00000040356.16_Skiv2l,ENSMUSG00000024369.16_Nelfe	0,0
EZH2_Striata_PeakRegion_11446_chr17_34892800_34899999	-0.084652	3.69147	0.0576514	0.813079	0.999988	ENSMUSG00000024371.14_C2,ENSMUSG00000049823.9_Zbtb12,ENSMUSG00000013787.15_Ehmt2	0,0,0
EZH2_Striata_PeakRegion_11447_chr17_34910400_34911799	0.339007	0.939047	0.635932	0.436034	0.999988	ENSMUSG00000013787.15_Ehmt2	0
EZH2_Striata_PeakRegion_11448_chr17_34930200_34935399	-0.144265	3.05165	0.224721	0.641414	0.999988	ENSMUSG00000007034.15_Slc44a4,ENSMUSG00000007038.5_Neu1	0,0
EZH2_Striata_PeakRegion_11449_chr17_34949800_34952999	-0.116322	2.63689	0.138068	0.714736	0.999988	ENSMUSG00000092203.7_1110038B12Rik,ENSMUSG00000093009.1_Snord52,ENSMUSG00000092687.1_Gm25744	0,0,0
EZH2_Striata_PeakRegion_1144_chr2_84676800_84679199	0.249592	2.52851	0.647972	0.431801	0.999988	ENSMUSG00000101645.1_Gm28635,ENSMUSG00000050043.16_Tmx2,ENSMUSG00000027080.6_Med19	0,0,0
EZH2_Striata_PeakRegion_11450_chr17_34971800_34973399	-0.113283	2.75851	0.107034	0.747485	0.999988	ENSMUSG00000091971.3_Hspa1a,ENSMUSG00000092609.1_Gm20481,ENSMUSG00000007033.4_Hspa1l	0,0,0
EZH2_Striata_PeakRegion_11451_chr17_34980000_34983599	0.214294	2.84936	0.425708	0.522708	0.999988	ENSMUSG00000073415.4_Gm10501,ENSMUSG00000007050.17_Lsm2	0,0
EZH2_Striata_PeakRegion_11452_chr17_34997800_35003799	0.250311	2.75073	0.636669	0.435773	0.999988	ENSMUSG00000007029.16_Vars	0
EZH2_Striata_PeakRegion_11453_chr17_35045600_35048199	-0.313649	1.88924	0.752349	0.397646	0.999988	ENSMUSG00000007035.15_Msh5	0
EZH2_Striata_PeakRegion_11454_chr17_35088600_35092799	0.13747	2.96557	0.177712	0.678556	0.999988	ENSMUSG00000007036.15_Abhd16a	0
EZH2_Striata_PeakRegion_11455_chr17_35119600_35123199	-0.0785161	3.32025	0.0559836	0.815749	0.999988	ENSMUSG00000024387.13_Csnk2b,ENSMUSG00000092417.3_Gpank1,ENSMUSG00000092241.1_Gm20522	0,0,0
EZH2_Striata_PeakRegion_11456_chr17_35123800_35128799	0.256256	2.95465	0.578155	0.45731	0.999988	ENSMUSG00000092417.3_Gpank1,ENSMUSG00000092241.1_Gm20522,ENSMUSG00000043311.7_D17H6S53E	0,0,0
EZH2_Striata_PeakRegion_11457_chr17_35133600_35137399	0.191727	3.27966	0.386878	0.542084	0.999988	ENSMUSG00000024392.17_Bag6	0
EZH2_Striata_PeakRegion_11458_chr17_35138200_35142399	-0.260591	1.89493	0.62572	0.439677	0.999988	ENSMUSG00000024392.17_Bag6	0
EZH2_Striata_PeakRegion_11459_chr17_35151600_35169399	0.0242872	4.59006	0.00640459	0.937136	0.999988	ENSMUSG00000024393.14_Prrc2a,ENSMUSG00000064853.1_Gm23442,ENSMUSG00000090936.2_Gm17705	0,0,0
EZH2_Striata_PeakRegion_1145_chr2_84713600_84717199	0.370113	2.96342	1.41008	0.251147	0.999988	ENSMUSG00000034075.10_Zdhhc5	0
EZH2_Striata_PeakRegion_11460_chr17_35193400_35196799	-0.118061	2.4747	0.10867	0.745635	0.999988	ENSMUSG00000024399.5_Ltb,ENSMUSG00000098291.1_Mir6973a	0,0
EZH2_Striata_PeakRegion_11461_chr17_35215000_35216999	0.160972	1.10165	0.201152	0.659378	0.999988	ENSMUSG00000042419.8_Nfkbil1	3176
EZH2_Striata_PeakRegion_11462_chr17_35217200_35222799	-0.121393	2.71016	0.133169	0.719607	0.999988	ENSMUSG00000042419.8_Nfkbil1,ENSMUSG00000081650.1_Gm16181	0,0
EZH2_Striata_PeakRegion_11463_chr17_35232200_35256399	0.0676913	5.36635	0.0486241	0.828065	0.999988	ENSMUSG00000042419.8_Nfkbil1,ENSMUSG00000024403.16_Atp6v1g2,ENSMUSG00000019432.15_Ddx39b,ENSMUSG00000075770.1_Gm22589,ENSMUSG00000098499.1_Mir6975,ENSMUSG00000065273.1_Gm25128,ENSMUSG00000098269.1_Mir8094	0,0,0,0,0,0,0
EZH2_Striata_PeakRegion_11464_chr17_35260400_35265199	0.226441	2.76659	0.411595	0.529599	0.999988	ENSMUSG00000073411.11_H2-D1	0
EZH2_Striata_PeakRegion_11465_chr17_35379200_35381199	-0.0432048	1.80547	0.00914203	0.92493	0.999988	ENSMUSG00000079505.2_Gm11131,ENSMUSG00000035929.11_H2-Q4	0,0
EZH2_Striata_PeakRegion_11466_chr17_35513600_35518399	-0.0398984	2.83731	0.0154436	0.902537	0.999988	ENSMUSG00000050410.15_Tcf19,ENSMUSG00000040312.14_Cchcr1	0,0
EZH2_Striata_PeakRegion_11467_chr17_35663200_35674199	-0.148027	4.12031	0.212868	0.650297	0.999988	ENSMUSG00000038838.15_Vars2,ENSMUSG00000001524.14_Gtf2h4	0,0
EZH2_Striata_PeakRegion_11468_chr17_35690600_35706799	-0.136546	4.67195	0.170015	0.68518	0.999988	ENSMUSG00000003534.17_Ddr1,ENSMUSG00000093921.1_Gm23864,ENSMUSG00000086867.1_Gm4577	0,0,0
EZH2_Striata_PeakRegion_11469_chr17_35820800_35826999	-0.130963	3.23019	0.135024	0.71775	0.999988	ENSMUSG00000003541.6_Ier3,ENSMUSG00000059714.13_Flot1	0,0
EZH2_Striata_PeakRegion_1146_chr2_84727000_84728399	0.232017	1.80774	0.523597	0.479015	0.999988	ENSMUSG00000027079.15_Clp1	0
EZH2_Striata_PeakRegion_11471_chr17_35832000_35844199	0.057619	4.60983	0.0366351	0.850446	0.999988	ENSMUSG00000059714.13_Flot1,ENSMUSG00000001525.10_Tubb5,ENSMUSG00000061607.15_Mdc1	0,0,0
EZH2_Striata_PeakRegion_11472_chr17_35863400_35872799	0.0367318	3.70612	0.0098003	0.922283	0.999988	ENSMUSG00000087443.1_Ppp1r18os,ENSMUSG00000059791.14_Nrm,ENSMUSG00000034595.17_Ppp1r18,ENSMUSG00000098716.1_Gm28033	0,0,0,0
EZH2_Striata_PeakRegion_11473_chr17_35877400_35882799	0.137751	3.01515	0.175869	0.680127	0.999988	ENSMUSG00000024422.14_Dhx16	0
EZH2_Striata_PeakRegion_11474_chr17_35894800_35902599	0.28746	3.3301	0.868844	0.364146	0.999988	ENSMUSG00000050705.15_2310061I04Rik,ENSMUSG00000084998.1_Gm16279,ENSMUSG00000024426.17_Atat1	0,0,0
EZH2_Striata_PeakRegion_11475_chr17_35907400_35911799	-0.128673	2.827	0.165677	0.688992	0.999988	ENSMUSG00000084998.1_Gm16279,ENSMUSG00000024426.17_Atat1,ENSMUSG00000024436.16_Mrps18b	0,0,0
EZH2_Striata_PeakRegion_11476_chr17_35914200_35924399	0.217119	4.77025	0.546618	0.469651	0.999988	ENSMUSG00000024436.16_Mrps18b,ENSMUSG00000039220.16_Ppp1r10,ENSMUSG00000084751.1_Mir1894	0,0,0
EZH2_Striata_PeakRegion_11477_chr17_35968800_35972799	0.601307	2.87187	3.66524	0.0723043	0.999988	ENSMUSG00000038762.15_Abcf1,ENSMUSG00000038500.15_Prr3	0,0
EZH2_Striata_PeakRegion_11478_chr17_35977000_35983799	-0.0103359	3.98806	0.000868253	0.976831	0.999988	ENSMUSG00000038500.15_Prr3,ENSMUSG00000024429.9_Gnl1	0,0
EZH2_Striata_PeakRegion_11479_chr17_35993400_35995799	0.665359	2.0963	3.94396	0.0631772	0.999988	ENSMUSG00000092604.1_Gm20508,ENSMUSG00000092368.1_A930015D03Rik	0,0
EZH2_Striata_PeakRegion_1147_chr2_84740000_84744599	-0.0249088	2.17054	0.00460816	0.94666	0.999988	ENSMUSG00000065484.1_Mir130a,ENSMUSG00000097187.1_Gm19426	0,0
EZH2_Striata_PeakRegion_11480_chr17_35996800_35998399	0.165136	1.09888	0.195442	0.663921	0.999988	ENSMUSG00000092368.1_A930015D03Rik	0
EZH2_Striata_PeakRegion_11481_chr17_36083000_36084599	-0.617271	1.93094	1.96093	0.179154	0.999988	ENSMUSG00000073406.10_H2-Bl	0
EZH2_Striata_PeakRegion_11482_chr17_36144400_36147199	-0.0121797	2.49606	0.00080436	0.9777	0.999988	ENSMUSG00000073403.11_Gm10499,ENSMUSG00000038311.13_2410017I17Rik	0,0
EZH2_Striata_PeakRegion_11483_chr17_36167000_36169999	-0.0508183	2.6461	0.0153199	0.902926	0.999988	ENSMUSG00000073402.11_Gm8909,ENSMUSG00000092474.1_Gm20478	0,0
EZH2_Striata_PeakRegion_11484_chr17_36256600_36259599	0.145577	2.40718	0.166348	0.688399	0.999988	ENSMUSG00000024446.13_Rpp21,ENSMUSG00000045409.16_Trim39	0,0
EZH2_Striata_PeakRegion_11485_chr17_36269800_36272799	0.423808	2.63518	1.76473	0.201354	0.999988	ENSMUSG00000045409.16_Trim39	0
EZH2_Striata_PeakRegion_11486_chr17_36835600_36837799	-0.0580853	2.11567	0.0224282	0.882692	0.999988	ENSMUSG00000024457.16_Trim26	0
EZH2_Striata_PeakRegion_11487_chr17_36944200_36952999	0.0152503	3.55984	0.00255511	0.960267	0.999988	ENSMUSG00000036492.12_Rnf39,ENSMUSG00000036398.13_Ppp1r11	0,0
EZH2_Striata_PeakRegion_11488_chr17_36956600_36960599	0.0984113	2.86083	0.112028	0.741884	0.999988	ENSMUSG00000036315.13_Znrd1,ENSMUSG00000036214.14_Znrd1as	0,0
EZH2_Striata_PeakRegion_11489_chr17_37044000_37058799	0.0336256	4.7034	0.0107493	0.918621	0.999988	ENSMUSG00000024462.17_Gabbr1	0
EZH2_Striata_PeakRegion_1148_chr2_84825800_84829199	-0.0387924	2.148	0.0149917	0.903966	0.999988	ENSMUSG00000027076.10_Timm10	0
EZH2_Striata_PeakRegion_11490_chr17_37060600_37083599	0.186658	4.69151	0.418631	0.526143	0.999988	ENSMUSG00000024462.17_Gabbr1	0
EZH2_Striata_PeakRegion_11491_chr17_40934000_40936199	0.0402344	2.3417	0.0167936	0.898391	0.999988	ENSMUSG00000023919.7_Cenpq,ENSMUSG00000023921.9_Mut	0,0
EZH2_Striata_PeakRegion_11492_chr17_42315800_42317999	0.108452	1.50828	0.0708963	0.793195	0.999988	ENSMUSG00000042256.5_Ptchd4	0
EZH2_Striata_PeakRegion_11493_chr17_42875000_42878199	0.314189	2.38582	0.737243	0.402326	0.999988	ENSMUSG00000061665.7_Cd2ap	0
EZH2_Striata_PeakRegion_11494_chr17_43015800_43019799	0.236219	2.74446	0.377114	0.547171	0.999988	ENSMUSG00000023915.5_Tnfrsf21	0
EZH2_Striata_PeakRegion_11495_chr17_43075800_43078399	0.0874716	2.27682	0.0680961	0.797221	0.999988	ENSMUSG00000023915.5_Tnfrsf21	0
EZH2_Striata_PeakRegion_11496_chr17_43665800_43668999	-0.0301128	2.50369	0.00798772	0.929815	0.999988	ENSMUSG00000023912.10_Slc25a27,ENSMUSG00000023963.10_Cyp39a1	0,0
EZH2_Striata_PeakRegion_11497_chr17_43800400_43807199	0.0605678	3.34425	0.034695	0.85441	0.999988	ENSMUSG00000039601.16_Rcan2	0
EZH2_Striata_PeakRegion_11498_chr17_44076000_44083999	0.166232	3.29954	0.342742	0.565836	0.999988	ENSMUSG00000023960.13_Enpp5	0
EZH2_Striata_PeakRegion_11499_chr17_44103800_44107599	-0.0424433	2.48445	0.0182581	0.89408	0.999988	ENSMUSG00000023961.16_Enpp4	0
EZH2_Striata_PeakRegion_1149_chr2_84838200_84841199	-0.0147915	2.32598	0.00123307	0.972391	0.999988	ENSMUSG00000027075.16_Slc43a1	0
EZH2_Striata_PeakRegion_114_chr1_39989200_39990399	-0.00308689	1.5824	8.25428e-05	0.992855	0.999988	ENSMUSG00000026074.15_Map4k4	0
EZH2_Striata_PeakRegion_11500_chr17_44733000_44738999	0.186277	3.7108	0.216559	0.647499	0.999988	ENSMUSG00000039153.16_Runx2,ENSMUSG00000073394.4_Runx2os1	0,0
EZH2_Striata_PeakRegion_11501_chr17_44776400_44778399	0.447503	2.02045	1.57221	0.226623	0.999988	ENSMUSG00000039153.16_Runx2,ENSMUSG00000038954.14_Supt3	0,0
EZH2_Striata_PeakRegion_11502_chr17_45432000_45434799	-0.219548	3.19693	0.467077	0.503417	0.999988	ENSMUSG00000023932.9_Cdc5l,ENSMUSG00000097119.2_B230354K17Rik	0,0
EZH2_Striata_PeakRegion_11503_chr17_45473600_45479999	0.150272	3.40951	0.242804	0.628405	0.999988	ENSMUSG00000023935.10_Spats1	0
EZH2_Striata_PeakRegion_11504_chr17_45504800_45509599	-0.122675	2.98039	0.146334	0.706739	0.999988	ENSMUSG00000023938.8_Aars2	0
EZH2_Striata_PeakRegion_11505_chr17_45544600_45548999	0.00223328	2.45189	4.0992e-05	0.994965	0.999988	ENSMUSG00000096847.2_Tmem151b	0
EZH2_Striata_PeakRegion_11506_chr17_45562600_45576999	0.214628	5.16762	0.424018	0.523525	0.999988	ENSMUSG00000023947.8_Nfkbie,ENSMUSG00000037089.11_Slc35b2,ENSMUSG00000023944.14_Hsp90ab1	0,0,0
EZH2_Striata_PeakRegion_11507_chr17_45589800_45597399	0.0245336	3.51177	0.00480763	0.945519	0.999988	ENSMUSG00000023942.15_Slc29a1	0
EZH2_Striata_PeakRegion_11508_chr17_45660200_45667399	-0.221441	3.32617	0.47741	0.498796	0.999988	ENSMUSG00000036026.15_Tmem63b,ENSMUSG00000086472.1_Gm16172	0,0
EZH2_Striata_PeakRegion_11509_chr17_45677000_45681199	-0.380475	2.38068	1.22267	0.284029	0.999988	ENSMUSG00000036026.15_Tmem63b	0
EZH2_Striata_PeakRegion_1150_chr2_84884400_84889999	0.0752162	3.22458	0.0277173	0.869712	0.999988	ENSMUSG00000050896.12_Rtn4rl2	0
EZH2_Striata_PeakRegion_11510_chr17_45682000_45687999	-0.0702932	3.34757	0.0358194	0.852099	0.999988	ENSMUSG00000036026.15_Tmem63b,ENSMUSG00000023939.7_Mrpl14	0,0
EZH2_Striata_PeakRegion_11511_chr17_45727800_45737999	-0.0562375	3.80795	0.0296774	0.86523	0.999988	ENSMUSG00000094690.2_1600014C23Rik,ENSMUSG00000097727.8_F630040K05Rik	0,0
EZH2_Striata_PeakRegion_11512_chr17_46025600_46033999	0.0605012	3.91023	0.0299914	0.864527	0.999988	ENSMUSG00000023951.17_Vegfa	0
EZH2_Striata_PeakRegion_11513_chr17_46110200_46111799	-0.266715	2.41645	0.548695	0.468821	0.999988	ENSMUSG00000023967.9_Mrps18a	0
EZH2_Striata_PeakRegion_11514_chr17_46151200_46153999	0.317992	2.10658	0.96754	0.338898	0.999988	ENSMUSG00000034509.9_Mad2l1bp	0
EZH2_Striata_PeakRegion_11515_chr17_46158800_46167399	-0.122598	3.5684	0.1733	0.682332	0.999988	ENSMUSG00000023952.13_Gtpbp2	0
EZH2_Striata_PeakRegion_11516_chr17_46201800_46204399	0.170003	2.58087	0.245628	0.626428	0.999988	ENSMUSG00000023953.9_Polh,ENSMUSG00000067150.6_Xpo5	0,0
EZH2_Striata_PeakRegion_11517_chr17_46244200_46264599	-0.062572	4.99323	0.0354099	0.852936	0.999988	ENSMUSG00000067148.15_Polr1c,ENSMUSG00000071074.9_Yipf3,ENSMUSG00000071073.5_Lrrc73,ENSMUSG00000012296.16_Tjap1	0,0,0,0
EZH2_Striata_PeakRegion_11518_chr17_46294400_46299999	0.0290894	3.27913	0.00718792	0.933412	0.999988	ENSMUSG00000047428.14_Dlk2	0
EZH2_Striata_PeakRegion_11519_chr17_46300800_46305599	-0.300539	2.68645	0.8785	0.361558	0.999988	ENSMUSG00000047428.14_Dlk2,ENSMUSG00000032842.13_Abcc10	0,0
EZH2_Striata_PeakRegion_1151_chr2_85035400_85038999	0.376149	2.61198	1.25638	0.277708	0.999988	ENSMUSG00000027071.14_P2rx3,ENSMUSG00000027067.16_Ssrp1	0,0
EZH2_Striata_PeakRegion_11520_chr17_46326800_46329199	0.0161207	2.95363	0.00262303	0.959742	0.999988	ENSMUSG00000032842.13_Abcc10	0
EZH2_Striata_PeakRegion_11521_chr17_46382600_46387799	0.0769307	2.6033	0.0584591	0.811801	0.999988	ENSMUSG00000015597.17_Zfp318	0
EZH2_Striata_PeakRegion_11522_chr17_46545200_46560599	0.00724718	4.70292	0.000544103	0.981658	0.999988	ENSMUSG00000097560.1_Gm26904,ENSMUSG00000040327.16_Cul9,ENSMUSG00000015605.6_Srf,ENSMUSG00000106514.1_Mir6976	0,0,0,0
EZH2_Striata_PeakRegion_11523_chr17_46593600_46595799	-0.415897	1.49278	1.16665	0.29497	0.999988	ENSMUSG00000097560.1_Gm26904,ENSMUSG00000023972.10_Ptk7	0,0
EZH2_Striata_PeakRegion_11524_chr17_46627800_46630399	-0.121037	2.17126	0.0837373	0.775746	0.999988	ENSMUSG00000097560.1_Gm26904,ENSMUSG00000023972.10_Ptk7	0,0
EZH2_Striata_PeakRegion_11525_chr17_46643400_46654799	-0.00921434	4.47305	0.000785128	0.977968	0.999988	ENSMUSG00000097560.1_Gm26904,ENSMUSG00000003546.10_Klc4,ENSMUSG00000002767.13_Mrpl2,ENSMUSG00000038545.13_Cul7	0,0,0,0
EZH2_Striata_PeakRegion_11526_chr17_46677600_46688199	-0.182166	4.07916	0.298791	0.591647	0.999988	ENSMUSG00000097560.1_Gm26904,ENSMUSG00000063576.12_Klhdc3,ENSMUSG00000002768.8_Mea1,ENSMUSG00000059409.9_Ppp2r5d	0,0,0,0
EZH2_Striata_PeakRegion_11527_chr17_46699800_46707599	0.376795	3.76784	1.68732	0.21106	0.999988	ENSMUSG00000097560.1_Gm26904,ENSMUSG00000059409.9_Ppp2r5d	0,0
EZH2_Striata_PeakRegion_11528_chr17_46750200_46753199	0.177308	2.93074	0.33207	0.57189	0.999988	ENSMUSG00000097560.1_Gm26904,ENSMUSG00000023973.13_Cnpy3	0,0
EZH2_Striata_PeakRegion_11529_chr17_46768600_46776199	-0.0737485	3.45106	0.0546372	0.817935	0.999988	ENSMUSG00000097560.1_Gm26904,ENSMUSG00000062619.6_2310039H08Rik,ENSMUSG00000063888.7_Rpl7l1	0,0,0
EZH2_Striata_PeakRegion_1152_chr2_85046000_85052999	0.105534	3.2969	0.115544	0.738025	0.999988	ENSMUSG00000027067.16_Ssrp1,ENSMUSG00000033955.12_Tnks1bp1	0,0
EZH2_Striata_PeakRegion_11530_chr17_46782000_46783599	-0.14843	1.9469	0.196511	0.663064	0.999988	ENSMUSG00000097560.1_Gm26904,ENSMUSG00000063888.7_Rpl7l1	0,0
EZH2_Striata_PeakRegion_11531_chr17_46850400_46860199	0.288023	3.81355	0.81832	0.37814	0.999988	ENSMUSG00000036568.7_Bicral	0
EZH2_Striata_PeakRegion_11532_chr17_46885600_46892999	-0.0909622	4.01609	0.0833679	0.776227	0.999988	ENSMUSG00000036430.8_Tbcc	0
EZH2_Striata_PeakRegion_11533_chr17_46931000_46936999	0.103284	3.39296	0.119015	0.734279	0.999988	ENSMUSG00000023977.15_Ubr2	0
EZH2_Striata_PeakRegion_11534_chr17_47005800_47012199	0.41697	3.06758	1.96982	0.178223	0.999988	ENSMUSG00000023977.15_Ubr2	0
EZH2_Striata_PeakRegion_11535_chr17_47052400_47056399	0.390738	3.61637	1.87278	0.188728	0.999988	ENSMUSG00000062472.6_Gm4945	-9362
EZH2_Striata_PeakRegion_11536_chr17_47137600_47146199	0.061217	3.74561	0.0298742	0.864789	0.999988	ENSMUSG00000064043.13_Trerf1	0
EZH2_Striata_PeakRegion_11537_chr17_47148800_47154799	0.320764	2.77892	1.09014	0.310861	0.999988	ENSMUSG00000064043.13_Trerf1	0
EZH2_Striata_PeakRegion_11538_chr17_47164800_47170199	0.363718	2.68972	1.27063	0.275093	0.999988	ENSMUSG00000064043.13_Trerf1	0
EZH2_Striata_PeakRegion_11539_chr17_47197400_47200399	0.132515	2.04391	0.173075	0.682526	0.999988	ENSMUSG00000064043.13_Trerf1	0
EZH2_Striata_PeakRegion_1153_chr2_90576800_90583199	0.311725	2.86078	0.883286	0.360286	0.999988	ENSMUSG00000025314.16_Ptprj	0
EZH2_Striata_PeakRegion_11540_chr17_47500400_47508999	-0.136084	3.76818	0.20688	0.654899	0.999988	ENSMUSG00000023980.7_Taf8,ENSMUSG00000034165.16_Ccnd3	0,0
EZH2_Striata_PeakRegion_11541_chr17_47592600_47602199	-0.00599849	3.65087	0.00031688	0.986002	0.999988	ENSMUSG00000034165.16_Ccnd3,ENSMUSG00000023988.8_Bysl	0,0
EZH2_Striata_PeakRegion_11542_chr17_47610200_47612799	0.368812	2.90086	1.30187	0.269475	0.999988	ENSMUSG00000023988.8_Bysl,ENSMUSG00000092558.3_Med20,ENSMUSG00000023984.17_Gm20517	0,0,0
EZH2_Striata_PeakRegion_11543_chr17_47628200_47630999	0.544816	2.02381	1.49048	0.238576	0.999988	ENSMUSG00000023984.17_Gm20517,ENSMUSG00000090115.7_Usp49	0,0
EZH2_Striata_PeakRegion_11544_chr17_47686400_47695799	0.0437549	4.08239	0.0176389	0.89588	0.999988	ENSMUSG00000090115.7_Usp49,ENSMUSG00000033475.15_Tomm6,ENSMUSG00000079444.9_Gm21981,ENSMUSG00000084880.1_Tomm6os,ENSMUSG00000096549.9_Prickle4,ENSMUSG00000023266.11_Frs3	0,0,0,0,0,0
EZH2_Striata_PeakRegion_11545_chr17_47736800_47741399	0.158896	2.94625	0.158027	0.695858	0.999988	ENSMUSG00000023990.18_Tfeb	0
EZH2_Striata_PeakRegion_11546_chr17_47758600_47759999	-0.677555	0.835738	2.58361	0.126134	0.999988	ENSMUSG00000023990.18_Tfeb	0
EZH2_Striata_PeakRegion_11547_chr17_47832800_47835199	0.113155	1.83289	0.0727405	0.790589	0.999988	ENSMUSG00000032717.14_Mdfi	0
EZH2_Striata_PeakRegion_11548_chr17_47869400_47873999	0.0614553	2.33487	0.0339315	0.856002	0.999988	ENSMUSG00000023991.16_Foxp4	0
EZH2_Striata_PeakRegion_11549_chr17_47874800_47875199	-0.0135505	-0.629753	0.000576393	0.981122	0.999988	ENSMUSG00000023991.16_Foxp4	0
EZH2_Striata_PeakRegion_1154_chr2_90742800_90747599	0.206809	4.60417	0.445517	0.513308	0.999988	ENSMUSG00000008200.14_Fnbp4	0
EZH2_Striata_PeakRegion_11550_chr17_47920400_47926199	0.163633	3.03662	0.16664	0.68814	0.999988	ENSMUSG00000023991.16_Foxp4,ENSMUSG00000085932.1_Gm15556	0,0
EZH2_Striata_PeakRegion_11551_chr17_47973000_47977399	0.234671	2.08704	0.517221	0.481665	0.999988	ENSMUSG00000082492.1_Gm14871	25980
EZH2_Striata_PeakRegion_11552_chr17_48093800_48101399	0.0766243	3.8119	0.038506	0.846725	0.999988	ENSMUSG00000117157.1_CAAA01189291.1	0
EZH2_Striata_PeakRegion_11553_chr17_48407600_48411599	0.0426356	3.8568	0.0154207	0.902609	0.999988	ENSMUSG00000023994.13_Nfya,ENSMUSG00000040771.14_Oard1	0,0
EZH2_Striata_PeakRegion_11554_chr17_48930800_48933799	-0.0397297	3.17855	0.0106849	0.918864	0.999988	ENSMUSG00000040490.4_Lrfn2	0
EZH2_Striata_PeakRegion_11555_chr17_49028800_49031399	-0.205521	1.33578	0.314739	0.582006	0.999988	ENSMUSG00000040490.4_Lrfn2	0
EZH2_Striata_PeakRegion_11556_chr17_49563600_49564599	-0.306542	1.57697	0.658499	0.428152	0.999988	ENSMUSG00000040260.8_Daam2	0
EZH2_Striata_PeakRegion_11557_chr17_49614400_49615799	0.0110972	1.8314	0.00110006	0.973922	0.999988	ENSMUSG00000023999.14_Kif6	0
EZH2_Striata_PeakRegion_11558_chr17_50508200_50512599	0.515888	2.70863	2.2021	0.155875	0.999988	ENSMUSG00000038910.7_Plcl2	0
EZH2_Striata_PeakRegion_11559_chr17_51177400_51182199	-0.0706439	2.97603	0.0355775	0.852593	0.999988	ENSMUSG00000023923.10_Tbc1d5	0
EZH2_Striata_PeakRegion_1155_chr2_90845800_90849199	0.00146612	3.19034	2.33159e-05	0.996203	0.999988	ENSMUSG00000027282.17_Mtch2	0
EZH2_Striata_PeakRegion_11560_chr17_52599800_52603399	-0.362464	2.75151	0.975266	0.337028	0.999988	ENSMUSG00000098552.1_Gm27217,ENSMUSG00000035580.10_Kcnh8	0,0
EZH2_Striata_PeakRegion_11561_chr17_53477600_53480599	-0.0244697	3.25393	0.00500263	0.944427	0.999988	ENSMUSG00000017831.8_Rab5a	0
EZH2_Striata_PeakRegion_11562_chr17_53565000_53569999	0.046649	2.74733	0.0164624	0.899392	0.999988	ENSMUSG00000000708.14_Kat2b	0
EZH2_Striata_PeakRegion_11563_chr17_53689000_53690399	0.151502	2.81003	0.222042	0.643396	0.999988	ENSMUSG00000023940.14_Sgo1	0
EZH2_Striata_PeakRegion_11564_chr17_55367200_55368799	0.868252	1.43557	4.3848	0.0513365	0.999988	ENSMUSG00000117090.1_CT009635.5	19445
EZH2_Striata_PeakRegion_11565_chr17_55444400_55446799	-0.00299504	2.19844	5.74983e-05	0.994037	0.999988	ENSMUSG00000024172.10_St6gal2	0
EZH2_Striata_PeakRegion_11566_chr17_55877600_55880199	0.136697	3.37114	0.202641	0.658207	0.999988	ENSMUSG00000057835.7_Zfp119a	0
EZH2_Striata_PeakRegion_11567_chr17_55890400_55893199	0.250162	3.19557	0.698101	0.414852	0.999988	ENSMUSG00000003198.10_Zfp959	0
EZH2_Striata_PeakRegion_11568_chr17_55930200_55935199	-0.385374	4.29521	1.41473	0.250397	0.999988	ENSMUSG00000062101.12_Zfp119b	3182
EZH2_Striata_PeakRegion_11569_chr17_55943600_55947399	0.0103179	3.37215	0.00121486	0.972596	0.999988	ENSMUSG00000062101.12_Zfp119b	0
EZH2_Striata_PeakRegion_1156_chr2_90878400_90897399	0.134292	4.7551	0.183819	0.673421	0.999988	ENSMUSG00000040794.5_C1qtnf4,ENSMUSG00000005510.9_Ndufs3	0,0
EZH2_Striata_PeakRegion_11570_chr17_55954000_55962599	0.0735623	3.66391	0.0609743	0.807879	0.999988	ENSMUSG00000003206.7_Ebi3,ENSMUSG00000097077.1_Gm16712,ENSMUSG00000003208.9_Yju2	0,0,0
EZH2_Striata_PeakRegion_11571_chr17_55966400_55972799	0.0112013	3.0611	0.00110081	0.973913	0.999988	ENSMUSG00000003208.9_Yju2,ENSMUSG00000039154.8_Shd	0,0
EZH2_Striata_PeakRegion_11572_chr17_56007400_56032599	-0.0618313	5.31683	0.0396472	0.844501	0.999988	ENSMUSG00000003199.16_Mpnd,ENSMUSG00000084755.1_Gm16276,ENSMUSG00000003200.10_Sh3gl1	0,0,0
EZH2_Striata_PeakRegion_11573_chr17_56033000_56038599	0.154033	3.5981	0.212501	0.650576	0.999988	ENSMUSG00000003200.10_Sh3gl1	0
EZH2_Striata_PeakRegion_11574_chr17_56039800_56041199	-0.0661706	1.64196	0.0359401	0.851853	0.999988	ENSMUSG00000002835.9_Chaf1a	0
EZH2_Striata_PeakRegion_11575_chr17_56072000_56076599	0.206075	2.87196	0.418117	0.526394	0.999988	ENSMUSG00000002835.9_Chaf1a,ENSMUSG00000019578.11_Ubxn6	0,0
EZH2_Striata_PeakRegion_11576_chr17_56077400_56083199	0.234284	3.31715	0.618191	0.442394	0.999988	ENSMUSG00000002833.11_Hdgfl2	0
EZH2_Striata_PeakRegion_11577_chr17_56106400_56128799	-0.0297185	5.0105	0.00877319	0.926455	0.999988	ENSMUSG00000002831.13_Plin4,ENSMUSG00000011305.11_Plin5,ENSMUSG00000037095.8_Lrg1,ENSMUSG00000001227.12_Sema6b	0,0,0,0
EZH2_Striata_PeakRegion_11578_chr17_56130000_56151199	-0.0644638	4.98805	0.0360224	0.851686	0.999988	ENSMUSG00000001227.12_Sema6b	0
EZH2_Striata_PeakRegion_11579_chr17_56179400_56190399	-0.0219056	3.83855	0.00474785	0.945858	0.999988	ENSMUSG00000019579.13_Mydgf,ENSMUSG00000001229.9_Dpp9	0,0
EZH2_Striata_PeakRegion_1157_chr2_90903200_90905999	0.13957	2.85087	0.209417	0.65294	0.999988	ENSMUSG00000005510.9_Ndufs3,ENSMUSG00000005505.12_Kbtbd4	0,0
EZH2_Striata_PeakRegion_11580_chr17_56214600_56220199	-0.124348	2.96581	0.149117	0.704105	0.999988	ENSMUSG00000001229.9_Dpp9	0
EZH2_Striata_PeakRegion_11581_chr17_56241400_56243199	0.0213402	1.72654	0.00407491	0.949836	0.999988	ENSMUSG00000117172.1_AC026385.1,ENSMUSG00000065491.1_Mir7b	0,0
EZH2_Striata_PeakRegion_11582_chr17_56255000_56281999	0.164637	5.56674	0.297526	0.592425	0.999988	ENSMUSG00000043683.4_Fem1a,ENSMUSG00000047123.8_Ticam1,ENSMUSG00000024197.10_Plin3	0,0,0
EZH2_Striata_PeakRegion_11583_chr17_56282800_56285199	-0.252709	1.87618	0.610847	0.44507	0.999988	ENSMUSG00000024197.10_Plin3	0
EZH2_Striata_PeakRegion_11584_chr17_56285400_56294599	-0.052006	3.55973	0.0259768	0.873831	0.999988	ENSMUSG00000024197.10_Plin3,ENSMUSG00000073380.2_Arrdc5	0,0
EZH2_Striata_PeakRegion_11585_chr17_56302600_56307399	-0.320093	2.57639	0.795636	0.384682	0.999988	ENSMUSG00000001228.14_Uhrf1	0
EZH2_Striata_PeakRegion_11586_chr17_56323800_56339199	-0.0384467	4.25481	0.0153422	0.902856	0.999988	ENSMUSG00000024201.12_Kdm4b	0
EZH2_Striata_PeakRegion_11587_chr17_56355800_56410199	0.0544578	6.28614	0.0341523	0.85554	0.999988	ENSMUSG00000024201.12_Kdm4b	0
EZH2_Striata_PeakRegion_11589_chr17_56416800_56429599	0.0308609	4.12588	0.00867064	0.926885	0.999988	ENSMUSG00000013236.17_Ptprs,ENSMUSG00000098339.1_Mir6977	0,0
EZH2_Striata_PeakRegion_1158_chr2_90915600_90918799	0.137658	2.52559	0.15807	0.695819	0.999988	ENSMUSG00000063235.16_Ptpmt1,ENSMUSG00000091037.1_Gm17661	0,0
EZH2_Striata_PeakRegion_11590_chr17_56442000_56444999	-0.0846773	1.80958	0.0604468	0.808694	0.999988	ENSMUSG00000013236.17_Ptprs	0
EZH2_Striata_PeakRegion_11591_chr17_56446000_56451599	-0.319885	2.56957	0.991185	0.333222	0.999988	ENSMUSG00000013236.17_Ptprs	0
EZH2_Striata_PeakRegion_11592_chr17_56457200_56481999	-0.0580589	5.46444	0.0281206	0.868777	0.999988	ENSMUSG00000013236.17_Ptprs	0
EZH2_Striata_PeakRegion_11593_chr17_56487200_56491399	-0.145372	2.26057	0.160307	0.693792	0.999988	ENSMUSG00000013236.17_Ptprs	-10718
EZH2_Striata_PeakRegion_11594_chr17_56505600_56513399	-0.0575498	4.14245	0.0269206	0.87158	0.999988	ENSMUSG00000044526.3_Znrf4	0
EZH2_Striata_PeakRegion_11595_chr17_56514800_56516799	0.235742	1.74727	0.42243	0.524294	0.999988	ENSMUSG00000044526.3_Znrf4	-2370
EZH2_Striata_PeakRegion_11596_chr17_56581000_56588199	0.11612	3.88806	0.112288	0.741597	0.999988	ENSMUSG00000042625.16_Safb2,ENSMUSG00000071054.12_Safb	0,0
EZH2_Striata_PeakRegion_11597_chr17_56599600_56623399	0.0225681	5.30983	0.00528611	0.942877	0.999988	ENSMUSG00000071054.12_Safb,ENSMUSG00000049760.6_2410015M20Rik,ENSMUSG00000057863.6_Rpl36,ENSMUSG00000041168.10_Lonp1	0,0,0,0
EZH2_Striata_PeakRegion_11598_chr17_56626400_56628999	0.295268	2.44929	0.667393	0.425108	0.999988	ENSMUSG00000041168.10_Lonp1,ENSMUSG00000040828.10_Catsperd	0,0
EZH2_Striata_PeakRegion_11599_chr17_56659400_56661399	-0.708677	0.845611	3.33085	0.0853681	0.999988	ENSMUSG00000040828.10_Catsperd	0
EZH2_Striata_PeakRegion_1159_chr2_90939400_90942599	0.126184	2.46975	0.13692	0.715869	0.999988	ENSMUSG00000005506.16_Celf1	0
EZH2_Striata_PeakRegion_115_chr1_40680000_40682599	0.447076	2.0044	1.55792	0.228656	0.999988	ENSMUSG00000026062.12_Slc9a2	0
EZH2_Striata_PeakRegion_11600_chr17_56671200_56675199	-0.0353331	2.98999	0.0129898	0.910576	0.999988	ENSMUSG00000002372.9_Ranbp3	0
EZH2_Striata_PeakRegion_11601_chr17_56712000_56722199	0.154982	4.21506	0.242916	0.628326	0.999988	ENSMUSG00000054723.6_Vmac,ENSMUSG00000002379.7_Ndufa11	0,0
EZH2_Striata_PeakRegion_11602_chr17_56756600_56769999	-0.0958573	4.55011	0.0820709	0.777925	0.999988	ENSMUSG00000039481.5_Nrtn,ENSMUSG00000007603.9_Dus3l	0,0
EZH2_Striata_PeakRegion_11603_chr17_56988400_56993999	-0.0719618	3.21274	0.0552192	0.816987	0.999988	ENSMUSG00000002660.8_Clpp	0
EZH2_Striata_PeakRegion_11604_chr17_56995400_56999399	0.0479073	2.99551	0.0256437	0.874635	0.999988	ENSMUSG00000002660.8_Clpp,ENSMUSG00000002661.14_Alkbh7	0,0
EZH2_Striata_PeakRegion_11605_chr17_57003400_57004599	-0.425432	0.889625	0.828156	0.375354	0.999988	ENSMUSG00000002658.9_Gtf2f1	0
EZH2_Striata_PeakRegion_11606_chr17_57008200_57013799	0.0606227	3.61123	0.0405758	0.842717	0.999988	ENSMUSG00000002658.9_Gtf2f1,ENSMUSG00000109739.1_Gm17949	0,0
EZH2_Striata_PeakRegion_11607_chr17_57026400_57033999	0.129361	3.80923	0.182871	0.674212	0.999988	ENSMUSG00000007670.10_Khsrp,ENSMUSG00000011486.14_Slc25a41	0,0
EZH2_Striata_PeakRegion_11608_chr17_57057200_57064399	-0.0397594	3.61306	0.0136444	0.908361	0.999988	ENSMUSG00000046329.14_Slc25a23,ENSMUSG00000044279.15_Crb3	0,0
EZH2_Striata_PeakRegion_11609_chr17_57078000_57082199	-0.0819102	2.38577	0.0647921	0.802087	0.999988	ENSMUSG00000002668.8_Dennd1c,ENSMUSG00000062591.5_Tubb4a	0,0
EZH2_Striata_PeakRegion_1160_chr2_90964600_90966199	0.621455	1.69751	2.2142	0.154809	0.999988	ENSMUSG00000005506.16_Celf1	0
EZH2_Striata_PeakRegion_11610_chr17_57083400_57090599	-0.137025	3.60591	0.201152	0.659378	0.999988	ENSMUSG00000062591.5_Tubb4a	0
EZH2_Striata_PeakRegion_11611_chr17_57245000_57251799	0.0320404	3.79551	0.0110137	0.91763	0.999988	ENSMUSG00000005823.9_Gpr108,ENSMUSG00000019487.11_Trip10	0,0
EZH2_Striata_PeakRegion_11612_chr17_57275200_57280599	-0.328459	2.5256	0.893997	0.357461	0.999988	ENSMUSG00000034116.17_Vav1	0
EZH2_Striata_PeakRegion_11613_chr17_62879400_62884599	-0.252153	3.18432	0.401393	0.534686	0.999988	ENSMUSG00000048915.12_Efna5	0
EZH2_Striata_PeakRegion_11614_chr17_63498200_63501599	0.297518	2.02415	0.818568	0.378069	0.999988	ENSMUSG00000023965.13_Fbxl17	0
EZH2_Striata_PeakRegion_11615_chr17_63862600_63865599	-0.112403	3.01636	0.0883552	0.76983	0.999988	ENSMUSG00000000127.15_Fer,ENSMUSG00000045506.3_A930002H24Rik	0,0
EZH2_Striata_PeakRegion_11616_chr17_64331200_64334599	0.253513	2.84699	0.666095	0.42555	0.999988	ENSMUSG00000024083.16_Pja2	0
EZH2_Striata_PeakRegion_11617_chr17_64599400_64603999	0.107726	3.2247	0.10192	0.753374	0.999988	ENSMUSG00000024085.13_Man2a1	0
EZH2_Striata_PeakRegion_11618_chr17_65557200_65558799	0.458311	1.08271	1.49798	0.237446	0.999988	ENSMUSG00000117158.1_CT030729.2	1586
EZH2_Striata_PeakRegion_11619_chr17_65612200_65615999	0.395549	3.34142	1.29388	0.270897	0.999988	ENSMUSG00000024091.9_Vapa	0
EZH2_Striata_PeakRegion_1161_chr2_91053000_91056599	-0.257341	3.25375	0.654419	0.429561	0.999988	ENSMUSG00000086495.7_Gm13778,ENSMUSG00000002102.15_Psmc3	0,0
EZH2_Striata_PeakRegion_11620_chr17_65772000_65773799	0.256316	1.94594	0.531505	0.475763	0.999988	ENSMUSG00000056515.9_Rab31	0
EZH2_Striata_PeakRegion_11621_chr17_65883200_65887399	0.0718157	3.9249	0.047142	0.830662	0.999988	ENSMUSG00000024096.17_Ralbp1,ENSMUSG00000117335.1_CT025659.3,ENSMUSG00000117250.1_CT025659.2	0,0,0
EZH2_Striata_PeakRegion_11622_chr17_66074800_66078999	0.270419	3.17455	0.732671	0.403759	0.999988	ENSMUSG00000034647.15_Ankrd12,ENSMUSG00000024099.15_Ndufv2	0,0
EZH2_Striata_PeakRegion_11623_chr17_66100000_66103399	0.177238	3.07343	0.306757	0.586789	0.999988	ENSMUSG00000024099.15_Ndufv2	0
EZH2_Striata_PeakRegion_11624_chr17_66110000_66112799	0.791373	2.2103	5.77953	0.0277208	0.999988	ENSMUSG00000024101.15_Washc1	0
EZH2_Striata_PeakRegion_11625_chr17_66123400_66126399	-0.393227	1.87482	1.23226	0.282212	0.999988	ENSMUSG00000035842.10_Ddx11	0
EZH2_Striata_PeakRegion_11626_chr17_66321600_66329999	0.0507312	3.84341	0.0305438	0.863298	0.999988	ENSMUSG00000117010.1_CT025601.1	-2089
EZH2_Striata_PeakRegion_11627_chr17_66337800_66360999	0.0578613	4.93375	0.0388179	0.846114	0.999988	ENSMUSG00000052105.17_Mtcl1	0
EZH2_Striata_PeakRegion_11629_chr17_66415800_66427599	0.284104	3.67685	1.00537	0.329881	0.999988	ENSMUSG00000052105.17_Mtcl1	0
EZH2_Striata_PeakRegion_1162_chr2_91064800_91072399	-0.140635	3.74087	0.183417	0.673756	0.999988	ENSMUSG00000002102.15_Psmc3,ENSMUSG00000002105.15_Slc39a13	0,0
EZH2_Striata_PeakRegion_11630_chr17_66432200_66452599	0.320522	4.89022	1.0818	0.312663	0.999988	ENSMUSG00000052105.17_Mtcl1,ENSMUSG00000117003.1_CT010496.1	0,0
EZH2_Striata_PeakRegion_11631_chr17_66518200_66520199	0.457882	2.02234	1.74376	0.203926	0.999988	ENSMUSG00000023460.13_Rab12	0
EZH2_Striata_PeakRegion_11632_chr17_67352600_67356399	0.292008	2.90876	0.471278	0.50153	0.999988	ENSMUSG00000033278.10_Ptprm	0
EZH2_Striata_PeakRegion_11633_chr17_68273400_68274599	0.133754	1.11902	0.106073	0.748579	0.999988	ENSMUSG00000041565.17_L3mbtl4	0
EZH2_Striata_PeakRegion_11634_chr17_68837200_68838599	0.775931	1.22722	2.74154	0.115858	0.999988	ENSMUSG00000095407.2_Tmem200c,ENSMUSG00000117004.1_CT573017.1	0,0
EZH2_Striata_PeakRegion_11635_chr17_68839400_68842199	0.359684	2.17014	0.583048	0.455443	0.999988	ENSMUSG00000095407.2_Tmem200c	0
EZH2_Striata_PeakRegion_11636_chr17_69075200_69079199	0.13632	3.04682	0.162783	0.691567	0.999988	ENSMUSG00000024044.18_Epb41l3	0
EZH2_Striata_PeakRegion_11637_chr17_69380000_69388199	0.325733	3.47366	0.99432	0.33248	0.999988	ENSMUSG00000117069.1_AC122487.1,ENSMUSG00000049672.15_Zbtb14	0,0
EZH2_Striata_PeakRegion_11638_chr17_69416600_69418799	-0.0818953	2.85733	0.0594102	0.810307	0.999988	ENSMUSG00000096988.1_A930029G22Rik,ENSMUSG00000073374.3_C030034I22Rik	0,0
EZH2_Striata_PeakRegion_11639_chr17_70846200_70854599	0.239966	4.32174	0.363206	0.554577	0.999988	ENSMUSG00000047407.17_Tgif1,ENSMUSG00000100865.2_Gm9320	0,0
EZH2_Striata_PeakRegion_1163_chr2_91134400_91138799	0.118124	2.38104	0.113338	0.740439	0.999988	ENSMUSG00000002100.15_Mybpc3,ENSMUSG00000040687.16_Madd	0,0
EZH2_Striata_PeakRegion_11640_chr17_70988400_70994199	0.230408	3.45273	0.475339	0.499717	0.999988	ENSMUSG00000097625.1_Gm26561,ENSMUSG00000034868.9_Myl12b,ENSMUSG00000117098.1_Myl12b,ENSMUSG00000024048.15_Myl12a	0,0,0,0
EZH2_Striata_PeakRegion_11641_chr17_71001400_71004599	0.0709876	2.8848	0.0394967	0.844793	0.999988	ENSMUSG00000097625.1_Gm26561,ENSMUSG00000117098.1_Myl12b,ENSMUSG00000024048.15_Myl12a,ENSMUSG00000024049.15_Myom1	0,0,0,0
EZH2_Striata_PeakRegion_11642_chr17_71182200_71185599	0.424948	2.20121	1.40725	0.251605	0.999988	ENSMUSG00000097625.1_Gm26561,ENSMUSG00000024052.17_Lpin2	0,0
EZH2_Striata_PeakRegion_11643_chr17_71474400_71476599	0.0478012	2.63147	0.0148916	0.904285	0.999988	ENSMUSG00000024054.14_Smchd1	0
EZH2_Striata_PeakRegion_11644_chr17_71598000_71599599	0.14861	2.53821	0.183865	0.673382	0.999988	ENSMUSG00000085492.7_Trmt61b	0
EZH2_Striata_PeakRegion_11645_chr17_71614800_71617599	0.174474	2.50248	0.211047	0.651688	0.999988	ENSMUSG00000117637.1_CT010429.2,ENSMUSG00000041057.10_Wdr43	0,0
EZH2_Striata_PeakRegion_11646_chr17_72602200_72605999	0.388901	2.90743	1.2183	0.284862	0.999988	ENSMUSG00000055471.7_Alk	0
EZH2_Striata_PeakRegion_11647_chr17_72835800_72840199	0.285424	3.26543	0.727583	0.405363	0.999988	ENSMUSG00000039770.6_Ypel5	0
EZH2_Striata_PeakRegion_11648_chr17_72917000_72920599	-0.117588	3.49071	0.0933118	0.763666	0.999988	ENSMUSG00000024063.13_Lbh	0
EZH2_Striata_PeakRegion_11649_chr17_73031400_73032599	-0.563193	1.15181	2.42427	0.137635	0.999988	ENSMUSG00000117096.1_AC151266.1	-2323
EZH2_Striata_PeakRegion_1164_chr2_91180800_91184599	0.184732	2.73287	0.29582	0.59348	0.999988	ENSMUSG00000040687.16_Madd,ENSMUSG00000002108.10_Nr1h3	0,0
EZH2_Striata_PeakRegion_11650_chr17_73106600_73109399	-0.119987	2.81402	0.106128	0.748517	0.999988	ENSMUSG00000054469.14_Lclat1	0
EZH2_Striata_PeakRegion_11651_chr17_73709200_73712599	-0.000220364	2.505	3.58214e-07	0.999529	0.999988	ENSMUSG00000024064.14_Galnt14	0
EZH2_Striata_PeakRegion_11652_chr17_73804400_73807599	0.225671	3.03656	0.510167	0.484626	0.999988	ENSMUSG00000024065.8_Ehd3	0
EZH2_Striata_PeakRegion_11653_chr17_74315800_74317799	0.5569	2.13691	2.206	0.15553	0.999988	ENSMUSG00000024067.14_Dpy30	0
EZH2_Striata_PeakRegion_11654_chr17_74338000_74341199	0.652797	2.05565	4.0305	0.0606218	0.999988	ENSMUSG00000024068.8_Spast	0
EZH2_Striata_PeakRegion_11655_chr17_74394800_74396799	0.0638609	2.55275	0.0369576	0.849798	0.999988	ENSMUSG00000024069.14_Slc30a6	0
EZH2_Striata_PeakRegion_11656_chr17_74488600_74490199	0.863609	1.15045	5.21231	0.0353759	0.999988	ENSMUSG00000024072.9_Yipf4	0
EZH2_Striata_PeakRegion_11657_chr17_74526400_74530399	0.103316	3.4726	0.107787	0.746631	0.999988	ENSMUSG00000117358.1_AC154442.1,ENSMUSG00000024073.16_Birc6	0,0
EZH2_Striata_PeakRegion_11658_chr17_75004200_75007799	0.0427101	1.72227	0.0119002	0.914392	0.999988	ENSMUSG00000001870.16_Ltbp1	0
EZH2_Striata_PeakRegion_11659_chr17_75550400_75553399	0.155809	2.76939	0.243709	0.62777	0.999988	ENSMUSG00000002017.10_Fam98a	0
EZH2_Striata_PeakRegion_1165_chr2_91201800_91203799	0.167585	2.59345	0.287556	0.598643	0.999988	ENSMUSG00000002108.10_Nr1h3,ENSMUSG00000086206.1_Gm13783,ENSMUSG00000002103.15_Acp2	0,0,0
EZH2_Striata_PeakRegion_11660_chr17_78198800_78202199	0.137918	2.71018	0.129566	0.723254	0.999988	ENSMUSG00000117648.1_AC154366.4,ENSMUSG00000024074.8_Crim1	0,0
EZH2_Striata_PeakRegion_11661_chr17_78601000_78605799	0.482365	2.69738	2.63952	0.122375	0.999988	ENSMUSG00000024076.10_Vit	0
EZH2_Striata_PeakRegion_11662_chr17_78615600_78620799	0.125824	2.72782	0.176943	0.679211	0.999988	ENSMUSG00000024076.10_Vit	0
EZH2_Striata_PeakRegion_11663_chr17_78643000_78644399	-0.225956	0.991939	0.367829	0.552093	0.999988	ENSMUSG00000024077.15_Strn	5514
EZH2_Striata_PeakRegion_11664_chr17_78672600_78674999	0.686346	0.697391	3.07601	0.0972138	0.999988	ENSMUSG00000024077.15_Strn	0
EZH2_Striata_PeakRegion_11665_chr17_78676000_78680599	0.530373	2.36989	2.31271	0.146448	0.999988	ENSMUSG00000024077.15_Strn	0
EZH2_Striata_PeakRegion_11666_chr17_78725400_78738799	0.56094	4.25041	3.70282	0.0709881	0.999988	ENSMUSG00000024077.15_Strn	0
EZH2_Striata_PeakRegion_11667_chr17_78834600_78837399	-0.358069	3.36808	1.2156	0.28538	0.999988	ENSMUSG00000039414.10_Heatr5b,ENSMUSG00000050668.10_Gpatch11	0,0
EZH2_Striata_PeakRegion_11668_chr17_78915600_78918399	0.148921	2.86437	0.224687	0.641439	0.999988	ENSMUSG00000062691.10_Cebpzos	0
EZH2_Striata_PeakRegion_11669_chr17_78935000_78938199	-0.00529315	2.72508	0.000244511	0.987704	0.999988	ENSMUSG00000024081.9_Cebpz,ENSMUSG00000024082.5_Ndufaf7	0,0
EZH2_Striata_PeakRegion_1166_chr2_91255400_91259599	-0.155654	2.88035	0.156294	0.697441	0.999988	ENSMUSG00000097317.1_Gm17281,ENSMUSG00000027257.13_Pacsin3	0,0
EZH2_Striata_PeakRegion_11670_chr17_79051400_79054399	-0.166502	2.13476	0.20164	0.658994	0.999988	ENSMUSG00000024084.8_Qpct	0
EZH2_Striata_PeakRegion_11671_chr17_79351200_79357599	0.142557	3.7516	0.161333	0.692868	0.999988	ENSMUSG00000036533.9_Cdc42ep3,ENSMUSG00000097791.1_Gm17315	0,0
EZH2_Striata_PeakRegion_11672_chr17_79614800_79615999	0.522599	1.6106	1.70405	0.208912	0.999988	ENSMUSG00000036368.8_Rmdn2	0
EZH2_Striata_PeakRegion_11673_chr17_79711200_79716199	0.309355	3.60704	0.724598	0.406309	0.999988	ENSMUSG00000024087.4_Cyp1b1	0
EZH2_Striata_PeakRegion_11674_chr17_79893000_79898599	0.189663	3.13701	0.332064	0.571893	0.999988	ENSMUSG00000059811.13_Atl2	0
EZH2_Striata_PeakRegion_11675_chr17_79997400_80005999	0.314055	2.93354	1.14908	0.298519	0.999988	ENSMUSG00000117415.1_AC122253.1	-15739
EZH2_Striata_PeakRegion_11676_chr17_80060400_80064599	0.17915	3.69955	0.299647	0.591121	0.999988	ENSMUSG00000024095.15_Hnrnpll	0
EZH2_Striata_PeakRegion_11677_chr17_80174000_80179199	0.108573	2.90317	0.141804	0.711088	0.999988	ENSMUSG00000035473.10_Galm	0
EZH2_Striata_PeakRegion_11678_chr17_80204800_80207999	0.313826	3.80793	0.964851	0.339552	0.999988	ENSMUSG00000024097.11_Srsf7,ENSMUSG00000046196.4_Ttc39d	0,0
EZH2_Striata_PeakRegion_11679_chr17_80289000_80290799	-0.0670729	2.41368	0.0395649	0.844661	0.999988	ENSMUSG00000035051.15_Dhx57,ENSMUSG00000045257.10_Morn2	0,0
EZH2_Striata_PeakRegion_1167_chr2_91262600_91267399	-0.0657087	3.77502	0.0425859	0.838924	0.999988	ENSMUSG00000027257.13_Pacsin3,ENSMUSG00000027255.14_Arfgap2	0,0
EZH2_Striata_PeakRegion_11680_chr17_80372600_80374799	0.16397	2.13247	0.167755	0.687159	0.999988	ENSMUSG00000054901.7_Arhgef33,ENSMUSG00000066938.1_Gm10190	0,0
EZH2_Striata_PeakRegion_11681_chr17_80478000_80483799	0.13604	4.35633	0.174435	0.681355	0.999988	ENSMUSG00000024241.7_Sos1	0
EZH2_Striata_PeakRegion_11682_chr17_80725200_80729799	0.24094	2.36645	0.455962	0.508474	0.999988	ENSMUSG00000024242.15_Map4k3,ENSMUSG00000054957.5_Gm9959	0,0
EZH2_Striata_PeakRegion_11683_chr17_81064200_81065799	0.0337532	1.70123	0.00619835	0.938154	0.999988	ENSMUSG00000024246.9_Thumpd2	0
EZH2_Striata_PeakRegion_11684_chr17_83214200_83214999	0.117088	0.647189	0.072799	0.790507	0.999988	ENSMUSG00000024247.14_Pkdcc	-293
EZH2_Striata_PeakRegion_11685_chr17_83275400_83278599	0.279641	2.38501	0.647031	0.432129	0.999988	ENSMUSG00000088410.1_Gm24240	5296
EZH2_Striata_PeakRegion_11686_chr17_83513000_83518199	0.274738	3.42943	0.90403	0.354844	0.999988	ENSMUSG00000024248.14_Cox7a2l	0
EZH2_Striata_PeakRegion_11687_chr17_83629600_83634399	0.153447	3.05121	0.188354	0.669673	0.999988	ENSMUSG00000045053.2_Kcng3	0
EZH2_Striata_PeakRegion_11688_chr17_83705400_83708399	0.12228	2.08253	0.0760129	0.786053	0.999988	ENSMUSG00000055817.18_Mta3	0
EZH2_Striata_PeakRegion_11689_chr17_83861200_83864199	0.080419	2.82786	0.0615256	0.807031	0.999988	ENSMUSG00000097254.2_C430042M11Rik	-6783
EZH2_Striata_PeakRegion_1168_chr2_91267800_91271199	-0.0197855	1.3865	0.00337098	0.954368	0.999988	ENSMUSG00000027255.14_Arfgap2	0
EZH2_Striata_PeakRegion_11690_chr17_83888000_83893199	0.313162	2.25239	0.880086	0.361136	0.999988	ENSMUSG00000117442.1_AC091309.4	-24738
EZH2_Striata_PeakRegion_11691_chr17_83935200_83940199	-0.469028	2.37591	1.91481	0.184086	0.999988	ENSMUSG00000088193.1_Gm23905	-7389
EZH2_Striata_PeakRegion_11692_chr17_83971800_83974599	0.011838	1.5246	0.00121648	0.972578	0.999988	ENSMUSG00000117564.1_AC091309.6	-10871
EZH2_Striata_PeakRegion_11694_chr17_84094800_84100199	0.0892502	3.08769	0.0637691	0.803621	0.999988	ENSMUSG00000117571.1_AC132455.3	4926
EZH2_Striata_PeakRegion_11695_chr17_84179400_84183999	-0.0659019	2.44951	0.0365929	0.850531	0.999988	ENSMUSG00000045817.8_Zfp36l2	0
EZH2_Striata_PeakRegion_11696_chr17_84184800_84193999	0.335015	4.52953	0.831461	0.374425	0.999988	ENSMUSG00000045817.8_Zfp36l2,ENSMUSG00000117393.1_AC132455.1,ENSMUSG00000024251.10_Thada	0,0,0
EZH2_Striata_PeakRegion_11697_chr17_84511200_84512399	0.749951	1.22542	2.88325	0.107481	0.999988	ENSMUSG00000040852.6_Plekhh2	0
EZH2_Striata_PeakRegion_11698_chr17_84789400_84792399	0.123203	2.87671	0.157596	0.696251	0.999988	ENSMUSG00000024120.12_Lrpprc	0
EZH2_Striata_PeakRegion_11699_chr17_84956000_84960999	0.0726608	3.43123	0.0591629	0.810694	0.999988	ENSMUSG00000097047.2_1110020A21Rik,ENSMUSG00000061130.13_Ppm1b	0,0
EZH2_Striata_PeakRegion_1169_chr2_91454600_91461399	0.14505	2.88075	0.174814	0.68103	0.999988	ENSMUSG00000027253.15_Lrp4	0
EZH2_Striata_PeakRegion_116_chr1_42538600_42540799	0.0202304	1.63067	0.00380875	0.9515	0.999988	ENSMUSG00000103106.1_Gm37047	42938
EZH2_Striata_PeakRegion_11700_chr17_85088400_85091799	0.205726	3.9389	0.45692	0.508034	0.999988	ENSMUSG00000024127.15_Prepl,ENSMUSG00000071037.6_Camkmt	0,0
EZH2_Striata_PeakRegion_11701_chr17_85484000_85487199	-0.0733139	1.99458	0.0401428	0.843546	0.999988	ENSMUSG00000097803.1_Rpl31-ps16	-11434
EZH2_Striata_PeakRegion_11702_chr17_85607800_85627199	0.0798232	5.06357	0.0462067	0.832323	0.999988	ENSMUSG00000093460.9_Six3os1,ENSMUSG00000098775.1_Gm27435,ENSMUSG00000099159.1_Gm27801,ENSMUSG00000038805.10_Six3,ENSMUSG00000099317.1_Gm27610,ENSMUSG00000098828.1_Gm27283,ENSMUSG00000098323.1_Gm27275,ENSMUSG00000099332.1_Gm27502,ENSMUSG00000098920.1_Gm27427,ENSMUSG00000099635.1_Gm28528	0,0,0,0,0,0,0,0,0,0
EZH2_Striata_PeakRegion_11703_chr17_85644800_85645999	0.289974	0.571265	0.540066	0.472284	0.999988	ENSMUSG00000038805.10_Six3	15499
EZH2_Striata_PeakRegion_11704_chr17_85679000_85694399	0.112811	5.45144	0.0680292	0.797318	0.999988	ENSMUSG00000024134.11_Six2,ENSMUSG00000117422.1_AC166821.1	0,0
EZH2_Striata_PeakRegion_11705_chr17_85799000_85801199	0.428981	2.01332	1.11588	0.305386	0.999988	ENSMUSG00000100345.1_Gm29418	0
EZH2_Striata_PeakRegion_11706_chr17_86143600_86146399	0.0610867	2.40205	0.0321304	0.859832	0.999988	ENSMUSG00000024135.10_Srbd1	0
EZH2_Striata_PeakRegion_11707_chr17_86166400_86174599	-0.0153157	3.81549	0.00153622	0.969186	0.999988	ENSMUSG00000045038.14_Prkce	0
EZH2_Striata_PeakRegion_11708_chr17_86412800_86419199	0.0581591	2.9557	0.0393669	0.845044	0.999988	ENSMUSG00000045038.14_Prkce	0
EZH2_Striata_PeakRegion_11709_chr17_86420200_86421599	0.0574973	0.970728	0.0274139	0.87042	0.999988	ENSMUSG00000045038.14_Prkce	0
EZH2_Striata_PeakRegion_1170_chr2_91479600_91481199	-0.479143	1.19821	1.84966	0.191344	0.999988	ENSMUSG00000027253.15_Lrp4	0
EZH2_Striata_PeakRegion_11710_chr17_86638600_86640799	0.112983	1.3212	0.0906275	0.766981	0.999988	ENSMUSG00000045038.14_Prkce	0
EZH2_Striata_PeakRegion_11711_chr17_86752200_86756999	0.0894193	3.39027	0.0486859	0.827958	0.999988	ENSMUSG00000024140.10_Epas1	0
EZH2_Striata_PeakRegion_11712_chr17_86960000_86971799	0.0862601	4.02157	0.0757638	0.786394	0.999988	ENSMUSG00000024143.15_Rhoq,ENSMUSG00000117628.1_AC154492.2	0,0
EZH2_Striata_PeakRegion_11713_chr17_87023800_87028199	-0.242708	3.20144	0.634288	0.436617	0.999988	ENSMUSG00000024145.6_Pigf,ENSMUSG00000024146.9_Cript	0,0
EZH2_Striata_PeakRegion_11714_chr17_87043400_87052599	-0.0472366	3.11043	0.0268809	0.871674	0.999988	ENSMUSG00000087736.1_Gm24648	1095
EZH2_Striata_PeakRegion_11715_chr17_87104200_87110399	0.103945	3.39919	0.11434	0.739339	0.999988	ENSMUSG00000037104.9_Socs5	0
EZH2_Striata_PeakRegion_11716_chr17_87176600_87177599	0.761804	0.462944	3.04983	0.0985376	0.999988	ENSMUSG00000095035.1_Gm22346	6506
EZH2_Striata_PeakRegion_11717_chr17_87264800_87266799	-0.0242971	2.58969	0.0048285	0.945401	0.999988	ENSMUSG00000024150.12_Mcfd2	0
EZH2_Striata_PeakRegion_11718_chr17_87281000_87289399	-0.144672	3.87663	0.142749	0.710175	0.999988	ENSMUSG00000085287.8_4833418N02Rik,ENSMUSG00000036918.16_Ttc7	0,0
EZH2_Striata_PeakRegion_11719_chr17_87314800_87345399	-0.0456786	5.62381	0.0216272	0.884789	0.999988	ENSMUSG00000036918.16_Ttc7,ENSMUSG00000089701.1_Gm15978	0,0
EZH2_Striata_PeakRegion_1171_chr2_91524600_91527799	0.228864	2.19038	0.437931	0.516871	0.999988	ENSMUSG00000040549.16_Ckap5	0
EZH2_Striata_PeakRegion_11720_chr17_87346200_87347599	0.021643	0.528165	0.00334841	0.954521	0.999988	ENSMUSG00000036918.16_Ttc7	0
EZH2_Striata_PeakRegion_11721_chr17_87366400_87373999	0.0344975	3.36354	0.0130995	0.910201	0.999988	ENSMUSG00000036918.16_Ttc7	0
EZH2_Striata_PeakRegion_11722_chr17_87374800_87382799	0.0765279	3.84353	0.0511266	0.823773	0.999988	ENSMUSG00000036918.16_Ttc7	0
EZH2_Striata_PeakRegion_11723_chr17_87442400_87453199	0.0755974	4.21105	0.0557159	0.816181	0.999988	ENSMUSG00000036438.13_Calm2	0
EZH2_Striata_PeakRegion_11724_chr17_87458000_87462599	0.000141373	2.84996	2.28396e-07	0.999624	0.999988	ENSMUSG00000117545.1_AC122818.4	0
EZH2_Striata_PeakRegion_11725_chr17_87744600_87747599	-0.100606	1.90667	0.0752821	0.787056	0.999988	ENSMUSG00000050138.8_Kcnk12	0
EZH2_Striata_PeakRegion_11726_chr17_87796600_87799399	0.201218	2.20193	0.243244	0.628096	0.999988	ENSMUSG00000050138.8_Kcnk12	0
EZH2_Striata_PeakRegion_11727_chr17_87973000_87975999	0.237955	2.4781	0.399558	0.535611	0.999988	ENSMUSG00000005370.4_Msh6	0
EZH2_Striata_PeakRegion_11728_chr17_88063800_88071599	0.298641	3.30989	0.833473	0.373861	0.999988	ENSMUSG00000005371.15_Fbxo11	0
EZH2_Striata_PeakRegion_11729_chr17_88440000_88442399	0.187223	2.1658	0.16687	0.687937	0.999988	ENSMUSG00000034998.18_Foxn2	0
EZH2_Striata_PeakRegion_1172_chr2_91648600_91651999	-0.153148	2.86965	0.2082	0.653877	0.999988	ENSMUSG00000075040.9_Zfp408,ENSMUSG00000027247.16_Arhgap1	0,0
EZH2_Striata_PeakRegion_11730_chr17_88528600_88533999	0.109152	3.17235	0.123733	0.729283	0.999988	ENSMUSG00000034709.8_Ppp1r21,ENSMUSG00000103075.1_Gm38109	0,0
EZH2_Striata_PeakRegion_11731_chr17_88753000_88753999	-0.474859	1.11038	1.67977	0.212038	0.999988	ENSMUSG00000024107.7_Lhcgr	0
EZH2_Striata_PeakRegion_11732_chr17_90454200_90456599	0.0209454	1.9963	0.00232027	0.962135	0.999988	ENSMUSG00000024109.18_Nrxn1,ENSMUSG00000073367.5_Gm10493	0,0
EZH2_Striata_PeakRegion_11733_chr17_91091800_91093999	0.27931	1.64165	0.646233	0.432408	0.999988	ENSMUSG00000024109.18_Nrxn1	0
EZH2_Striata_PeakRegion_11734_chr17_93199000_93204199	0.281567	3.05166	0.580952	0.456241	0.999988	ENSMUSG00000024256.7_Adcyap1	0
EZH2_Striata_PeakRegion_11735_chr17_94749200_94750399	0.108073	2.31155	0.108168	0.746202	0.999988	ENSMUSG00000055660.9_Mettl4,ENSMUSG00000098090.8_2700099C18Rik	0,0
EZH2_Striata_PeakRegion_11736_chr17_94834000_94835199	-0.048912	1.74426	0.0224356	0.882672	0.999988	ENSMUSG00000066057.7_Gm1976,ENSMUSG00000097460.1_Gm26734	0,0
EZH2_Striata_PeakRegion_11737_chr18_3336400_3338399	0.244834	2.9223	0.475201	0.499778	0.999988	ENSMUSG00000063889.16_Crem,ENSMUSG00000097746.2_Gm6225	0,0
EZH2_Striata_PeakRegion_11738_chr18_3382600_3384199	0.187899	2.18176	0.175113	0.680774	0.999988	ENSMUSG00000024231.15_Cul2	0
EZH2_Striata_PeakRegion_11739_chr18_3429200_3430399	0.132075	0.938667	0.0863413	0.772389	0.999988	ENSMUSG00000024231.15_Cul2	0
EZH2_Striata_PeakRegion_1173_chr2_91673800_91676799	-0.343752	1.72758	1.07224	0.314747	0.999988	ENSMUSG00000027244.14_Atg13	0
EZH2_Striata_PeakRegion_11740_chr18_3506800_3509999	-0.0234947	2.54783	0.00388378	0.951025	0.999988	ENSMUSG00000024232.2_Bambi	0
EZH2_Striata_PeakRegion_11741_chr18_4352200_4354599	-0.166833	2.13462	0.16542	0.689219	0.999988	ENSMUSG00000024235.11_Map3k8,ENSMUSG00000117401.1_4833419F23Rik,ENSMUSG00000117594.1_AC138768.3	0,0,0
EZH2_Striata_PeakRegion_11742_chr18_4588600_4596599	0.172058	3.50514	0.328022	0.57422	0.999988	ENSMUSG00000117521.1_AC121802.1	0
EZH2_Striata_PeakRegion_11743_chr18_4632800_4637399	0.158606	3.20448	0.237562	0.632112	0.999988	ENSMUSG00000033960.6_Jcad	0
EZH2_Striata_PeakRegion_11744_chr18_4919800_4923599	-0.0887416	2.64694	0.0572649	0.813694	0.999988	ENSMUSG00000024236.18_Svil	0
EZH2_Striata_PeakRegion_11745_chr18_5138000_5143399	0.0505175	2.6094	0.0278548	0.869392	0.999988	ENSMUSG00000024236.18_Svil	18702
EZH2_Striata_PeakRegion_11746_chr18_5157800_5164799	0.0869205	3.63616	0.0803149	0.780246	0.999988	ENSMUSG00000097888.2_Gm26682	0
EZH2_Striata_PeakRegion_11747_chr18_5332200_5335599	-0.24244	3.12649	0.634955	0.43638	0.999988	ENSMUSG00000050945.8_Zfp438	0
EZH2_Striata_PeakRegion_11748_chr18_5426800_5429199	-0.103962	1.85132	0.0965968	0.759679	0.999988	ENSMUSG00000117617.1_AC111128.2	-56319
EZH2_Striata_PeakRegion_11749_chr18_5591000_5595799	0.266742	3.02651	0.549774	0.468391	0.999988	ENSMUSG00000063087.15_Gm10125,ENSMUSG00000103138.1_Gm2238,ENSMUSG00000024238.15_Zeb1	0,0,0
EZH2_Striata_PeakRegion_1174_chr2_91678000_91686599	-0.0354636	3.16513	0.0155766	0.902121	0.999988	ENSMUSG00000027244.14_Atg13	0
EZH2_Striata_PeakRegion_11750_chr18_5819000_5820799	0.0258102	1.86519	0.00566828	0.940852	0.999988	ENSMUSG00000024238.15_Zeb1	43534
EZH2_Striata_PeakRegion_11751_chr18_5986600_5990599	0.130593	2.84827	0.168609	0.686409	0.999988	ENSMUSG00000117508.1_AC168050.1	20636
EZH2_Striata_PeakRegion_11752_chr18_6134400_6137799	-0.0562571	3.02609	0.0295264	0.86557	0.999988	ENSMUSG00000041225.16_Arhgap12	0
EZH2_Striata_PeakRegion_11753_chr18_6239000_6242999	0.326	2.98297	0.871322	0.36348	0.999988	ENSMUSG00000006740.14_Kif5b,ENSMUSG00000117519.1_AC113003.1	0,0
EZH2_Striata_PeakRegion_11754_chr18_6489200_6493799	0.253983	3.39269	0.515015	0.482587	0.999988	ENSMUSG00000024240.13_Epc1,ENSMUSG00000101320.1_Gm28529,ENSMUSG00000084514.1_Mir1893	0,0,0
EZH2_Striata_PeakRegion_11755_chr18_6515200_6516999	0.346408	2.66019	0.910666	0.353128	0.999988	ENSMUSG00000024240.13_Epc1	0
EZH2_Striata_PeakRegion_11756_chr18_6764600_6765799	0.0317059	2.48717	0.00907406	0.925208	0.999988	ENSMUSG00000073639.6_Rab18	0
EZH2_Striata_PeakRegion_11757_chr18_7000600_7006399	0.312828	3.93102	0.667435	0.425094	0.999988	ENSMUSG00000061013.6_Mkx,ENSMUSG00000117356.1_AC148004.1	0,0
EZH2_Striata_PeakRegion_11758_chr18_7625800_7627599	-0.0925854	2.34526	0.0648718	0.801969	0.999988	ENSMUSG00000057440.8_Mpp7	0
EZH2_Striata_PeakRegion_11759_chr18_7867200_7870999	0.238254	2.88507	0.469286	0.502423	0.999988	ENSMUSG00000117505.1_AC130718.2,ENSMUSG00000024283.15_Wac	0,0
EZH2_Striata_PeakRegion_1175_chr2_91709400_91712199	0.301734	2.7377	0.785393	0.387692	0.999988	ENSMUSG00000027244.14_Atg13,ENSMUSG00000027243.8_Harbi1	0,0
EZH2_Striata_PeakRegion_11760_chr18_9211000_9214999	0.306377	2.93479	0.700159	0.414179	0.999988	ENSMUSG00000036904.6_Fzd8	0
EZH2_Striata_PeakRegion_11761_chr18_9448800_9450999	0.329891	2.41419	0.882486	0.360498	0.999988	ENSMUSG00000024286.8_Ccny	0
EZH2_Striata_PeakRegion_11762_chr18_9957200_9959599	0.252969	2.76656	0.66079	0.427365	0.999988	ENSMUSG00000024287.8_Thoc1	0
EZH2_Striata_PeakRegion_11763_chr18_10028800_10030599	0.257064	2.01218	0.490914	0.492868	0.999988	ENSMUSG00000047879.17_Usp14	0
EZH2_Striata_PeakRegion_11764_chr18_10180600_10183199	0.138089	2.45935	0.136903	0.715886	0.999988	ENSMUSG00000024290.9_Rock1	0
EZH2_Striata_PeakRegion_11765_chr18_10607800_10610999	0.322277	3.12596	0.961862	0.340282	0.999988	ENSMUSG00000024293.16_Esco1	0
EZH2_Striata_PeakRegion_11766_chr18_10617200_10618399	-0.0757221	1.29697	0.0289422	0.866893	0.999988	ENSMUSG00000002477.5_Snrpd1	0
EZH2_Striata_PeakRegion_11767_chr18_10724000_10727199	0.0847117	2.59132	0.0582186	0.81218	0.999988	ENSMUSG00000024294.14_Mib1	0
EZH2_Striata_PeakRegion_11768_chr18_11046200_11056999	0.257791	5.04341	0.420251	0.525353	0.999988	ENSMUSG00000097222.2_1010001N08Rik,ENSMUSG00000005836.10_Gata6	0,0
EZH2_Striata_PeakRegion_11769_chr18_11057800_11058199	0.00866295	-1.03479	0.000208536	0.988644	0.999988	ENSMUSG00000005836.10_Gata6	0
EZH2_Striata_PeakRegion_1176_chr2_91729400_91731199	0.280051	1.71721	0.543043	0.471084	0.999988	ENSMUSG00000040506.16_Ambra1	0
EZH2_Striata_PeakRegion_11770_chr18_11656200_11658399	0.232922	2.00525	0.337849	0.568596	0.999988	ENSMUSG00000041238.16_Rbbp8,ENSMUSG00000117634.1_AC090479.2	0,0
EZH2_Striata_PeakRegion_11771_chr18_11838000_11843799	-0.0536687	3.11842	0.0255977	0.874746	0.999988	ENSMUSG00000097440.2_Gm6277,ENSMUSG00000040957.15_Cables1,ENSMUSG00000084565.1_Mir1901	0,0,0
EZH2_Striata_PeakRegion_11772_chr18_12121000_12121999	0.0815329	1.59185	0.0519342	0.822412	0.999988	ENSMUSG00000049411.15_Tmem241	0
EZH2_Striata_PeakRegion_11773_chr18_12126800_12130599	0.194665	2.7614	0.418514	0.5262	0.999988	ENSMUSG00000024404.7_Riok3	0
EZH2_Striata_PeakRegion_11774_chr18_12166200_12170599	0.202197	2.94202	0.467171	0.503375	0.999988	ENSMUSG00000024410.15_Rmc1	0
EZH2_Striata_PeakRegion_11775_chr18_12233800_12238199	0.182032	3.12505	0.364235	0.554022	0.999988	ENSMUSG00000024413.14_Npc1	0
EZH2_Striata_PeakRegion_11776_chr18_12740400_12742599	0.0243654	2.59924	0.00524919	0.943077	0.999988	ENSMUSG00000024430.14_Cabyr,ENSMUSG00000083332.1_Gm7599	0,0
EZH2_Striata_PeakRegion_11777_chr18_12858400_12865399	0.258625	3.26433	0.813136	0.37962	0.999988	ENSMUSG00000044252.18_Osbpl1a,ENSMUSG00000117494.1_AC102055.1	0,0
EZH2_Striata_PeakRegion_11778_chr18_12941200_12943399	0.352438	1.59179	0.923922	0.349736	0.999988	ENSMUSG00000044252.18_Osbpl1a	0
EZH2_Striata_PeakRegion_11779_chr18_12955600_12957399	-0.229648	1.84167	0.439168	0.516287	0.999988	ENSMUSG00000024423.6_Impact	0
EZH2_Striata_PeakRegion_1177_chr2_91916200_91951799	-0.0573352	5.94031	0.029452	0.865738	0.999988	ENSMUSG00000040506.16_Ambra1,ENSMUSG00000075036.1_Gm10805,ENSMUSG00000040495.4_Chrm4,ENSMUSG00000027239.14_Mdk,ENSMUSG00000040479.11_Dgkz,ENSMUSG00000098651.1_Mir6999,ENSMUSG00000095332.1_Gm9821	0,0,0,0,0,0,0
EZH2_Striata_PeakRegion_11780_chr18_13968600_13973399	0.297783	2.85679	0.595427	0.450776	0.999988	ENSMUSG00000024420.9_Zfp521	0
EZH2_Striata_PeakRegion_11781_chr18_14681200_14684199	0.255079	2.43741	0.455866	0.508517	0.999988	ENSMUSG00000037013.16_Ss18	0
EZH2_Striata_PeakRegion_11782_chr18_14782800_14784999	-0.0389164	2.41379	0.010136	0.920968	0.999988	ENSMUSG00000054321.7_Taf4b	0
EZH2_Striata_PeakRegion_11783_chr18_15059400_15067399	0.269902	4.33287	0.712284	0.410245	0.999988	ENSMUSG00000036225.15_Kctd1	0
EZH2_Striata_PeakRegion_11784_chr18_15075200_15082199	0.341671	3.02074	1.01345	0.327998	0.999988	ENSMUSG00000036225.15_Kctd1	0
EZH2_Striata_PeakRegion_11785_chr18_15148400_15151999	0.372809	2.7119	0.960289	0.340666	0.999988	ENSMUSG00000036225.15_Kctd1	0
EZH2_Striata_PeakRegion_11786_chr18_16806200_16810399	0.373091	3.25255	0.812354	0.379844	0.999988	ENSMUSG00000024304.14_Cdh2	0
EZH2_Striata_PeakRegion_11787_chr18_20745600_20747599	0.0589354	2.02409	0.0222769	0.883085	0.999988	ENSMUSG00000056124.5_B4galt6	0
EZH2_Striata_PeakRegion_11788_chr18_20894200_20897799	-0.150511	3.14574	0.229708	0.637763	0.999988	ENSMUSG00000033382.15_Trappc8	0
EZH2_Striata_PeakRegion_11789_chr18_21000600_21003399	0.19406	3.18826	0.273943	0.607362	0.999988	ENSMUSG00000024317.15_Rnf138	0
EZH2_Striata_PeakRegion_1178_chr2_91955000_91968799	0.104796	3.96597	0.116074	0.737448	0.999988	ENSMUSG00000040479.11_Dgkz	0
EZH2_Striata_PeakRegion_11790_chr18_21298600_21301199	-0.189134	2.67584	0.321113	0.578243	0.999988	ENSMUSG00000042680.8_Garem1	0
EZH2_Striata_PeakRegion_11791_chr18_21650800_21654799	0.10508	2.59483	0.0686566	0.796408	0.999988	ENSMUSG00000042514.11_Klhl14,ENSMUSG00000043168.12_4930426D05Rik	0,0
EZH2_Striata_PeakRegion_11792_chr18_22343000_22345999	0.369019	1.79124	1.02934	0.324342	0.999988	ENSMUSG00000045215.16_Asxl3	0
EZH2_Striata_PeakRegion_11793_chr18_22982600_22986199	-0.10898	3.26246	0.125519	0.727421	0.999988	ENSMUSG00000041923.15_Nol4	0
EZH2_Striata_PeakRegion_11794_chr18_23037400_23042599	0.114837	3.41027	0.117034	0.736409	0.999988	ENSMUSG00000041923.15_Nol4	0
EZH2_Striata_PeakRegion_11795_chr18_23309800_23311599	0.352357	2.30981	0.848931	0.369569	0.999988	ENSMUSG00000117475.1_AC162373.1	92190
EZH2_Striata_PeakRegion_11796_chr18_23497400_23499199	0.458005	1.42505	1.61052	0.221284	0.999988	ENSMUSG00000024302.16_Dtna	0
EZH2_Striata_PeakRegion_11797_chr18_23751000_23755199	0.240811	3.08363	0.601646	0.448461	0.999988	ENSMUSG00000086287.1_Gm15972,ENSMUSG00000024277.14_Mapre2	0,0
EZH2_Striata_PeakRegion_11798_chr18_23865600_23880999	0.268132	4.28086	0.86759	0.364485	0.999988	ENSMUSG00000024277.14_Mapre2	0
EZH2_Striata_PeakRegion_11799_chr18_23953000_23957799	-0.166371	3.03709	0.272363	0.608392	0.999988	ENSMUSG00000024276.7_Zfp397	0
EZH2_Striata_PeakRegion_1179_chr2_91970000_91979599	0.0802109	4.05774	0.0662475	0.799928	0.999988	ENSMUSG00000040479.11_Dgkz	0
EZH2_Striata_PeakRegion_117_chr1_42682600_42708999	0.130605	5.4602	0.16427	0.69024	0.999988	ENSMUSG00000060424.14_Pantr1,ENSMUSG00000093436.6_AC122898.1,ENSMUSG00000045515.3_Pou3f3,ENSMUSG00000097063.3_Pantr2	0,0,0,0
EZH2_Striata_PeakRegion_11800_chr18_23987000_23987399	-0.188995	0.785709	0.253695	0.62086	0.999988	ENSMUSG00000024274.9_Zscan30	0
EZH2_Striata_PeakRegion_11801_chr18_24017400_24022599	-0.0262954	3.66849	0.00697228	0.934416	0.999988	ENSMUSG00000051469.14_Zfp24	0
EZH2_Striata_PeakRegion_11802_chr18_24120200_24122999	-0.121041	2.49118	0.141992	0.710907	0.999988	ENSMUSG00000047989.11_Ino80c	0
EZH2_Striata_PeakRegion_11803_chr18_24205000_24207399	0.404222	1.8352	0.909198	0.353506	0.999988	ENSMUSG00000000420.15_Galnt1	0
EZH2_Striata_PeakRegion_11804_chr18_24359000_24362799	0.536046	2.22777	2.86439	0.108552	0.999988	ENSMUSG00000117570.1_AC131109.1	14371
EZH2_Striata_PeakRegion_11805_chr18_24464800_24469199	-0.102026	3.40309	0.0884685	0.769687	0.999988	ENSMUSG00000024273.8_2700062C07Rik	-1651
EZH2_Striata_PeakRegion_11806_chr18_24528600_24531199	-0.0164787	2.46813	0.00209771	0.963995	0.999988	ENSMUSG00000040446.4_Rprd1a	0
[truncated: 10,756 more rows]

## Sheet: H3K27ac
Feature.ID	logFC	logCPM	F	PValue	FDR	Nearest.Gene	Gene.Distance
H3K27Ac_Striata_PeakRegion_10000_chr6_111170800_111176399	0.475326	3.72128	1.85964	0.198435	0.804726	ENSMUSG00000056755.13_Grm7	0
H3K27Ac_Striata_PeakRegion_10001_chr6_111367000_111375799	0.050337	4.0414	0.137422	0.717509	0.940131	ENSMUSG00000056755.13_Grm7	0
H3K27Ac_Striata_PeakRegion_10002_chr6_111398400_111401399	0.850063	0.970533	7.36934	0.0192279	0.802248	ENSMUSG00000056755.13_Grm7	0
H3K27Ac_Striata_PeakRegion_10003_chr6_111962200_111972199	0.40094	4.32106	6.55788	0.02546	0.802248	ENSMUSG00000089490.1_Gm26362	-19911
H3K27Ac_Striata_PeakRegion_10004_chr6_112417400_112427199	0.151011	4.885	1.08896	0.317871	0.831466	ENSMUSG00000107541.1_Gm44336	-23584
H3K27Ac_Striata_PeakRegion_10005_chr6_112722600_112732199	0.174263	3.32399	0.744286	0.4057	0.857806	ENSMUSG00000030257.16_Srgap3	0
H3K27Ac_Striata_PeakRegion_10006_chr6_112735200_112746799	0.0885555	3.60043	0.296189	0.596544	0.910035	ENSMUSG00000030257.16_Srgap3	0
H3K27Ac_Striata_PeakRegion_10008_chr6_112807600_112830799	-0.0400221	5.8616	0.0719012	0.793277	0.954099	ENSMUSG00000030257.16_Srgap3	0
H3K27Ac_Striata_PeakRegion_10009_chr6_112832200_112859199	0.0191705	5.20152	0.0145408	0.906074	0.978429	ENSMUSG00000030257.16_Srgap3	0
H3K27Ac_Striata_PeakRegion_1000_chr1_132907600_132923799	-0.117707	5.52574	0.599066	0.454354	0.872752	ENSMUSG00000026443.3_Lrrn2,ENSMUSG00000106377.1_Gm44300	0,0
H3K27Ac_Striata_PeakRegion_10010_chr6_112860000_112892599	0.0751431	6.58896	0.291638	0.599343	0.910579	ENSMUSG00000030257.16_Srgap3	0
H3K27Ac_Striata_PeakRegion_10011_chr6_112894000_112911599	0.149663	5.01678	0.838738	0.378324	0.849825	ENSMUSG00000030257.16_Srgap3	0
H3K27Ac_Striata_PeakRegion_10012_chr6_112916400_112934999	0.0973465	4.90872	0.460879	0.510474	0.890164	ENSMUSG00000030257.16_Srgap3	0
H3K27Ac_Striata_PeakRegion_10013_chr6_112937400_112950199	-0.0600461	5.69404	0.195422	0.666536	0.926601	ENSMUSG00000030257.16_Srgap3,ENSMUSG00000108103.1_Gm44081	0,0
H3K27Ac_Striata_PeakRegion_10014_chr6_112971200_112974799	0.039243	2.18115	0.0466862	0.83267	0.961735	ENSMUSG00000094189.1_Gm6134	-1414
H3K27Ac_Striata_PeakRegion_10015_chr6_113010200_113015199	0.18292	2.83967	1.40794	0.259031	0.82071	ENSMUSG00000108215.1_Gm8083	17605
H3K27Ac_Striata_PeakRegion_10016_chr6_113044400_113047599	-0.185097	3.65166	1.14738	0.305787	0.829058	ENSMUSG00000107455.1_Gm43868,ENSMUSG00000030264.14_Thumpd3	0,0
H3K27Ac_Striata_PeakRegion_10017_chr6_113074400_113084999	-0.108576	5.86263	0.672414	0.428669	0.864956	ENSMUSG00000086429.9_Gt(ROSA)26Sor,ENSMUSG00000034269.12_Setd5	0,0
H3K27Ac_Striata_PeakRegion_10018_chr6_113165600_113173599	0.151457	4.36207	1.0153	0.334106	0.835928	ENSMUSG00000042873.11_Lhfpl4	0
H3K27Ac_Striata_PeakRegion_10019_chr6_113176400_113181599	0.141059	4.45004	1.03532	0.329576	0.834193	ENSMUSG00000042873.11_Lhfpl4	0
H3K27Ac_Striata_PeakRegion_1001_chr1_132924400_132950399	-0.166299	6.45344	1.61964	0.227953	0.814288	ENSMUSG00000026443.3_Lrrn2,ENSMUSG00000102709.1_Gm38308	0,0
H3K27Ac_Striata_PeakRegion_10020_chr6_113183200_113186799	-0.143599	2.36413	0.64802	0.436941	0.867539	ENSMUSG00000042873.11_Lhfpl4	0
H3K27Ac_Striata_PeakRegion_10021_chr6_113192000_113196599	-0.177244	4.09053	0.995758	0.338613	0.837433	ENSMUSG00000042873.11_Lhfpl4	0
H3K27Ac_Striata_PeakRegion_10022_chr6_113236600_113240199	-0.136689	2.73097	0.613094	0.449249	0.871613	ENSMUSG00000030269.14_Mtmr14	0
H3K27Ac_Striata_PeakRegion_10023_chr6_113254400_113256199	-0.295591	0.800629	0.835612	0.379184	0.850079	ENSMUSG00000030269.14_Mtmr14	0
H3K27Ac_Striata_PeakRegion_10024_chr6_113258800_113270599	-0.141468	4.47037	1.01105	0.335078	0.835941	ENSMUSG00000030269.14_Mtmr14	0
H3K27Ac_Striata_PeakRegion_10025_chr6_113281200_113289199	-0.347071	4.00483	4.07417	0.0671674	0.802248	ENSMUSG00000030269.14_Mtmr14,ENSMUSG00000030270.11_Cpne9	0,0
H3K27Ac_Striata_PeakRegion_10026_chr6_113305200_113310799	-0.206747	4.905	2.09277	0.174361	0.802248	ENSMUSG00000030270.11_Cpne9,ENSMUSG00000107812.1_Gm43935,ENSMUSG00000001632.16_Brpf1,ENSMUSG00000085012.1_Gm15492	0,0,0,0
H3K27Ac_Striata_PeakRegion_10027_chr6_113312000_113319999	-0.0417985	3.53272	0.0807476	0.781274	0.952259	ENSMUSG00000001632.16_Brpf1,ENSMUSG00000085012.1_Gm15492	0,0
H3K27Ac_Striata_PeakRegion_10028_chr6_113323600_113329599	0.0573296	4.14011	0.18825	0.672303	0.928474	ENSMUSG00000001632.16_Brpf1,ENSMUSG00000085012.1_Gm15492,ENSMUSG00000030271.14_Ogg1	0,0,0
H3K27Ac_Striata_PeakRegion_10029_chr6_113330200_113345599	-0.0512685	5.21171	0.122295	0.732799	0.945101	ENSMUSG00000030271.14_Ogg1,ENSMUSG00000030272.15_Camk1	0,0
H3K27Ac_Striata_PeakRegion_1002_chr1_133023800_133026799	0.142871	3.26582	0.842081	0.377407	0.849778	ENSMUSG00000054387.13_Mdm4,ENSMUSG00000100228.1_Gm29257	0,0
H3K27Ac_Striata_PeakRegion_10030_chr6_113374600_113380999	-0.131157	5.3643	0.831909	0.380207	0.850818	ENSMUSG00000048930.12_Tada3,ENSMUSG00000079426.13_Arpc4	0,0
H3K27Ac_Striata_PeakRegion_10031_chr6_113383000_113395599	-0.167494	4.20167	1.2469	0.286644	0.82572	ENSMUSG00000079426.13_Arpc4,ENSMUSG00000030276.19_Ttll3	0,0
H3K27Ac_Striata_PeakRegion_10032_chr6_113399400_113406599	-0.104669	2.88105	0.453851	0.513655	0.890164	ENSMUSG00000030276.19_Ttll3	0
H3K27Ac_Striata_PeakRegion_10033_chr6_113415000_113420199	-0.0469241	3.52523	0.089867	0.769627	0.950075	ENSMUSG00000051169.14_Rpusd3,ENSMUSG00000107944.1_Gm44280	0,0
H3K27Ac_Striata_PeakRegion_10034_chr6_113441200_113443599	0.0378263	2.99271	0.0714316	0.793936	0.954099	ENSMUSG00000051256.10_Jagn1	0
H3K27Ac_Striata_PeakRegion_10035_chr6_113468800_113472599	-0.387953	2.27954	3.41026	0.0903329	0.802248	ENSMUSG00000043088.16_Il17re,ENSMUSG00000030281.16_Il17rc	0,0
H3K27Ac_Striata_PeakRegion_10036_chr6_113476600_113503799	-0.206994	7.22314	1.91392	0.192463	0.804726	ENSMUSG00000030281.16_Il17rc,ENSMUSG00000030284.11_Creld1,ENSMUSG00000045009.9_Prrt3	0,0,0
H3K27Ac_Striata_PeakRegion_10037_chr6_113530000_113531999	0.126587	2.7184	0.405148	0.536748	0.896781	ENSMUSG00000030286.6_Emc3,ENSMUSG00000034023.16_Fancd2	0,0
H3K27Ac_Striata_PeakRegion_10038_chr6_113572800_113578199	0.194846	3.5797	1.52796	0.24076	0.817724	ENSMUSG00000034023.16_Fancd2	0
H3K27Ac_Striata_PeakRegion_10039_chr6_113604000_113634399	0.0298451	7.12765	0.0720292	0.793098	0.954099	ENSMUSG00000033940.8_Brk1,ENSMUSG00000107937.1_Gm44200,ENSMUSG00000107560.1_Gm44199,ENSMUSG00000033933.13_Vhl,ENSMUSG00000097671.2_1700015O11Rik	0,0,0,0,0
H3K27Ac_Striata_PeakRegion_1003_chr1_133032400_133034599	0.382934	1.68643	2.83697	0.118692	0.802248	ENSMUSG00000054387.13_Mdm4	-1840
H3K27Ac_Striata_PeakRegion_10040_chr6_113638000_113682999	-0.0869426	6.85622	0.332976	0.574892	0.90521	ENSMUSG00000060477.14_Irak2,ENSMUSG00000107723.1_Gm43964,ENSMUSG00000107846.1_Gm43963	0,0,0
H3K27Ac_Striata_PeakRegion_10041_chr6_113693000_113701199	-0.0747927	4.15475	0.204895	0.659112	0.924494	ENSMUSG00000060477.14_Irak2,ENSMUSG00000056952.13_Tatdn2	0,0
H3K27Ac_Striata_PeakRegion_10042_chr6_113736000_113927199	-0.00330498	9.76537	0.00046136	0.983227	0.996257	ENSMUSG00000030298.10_Sec13,ENSMUSG00000030302.16_Atp2b2,ENSMUSG00000108297.1_Gm44167	0,0,0
H3K27Ac_Striata_PeakRegion_10043_chr6_113928200_114010799	0.0290062	8.21694	0.0490691	0.828526	0.961017	ENSMUSG00000030302.16_Atp2b2,ENSMUSG00000087053.1_Gm15082,ENSMUSG00000087083.2_Gm15083	0,0,0
H3K27Ac_Striata_PeakRegion_10044_chr6_114011800_114047599	-0.108696	6.80579	0.513944	0.48756	0.881698	ENSMUSG00000030302.16_Atp2b2,ENSMUSG00000087083.2_Gm15083	0,0
H3K27Ac_Striata_PeakRegion_10045_chr6_114049600_114079399	0.0668304	6.50188	0.268531	0.614018	0.914684	ENSMUSG00000087083.2_Gm15083,ENSMUSG00000107540.1_Gm43911,ENSMUSG00000107474.1_Gm43932	0,0,0
H3K27Ac_Striata_PeakRegion_10046_chr6_114081200_114085999	-0.0828338	2.36909	0.249909	0.626446	0.917168	ENSMUSG00000107474.1_Gm43932	18954
H3K27Ac_Striata_PeakRegion_10047_chr6_114090000_114097999	-0.106372	3.77645	0.228937	0.641166	0.919924	ENSMUSG00000107474.1_Gm43932	27754
H3K27Ac_Striata_PeakRegion_10048_chr6_114129800_114135199	-0.281665	2.85515	2.46682	0.143019	0.802248	ENSMUSG00000030307.8_Slc6a11	0
H3K27Ac_Striata_PeakRegion_10049_chr6_114143200_114146399	-0.0370178	1.95029	0.028632	0.868534	0.969147	ENSMUSG00000030307.8_Slc6a11	0
H3K27Ac_Striata_PeakRegion_1004_chr1_133043400_133104199	-0.0711423	8.36472	0.22815	0.641735	0.919924	ENSMUSG00000026447.16_Pik3c2b,ENSMUSG00000101102.1_Gm28609	0,0
H3K27Ac_Striata_PeakRegion_10050_chr6_114155400_114162999	0.00339748	2.97922	0.000461814	0.983219	0.996257	ENSMUSG00000030307.8_Slc6a11	0
H3K27Ac_Striata_PeakRegion_10051_chr6_114210800_114220799	0.0422414	3.95042	0.0589489	0.812387	0.958063	ENSMUSG00000030307.8_Slc6a11	0
H3K27Ac_Striata_PeakRegion_10052_chr6_114223800_114230599	0.24519	3.0848	2.24253	0.160855	0.802248	ENSMUSG00000030307.8_Slc6a11	0
H3K27Ac_Striata_PeakRegion_10053_chr6_114235800_114240399	-0.0633619	3.20692	0.106878	0.749525	0.947637	ENSMUSG00000030307.8_Slc6a11	0
H3K27Ac_Striata_PeakRegion_10054_chr6_114243800_114265399	0.00905799	4.79781	0.00300185	0.957235	0.98933	ENSMUSG00000030307.8_Slc6a11	0
H3K27Ac_Striata_PeakRegion_10055_chr6_114270000_114318799	-0.0701114	7.6933	0.265805	0.615802	0.915001	ENSMUSG00000030310.10_Slc6a1	0
H3K27Ac_Striata_PeakRegion_10056_chr6_114332800_114341799	0.0494991	4.40818	0.106596	0.749844	0.947637	ENSMUSG00000030310.10_Slc6a1	15269
H3K27Ac_Striata_PeakRegion_10057_chr6_114389400_114392999	-0.182207	2.08481	0.825002	0.382126	0.851216	ENSMUSG00000053004.9_Hrh1	-4937
H3K27Ac_Striata_PeakRegion_10058_chr6_114394800_114413799	0.11162	4.73861	0.612467	0.449475	0.871624	ENSMUSG00000053004.9_Hrh1	0
H3K27Ac_Striata_PeakRegion_10059_chr6_114443600_114452999	-0.041389	3.7269	0.0692547	0.797021	0.954863	ENSMUSG00000053004.9_Hrh1	0
H3K27Ac_Striata_PeakRegion_1005_chr1_133125600_133137799	-0.0679947	6.30327	0.25554	0.622628	0.915822	ENSMUSG00000102425.1_Gm26616,ENSMUSG00000046062.5_Ppp1r15b	0,0
H3K27Ac_Striata_PeakRegion_10060_chr6_114473400_114475199	0.344921	1.47648	2.29748	0.156235	0.802248	ENSMUSG00000053004.9_Hrh1	0
H3K27Ac_Striata_PeakRegion_10061_chr6_114642600_114643799	0.278324	2.30427	1.48002	0.247843	0.818375	ENSMUSG00000030314.16_Atg7	0
H3K27Ac_Striata_PeakRegion_10062_chr6_114708800_114725999	-0.0455812	5.04019	0.086926	0.77331	0.951033	ENSMUSG00000030314.16_Atg7	0
H3K27Ac_Striata_PeakRegion_10063_chr6_114770200_114773199	-0.010653	2.37576	0.00260014	0.960196	0.990351	ENSMUSG00000030314.16_Atg7	0
H3K27Ac_Striata_PeakRegion_10064_chr6_114801400_114806199	0.0241754	2.52442	0.017953	0.895698	0.976794	ENSMUSG00000030314.16_Atg7	0
H3K27Ac_Striata_PeakRegion_10065_chr6_114845000_114907599	-0.00690758	7.85222	0.00149853	0.969776	0.992827	ENSMUSG00000030314.16_Atg7,ENSMUSG00000030315.15_Vgll4	0,0
H3K27Ac_Striata_PeakRegion_10066_chr6_114911400_114926199	-0.0340568	5.00811	0.0497003	0.827446	0.96096	ENSMUSG00000030315.15_Vgll4	0
H3K27Ac_Striata_PeakRegion_10067_chr6_114927200_114933199	0.0903726	3.00952	0.207937	0.656772	0.924089	ENSMUSG00000030315.15_Vgll4	0
H3K27Ac_Striata_PeakRegion_10068_chr6_114933800_114940199	0.100413	3.32618	0.483465	0.50049	0.886367	ENSMUSG00000030315.15_Vgll4	0
H3K27Ac_Striata_PeakRegion_10069_chr6_114954600_114970999	-0.0524073	6.32889	0.157802	0.698369	0.9344	ENSMUSG00000030315.15_Vgll4	0
H3K27Ac_Striata_PeakRegion_1006_chr1_133178000_133184399	-0.201689	5.05428	2.26874	0.15863	0.802248	ENSMUSG00000041757.16_Plekha6	0
H3K27Ac_Striata_PeakRegion_10070_chr6_115041000_115046199	0.262935	2.22339	2.0996	0.173714	0.802248	ENSMUSG00000030316.13_Tamm41	-3125
H3K27Ac_Striata_PeakRegion_10071_chr6_115050000_115053399	0.265207	2.18372	2.24834	0.160359	0.802248	ENSMUSG00000030316.13_Tamm41	-12125
H3K27Ac_Striata_PeakRegion_10072_chr6_115054600_115060799	0.201124	2.84482	1.02065	0.332887	0.835928	ENSMUSG00000030316.13_Tamm41	-16725
H3K27Ac_Striata_PeakRegion_10073_chr6_115061600_115070199	0.324106	3.907	5.68438	0.0350675	0.802248	ENSMUSG00000030316.13_Tamm41	-23725
H3K27Ac_Striata_PeakRegion_10074_chr6_115120800_115130199	0.198722	4.42108	2.00988	0.182464	0.804726	ENSMUSG00000097486.2_Gm17733	0
H3K27Ac_Striata_PeakRegion_10075_chr6_115131000_115137799	-0.0943465	4.47124	0.356496	0.561883	0.901932	ENSMUSG00000097486.2_Gm17733,ENSMUSG00000009394.13_Syn2	0,0
H3K27Ac_Striata_PeakRegion_10076_chr6_115164400_115170399	0.559655	2.31612	9.71984	0.00918492	0.802248	ENSMUSG00000009394.13_Syn2	0
H3K27Ac_Striata_PeakRegion_10077_chr6_115178600_115182199	0.374558	2.17371	2.39315	0.148588	0.802248	ENSMUSG00000009394.13_Syn2	0
H3K27Ac_Striata_PeakRegion_10078_chr6_115188200_115192199	0.576515	1.8259	7.91547	0.016046	0.802248	ENSMUSG00000009394.13_Syn2	0
H3K27Ac_Striata_PeakRegion_10079_chr6_115220200_115228599	0.29329	3.65317	3.23945	0.0978108	0.802248	ENSMUSG00000009394.13_Syn2,ENSMUSG00000092004.1_Gm17482	0,0
H3K27Ac_Striata_PeakRegion_1007_chr1_133198000_133206399	0.00533994	4.2255	0.0014236	0.970541	0.992827	ENSMUSG00000041757.16_Plekha6	0
H3K27Ac_Striata_PeakRegion_10080_chr6_115230400_115245399	0.129643	4.56671	0.977955	0.342798	0.838855	ENSMUSG00000009394.13_Syn2,ENSMUSG00000092004.1_Gm17482,ENSMUSG00000030317.8_Timp4	0,0,0
H3K27Ac_Striata_PeakRegion_10081_chr6_115245800_115254199	0.0761583	3.47606	0.280504	0.606316	0.911994	ENSMUSG00000009394.13_Syn2,ENSMUSG00000092004.1_Gm17482,ENSMUSG00000030317.8_Timp4	0,0,0
H3K27Ac_Striata_PeakRegion_10082_chr6_115361000_115362599	-0.206669	1.92882	0.930233	0.354395	0.844397	ENSMUSG00000000440.12_Pparg	0
H3K27Ac_Striata_PeakRegion_10083_chr6_115522800_115524599	-0.332139	0.490149	1.27165	0.282145	0.823871	ENSMUSG00000107704.1_Gm36355	4532
H3K27Ac_Striata_PeakRegion_10084_chr6_115543200_115546999	0.182189	2.86766	1.34749	0.26895	0.82148	ENSMUSG00000042389.13_Tsen2	0
H3K27Ac_Striata_PeakRegion_10085_chr6_115575600_115578199	-0.0117821	2.33106	0.00484488	0.945688	0.987222	ENSMUSG00000042389.13_Tsen2	0
H3K27Ac_Striata_PeakRegion_10086_chr6_115601600_115625199	0.0574966	5.84423	0.235619	0.636388	0.919576	ENSMUSG00000000439.9_Mkrn2,ENSMUSG00000107949.1_Gm44157,ENSMUSG00000000441.17_Raf1	0,0,0
H3K27Ac_Striata_PeakRegion_10087_chr6_115674200_115678199	-0.403732	5.3041	5.52425	0.0372707	0.802248	ENSMUSG00000000441.17_Raf1,ENSMUSG00000107994.1_D830050J10Rik	0,0
H3K27Ac_Striata_PeakRegion_10088_chr6_115789800_115794399	-0.0932702	3.81881	0.273977	0.610488	0.913334	ENSMUSG00000030319.8_Cand2	0
H3K27Ac_Striata_PeakRegion_10089_chr6_115805600_115810999	-0.133298	3.72112	0.897862	0.362595	0.845793	ENSMUSG00000057841.5_Rpl32,ENSMUSG00000064563.1_Snora7a,ENSMUSG00000030321.15_Efcab12	0,0,0
H3K27Ac_Striata_PeakRegion_1008_chr1_133207800_133217799	-0.098925	4.91976	0.447834	0.516407	0.890567	ENSMUSG00000041757.16_Plekha6	0
H3K27Ac_Striata_PeakRegion_10090_chr6_115837000_115839599	0.340826	2.2128	2.87175	0.116682	0.802248	ENSMUSG00000030321.15_Efcab12,ENSMUSG00000107429.2_Gm44206	0,0
H3K27Ac_Striata_PeakRegion_10091_chr6_115876800_115918599	0.127952	6.79348	0.824191	0.382352	0.851357	ENSMUSG00000030323.13_Ift122	0
H3K27Ac_Striata_PeakRegion_10092_chr6_115922800_115930799	0.0262985	3.29697	0.0187895	0.893312	0.976582	ENSMUSG00000030323.13_Ift122	0
H3K27Ac_Striata_PeakRegion_10093_chr6_115949600_116000199	-0.147412	7.88077	0.656802	0.433934	0.865858	ENSMUSG00000042279.13_H1foo,ENSMUSG00000030123.15_Plxnd1	0,0
H3K27Ac_Striata_PeakRegion_10094_chr6_116000800_116008599	-0.140141	3.70223	0.387698	0.545506	0.899289	ENSMUSG00000030123.15_Plxnd1	-5796
H3K27Ac_Striata_PeakRegion_10095_chr6_116032800_116059199	0.159064	5.8559	1.47874	0.248036	0.818375	ENSMUSG00000030126.17_Tmcc1	0
H3K27Ac_Striata_PeakRegion_10096_chr6_116061600_116070199	0.21311	3.28603	1.76141	0.20987	0.80834	ENSMUSG00000030126.17_Tmcc1	0
H3K27Ac_Striata_PeakRegion_10098_chr6_116104400_116111399	-0.0642835	3.8856	0.21069	0.654672	0.923551	ENSMUSG00000030126.17_Tmcc1,ENSMUSG00000092625.2_Gm20404	0,0
H3K27Ac_Striata_PeakRegion_10099_chr6_116138600_116149799	0.267269	4.36918	1.22376	0.290942	0.826438	ENSMUSG00000030126.17_Tmcc1	0
H3K27Ac_Striata_PeakRegion_1009_chr1_133219200_133219999	-0.099866	-0.679717	0.0515401	0.824339	0.960553	ENSMUSG00000041757.16_Plekha6	0
H3K27Ac_Striata_PeakRegion_100_chr1_21958000_21966199	-0.0828245	5.85079	0.314227	0.585716	0.906716	ENSMUSG00000028033.16_Kcnq5,ENSMUSG00000097109.1_Gm26580	0,0
H3K27Ac_Striata_PeakRegion_10100_chr6_116150200_116157999	0.0202152	3.33543	0.0148291	0.905152	0.978322	ENSMUSG00000030126.17_Tmcc1	0
H3K27Ac_Striata_PeakRegion_10101_chr6_116180400_116184999	-0.0104309	2.56925	0.00299703	0.957269	0.98933	ENSMUSG00000030126.17_Tmcc1	0
H3K27Ac_Striata_PeakRegion_10102_chr6_116187800_116194599	-0.267276	4.28573	2.44454	0.144675	0.802248	ENSMUSG00000030126.17_Tmcc1	0
H3K27Ac_Striata_PeakRegion_10103_chr6_116207000_116212799	0.134792	4.01657	0.582238	0.460608	0.87475	ENSMUSG00000108030.1_9530062K07Rik,ENSMUSG00000024104.11_Washc2	0,0
H3K27Ac_Striata_PeakRegion_10104_chr6_116242400_116247199	0.0957631	2.98929	0.334959	0.573772	0.904879	ENSMUSG00000024104.11_Washc2	0
H3K27Ac_Striata_PeakRegion_10105_chr6_116259600_116265599	-0.1181	3.015	0.533852	0.479428	0.878983	ENSMUSG00000024104.11_Washc2,ENSMUSG00000107577.1_Gm44103,ENSMUSG00000042213.17_Zfand4	0,0,0
H3K27Ac_Striata_PeakRegion_10106_chr6_116337000_116341599	-0.254109	3.27986	2.65153	0.13017	0.802248	ENSMUSG00000107497.1_Gm44957,ENSMUSG00000025702.15_March8	0,0
H3K27Ac_Striata_PeakRegion_10107_chr6_116369200_116388999	0.102208	4.76591	0.557392	0.470111	0.876199	ENSMUSG00000025702.15_March8,ENSMUSG00000077758.1_Gm23527	0,0
H3K27Ac_Striata_PeakRegion_10108_chr6_116393400_116408799	0.071876	4.42282	0.180016	0.679088	0.928865	ENSMUSG00000025702.15_March8	0
H3K27Ac_Striata_PeakRegion_10109_chr6_116627400_116630799	-0.231025	2.46856	1.68445	0.219441	0.813397	ENSMUSG00000059878.12_Zfp422,ENSMUSG00000107428.1_Gm44154	0,0
H3K27Ac_Striata_PeakRegion_1010_chr1_133220400_133229799	-0.195761	3.92436	1.53201	0.240174	0.817724	ENSMUSG00000041757.16_Plekha6	0
H3K27Ac_Striata_PeakRegion_10110_chr6_116633400_116640799	-0.216492	3.015	1.4465	0.252963	0.819917	ENSMUSG00000042129.8_Rassf4	0
H3K27Ac_Striata_PeakRegion_10111_chr6_116647200_116654599	-0.380265	2.77624	4.74668	0.0506603	0.802248	ENSMUSG00000042129.8_Rassf4,ENSMUSG00000048489.12_Depp1	0,0
H3K27Ac_Striata_PeakRegion_10112_chr6_116668400_116675599	-0.0135831	3.56708	0.00481678	0.945846	0.987222	ENSMUSG00000042129.8_Rassf4	0
H3K27Ac_Striata_PeakRegion_10113_chr6_116678400_116681999	0.01855	2.13028	0.00993121	0.922312	0.980688	ENSMUSG00000048108.13_Tmem72	0
H3K27Ac_Striata_PeakRegion_10114_chr6_116777000_116781399	0.143681	2.6811	0.609335	0.450607	0.871631	ENSMUSG00000088374.1_Gm22882	-11349
H3K27Ac_Striata_PeakRegion_10115_chr6_116853400_116856599	0.088895	1.87205	0.181646	0.677731	0.928733	ENSMUSG00000088374.1_Gm22882	-87749
H3K27Ac_Striata_PeakRegion_10116_chr6_116985000_116988799	0.104687	2.69103	0.40901	0.534846	0.896254	ENSMUSG00000107415.1_Gm43929	2574
H3K27Ac_Striata_PeakRegion_10117_chr6_117167000_117172399	-0.489331	3.0489	7.25312	0.0199987	0.802248	ENSMUSG00000061353.11_Cxcl12	0
H3K27Ac_Striata_PeakRegion_10118_chr6_117405800_117410399	-0.101222	2.04318	0.250729	0.625887	0.917008	ENSMUSG00000107434.1_Gm4640	10178
H3K27Ac_Striata_PeakRegion_10119_chr6_117433800_117438799	-0.096891	2.51954	0.336988	0.57263	0.904378	ENSMUSG00000107434.1_Gm4640	-10184
H3K27Ac_Striata_PeakRegion_1011_chr1_133232000_133248199	-0.0266278	5.32929	0.0356989	0.85339	0.965961	ENSMUSG00000041757.16_Plekha6	0
H3K27Ac_Striata_PeakRegion_10120_chr6_117624400_117626399	-0.0964317	0.977756	0.138511	0.716447	0.940131	ENSMUSG00000107785.1_Gm45083	-11831
H3K27Ac_Striata_PeakRegion_10121_chr6_117840600_117851199	-0.0946507	4.83138	0.382087	0.548382	0.900125	ENSMUSG00000059689.15_Zfp637	0
H3K27Ac_Striata_PeakRegion_10122_chr6_117861600_117864799	0.185704	3.03463	1.26105	0.28406	0.824672	ENSMUSG00000042097.17_Zfp239	0
H3K27Ac_Striata_PeakRegion_10123_chr6_117899000_117902799	0.144383	2.13797	0.732779	0.409244	0.858726	ENSMUSG00000099810.1_Gm29509,ENSMUSG00000042079.13_Hnrnpf	0,0
H3K27Ac_Striata_PeakRegion_10124_chr6_117903600_117909999	-0.501356	5.04519	7.76797	0.0168393	0.802248	ENSMUSG00000042079.13_Hnrnpf,ENSMUSG00000042087.5_4933440N22Rik	0,0
H3K27Ac_Striata_PeakRegion_10125_chr6_117916000_117918799	-0.0163995	3.37245	0.0112901	0.917188	0.980052	ENSMUSG00000042079.13_Hnrnpf,ENSMUSG00000107608.1_Gm43863	0,0
H3K27Ac_Striata_PeakRegion_10126_chr6_118010000_118038599	-0.0975593	7.71346	0.708716	0.416816	0.859592	ENSMUSG00000030134.11_Rasgef1a	0
H3K27Ac_Striata_PeakRegion_10127_chr6_118039400_118058199	-0.0136167	6.70051	0.011776	0.915432	0.97966	ENSMUSG00000030134.11_Rasgef1a	0
H3K27Ac_Striata_PeakRegion_10128_chr6_118062000_118090999	-0.115365	6.78829	0.523933	0.48345	0.880904	ENSMUSG00000030134.11_Rasgef1a,ENSMUSG00000098583.1_Mir7044	0,0
H3K27Ac_Striata_PeakRegion_10129_chr6_118138200_118140799	-0.145976	2.06954	0.485492	0.499612	0.88583	ENSMUSG00000042042.14_Csgalnact2	0
H3K27Ac_Striata_PeakRegion_1012_chr1_133250400_133259799	-0.0765082	4.48487	0.226038	0.643266	0.92012	ENSMUSG00000041757.16_Plekha6,ENSMUSG00000101693.1_Gm19461	0,0
H3K27Ac_Striata_PeakRegion_10130_chr6_118418400_118421199	0.108588	3.72224	0.290772	0.599879	0.910721	ENSMUSG00000030138.8_Bms1	0
H3K27Ac_Striata_PeakRegion_10131_chr6_118453400_118456999	0.124608	4.60882	0.511864	0.488423	0.882241	ENSMUSG00000030145.14_Zfp248	0
H3K27Ac_Striata_PeakRegion_10132_chr6_118477800_118480799	-0.0623024	3.00652	0.163661	0.693136	0.933378	ENSMUSG00000072623.6_Zfp9	0
H3K27Ac_Striata_PeakRegion_10133_chr6_118561200_118563199	0.0796493	2.79413	0.255818	0.622441	0.915728	ENSMUSG00000007827.10_Ankrd26	0
H3K27Ac_Striata_PeakRegion_10134_chr6_118593200_118596999	-0.244294	1.93327	1.22336	0.291019	0.826438	ENSMUSG00000051331.15_Cacna1c	0
H3K27Ac_Striata_PeakRegion_10135_chr6_118617200_118619399	0.0218379	1.28155	0.0093226	0.924722	0.981525	ENSMUSG00000051331.15_Cacna1c,ENSMUSG00000100867.1_Gm18981	0,0
H3K27Ac_Striata_PeakRegion_10136_chr6_118669600_118682599	0.0658363	4.10303	0.231542	0.639293	0.919576	ENSMUSG00000051331.15_Cacna1c	0
H3K27Ac_Striata_PeakRegion_10137_chr6_118683400_118718399	0.0720222	5.79975	0.372332	0.553452	0.900783	ENSMUSG00000051331.15_Cacna1c	0
H3K27Ac_Striata_PeakRegion_10138_chr6_118719600_118726399	0.0260279	3.13544	0.0146254	0.905803	0.978429	ENSMUSG00000051331.15_Cacna1c	0
H3K27Ac_Striata_PeakRegion_10139_chr6_118732200_118743399	0.145246	4.23346	1.13377	0.308544	0.82998	ENSMUSG00000051331.15_Cacna1c	0
H3K27Ac_Striata_PeakRegion_1013_chr1_133262000_133273199	0.002885	3.86794	0.000229045	0.988181	0.997799	ENSMUSG00000041757.16_Plekha6,ENSMUSG00000101693.1_Gm19461	0,0
H3K27Ac_Striata_PeakRegion_10140_chr6_118786000_118797599	0.00621561	3.42468	0.00115853	0.973424	0.993357	ENSMUSG00000051331.15_Cacna1c	0
H3K27Ac_Striata_PeakRegion_10141_chr6_118800800_118809799	-0.000867845	3.16297	1.60472e-05	0.996872	0.999282	ENSMUSG00000051331.15_Cacna1c	0
H3K27Ac_Striata_PeakRegion_10142_chr6_118810400_118815799	0.0615548	2.67448	0.114664	0.74092	0.946237	ENSMUSG00000051331.15_Cacna1c	0
H3K27Ac_Striata_PeakRegion_10143_chr6_118818000_118821799	-0.346072	2.24577	3.03901	0.107585	0.802248	ENSMUSG00000051331.15_Cacna1c	0
H3K27Ac_Striata_PeakRegion_10144_chr6_118838200_118852599	-0.121119	4.4661	0.653623	0.435018	0.866683	ENSMUSG00000051331.15_Cacna1c	0
H3K27Ac_Striata_PeakRegion_10145_chr6_118858800_118880599	0.0823923	5.11278	0.387152	0.545785	0.899289	ENSMUSG00000051331.15_Cacna1c	0
H3K27Ac_Striata_PeakRegion_10146_chr6_118881400_118940999	0.0583524	6.95976	0.226363	0.64303	0.92012	ENSMUSG00000051331.15_Cacna1c	0
H3K27Ac_Striata_PeakRegion_10147_chr6_118970200_118995199	0.134272	5.9402	1.3558	0.267556	0.82148	ENSMUSG00000051331.15_Cacna1c	0
H3K27Ac_Striata_PeakRegion_10148_chr6_119033000_119047599	-0.109735	3.99869	0.480831	0.501637	0.886741	ENSMUSG00000051331.15_Cacna1c	0
H3K27Ac_Striata_PeakRegion_10149_chr6_119056200_119063399	0.0640194	3.21384	0.1124	0.743387	0.946547	ENSMUSG00000051331.15_Cacna1c	0
H3K27Ac_Striata_PeakRegion_1014_chr1_133273800_133286199	0.204583	3.93811	1.00405	0.336691	0.837004	ENSMUSG00000041757.16_Plekha6	0
H3K27Ac_Striata_PeakRegion_10150_chr6_119076800_119084999	-0.15624	2.94726	0.829935	0.380754	0.850898	ENSMUSG00000051331.15_Cacna1c	0
H3K27Ac_Striata_PeakRegion_10151_chr6_119100800_119110799	-0.201399	5.59842	2.22554	0.162318	0.802248	ENSMUSG00000051331.15_Cacna1c	0
H3K27Ac_Striata_PeakRegion_10152_chr6_119163400_119167599	0.145641	2.32162	0.410183	0.53427	0.896129	ENSMUSG00000051331.15_Cacna1c	0
H3K27Ac_Striata_PeakRegion_10153_chr6_119174000_119182399	-0.134936	4.21895	0.865948	0.37096	0.847737	ENSMUSG00000051331.15_Cacna1c,ENSMUSG00000041477.14_Dcp1b	0,0
H3K27Ac_Striata_PeakRegion_10154_chr6_119212400_119230199	0.0559367	5.86643	0.153768	0.702039	0.935442	ENSMUSG00000041477.14_Dcp1b	0
H3K27Ac_Striata_PeakRegion_10155_chr6_119235000_119245799	-0.128864	5.23373	0.440322	0.519882	0.891604	ENSMUSG00000041460.14_Cacna2d4	0
H3K27Ac_Striata_PeakRegion_10156_chr6_119274200_119283799	0.0619313	4.8288	0.233704	0.637748	0.919576	ENSMUSG00000041460.14_Cacna2d4	0
H3K27Ac_Striata_PeakRegion_10157_chr6_119303200_119343199	-0.102392	8.08909	0.553645	0.471573	0.876479	ENSMUSG00000041460.14_Cacna2d4,ENSMUSG00000055003.14_Lrtm2	0,0
H3K27Ac_Striata_PeakRegion_10158_chr6_119344000_119352999	-0.192224	3.4372	0.718187	0.41381	0.858726	ENSMUSG00000041460.14_Cacna2d4	0
H3K27Ac_Striata_PeakRegion_10159_chr6_119385200_119397799	-0.0731379	4.17826	0.278241	0.607755	0.912161	ENSMUSG00000030168.13_Adipor2	0
H3K27Ac_Striata_PeakRegion_1015_chr1_133293400_133307199	-0.0161126	5.43169	0.0119553	0.914793	0.97951	ENSMUSG00000041757.16_Plekha6	0
H3K27Ac_Striata_PeakRegion_10160_chr6_119399400_119403799	-0.0999239	2.0769	0.288693	0.60117	0.910932	ENSMUSG00000030168.13_Adipor2	0
H3K27Ac_Striata_PeakRegion_10161_chr6_119404200_119425799	-0.070334	5.83311	0.3734	0.552892	0.900577	ENSMUSG00000030168.13_Adipor2	0
H3K27Ac_Striata_PeakRegion_10162_chr6_119448200_119453399	-0.183644	2.53134	1.12064	0.311236	0.830294	ENSMUSG00000030170.14_Wnt5b	0
H3K27Ac_Striata_PeakRegion_10163_chr6_119476800_119487799	-0.314604	5.74225	3.12913	0.103048	0.802248	ENSMUSG00000030170.14_Wnt5b,ENSMUSG00000030019.6_Fbxl14	0,0
H3K27Ac_Striata_PeakRegion_10164_chr6_119581000_119590399	0.169393	4.15761	1.5482	0.237851	0.816724	ENSMUSG00000030172.15_Erc1	0
H3K27Ac_Striata_PeakRegion_10165_chr6_119846800_119849999	-0.250614	4.00734	2.2746	0.158138	0.802248	ENSMUSG00000030172.15_Erc1	0
H3K27Ac_Striata_PeakRegion_10166_chr6_119901800_119905599	-0.028112	3.68938	0.0297081	0.866112	0.969083	ENSMUSG00000097831.1_4930540M05Rik,ENSMUSG00000030166.14_Rad52	0,0
H3K27Ac_Striata_PeakRegion_10167_chr6_120035200_120041399	-0.30819	5.14876	3.65296	0.0808759	0.802248	ENSMUSG00000045962.16_Wnk1	0
H3K27Ac_Striata_PeakRegion_10168_chr6_120056800_120068799	0.107442	4.81288	0.70353	0.418477	0.859697	ENSMUSG00000045962.16_Wnk1	-18129
H3K27Ac_Striata_PeakRegion_10169_chr6_120077000_120077799	0.222189	0.3781	0.375273	0.551913	0.900125	ENSMUSG00000041377.12_Ninj2	-15551
H3K27Ac_Striata_PeakRegion_1016_chr1_133363400_133369199	-0.201246	2.58021	0.817118	0.384334	0.851802	ENSMUSG00000070644.13_Etnk2	0
H3K27Ac_Striata_PeakRegion_10170_chr6_120091000_120117799	0.0386425	6.55448	0.0708223	0.794794	0.954099	ENSMUSG00000041377.12_Ninj2	0
H3K27Ac_Striata_PeakRegion_10171_chr6_120144000_120161399	0.0494506	4.60898	0.0877292	0.772297	0.950599	ENSMUSG00000041377.12_Ninj2	0
H3K27Ac_Striata_PeakRegion_10172_chr6_120171600_120182399	0.137206	3.81314	0.781115	0.394672	0.854142	ENSMUSG00000041377.12_Ninj2	0
H3K27Ac_Striata_PeakRegion_10173_chr6_120184800_120194799	-0.0443976	4.0151	0.057815	0.814162	0.958245	ENSMUSG00000041377.12_Ninj2	0
H3K27Ac_Striata_PeakRegion_10174_chr6_120362400_120365799	0.0810532	4.75796	0.318078	0.583458	0.906267	ENSMUSG00000030177.14_Ccdc77,ENSMUSG00000030180.15_Kdm5a	0,0
H3K27Ac_Striata_PeakRegion_10175_chr6_120462800_120465199	-0.553184	1.97545	6.33524	0.0275732	0.802248	ENSMUSG00000002897.5_Il17ra	0
H3K27Ac_Striata_PeakRegion_10176_chr6_120469600_120475399	0.0971067	3.25407	0.423325	0.527906	0.894041	ENSMUSG00000002897.5_Il17ra	0
H3K27Ac_Striata_PeakRegion_10177_chr6_120476400_120486399	-0.0734419	3.60968	0.189245	0.671494	0.928191	ENSMUSG00000002897.5_Il17ra	0
H3K27Ac_Striata_PeakRegion_10178_chr6_120488200_120496799	-0.484352	5.92367	5.81218	0.0334203	0.802248	ENSMUSG00000094626.1_Tmem121b	0
H3K27Ac_Striata_PeakRegion_10179_chr6_120498200_120523799	-0.0637805	6.14338	0.216693	0.650152	0.92237	ENSMUSG00000058979.7_Hdhd5,ENSMUSG00000093739.1_Gm20692	0,0
H3K27Ac_Striata_PeakRegion_1017_chr1_133382000_133389399	-0.359452	3.20934	2.60846	0.133032	0.802248	ENSMUSG00000070643.11_Sox13	0
H3K27Ac_Striata_PeakRegion_10181_chr6_120525600_120532599	-0.0576356	4.36351	0.144696	0.7105	0.938122	ENSMUSG00000058979.7_Hdhd5	0
H3K27Ac_Striata_PeakRegion_10182_chr6_120578600_120582999	-0.0542727	2.24307	0.0659777	0.801766	0.956196	ENSMUSG00000107580.1_Gm44124	0
H3K27Ac_Striata_PeakRegion_10183_chr6_120584400_120587599	-0.00335923	1.7129	0.000300711	0.986458	0.997376	ENSMUSG00000107580.1_Gm44124	-4225
H3K27Ac_Striata_PeakRegion_10184_chr6_120588600_120593599	0.048818	2.4572	0.0784116	0.784371	0.952693	ENSMUSG00000107580.1_Gm44124	-8425
H3K27Ac_Striata_PeakRegion_10185_chr6_120664800_120668999	-0.560527	3.02106	5.77403	0.0339022	0.802248	ENSMUSG00000071226.11_Cecr2	0
H3K27Ac_Striata_PeakRegion_10186_chr6_120771600_120775799	0.101828	2.27347	0.319799	0.582455	0.905617	ENSMUSG00000004902.7_Slc25a18	0
H3K27Ac_Striata_PeakRegion_10187_chr6_120791600_120805599	0.100361	5.29722	0.717789	0.413935	0.858726	ENSMUSG00000004902.7_Slc25a18,ENSMUSG00000019210.10_Atp6v1e1,ENSMUSG00000093409.1_Gm25193	0,0,0
H3K27Ac_Striata_PeakRegion_10188_chr6_120819200_120823799	0.0421475	3.69469	0.0843465	0.776596	0.951893	ENSMUSG00000019210.10_Atp6v1e1	0
H3K27Ac_Striata_PeakRegion_10189_chr6_120834800_120837799	0.0113711	4.76345	0.00511426	0.944202	0.986935	ENSMUSG00000009112.4_Bcl2l13	0
H3K27Ac_Striata_PeakRegion_1018_chr1_133392800_133394599	-0.532293	0.735391	2.99093	0.110107	0.802248	ENSMUSG00000070643.11_Sox13	0
H3K27Ac_Striata_PeakRegion_10190_chr6_120913600_120917799	-0.229567	2.37279	1.30601	0.276058	0.823124	ENSMUSG00000004446.12_Bid,ENSMUSG00000107971.1_Gm44260	0,0
H3K27Ac_Striata_PeakRegion_10191_chr6_120940600_120943599	0.0918591	1.90298	0.242491	0.631561	0.918172	ENSMUSG00000051586.16_Mical3	0
H3K27Ac_Striata_PeakRegion_10192_chr6_120952200_120960399	-0.0518478	3.51161	0.122514	0.732569	0.944991	ENSMUSG00000051586.16_Mical3,ENSMUSG00000108232.1_Gm43916,ENSMUSG00000108171.1_Gm43915	0,0,0
H3K27Ac_Striata_PeakRegion_10193_chr6_120976000_120990399	0.0759494	4.17371	0.183917	0.675851	0.928733	ENSMUSG00000051586.16_Mical3,ENSMUSG00000108171.1_Gm43915	0,0
H3K27Ac_Striata_PeakRegion_10194_chr6_120994800_121008199	-0.0638494	4.41521	0.113503	0.742182	0.946424	ENSMUSG00000051586.16_Mical3,ENSMUSG00000108171.1_Gm43915	0,0
H3K27Ac_Striata_PeakRegion_10195_chr6_121010800_121055399	0.0809063	5.90011	0.21017	0.655068	0.923649	ENSMUSG00000051586.16_Mical3	0
H3K27Ac_Striata_PeakRegion_10196_chr6_121056200_121090999	0.00343411	6.43316	0.000430406	0.983799	0.996307	ENSMUSG00000051586.16_Mical3,ENSMUSG00000097011.2_Gm4651	0,0
H3K27Ac_Striata_PeakRegion_10197_chr6_121093600_121112799	-0.0111536	5.57146	0.00809932	0.929819	0.983212	ENSMUSG00000051586.16_Mical3	0
H3K27Ac_Striata_PeakRegion_10198_chr6_121126400_121132399	0.0885923	5.07133	0.466171	0.508103	0.889376	ENSMUSG00000051586.16_Mical3	0
H3K27Ac_Striata_PeakRegion_10199_chr6_121182600_121188599	0.140603	4.21165	1.18884	0.297601	0.827962	ENSMUSG00000067825.11_Pex26	0
H3K27Ac_Striata_PeakRegion_1019_chr1_133395000_133402399	-0.304881	3.54881	3.95903	0.0706131	0.802248	ENSMUSG00000070643.11_Sox13	0
H3K27Ac_Striata_PeakRegion_101_chr1_22209600_22213799	0.513672	2.23693	6.51665	0.0258363	0.802248	ENSMUSG00000100418.1_Gm28239	-24050
H3K27Ac_Striata_PeakRegion_10200_chr6_121189600_121193799	-0.0659728	2.51634	0.104944	0.751717	0.94775	ENSMUSG00000067825.11_Pex26	0
H3K27Ac_Striata_PeakRegion_10201_chr6_121280200_121283199	0.00774324	2.42663	0.00199992	0.965087	0.99159	ENSMUSG00000107736.1_Gm44148	-7516
H3K27Ac_Striata_PeakRegion_10202_chr6_121369000_121384599	-0.245454	3.8809	2.45143	0.14416	0.802248	ENSMUSG00000040797.16_Iqsec3	0
H3K27Ac_Striata_PeakRegion_10203_chr6_121462800_121463399	-0.285305	0.702638	0.905454	0.360647	0.845295	ENSMUSG00000040797.16_Iqsec3	0
H3K27Ac_Striata_PeakRegion_10204_chr6_121471000_121474599	-0.152472	3.19946	0.853953	0.37418	0.8482	ENSMUSG00000040797.16_Iqsec3	0
H3K27Ac_Striata_PeakRegion_10205_chr6_122308000_122311799	0.242344	2.83683	1.84345	0.200262	0.804726	ENSMUSG00000007458.14_M6pr	0
H3K27Ac_Striata_PeakRegion_10206_chr6_122331800_122341599	-0.179319	4.72142	1.92715	0.191043	0.804726	ENSMUSG00000040669.14_Phc1	0
H3K27Ac_Striata_PeakRegion_10207_chr6_122485400_122487599	-0.34892	2.07604	1.8981	0.194179	0.804726	ENSMUSG00000040649.15_Rimklb	0
H3K27Ac_Striata_PeakRegion_10208_chr6_122490800_122496799	0.169489	3.2582	1.36649	0.265778	0.82148	ENSMUSG00000040649.15_Rimklb	0
H3K27Ac_Striata_PeakRegion_10209_chr6_122602000_122604599	-0.0162554	1.61659	0.00636709	0.937755	0.984384	ENSMUSG00000040613.14_Apobec1	0
H3K27Ac_Striata_PeakRegion_1020_chr1_133406200_133425599	-0.511151	5.10245	7.47532	0.0185556	0.802248	ENSMUSG00000070643.11_Sox13	0
H3K27Ac_Striata_PeakRegion_10210_chr6_122739600_122745199	0.0555477	4.50166	0.196598	0.665602	0.926502	ENSMUSG00000003153.10_Slc2a3	0
H3K27Ac_Striata_PeakRegion_10211_chr6_122759200_122773999	0.11962	5.90738	1.02037	0.33295	0.835928	ENSMUSG00000003153.10_Slc2a3	0
H3K27Ac_Striata_PeakRegion_10212_chr6_122775400_122778199	0.0876888	2.2314	0.172693	0.685281	0.929981	ENSMUSG00000003153.10_Slc2a3	0
H3K27Ac_Striata_PeakRegion_10213_chr6_122783800_122789799	0.23961	3.23827	2.29634	0.15633	0.802248	ENSMUSG00000003153.10_Slc2a3	0
H3K27Ac_Striata_PeakRegion_10214_chr6_122794600_122804999	-0.096558	5.24083	0.473339	0.504923	0.88831	ENSMUSG00000003153.10_Slc2a3	0
H3K27Ac_Striata_PeakRegion_10215_chr6_122809400_122812999	-0.133268	4.71967	0.363726	0.558002	0.901371	ENSMUSG00000107868.1_Gm5112	0
H3K27Ac_Striata_PeakRegion_10216_chr6_122817600_122828599	-0.0154183	5.09841	0.00811697	0.929743	0.983212	ENSMUSG00000097635.2_Gm26826,ENSMUSG00000003154.15_Foxj2	0,0
H3K27Ac_Striata_PeakRegion_10217_chr6_122829600_122835399	0.0277797	2.6049	0.0166563	0.899512	0.977205	ENSMUSG00000003154.15_Foxj2,ENSMUSG00000106580.1_Mir7231	0,0
H3K27Ac_Striata_PeakRegion_10218_chr6_122841000_122845399	0.164444	2.7776	1.11361	0.312691	0.830294	ENSMUSG00000003154.15_Foxj2	0
H3K27Ac_Striata_PeakRegion_10219_chr6_122871600_122876599	-0.0308915	3.72892	0.042403	0.840408	0.963103	ENSMUSG00000030327.8_Necap1	0
H3K27Ac_Striata_PeakRegion_1021_chr1_133433400_133435999	-0.221264	1.84419	0.994154	0.338987	0.837817	ENSMUSG00000070643.11_Sox13	-9024
H3K27Ac_Striata_PeakRegion_10220_chr6_124319600_124330799	0.126507	3.99803	0.583438	0.460157	0.87475	ENSMUSG00000008845.9_Cd163	0
H3K27Ac_Striata_PeakRegion_10221_chr6_124413200_124417999	-0.035603	4.68996	0.0788293	0.783814	0.952693	ENSMUSG00000005069.12_Pex5	0
H3K27Ac_Striata_PeakRegion_10222_chr6_124425600_124435599	-0.0883235	3.45352	0.281536	0.605662	0.911994	ENSMUSG00000008153.11_Clstn3	0
H3K27Ac_Striata_PeakRegion_10223_chr6_124447400_124453999	-0.0559599	4.65474	0.170857	0.686858	0.930657	ENSMUSG00000008153.11_Clstn3	0
H3K27Ac_Striata_PeakRegion_10224_chr6_124456400_124467799	-0.0203937	5.46054	0.025299	0.876348	0.971173	ENSMUSG00000008153.11_Clstn3	0
H3K27Ac_Striata_PeakRegion_10225_chr6_124661400_124664599	-0.0688614	4.00908	0.173703	0.684417	0.929718	ENSMUSG00000004270.13_Lpcat3	0
H3K27Ac_Striata_PeakRegion_10226_chr6_124670000_124674599	-0.159131	2.51931	0.75246	0.403211	0.856665	ENSMUSG00000004270.13_Lpcat3	0
H3K27Ac_Striata_PeakRegion_10227_chr6_124691800_124706999	-0.0447951	4.65416	0.0936707	0.764961	0.949028	ENSMUSG00000004270.13_Lpcat3,ENSMUSG00000004268.11_Emg1	0,0
H3K27Ac_Striata_PeakRegion_10229_chr6_124710000_124726199	-0.101276	5.08711	0.467547	0.50749	0.889008	ENSMUSG00000004268.11_Emg1,ENSMUSG00000004264.17_Phb2,ENSMUSG00000088835.1_Gm23547,ENSMUSG00000087327.1_Gm15884,ENSMUSG00000099609.1_Gm29008,ENSMUSG00000065474.1_Mir141,ENSMUSG00000065462.3_Mir200c,ENSMUSG00000004266.15_Ptpn6	0,0,0,0,0,0,0,0
H3K27Ac_Striata_PeakRegion_1022_chr1_133490200_133494599	-0.0424207	3.37881	0.0804935	0.781608	0.95232	ENSMUSG00000101004.1_Gm8596	-34880
H3K27Ac_Striata_PeakRegion_10230_chr6_124727800_124734799	-0.208444	3.4801	1.23072	0.289641	0.826136	ENSMUSG00000004266.15_Ptpn6,ENSMUSG00000092482.1_Gm20531	0,0
H3K27Ac_Striata_PeakRegion_10231_chr6_124762600_124764799	0.119438	1.82006	0.312417	0.586784	0.906862	ENSMUSG00000004267.16_Eno2	0
H3K27Ac_Striata_PeakRegion_10232_chr6_124765800_124771599	-0.0997501	5.51542	0.641941	0.439043	0.868041	ENSMUSG00000004267.16_Eno2,ENSMUSG00000030125.11_Lrrc23	0,0
H3K27Ac_Striata_PeakRegion_10233_chr6_124803800_124818599	0.0129753	6.45018	0.0105955	0.919766	0.980094	ENSMUSG00000038451.13_Spsb2,ENSMUSG00000023456.15_Tpi1,ENSMUSG00000038429.10_Usp5	0,0,0
H3K27Ac_Striata_PeakRegion_10234_chr6_124853600_124872999	-0.0785031	6.62551	0.309598	0.588455	0.907186	ENSMUSG00000023191.9_P3h3,ENSMUSG00000038390.11_Gpr162,ENSMUSG00000023274.14_Cd4	0,0,0
H3K27Ac_Striata_PeakRegion_10235_chr6_124899400_124907399	-0.0458374	4.93722	0.08842	0.771431	0.950322	ENSMUSG00000030124.2_Lag3	0
H3K27Ac_Striata_PeakRegion_10236_chr6_124908200_124923199	-0.0502854	6.53521	0.171706	0.686127	0.930307	ENSMUSG00000030124.2_Lag3,ENSMUSG00000030122.12_Ptms,ENSMUSG00000055818.2_A230083G16Rik	0,0,0
H3K27Ac_Striata_PeakRegion_10237_chr6_124928800_124938399	-0.285968	5.65542	3.84185	0.0743434	0.802248	ENSMUSG00000030120.14_Mlf2	0
H3K27Ac_Striata_PeakRegion_10238_chr6_124964400_124967999	-0.118785	4.45086	0.624342	0.445223	0.869861	ENSMUSG00000030127.15_Cops7a	0
H3K27Ac_Striata_PeakRegion_10239_chr6_124993000_125013399	-0.161027	6.57724	1.63218	0.226272	0.814288	ENSMUSG00000030329.11_Pianp,ENSMUSG00000038346.18_Zfp384,ENSMUSG00000108034.1_4930557K07Rik	0,0,0
H3K27Ac_Striata_PeakRegion_1023_chr1_133609400_133610799	-0.159877	3.23673	0.614853	0.448615	0.871363	ENSMUSG00000090553.8_Snrpe,ENSMUSG00000097014.1_Gm26706	0,0
H3K27Ac_Striata_PeakRegion_10240_chr6_125080200_125103399	-0.161469	7.10605	1.13532	0.308227	0.82998	ENSMUSG00000067714.13_Lpar5,ENSMUSG00000107761.1_2010008C14Rik,ENSMUSG00000063870.12_Chd4,ENSMUSG00000098762.1_Mir7045	0,0,0,0
H3K27Ac_Striata_PeakRegion_10241_chr6_125128800_125175999	-0.161552	8.23489	1.18429	0.298484	0.828311	ENSMUSG00000063870.12_Chd4,ENSMUSG00000038279.10_Nop2,ENSMUSG00000038271.17_Iffo1,ENSMUSG00000057666.18_Gapdh,ENSMUSG00000038252.13_Ncapd2	0,0,0,0,0
H3K27Ac_Striata_PeakRegion_10242_chr6_125190800_125194399	0.013301	4.56179	0.0090646	0.925767	0.981995	ENSMUSG00000038252.13_Ncapd2,ENSMUSG00000030335.6_Mrpl51	0,0
H3K27Ac_Striata_PeakRegion_10243_chr6_125195000_125198799	-0.0235712	1.93028	0.0166518	0.899525	0.977205	ENSMUSG00000030335.6_Mrpl51,ENSMUSG00000093157.1_Mir3098	0,0
H3K27Ac_Striata_PeakRegion_10244_chr6_125213600_125222999	0.049068	3.99289	0.144825	0.710378	0.938122	ENSMUSG00000030337.16_Vamp1	0
H3K27Ac_Striata_PeakRegion_10245_chr6_125228000_125234399	0.0178583	3.42034	0.0125618	0.912668	0.978865	ENSMUSG00000030337.16_Vamp1,ENSMUSG00000038213.7_Tapbpl,ENSMUSG00000030336.14_Cd27	0,0,0
H3K27Ac_Striata_PeakRegion_10246_chr6_125252200_125257799	0.0491533	2.56827	0.0946032	0.763833	0.948977	ENSMUSG00000107965.1_Gm44259	0
H3K27Ac_Striata_PeakRegion_10247_chr6_125263600_125268199	0.248452	2.95479	2.36792	0.150558	0.802248	ENSMUSG00000108129.2_4930417O13Rik	0
H3K27Ac_Striata_PeakRegion_10248_chr6_125269800_125273399	0.0973141	2.63675	0.347992	0.566517	0.903001	ENSMUSG00000108129.2_4930417O13Rik	0
H3K27Ac_Striata_PeakRegion_10249_chr6_125312200_125314599	-0.288231	2.3562	1.28259	0.280188	0.823124	ENSMUSG00000030339.7_Ltbr	0
H3K27Ac_Striata_PeakRegion_1024_chr1_133645400_133650799	0.429533	2.68193	4.79629	0.049649	0.802248	ENSMUSG00000102976.6_Zc3h11a,ENSMUSG00000116275.1_Zc3h11a,ENSMUSG00000094410.7_Gm38394	0,0,0
H3K27Ac_Striata_PeakRegion_10250_chr6_125348400_125356199	-0.238534	3.82047	1.5383	0.239269	0.817251	ENSMUSG00000030341.17_Tnfrsf1a	0
H3K27Ac_Striata_PeakRegion_10251_chr6_125425800_125427799	-0.177863	2.09287	0.719222	0.413483	0.858726	ENSMUSG00000030342.8_Cd9	32467
H3K27Ac_Striata_PeakRegion_10252_chr6_125444000_125449999	0.0753952	2.41696	0.202049	0.66132	0.925573	ENSMUSG00000030342.8_Cd9	10267
H3K27Ac_Striata_PeakRegion_10253_chr6_125460600_125497199	-0.0985461	6.81814	0.297554	0.595709	0.909508	ENSMUSG00000030342.8_Cd9,ENSMUSG00000101191.6_Gm28809,ENSMUSG00000101162.2_Gm26728	0,0,0
H3K27Ac_Striata_PeakRegion_10254_chr6_125572200_125574799	-0.132398	2.45225	0.575129	0.463293	0.87521	ENSMUSG00000001930.17_Vwf	0
H3K27Ac_Striata_PeakRegion_10255_chr6_125709400_125724399	0.0717369	6.01252	0.35827	0.560926	0.901932	ENSMUSG00000038115.16_Ano2	0
H3K27Ac_Striata_PeakRegion_10256_chr6_125775200_125778799	0.370751	1.86103	3.43443	0.0893324	0.802248	ENSMUSG00000038115.16_Ano2	0
H3K27Ac_Striata_PeakRegion_10257_chr6_126433400_126436199	-0.419826	2.08658	3.37961	0.0916219	0.802248	ENSMUSG00000108163.1_Gm44431	96122
H3K27Ac_Striata_PeakRegion_10258_chr6_126513000_126516399	0.207506	3.22654	1.98098	0.185403	0.804726	ENSMUSG00000045534.4_Kcna5	16152
H3K27Ac_Striata_PeakRegion_10259_chr6_126526400_126539199	0.0855197	5.45488	0.412798	0.532992	0.895976	ENSMUSG00000045534.4_Kcna5	0
H3K27Ac_Striata_PeakRegion_1025_chr1_133653800_133662199	-0.0612983	4.15749	0.215206	0.651265	0.922723	ENSMUSG00000102976.6_Zc3h11a,ENSMUSG00000116275.1_Zc3h11a,ENSMUSG00000094410.7_Gm38394,ENSMUSG00000102049.1_Zbed6	0,0,0,0
H3K27Ac_Striata_PeakRegion_10260_chr6_126540800_126546199	0.115517	2.67691	0.499328	0.493686	0.883853	ENSMUSG00000110390.1_Gm45869	3670
H3K27Ac_Striata_PeakRegion_10261_chr6_126559200_126614799	0.0265083	7.40853	0.0411412	0.842764	0.963409	ENSMUSG00000110390.1_Gm45869	-3032
H3K27Ac_Striata_PeakRegion_10262_chr6_126623600_126630199	0.170239	2.52051	0.718982	0.413559	0.858726	ENSMUSG00000047976.4_Kcna1	10198
H3K27Ac_Striata_PeakRegion_10263_chr6_126637800_126650399	-0.180682	6.51177	1.69566	0.218012	0.813225	ENSMUSG00000047976.4_Kcna1	0
H3K27Ac_Striata_PeakRegion_10264_chr6_126654800_126663799	0.101244	4.11928	0.495247	0.495421	0.883922	ENSMUSG00000047976.4_Kcna1	-8417
H3K27Ac_Striata_PeakRegion_10265_chr6_126665000_126725199	0.0580579	7.0797	0.199658	0.663189	0.92645	ENSMUSG00000038077.7_Kcna6,ENSMUSG00000097596.1_Gm26673	0,0
H3K27Ac_Striata_PeakRegion_10266_chr6_126728000_126742999	-0.0674701	5.63191	0.194205	0.667505	0.926897	ENSMUSG00000038077.7_Kcna6,ENSMUSG00000097596.1_Gm26673	0,0
H3K27Ac_Striata_PeakRegion_10267_chr6_126758400_126776799	0.0210046	6.66503	0.0294079	0.866783	0.96911	ENSMUSG00000097596.1_Gm26673	16800
H3K27Ac_Striata_PeakRegion_10268_chr6_126821600_126826999	-0.12983	3.09737	0.754913	0.402469	0.856613	ENSMUSG00000000399.10_Ndufa9,ENSMUSG00000107368.1_1700018A23Rik	0,0
H3K27Ac_Striata_PeakRegion_10269_chr6_126847600_126849999	0.159617	3.18448	0.680761	0.425896	0.863529	ENSMUSG00000000399.10_Ndufa9	0
H3K27Ac_Striata_PeakRegion_1026_chr1_133820200_133823599	0.0157711	2.48154	0.00520296	0.943721	0.986693	ENSMUSG00000103166.1_Gm10537	-5929
H3K27Ac_Striata_PeakRegion_10270_chr6_126907200_126911799	-0.087573	2.07373	0.110598	0.745372	0.946547	ENSMUSG00000030345.16_Dyrk4	0
H3K27Ac_Striata_PeakRegion_10271_chr6_126939000_126941199	0.258301	2.60622	2.0289	0.180562	0.804726	ENSMUSG00000030346.16_Rad51ap1,ENSMUSG00000030347.6_D6Wsu163e	0,0
H3K27Ac_Striata_PeakRegion_10272_chr6_127079400_127081199	-0.0616512	2.44232	0.0815967	0.78016	0.951996	ENSMUSG00000000182.9_Fgf23	0
H3K27Ac_Striata_PeakRegion_10273_chr6_127108200_127109999	0.29261	1.82288	1.34346	0.26963	0.82148	ENSMUSG00000038028.9_Tigar,ENSMUSG00000097525.2_Platr31	0,0
H3K27Ac_Striata_PeakRegion_10274_chr6_127147600_127156399	-0.263581	5.75936	3.68859	0.0795914	0.802248	ENSMUSG00000000184.12_Ccnd2,ENSMUSG00000097166.1_9330179D12Rik	0,0
H3K27Ac_Striata_PeakRegion_10275_chr6_127328600_127332399	-0.103093	3.54564	0.357421	0.561383	0.901932	ENSMUSG00000106843.1_Gm42458	-2744
H3K27Ac_Striata_PeakRegion_10276_chr6_127401400_127407999	-0.12449	3.05292	0.504991	0.491296	0.883174	ENSMUSG00000106883.1_Gm34091	-3131
H3K27Ac_Striata_PeakRegion_10277_chr6_127453000_127454999	0.182906	3.03751	0.94305	0.351224	0.843418	ENSMUSG00000037997.12_Parp11	0
H3K27Ac_Striata_PeakRegion_10278_chr6_127598400_127599999	0.589292	0.704927	3.78797	0.0761388	0.802248	ENSMUSG00000061414.8_Cracr2a	0
H3K27Ac_Striata_PeakRegion_10279_chr6_127657000_127665599	0.0461396	5.05118	0.118856	0.736422	0.945512	ENSMUSG00000061414.8_Cracr2a,ENSMUSG00000107253.1_Gm43634	0,0
H3K27Ac_Striata_PeakRegion_1027_chr1_133839600_133845599	0.0741536	3.3461	0.270583	0.612682	0.913945	ENSMUSG00000100830.1_Gm28441	1229
H3K27Ac_Striata_PeakRegion_10280_chr6_127689200_127698199	0.0873666	4.25421	0.41125	0.533748	0.896129	ENSMUSG00000030350.8_Prmt8	0
H3K27Ac_Striata_PeakRegion_10281_chr6_127722200_127726599	0.0154948	2.65994	0.00789713	0.930698	0.983562	ENSMUSG00000030350.8_Prmt8	0
H3K27Ac_Striata_PeakRegion_10282_chr6_127764800_127773199	-0.202957	6.20759	2.00799	0.182654	0.804726	ENSMUSG00000030350.8_Prmt8,ENSMUSG00000107219.1_Gm42738,ENSMUSG00000106905.1_Gm42741	0,0,0
H3K27Ac_Striata_PeakRegion_10283_chr6_127921800_127928199	-0.239918	3.09697	1.36103	0.266684	0.82148	ENSMUSG00000030351.5_Tspan11	0
H3K27Ac_Striata_PeakRegion_10284_chr6_127982200_127995999	0.0050097	4.07005	0.000443397	0.983557	0.996278	ENSMUSG00000030352.14_Tspan9	0
H3K27Ac_Striata_PeakRegion_10285_chr6_128000200_128014399	-0.0261395	4.12791	0.0179369	0.895745	0.976794	ENSMUSG00000030352.14_Tspan9	0
H3K27Ac_Striata_PeakRegion_10286_chr6_128019200_128025199	0.161663	3.07501	0.519282	0.485356	0.881249	ENSMUSG00000030352.14_Tspan9	0
H3K27Ac_Striata_PeakRegion_10287_chr6_128028200_128038799	-0.104958	4.79712	0.432762	0.523422	0.892357	ENSMUSG00000030352.14_Tspan9	0
H3K27Ac_Striata_PeakRegion_10288_chr6_128086000_128100399	0.00661032	4.44428	0.000970718	0.975672	0.994025	ENSMUSG00000030352.14_Tspan9,ENSMUSG00000076327.1_Gm26338	0,0
H3K27Ac_Striata_PeakRegion_10289_chr6_128101200_128145599	0.0149341	6.33776	0.00797128	0.930374	0.983362	ENSMUSG00000030352.14_Tspan9	0
H3K27Ac_Striata_PeakRegion_1028_chr1_133852400_133860399	0.123083	4.14681	0.907397	0.360151	0.845111	ENSMUSG00000100830.1_Gm28441	14029
H3K27Ac_Striata_PeakRegion_10290_chr6_128200000_128201599	0.150565	2.66682	0.595196	0.45578	0.873706	ENSMUSG00000056771.7_Gm10010	0
H3K27Ac_Striata_PeakRegion_10291_chr6_128296000_128301199	-0.513046	2.67341	7.27654	0.0198404	0.802248	ENSMUSG00000030353.15_Tead4	0
H3K27Ac_Striata_PeakRegion_10292_chr6_128346200_128363399	-0.0642951	5.13202	0.15615	0.699865	0.934491	ENSMUSG00000001521.12_Tulp3,ENSMUSG00000108267.1_Gm44190,ENSMUSG00000097253.2_Gm26770,ENSMUSG00000048668.16_Rhno1,ENSMUSG00000107753.1_Gm44371,ENSMUSG00000001517.14_Foxm1	0,0,0,0,0,0
H3K27Ac_Striata_PeakRegion_10293_chr6_128370800_128380199	-0.108886	4.78422	0.673848	0.42819	0.864581	ENSMUSG00000001517.14_Foxm1,ENSMUSG00000079304.5_Tex52,ENSMUSG00000108011.1_Gm44596,ENSMUSG00000108176.1_Gm43965	0,0,0,0
H3K27Ac_Striata_PeakRegion_10294_chr6_128399200_128402599	-0.319283	2.18316	3.28393	0.0957925	0.802248	ENSMUSG00000108011.1_Gm44596,ENSMUSG00000085739.1_Gm15862,ENSMUSG00000001520.12_Nrip2	0,0,0
H3K27Ac_Striata_PeakRegion_10295_chr6_128422600_128427799	0.137146	5.03085	0.445809	0.51734	0.891081	ENSMUSG00000001518.12_Itfg2	0
H3K27Ac_Striata_PeakRegion_10296_chr6_128434600_128440999	-0.326432	4.42336	2.87022	0.11677	0.802248	ENSMUSG00000030357.10_Fkbp4,ENSMUSG00000059659.7_Gm10069	0,0
H3K27Ac_Striata_PeakRegion_10297_chr6_128801000_128803799	0.206471	3.18048	2.11397	0.172362	0.802248	ENSMUSG00000107872.2_Gm44511	0
H3K27Ac_Striata_PeakRegion_10298_chr6_128837200_128840599	-0.0356481	3.66309	0.0555889	0.817702	0.958595	ENSMUSG00000107946.1_Gm44066	1959
H3K27Ac_Striata_PeakRegion_10299_chr6_128841200_128846399	0.0623033	4.22296	0.20601	0.658251	0.924256	ENSMUSG00000107946.1_Gm44066,ENSMUSG00000108095.1_Gm44067,ENSMUSG00000096931.1_Gm26656	0,0,0
H3K27Ac_Striata_PeakRegion_1029_chr1_133861200_133864999	-0.0476165	2.44834	0.0886224	0.771177	0.950241	ENSMUSG00000100830.1_Gm28441	22829
H3K27Ac_Striata_PeakRegion_102_chr1_22262000_22264399	0.520698	1.03229	3.84845	0.0741269	0.802248	ENSMUSG00000041670.16_Rims1	21852
H3K27Ac_Striata_PeakRegion_10300_chr6_129179200_129185999	-0.116709	3.16633	0.228838	0.641238	0.919924	ENSMUSG00000030157.5_Clec2d	0
H3K27Ac_Striata_PeakRegion_10301_chr6_129228200_129238599	-0.150584	4.34086	1.18373	0.298594	0.828311	ENSMUSG00000097354.7_2310001H17Rik,ENSMUSG00000112144.1_Gm47861	0,0
H3K27Ac_Striata_PeakRegion_10302_chr6_129349000_129351999	0.392705	2.09095	3.23511	0.0980108	0.802248	ENSMUSG00000053063.11_Clec12a	0
H3K27Ac_Striata_PeakRegion_10303_chr6_129532000_129539199	0.0112456	5.74557	0.00705773	0.934474	0.984155	ENSMUSG00000097675.2_1700101I11Rik,ENSMUSG00000030161.8_Gabarapl1	0,0
H3K27Ac_Striata_PeakRegion_10304_chr6_129540000_129545199	0.111121	2.47437	0.276543	0.60884	0.9125	ENSMUSG00000030161.8_Gabarapl1,ENSMUSG00000107997.1_Gm44243	0,0
H3K27Ac_Striata_PeakRegion_10305_chr6_131291800_131294599	0.391069	2.32197	3.76024	0.0770836	0.802248	ENSMUSG00000030188.12_Magohb,ENSMUSG00000107658.1_Gm44958	0,0
H3K27Ac_Striata_PeakRegion_10306_chr6_131386600_131389799	-0.171804	3.09593	0.623865	0.445393	0.869861	ENSMUSG00000030189.15_Ybx3	0
H3K27Ac_Striata_PeakRegion_10307_chr6_133104000_133106199	-0.108886	4.86994	0.225274	0.643823	0.92012	ENSMUSG00000072704.6_Smim10l1	0
H3K27Ac_Striata_PeakRegion_10308_chr6_134033200_134040799	-0.240367	5.30878	2.10189	0.173498	0.802248	ENSMUSG00000030199.16_Etv6	0
H3K27Ac_Striata_PeakRegion_10309_chr6_134140400_134143999	0.3139	1.9232	1.79205	0.206212	0.806742	ENSMUSG00000030199.16_Etv6	0
H3K27Ac_Striata_PeakRegion_1030_chr1_133880400_133893999	0.057127	5.46136	0.177818	0.680931	0.929162	ENSMUSG00000010311.15_Optc	3200
H3K27Ac_Striata_PeakRegion_10310_chr6_134147200_134158399	-0.0937926	4.20666	0.467008	0.50773	0.889231	ENSMUSG00000030199.16_Etv6	0
H3K27Ac_Striata_PeakRegion_10311_chr6_134438200_134441199	0.0348456	2.97818	0.054594	0.819309	0.959176	ENSMUSG00000030200.13_Bcl2l14	0
H3K27Ac_Striata_PeakRegion_10312_chr6_134446200_134456199	0.135638	4.12729	0.912205	0.358928	0.845082	ENSMUSG00000030201.15_Lrp6	0
H3K27Ac_Striata_PeakRegion_10313_chr6_134457000_134462999	0.161973	3.1298	1.08062	0.319652	0.832174	ENSMUSG00000030201.15_Lrp6	0
H3K27Ac_Striata_PeakRegion_10314_chr6_134498400_134504199	-0.0796688	2.50189	0.196293	0.665844	0.926547	ENSMUSG00000030201.15_Lrp6	0
H3K27Ac_Striata_PeakRegion_10315_chr6_134537200_134540399	0.490484	1.80428	5.88721	0.0324964	0.802248	ENSMUSG00000030201.15_Lrp6	0
H3K27Ac_Striata_PeakRegion_10316_chr6_134564600_134569799	-0.560526	3.73156	8.85183	0.011927	0.802248	ENSMUSG00000030201.15_Lrp6	0
H3K27Ac_Striata_PeakRegion_10317_chr6_134611000_134612799	0.49744	1.06576	4.78805	0.0498152	0.802248	ENSMUSG00000032718.4_Mansc1	0
H3K27Ac_Striata_PeakRegion_10318_chr6_134619200_134624599	0.0135468	3.9843	0.00799615	0.930266	0.983362	ENSMUSG00000032718.4_Mansc1	0
H3K27Ac_Striata_PeakRegion_10319_chr6_134631000_134633599	-0.274507	2.08485	2.28698	0.157105	0.802248	ENSMUSG00000032718.4_Mansc1	0
H3K27Ac_Striata_PeakRegion_1031_chr1_133895200_133902799	0.0347419	4.13776	0.0752126	0.788695	0.953285	ENSMUSG00000010311.15_Optc	0
H3K27Ac_Striata_PeakRegion_10320_chr6_134640600_134642799	-0.242216	2.95334	2.16507	0.167666	0.802248	ENSMUSG00000042992.15_Borcs5	0
H3K27Ac_Striata_PeakRegion_10321_chr6_134647000_134649399	0.212475	1.86571	0.646022	0.437631	0.867714	ENSMUSG00000042992.15_Borcs5	0
H3K27Ac_Striata_PeakRegion_10322_chr6_134758800_134766199	0.139959	3.78827	0.873008	0.369085	0.847495	ENSMUSG00000030203.17_Dusp16	0
H3K27Ac_Striata_PeakRegion_10323_chr6_134790000_134794599	-0.427322	3.45976	5.34674	0.0399099	0.802248	ENSMUSG00000030203.17_Dusp16	0
H3K27Ac_Striata_PeakRegion_10324_chr6_134824200_134831599	-0.0151658	4.56274	0.0125278	0.912786	0.978889	ENSMUSG00000032652.13_Crebl2	0
H3K27Ac_Striata_PeakRegion_10325_chr6_134860400_134863799	0.0922941	2.4996	0.323274	0.580441	0.90521	ENSMUSG00000032652.13_Crebl2	1470
H3K27Ac_Striata_PeakRegion_10326_chr6_134884200_134891199	0.268033	4.31749	3.02814	0.108149	0.802248	ENSMUSG00000032641.18_Gpr19,ENSMUSG00000107477.1_Gm44366	0,0
H3K27Ac_Striata_PeakRegion_10327_chr6_134915800_134922999	-0.083936	5.3709	0.27299	0.611124	0.913548	ENSMUSG00000003031.14_Cdkn1b	0
H3K27Ac_Striata_PeakRegion_10328_chr6_134926600_134930199	-0.241908	3.15591	1.68159	0.219807	0.813397	ENSMUSG00000107730.1_Gm44238,ENSMUSG00000098318.7_Lockd	0,0
H3K27Ac_Striata_PeakRegion_10329_chr6_134980000_134984999	-0.0721913	3.80316	0.233046	0.638218	0.919576	ENSMUSG00000090698.2_Apold1	0
H3K27Ac_Striata_PeakRegion_1032_chr1_133905400_133915399	0.0285554	4.10026	0.037325	0.850132	0.965416	ENSMUSG00000010311.15_Optc,ENSMUSG00000090208.1_Gm15851,ENSMUSG00000041577.5_Prelp	0,0,0
H3K27Ac_Striata_PeakRegion_10330_chr6_134992600_134995599	0.474974	2.7803	7.48444	0.0184991	0.802248	ENSMUSG00000090698.2_Apold1	5765
H3K27Ac_Striata_PeakRegion_10331_chr6_135010600_135012799	0.0463677	2.19811	0.0327572	0.859486	0.967881	ENSMUSG00000030204.10_Ddx47	0
H3K27Ac_Striata_PeakRegion_10332_chr6_135162200_135170199	-0.0460318	5.16542	0.139221	0.715756	0.939917	ENSMUSG00000042770.8_Hebp1	0
H3K27Ac_Striata_PeakRegion_10333_chr6_135171200_135179799	0.191786	3.96673	1.6242	0.22734	0.814288	ENSMUSG00000042770.8_Hebp1,ENSMUSG00000108248.1_Gm34391	0,0
H3K27Ac_Striata_PeakRegion_10334_chr6_135196800_135212999	-0.0549274	5.98146	0.205474	0.658665	0.924379	ENSMUSG00000042770.8_Hebp1,ENSMUSG00000030207.15_Fam234b	0,0
H3K27Ac_Striata_PeakRegion_10335_chr6_135222400_135225999	0.226205	2.27292	1.21693	0.292229	0.8266	ENSMUSG00000030207.15_Fam234b	0
H3K27Ac_Striata_PeakRegion_10336_chr6_135226400_135233199	0.000338945	3.00617	4.93161e-06	0.998266	0.999697	ENSMUSG00000030207.15_Fam234b	0
H3K27Ac_Striata_PeakRegion_10337_chr6_135332200_135335199	-0.0552615	1.50967	0.0622711	0.807287	0.956322	ENSMUSG00000108276.1_Gm36640	0
H3K27Ac_Striata_PeakRegion_10338_chr6_135435000_135439999	0.25981	3.11574	2.40676	0.147539	0.802248	ENSMUSG00000030208.15_Emp1	51828
H3K27Ac_Striata_PeakRegion_10339_chr6_135444800_135445599	0.457527	1.41563	2.85624	0.117573	0.802248	ENSMUSG00000030208.15_Emp1	61628
H3K27Ac_Striata_PeakRegion_1033_chr1_133915600_133924999	-0.147452	3.30609	0.898133	0.362526	0.845793	ENSMUSG00000041577.5_Prelp	0
H3K27Ac_Striata_PeakRegion_10340_chr6_135499600_135504999	0.583241	2.08494	8.54833	0.0131075	0.802248	ENSMUSG00000065187.1_Gm25136	-79193
H3K27Ac_Striata_PeakRegion_10341_chr6_135635200_135644399	0.196691	3.84252	2.08218	0.17537	0.802819	ENSMUSG00000107396.2_4930425L21Rik	-14514
H3K27Ac_Striata_PeakRegion_10342_chr6_135729800_135749799	0.158936	4.64351	1.60952	0.229322	0.814288	ENSMUSG00000030209.14_Grin2b,ENSMUSG00000086239.1_Gm14329,ENSMUSG00000089263.1_Gm22892	0,0,0
H3K27Ac_Striata_PeakRegion_10343_chr6_135781000_135787199	0.181697	2.57308	1.26568	0.283222	0.824306	ENSMUSG00000030209.14_Grin2b	0
H3K27Ac_Striata_PeakRegion_10344_chr6_135791600_135802399	0.222738	3.98796	2.43705	0.145237	0.802248	ENSMUSG00000030209.14_Grin2b	0
H3K27Ac_Striata_PeakRegion_10345_chr6_135816000_135848599	0.239142	5.83648	4.25534	0.0621496	0.802248	ENSMUSG00000030209.14_Grin2b	0
H3K27Ac_Striata_PeakRegion_10346_chr6_135849800_135877999	0.210598	6.29548	3.30888	0.0946828	0.802248	ENSMUSG00000030209.14_Grin2b,ENSMUSG00000086614.2_Gm14330	0,0
H3K27Ac_Striata_PeakRegion_10347_chr6_135889400_135920399	0.198333	6.30477	2.80415	0.120629	0.802248	ENSMUSG00000030209.14_Grin2b	0
H3K27Ac_Striata_PeakRegion_10348_chr6_135992600_135997999	-0.00316701	3.1137	0.000391776	0.984543	0.996594	ENSMUSG00000030209.14_Grin2b	0
H3K27Ac_Striata_PeakRegion_10349_chr6_136006800_136017599	0.190777	4.06974	1.58734	0.232359	0.815482	ENSMUSG00000030209.14_Grin2b	0
H3K27Ac_Striata_PeakRegion_1034_chr1_134041800_134048199	-0.123886	2.73446	0.456983	0.512233	0.890164	ENSMUSG00000041559.7_Fmod	0
H3K27Ac_Striata_PeakRegion_10350_chr6_136039400_136049999	0.25592	3.81155	3.64473	0.081176	0.802248	ENSMUSG00000030209.14_Grin2b	0
H3K27Ac_Striata_PeakRegion_10351_chr6_136141400_136157199	0.133548	4.13314	0.840465	0.37785	0.849778	ENSMUSG00000030209.14_Grin2b	0
H3K27Ac_Striata_PeakRegion_10352_chr6_136158000_136176199	-0.0282247	6.02967	0.0523873	0.822928	0.960197	ENSMUSG00000030209.14_Grin2b,ENSMUSG00000097496.1_Gm26653	0,0
H3K27Ac_Striata_PeakRegion_10353_chr6_136234000_136247599	0.150099	5.2283	1.54075	0.238917	0.817251	ENSMUSG00000087878.1_Gm26105	-33628
H3K27Ac_Striata_PeakRegion_10354_chr6_136250200_136252399	0.0780642	2.11219	0.0585828	0.812958	0.958245	ENSMUSG00000087878.1_Gm26105	-28828
H3K27Ac_Striata_PeakRegion_10355_chr6_136299800_136308399	0.277661	4.66025	4.86612	0.0482664	0.802248	ENSMUSG00000087878.1_Gm26105	18385
H3K27Ac_Striata_PeakRegion_10356_chr6_136341200_136348999	0.250097	3.61485	1.95175	0.188438	0.804726	ENSMUSG00000094973.2_Gm8994	11218
H3K27Ac_Striata_PeakRegion_10357_chr6_136350800_136355399	0.292607	2.91232	3.10595	0.104192	0.802248	ENSMUSG00000094973.2_Gm8994	20818
H3K27Ac_Striata_PeakRegion_10358_chr6_136362400_136368399	0.104993	3.95749	0.607742	0.451185	0.871631	ENSMUSG00000083916.2_Gm15476	-15329
H3K27Ac_Striata_PeakRegion_10359_chr6_136463200_136473199	-0.0387889	5.50976	0.0909949	0.768233	0.949616	ENSMUSG00000091408.3_Gm6728	12923
H3K27Ac_Striata_PeakRegion_1035_chr1_134055000_134069399	-0.0922044	5.49686	0.4176	0.53066	0.89508	ENSMUSG00000020423.6_Btg2	5771
H3K27Ac_Striata_PeakRegion_10360_chr6_136516400_136520799	0.075928	4.13658	0.136511	0.718402	0.940131	ENSMUSG00000030213.12_Atf7ip,ENSMUSG00000107702.1_Gm44140	0,0
H3K27Ac_Striata_PeakRegion_10361_chr6_136530200_136562599	0.234054	5.96633	2.16767	0.167432	0.802248	ENSMUSG00000030213.12_Atf7ip	0
H3K27Ac_Striata_PeakRegion_10362_chr6_136655800_136661799	-0.126414	3.8537	0.718108	0.413835	0.858726	ENSMUSG00000030214.7_Plbd1	0
H3K27Ac_Striata_PeakRegion_10363_chr6_136671400_136674399	-0.0722731	2.14015	0.1749	0.683398	0.929635	ENSMUSG00000030214.7_Plbd1	-9473
H3K27Ac_Striata_PeakRegion_10364_chr6_136826600_136850999	0.0376531	6.06096	0.111284	0.744614	0.946547	ENSMUSG00000030216.12_Wbp11,ENSMUSG00000047515.8_BC049715,ENSMUSG00000043298.8_Smco3,ENSMUSG00000107899.1_Gm44069,ENSMUSG00000030217.2_Art4	0,0,0,0,0
H3K27Ac_Striata_PeakRegion_10365_chr6_136930600_136932199	0.256058	1.68267	1.6513	0.223741	0.814288	ENSMUSG00000030220.13_Arhgdib,ENSMUSG00000064330.9_Pde6h	0,0
H3K27Ac_Striata_PeakRegion_10366_chr6_136936400_136949199	0.0755829	5.32618	0.381771	0.548544	0.900125	ENSMUSG00000030220.13_Arhgdib,ENSMUSG00000064330.9_Pde6h	0,0
H3K27Ac_Striata_PeakRegion_10367_chr6_136983000_136988799	0.281082	4.27027	2.32933	0.153635	0.802248	ENSMUSG00000107734.1_Gm30055	0
H3K27Ac_Striata_PeakRegion_10368_chr6_137060000_137067799	0.177519	4.00961	1.7597	0.210077	0.80834	ENSMUSG00000030222.13_Rerg	0
H3K27Ac_Striata_PeakRegion_10369_chr6_137109000_137112399	-0.126083	2.54544	0.63092	0.442897	0.869855	ENSMUSG00000030222.13_Rerg	0
H3K27Ac_Striata_PeakRegion_1036_chr1_134070800_134088399	-0.0932786	5.45632	0.452439	0.514298	0.890164	ENSMUSG00000020423.6_Btg2	0
H3K27Ac_Striata_PeakRegion_10370_chr6_137135600_137147799	0.0737945	3.5667	0.240844	0.63271	0.91857	ENSMUSG00000030222.13_Rerg,ENSMUSG00000107567.1_4930480K02Rik	0,0
H3K27Ac_Striata_PeakRegion_10371_chr6_137152600_137155599	-0.0970551	1.91533	0.207876	0.656819	0.924089	ENSMUSG00000030222.13_Rerg	0
H3K27Ac_Striata_PeakRegion_10372_chr6_137166200_137171599	0.000389585	4.05433	9.18446e-06	0.997633	0.999523	ENSMUSG00000030222.13_Rerg	0
H3K27Ac_Striata_PeakRegion_10373_chr6_137186600_137191999	0.0952861	3.3429	0.377112	0.550956	0.900125	ENSMUSG00000030222.13_Rerg	-16104
H3K27Ac_Striata_PeakRegion_10374_chr6_137252000_137254199	-0.18235	3.48323	1.0294	0.330907	0.834733	ENSMUSG00000030223.14_Ptpro	0
H3K27Ac_Striata_PeakRegion_10375_chr6_137328800_137330599	0.528959	1.22698	4.52199	0.055564	0.802248	ENSMUSG00000030223.14_Ptpro	0
H3K27Ac_Striata_PeakRegion_10376_chr6_137357800_137365999	-0.0899098	2.87331	0.373559	0.552809	0.900548	ENSMUSG00000030223.14_Ptpro	0
H3K27Ac_Striata_PeakRegion_10377_chr6_137408200_137414399	0.0313312	2.71227	0.035101	0.854607	0.966218	ENSMUSG00000030223.14_Ptpro	0
H3K27Ac_Striata_PeakRegion_10378_chr6_137467600_137468799	-0.280693	0.780488	1.39761	0.26069	0.82148	ENSMUSG00000030223.14_Ptpro	4368
H3K27Ac_Striata_PeakRegion_10379_chr6_137470600_137473399	-0.0223831	1.78407	0.0107911	0.919031	0.980094	ENSMUSG00000015766.14_Eps8	3846
H3K27Ac_Striata_PeakRegion_1037_chr1_134090400_134101799	-0.214657	5.67299	2.8409	0.118463	0.802248	ENSMUSG00000102380.1_Gm38140	0
H3K27Ac_Striata_PeakRegion_10380_chr6_137558000_137561399	-0.195495	2.0792	1.03543	0.329551	0.834193	ENSMUSG00000015766.14_Eps8	0
H3K27Ac_Striata_PeakRegion_10381_chr6_137645200_137650399	-0.435298	2.72584	4.85248	0.0485328	0.802248	ENSMUSG00000015766.14_Eps8	0
H3K27Ac_Striata_PeakRegion_10382_chr6_137734000_137736799	-0.126766	3.89048	0.620633	0.446544	0.870724	ENSMUSG00000030224.10_Strap	0
H3K27Ac_Striata_PeakRegion_10383_chr6_137944800_137949599	0.120918	2.93882	0.496226	0.495003	0.883873	ENSMUSG00000094466.1_Gm24308	-24830
H3K27Ac_Striata_PeakRegion_10384_chr6_137997000_138008599	0.257076	5.10053	3.12438	0.103281	0.802248	ENSMUSG00000044378.12_Slc15a5	0
H3K27Ac_Striata_PeakRegion_10385_chr6_138127400_138132799	0.439026	3.23374	3.932	0.071453	0.802248	ENSMUSG00000008540.11_Mgst1	-7517
H3K27Ac_Striata_PeakRegion_10386_chr6_138160400_138161999	0.656929	0.612599	1.82041	0.202902	0.804726	ENSMUSG00000008540.11_Mgst1	3646
H3K27Ac_Striata_PeakRegion_10387_chr6_138376000_138386999	0.283347	3.73672	2.55594	0.136629	0.802248	ENSMUSG00000030226.12_Lmo3	0
H3K27Ac_Striata_PeakRegion_10388_chr6_138388000_138393399	0.128657	3.52189	0.378703	0.55013	0.900125	ENSMUSG00000030226.12_Lmo3	0
H3K27Ac_Striata_PeakRegion_10389_chr6_138409400_138428199	0.124492	5.91254	0.827147	0.381528	0.850983	ENSMUSG00000030226.12_Lmo3,ENSMUSG00000089957.2_A830011K09Rik	0,0
H3K27Ac_Striata_PeakRegion_1038_chr1_134145000_134147799	0.105317	2.04145	0.255108	0.622919	0.916046	ENSMUSG00000026450.14_Chit1	0
H3K27Ac_Striata_PeakRegion_10390_chr6_138549200_138552999	0.437558	2.82808	2.18451	0.165923	0.802248	ENSMUSG00000030226.12_Lmo3	0
H3K27Ac_Striata_PeakRegion_10391_chr6_138578800_138583599	0.60797	2.72745	9.72502	0.00917093	0.802248	ENSMUSG00000030226.12_Lmo3,ENSMUSG00000100166.1_B230110G15Rik	0,0
H3K27Ac_Striata_PeakRegion_10392_chr6_138708000_138709399	0.524258	1.02409	4.25584	0.0621364	0.802248	ENSMUSG00000046717.5_Igbp1b	-49457
H3K27Ac_Striata_PeakRegion_10393_chr6_139759600_139763399	0.622814	2.07826	5.26493	0.0412015	0.802248	ENSMUSG00000030228.18_Pik3c2g	0
H3K27Ac_Striata_PeakRegion_10394_chr6_139985800_139988799	0.338608	2.00626	2.36885	0.150484	0.802248	ENSMUSG00000030230.15_Plcz1	874
H3K27Ac_Striata_PeakRegion_10395_chr6_140052800_140055599	0.600616	1.35666	5.74228	0.0343095	0.802248	ENSMUSG00000107487.1_Gm44156	802
H3K27Ac_Striata_PeakRegion_10396_chr6_140220800_140222999	0.368152	2.32174	2.04795	0.178684	0.804131	ENSMUSG00000089558.1_Gm24174	-54156
H3K27Ac_Striata_PeakRegion_10397_chr6_140267200_140269399	0.346489	1.7096	3.07886	0.105549	0.802248	ENSMUSG00000107572.1_Gm3961	26064
H3K27Ac_Striata_PeakRegion_10398_chr6_140358600_140363199	0.327939	3.74619	3.42753	0.0896169	0.802248	ENSMUSG00000065882.1_n-R5s168	38868
H3K27Ac_Striata_PeakRegion_10399_chr6_140422400_140429599	-0.495597	5.11663	9.83728	0.00887427	0.802248	ENSMUSG00000030231.11_Plekha5	0
H3K27Ac_Striata_PeakRegion_1039_chr1_134178600_134247399	-0.0739219	8.2379	0.211758	0.653863	0.923362	ENSMUSG00000064246.10_Chil1,ENSMUSG00000042451.12_Mybph,ENSMUSG00000042429.8_Adora1	0,0,0
H3K27Ac_Striata_PeakRegion_103_chr1_22532800_22534599	-0.497202	2.38126	6.03846	0.0307251	0.802248	ENSMUSG00000041670.16_Rims1	0
H3K27Ac_Striata_PeakRegion_10400_chr6_140464000_140469599	0.234795	2.94574	2.00717	0.182737	0.804726	ENSMUSG00000030231.11_Plekha5	0
H3K27Ac_Striata_PeakRegion_10401_chr6_140475600_140503799	0.120515	6.09634	0.968276	0.345104	0.840622	ENSMUSG00000030231.11_Plekha5	0
H3K27Ac_Striata_PeakRegion_10402_chr6_140504600_140526999	0.0917226	5.40325	0.588624	0.458218	0.874238	ENSMUSG00000030231.11_Plekha5	0
H3K27Ac_Striata_PeakRegion_10403_chr6_140532200_140536799	0.26609	2.4664	2.72464	0.125486	0.802248	ENSMUSG00000030231.11_Plekha5	0
H3K27Ac_Striata_PeakRegion_10404_chr6_140541600_140553399	0.0963965	3.74982	0.350118	0.565351	0.902353	ENSMUSG00000030231.11_Plekha5	0
H3K27Ac_Striata_PeakRegion_10405_chr6_140557800_140563999	0.185253	3.17667	1.77883	0.20778	0.807802	ENSMUSG00000030231.11_Plekha5	0
H3K27Ac_Striata_PeakRegion_10406_chr6_140583600_140600399	0.10842	5.70985	0.695639	0.421025	0.861255	ENSMUSG00000030231.11_Plekha5	0
H3K27Ac_Striata_PeakRegion_10407_chr6_140619600_140634399	-0.343155	5.568	4.47268	0.0567157	0.802248	ENSMUSG00000107750.1_Gm44013,ENSMUSG00000030232.18_Aebp2	0,0
H3K27Ac_Striata_PeakRegion_10408_chr6_140730600_140734599	-0.0492756	2.52492	0.0672634	0.79989	0.955771	ENSMUSG00000079264.1_Gm11077	0
H3K27Ac_Striata_PeakRegion_10409_chr6_141248400_141250799	-0.43296	1.98814	3.25202	0.0972354	0.802248	ENSMUSG00000100707.1_Gm28523,ENSMUSG00000041741.10_Pde3a	0,0
H3K27Ac_Striata_PeakRegion_1040_chr1_134289600_134295999	-0.026741	3.91791	0.0199856	0.889992	0.975813	ENSMUSG00000026459.5_Myog	0
H3K27Ac_Striata_PeakRegion_10410_chr6_141432600_141436399	0.211574	2.70071	1.91221	0.192647	0.804726	ENSMUSG00000041741.10_Pde3a	0
H3K27Ac_Striata_PeakRegion_10411_chr6_141494600_141497599	0.0523234	1.85758	0.0636323	0.805239	0.956257	ENSMUSG00000041741.10_Pde3a	0
H3K27Ac_Striata_PeakRegion_10412_chr6_141522000_141526799	0.118656	3.01147	0.20892	0.65602	0.923976	ENSMUSG00000030235.17_Slco1c1	0
H3K27Ac_Striata_PeakRegion_10413_chr6_141527400_141532799	-0.00133832	2.45123	5.24464e-05	0.994344	0.998937	ENSMUSG00000030235.17_Slco1c1	0
H3K27Ac_Striata_PeakRegion_10414_chr6_141538800_141543999	0.303218	2.45696	3.57627	0.0837271	0.802248	ENSMUSG00000030235.17_Slco1c1	0
H3K27Ac_Striata_PeakRegion_10415_chr6_141851800_141858199	0.185071	2.95036	0.372475	0.553377	0.900729	ENSMUSG00000030237.14_Slco1a4	0
H3K27Ac_Striata_PeakRegion_10416_chr6_142345200_142347399	0.0255948	3.13576	0.016655	0.899516	0.977205	ENSMUSG00000041671.13_Pyroxd1	0
H3K27Ac_Striata_PeakRegion_10417_chr6_142386600_142387999	-0.212033	2.44564	0.725285	0.411579	0.858726	ENSMUSG00000030243.16_Recql,ENSMUSG00000030245.10_Golt1b	0,0
H3K27Ac_Striata_PeakRegion_10418_chr6_142482800_142490599	0.21256	3.70799	2.23667	0.161358	0.802248	ENSMUSG00000030246.11_Ldhb	0
H3K27Ac_Striata_PeakRegion_10419_chr6_142501400_142512199	-0.00522774	5.35728	0.00187861	0.966162	0.991659	ENSMUSG00000030246.11_Ldhb	0
H3K27Ac_Striata_PeakRegion_1041_chr1_134296800_134308999	-0.10365	4.56145	0.464079	0.509038	0.889869	ENSMUSG00000026458.13_Ppfia4	0
H3K27Ac_Striata_PeakRegion_10420_chr6_142756400_142760399	-0.116439	3.22065	0.495066	0.495498	0.883922	ENSMUSG00000030282.14_Cmas	0
H3K27Ac_Striata_PeakRegion_10421_chr6_142946800_142952599	0.198366	2.90587	1.6057	0.22984	0.814288	ENSMUSG00000030283.7_St8sia1	0
H3K27Ac_Striata_PeakRegion_10422_chr6_142962600_142966199	-0.127369	4.25979	0.741814	0.406457	0.858101	ENSMUSG00000030283.7_St8sia1	0
H3K27Ac_Striata_PeakRegion_10423_chr6_143095400_143101199	-0.0908474	4.65182	0.396733	0.540937	0.897349	ENSMUSG00000030279.15_C2cd5	0
H3K27Ac_Striata_PeakRegion_10424_chr6_143114600_143122399	0.123842	5.06087	0.872805	0.369139	0.847495	ENSMUSG00000108094.1_Gm31108	0
H3K27Ac_Striata_PeakRegion_10425_chr6_143143400_143144999	0.147201	2.15081	0.451451	0.51475	0.890164	ENSMUSG00000108094.1_Gm31108	0
H3K27Ac_Striata_PeakRegion_10426_chr6_143165600_143172199	-0.203368	5.13421	1.54518	0.238283	0.817042	ENSMUSG00000030275.6_Etnk1	0
H3K27Ac_Striata_PeakRegion_10427_chr6_143176800_143177799	0.28081	0.239174	0.494575	0.495707	0.884181	ENSMUSG00000030275.6_Etnk1	0
H3K27Ac_Striata_PeakRegion_10428_chr6_143188200_143192999	0.266077	2.75751	2.67802	0.128448	0.802248	ENSMUSG00000030275.6_Etnk1	0
H3K27Ac_Striata_PeakRegion_10429_chr6_143259200_143261799	0.184595	1.55845	0.797679	0.389864	0.853987	ENSMUSG00000072679.10_D6Ertd474e	0
H3K27Ac_Striata_PeakRegion_1042_chr1_134331200_134339799	-0.153672	3.37353	0.607157	0.451398	0.871631	ENSMUSG00000026458.13_Ppfia4	0
H3K27Ac_Striata_PeakRegion_10430_chr6_144054800_144058599	0.251378	2.33381	1.21758	0.292107	0.8266	ENSMUSG00000041540.16_Sox5	0
H3K27Ac_Striata_PeakRegion_10431_chr6_144780600_144783199	-0.466145	1.8689	2.12238	0.171578	0.802248	ENSMUSG00000041540.16_Sox5	0
H3K27Ac_Striata_PeakRegion_10432_chr6_145028800_145030999	-0.0684645	1.78744	0.0900356	0.769418	0.950075	ENSMUSG00000030268.17_Bcat1	0
H3K27Ac_Striata_PeakRegion_10433_chr6_145033800_145050399	-0.0332864	4.80827	0.0555532	0.81776	0.958595	ENSMUSG00000030268.17_Bcat1,ENSMUSG00000088867.1_Gm23071,ENSMUSG00000097419.1_Gm26666	0,0,0
H3K27Ac_Striata_PeakRegion_10434_chr6_145120000_145122399	0.0581949	1.79247	0.0927467	0.766085	0.949028	ENSMUSG00000030263.13_Lrmp	0
H3K27Ac_Striata_PeakRegion_10435_chr6_145187200_145188999	0.47054	2.43976	3.88389	0.0729781	0.802248	ENSMUSG00000043541.16_Casc1,ENSMUSG00000086863.1_Gm15543	0,0
H3K27Ac_Striata_PeakRegion_10436_chr6_145248200_145251999	-0.257821	3.07857	1.15624	0.304011	0.82877	ENSMUSG00000030265.14_Kras,ENSMUSG00000086013.1_Gm15706	0,0
H3K27Ac_Striata_PeakRegion_10437_chr6_145302200_145304399	0.0210539	1.44909	0.00767874	0.93166	0.983803	ENSMUSG00000087277.1_2010013B24Rik,ENSMUSG00000108234.1_Gm44428	0,0
H3K27Ac_Striata_PeakRegion_10438_chr6_145338200_145341999	-0.347099	2.94321	4.99961	0.0457501	0.802248	ENSMUSG00000083962.1_Gm15707	-21593
H3K27Ac_Striata_PeakRegion_10439_chr6_145386000_145390599	0.394351	3.05091	5.54803	0.0369332	0.802248	ENSMUSG00000054966.13_Lmntd1,ENSMUSG00000087204.1_1700073E17Rik	0,0
H3K27Ac_Striata_PeakRegion_1043_chr1_134341800_134346799	-0.219715	3.89014	2.09177	0.174456	0.802248	ENSMUSG00000042305.12_Tmem183a	0
H3K27Ac_Striata_PeakRegion_10440_chr6_145744200_145750999	-0.247876	3.57418	1.37276	0.264742	0.82148	ENSMUSG00000085658.1_Gm15704,ENSMUSG00000030259.12_Rassf8	0,0
H3K27Ac_Striata_PeakRegion_10441_chr6_145753600_145783999	0.00662375	5.92166	0.00177383	0.967119	0.99197	ENSMUSG00000030259.12_Rassf8	0
H3K27Ac_Striata_PeakRegion_10442_chr6_145791000_145794199	-0.0367854	2.39054	0.0272926	0.871615	0.96971	ENSMUSG00000030259.12_Rassf8	0
H3K27Ac_Striata_PeakRegion_10443_chr6_145845200_145847999	-0.0208472	2.13984	0.00918796	0.925266	0.98178	ENSMUSG00000030256.11_Bhlhe41	10244
H3K27Ac_Striata_PeakRegion_10444_chr6_145849800_145869799	-0.166188	7.57765	1.77193	0.208604	0.807992	ENSMUSG00000030256.11_Bhlhe41,ENSMUSG00000108126.1_Gm43909	0,0
H3K27Ac_Striata_PeakRegion_10445_chr6_145968200_145969199	0.268367	0.473997	0.805282	0.387686	0.853144	ENSMUSG00000030255.13_Sspn	2978
H3K27Ac_Striata_PeakRegion_10446_chr6_145998000_146000199	-0.239712	1.67009	1.29342	0.278269	0.823124	ENSMUSG00000108161.1_Gm32914	0
H3K27Ac_Striata_PeakRegion_10447_chr6_146077400_146085199	0.0708618	3.10952	0.171185	0.686575	0.930503	ENSMUSG00000030287.15_Itpr2	23100
H3K27Ac_Striata_PeakRegion_10448_chr6_146106400_146116999	0.0321052	5.34955	0.0711502	0.794332	0.954099	ENSMUSG00000030287.15_Itpr2	0
H3K27Ac_Striata_PeakRegion_10449_chr6_146121400_146128599	0.113959	2.822	0.313968	0.585869	0.906716	ENSMUSG00000030287.15_Itpr2	0
H3K27Ac_Striata_PeakRegion_1044_chr1_134360600_134362799	0.0452853	3.22817	0.0586701	0.812821	0.958125	ENSMUSG00000042305.12_Tmem183a	0
H3K27Ac_Striata_PeakRegion_10450_chr6_146134000_146142199	0.121302	3.61702	0.702228	0.418896	0.859697	ENSMUSG00000030287.15_Itpr2	0
H3K27Ac_Striata_PeakRegion_10451_chr6_146152200_146161399	0.149651	3.78038	1.00608	0.33622	0.836613	ENSMUSG00000030287.15_Itpr2	0
H3K27Ac_Striata_PeakRegion_10452_chr6_146205200_146212199	-0.0835626	3.08127	0.29844	0.595169	0.909456	ENSMUSG00000030287.15_Itpr2	0
H3K27Ac_Striata_PeakRegion_10453_chr6_146218400_146223999	-0.106362	2.7505	0.332431	0.575202	0.90521	ENSMUSG00000030287.15_Itpr2	0
H3K27Ac_Striata_PeakRegion_10454_chr6_146269200_146272999	0.0590701	2.739	0.116606	0.738825	0.945664	ENSMUSG00000030287.15_Itpr2,ENSMUSG00000107801.1_Gm44086	0,0
H3K27Ac_Striata_PeakRegion_10455_chr6_146300800_146303999	0.455344	2.00617	4.62067	0.0533428	0.802248	ENSMUSG00000030287.15_Itpr2	0
H3K27Ac_Striata_PeakRegion_10456_chr6_146387000_146388999	-0.0125172	1.60427	0.00313933	0.956268	0.989283	ENSMUSG00000030287.15_Itpr2	0
H3K27Ac_Striata_PeakRegion_10457_chr6_146400400_146405599	-0.0337974	3.37176	0.0526843	0.822437	0.960114	ENSMUSG00000030287.15_Itpr2	0
H3K27Ac_Striata_PeakRegion_10458_chr6_146429400_146434199	0.170725	2.89964	1.12269	0.310813	0.830294	ENSMUSG00000030287.15_Itpr2	0
H3K27Ac_Striata_PeakRegion_10459_chr6_146437000_146441799	0.251589	2.66804	2.37487	0.150012	0.802248	ENSMUSG00000030287.15_Itpr2	0
H3K27Ac_Striata_PeakRegion_1045_chr1_134381600_134382599	0.0756557	1.03663	0.0754552	0.788364	0.953285	ENSMUSG00000050526.5_4933406M09Rik	-3341
H3K27Ac_Striata_PeakRegion_10460_chr6_146499400_146502999	-0.271456	3.48609	2.32767	0.153769	0.802248	ENSMUSG00000030287.15_Itpr2	0
H3K27Ac_Striata_PeakRegion_10461_chr6_146543800_146546399	0.110867	1.92004	0.11246	0.743322	0.946547	ENSMUSG00000040250.14_Ints13	3233
H3K27Ac_Striata_PeakRegion_10462_chr6_146581600_146586399	0.0701488	3.28477	0.154433	0.70143	0.935037	ENSMUSG00000040242.14_Fgfr1op2	0
H3K27Ac_Striata_PeakRegion_10463_chr6_146629200_146636199	-0.100913	4.83666	0.626936	0.444304	0.869855	ENSMUSG00000040234.16_Tm7sf3	0
H3K27Ac_Striata_PeakRegion_10464_chr6_146640600_146644199	0.1153	3.86439	0.749565	0.40409	0.857396	ENSMUSG00000040234.16_Tm7sf3,ENSMUSG00000030291.12_Med21	0,0
H3K27Ac_Striata_PeakRegion_10465_chr6_146717000_146720999	0.0830291	2.2755	0.126096	0.72886	0.94312	ENSMUSG00000001630.13_Stk38l	-3996
H3K27Ac_Striata_PeakRegion_10466_chr6_146723000_146726999	-0.00487959	3.50981	0.00074968	0.97862	0.994924	ENSMUSG00000001630.13_Stk38l	0
H3K27Ac_Striata_PeakRegion_10467_chr6_146731200_146737599	0.446869	2.75058	5.14309	0.0432194	0.802248	ENSMUSG00000001630.13_Stk38l	0
H3K27Ac_Striata_PeakRegion_10468_chr6_146795200_146796599	-0.440521	1.24081	2.77237	0.122542	0.802248	ENSMUSG00000040187.15_Arntl2	0
H3K27Ac_Striata_PeakRegion_10469_chr6_146882200_146891599	-0.202083	3.3158	1.29702	0.277634	0.823124	ENSMUSG00000016487.15_Ppfibp1	0
H3K27Ac_Striata_PeakRegion_1046_chr1_134405600_134407599	-0.196897	1.57139	0.692995	0.421884	0.861631	ENSMUSG00000026456.18_Cyb5r1	0
H3K27Ac_Striata_PeakRegion_10470_chr6_146998600_147002199	0.0671754	3.24674	0.216926	0.649979	0.922349	ENSMUSG00000016487.15_Ppfibp1	0
H3K27Ac_Striata_PeakRegion_10471_chr6_147027200_147030599	0.115883	2.30162	0.316428	0.584424	0.906362	ENSMUSG00000016487.15_Ppfibp1,ENSMUSG00000107814.1_Gm35876	0,0
H3K27Ac_Striata_PeakRegion_10472_chr6_147041600_147045199	-0.235839	4.11643	1.87931	0.196242	0.804726	ENSMUSG00000040112.9_Mrps35	0
H3K27Ac_Striata_PeakRegion_10473_chr6_147089600_147094199	-0.442126	4.89934	7.60984	0.0177421	0.802248	ENSMUSG00000040102.10_Klhl42	0
H3K27Ac_Striata_PeakRegion_10474_chr6_147475200_147477199	-0.182145	3.79364	1.30824	0.275671	0.823124	ENSMUSG00000072660.5_Gm6288,ENSMUSG00000030301.17_Ccdc91	0,0
H3K27Ac_Striata_PeakRegion_10475_chr6_148046200_148055199	0.0308519	4.53556	0.0536146	0.820905	0.959587	ENSMUSG00000086777.3_Far2os2,ENSMUSG00000030303.15_Far2	0,0
H3K27Ac_Striata_PeakRegion_10476_chr6_148210800_148215399	-0.0648482	3.48793	0.162659	0.694024	0.933528	ENSMUSG00000030304.11_Ergic2,ENSMUSG00000107402.1_4732416N19Rik,ENSMUSG00000084823.2_Gm17216	0,0,0
H3K27Ac_Striata_PeakRegion_10477_chr6_148354200_148355599	-0.486476	1.63947	5.5914	0.0363272	0.802248	ENSMUSG00000030306.14_Tmtc1,ENSMUSG00000063171.4_Rps4l	0,0
H3K27Ac_Striata_PeakRegion_10478_chr6_148373200_148377799	0.104968	2.70148	0.300589	0.593863	0.909245	ENSMUSG00000030306.14_Tmtc1	0
H3K27Ac_Striata_PeakRegion_10479_chr6_148382800_148386599	0.211925	1.93714	1.13428	0.308439	0.82998	ENSMUSG00000030306.14_Tmtc1,ENSMUSG00000107706.1_Gm44022	0,0
H3K27Ac_Striata_PeakRegion_1047_chr1_134414000_134421799	-0.31421	4.01347	4.70703	0.0514866	0.802248	ENSMUSG00000026457.14_Adipor1	0
H3K27Ac_Striata_PeakRegion_10480_chr6_148386800_148394599	-0.167395	3.55324	0.972269	0.34415	0.839688	ENSMUSG00000030306.14_Tmtc1,ENSMUSG00000107706.1_Gm44022	0,0
H3K27Ac_Striata_PeakRegion_10481_chr6_148396400_148402599	0.0212186	2.77374	0.0203875	0.8889	0.975223	ENSMUSG00000030306.14_Tmtc1	0
H3K27Ac_Striata_PeakRegion_10482_chr6_148440600_148446599	-0.196476	5.29055	1.78495	0.207053	0.807802	ENSMUSG00000030306.14_Tmtc1	0
H3K27Ac_Striata_PeakRegion_10483_chr6_148649600_148656799	0.0874116	3.54222	0.329147	0.577069	0.90521	ENSMUSG00000084909.1_4930528G23Rik	3179
H3K27Ac_Striata_PeakRegion_10484_chr6_148830600_148831999	0.0556277	2.15418	0.102832	0.754135	0.947865	ENSMUSG00000040029.14_Ipo8,ENSMUSG00000107909.1_2610017A05Rik	0,0
H3K27Ac_Striata_PeakRegion_10485_chr6_148895400_148896999	-0.115893	2.36322	0.463022	0.509512	0.889869	ENSMUSG00000030309.16_Caprin2	0
H3K27Ac_Striata_PeakRegion_10486_chr6_148944600_148946999	-0.485713	2.4398	3.7887	0.0761143	0.802248	ENSMUSG00000039985.14_Sinhcaf,ENSMUSG00000085355.2_3010003L21Rik	0,0
H3K27Ac_Striata_PeakRegion_10487_chr6_149057400_149061199	0.393796	1.70719	1.88092	0.196064	0.804726	ENSMUSG00000030313.15_Dennd5b	0
H3K27Ac_Striata_PeakRegion_10488_chr6_149070000_149074999	-0.01752	2.56173	0.00823553	0.929233	0.983006	ENSMUSG00000030313.15_Dennd5b,ENSMUSG00000082829.1_Gm15780,ENSMUSG00000065198.1_Gm23462	0,0,0
H3K27Ac_Striata_PeakRegion_10489_chr6_149099200_149102799	-0.383694	4.88732	3.21647	0.0988742	0.802248	ENSMUSG00000030313.15_Dennd5b	0
H3K27Ac_Striata_PeakRegion_1048_chr1_134454600_134456799	-0.0122372	2.85091	0.00312227	0.956386	0.989283	ENSMUSG00000102722.1_Gm37935,ENSMUSG00000026455.14_Klhl12	0,0
H3K27Ac_Striata_PeakRegion_10490_chr6_149120800_149124599	0.159693	2.16597	0.40347	0.537578	0.896781	ENSMUSG00000067292.3_Gm10203	-5571
H3K27Ac_Striata_PeakRegion_10491_chr6_149187600_149189599	0.140874	2.96894	0.47293	0.505103	0.88831	ENSMUSG00000068250.13_Amn1	0
H3K27Ac_Striata_PeakRegion_10492_chr6_149308200_149310999	-0.458048	3.28264	5.2365	0.0416622	0.802248	ENSMUSG00000032712.16_Resf1	0
H3K27Ac_Striata_PeakRegion_10493_chr6_149408000_149410399	-0.0914177	4.14975	0.45157	0.514695	0.890164	ENSMUSG00000003452.15_Bicd1	0
H3K27Ac_Striata_PeakRegion_10494_chr7_3287200_3298399	-0.130176	4.20649	0.567	0.466397	0.876079	ENSMUSG00000068566.12_Myadm,ENSMUSG00000078816.9_Prkcg	0,0
H3K27Ac_Striata_PeakRegion_10495_chr7_3299800_3306799	-0.159203	4.44052	1.28313	0.280092	0.823124	ENSMUSG00000068566.12_Myadm,ENSMUSG00000078816.9_Prkcg	0,0
H3K27Ac_Striata_PeakRegion_10496_chr7_3330200_3334599	-0.218697	3.62499	1.6565	0.223059	0.814129	ENSMUSG00000078816.9_Prkcg,ENSMUSG00000069806.5_Cacng7	0,0
H3K27Ac_Striata_PeakRegion_10497_chr7_3364400_3371199	-0.190474	3.91268	1.68668	0.219156	0.813397	ENSMUSG00000069806.5_Cacng7	0
H3K27Ac_Striata_PeakRegion_10498_chr7_3387000_3398599	0.0078281	4.77554	0.00249362	0.961019	0.990463	ENSMUSG00000107815.1_Gm44257,ENSMUSG00000053395.15_Cacng8,ENSMUSG00000107862.1_Gm44151	0,0,0
H3K27Ac_Striata_PeakRegion_10499_chr7_3474200_3474799	0.583761	0.534239	3.68041	0.0798842	0.802248	ENSMUSG00000107985.1_Gm35037	0
H3K27Ac_Striata_PeakRegion_1049_chr1_134493400_134496599	0.119064	3.75491	0.467563	0.507483	0.889008	ENSMUSG00000042229.9_Rabif	0
H3K27Ac_Striata_PeakRegion_104_chr1_22761000_22765599	0.376427	2.44189	3.92791	0.0715813	0.802248	ENSMUSG00000041670.16_Rims1	0
H3K27Ac_Striata_PeakRegion_10500_chr7_3616200_3621399	-0.0229236	3.78082	0.0222453	0.883987	0.973948	ENSMUSG00000035674.13_Ndufa3,ENSMUSG00000006335.16_Tfpt	0,0
H3K27Ac_Striata_PeakRegion_10501_chr7_3627000_3631199	0.0305664	3.27973	0.0319544	0.861199	0.967982	ENSMUSG00000006335.16_Tfpt,ENSMUSG00000008373.16_Prpf31	0,0
H3K27Ac_Striata_PeakRegion_10502_chr7_3643800_3649799	-0.375349	4.42479	4.24696	0.0623714	0.802248	ENSMUSG00000085039.2_Gm15927,ENSMUSG00000035632.16_Cnot3	0,0
H3K27Ac_Striata_PeakRegion_10503_chr7_3653200_3659799	-0.428163	2.91308	4.07849	0.0670424	0.802248	ENSMUSG00000035632.16_Cnot3,ENSMUSG00000093290.1_Mir3572	0,0
H3K27Ac_Striata_PeakRegion_10504_chr7_3662600_3667599	-0.110495	3.12077	0.49092	0.497272	0.8848	ENSMUSG00000078813.3_Leng1,ENSMUSG00000019734.16_Tmc4,ENSMUSG00000086032.1_Gm15929	0,0,0
H3K27Ac_Striata_PeakRegion_10505_chr7_3683600_3686999	-0.131759	2.66879	0.44067	0.51972	0.891525	ENSMUSG00000035596.14_Mboat7	0
H3K27Ac_Striata_PeakRegion_10506_chr7_3702800_3708399	0.0728743	4.10976	0.248808	0.627199	0.917309	ENSMUSG00000006333.14_Rps9	0
H3K27Ac_Striata_PeakRegion_10507_chr7_4082200_4097199	0.284617	4.07866	4.07742	0.0670732	0.802248	ENSMUSG00000086155.7_9430041J12Rik	0
H3K27Ac_Striata_PeakRegion_10508_chr7_4098400_4107599	0.16906	3.7773	1.40643	0.259272	0.820907	ENSMUSG00000086155.7_9430041J12Rik,ENSMUSG00000075719.1_Gm23741	0,0
H3K27Ac_Striata_PeakRegion_10509_chr7_4108400_4114599	0.154872	2.97742	1.05954	0.324215	0.832963	ENSMUSG00000086155.7_9430041J12Rik	0
H3K27Ac_Striata_PeakRegion_1050_chr1_134528600_134531599	-0.0726572	2.57701	0.169088	0.688387	0.93145	ENSMUSG00000101955.1_Gm29376	4462
H3K27Ac_Striata_PeakRegion_10510_chr7_4143600_4151999	-0.163784	6.14825	1.32636	0.272539	0.823124	ENSMUSG00000035545.13_Leng8,ENSMUSG00000043432.7_Leng9,ENSMUSG00000063838.6_Cdc42ep5	0,0,0
H3K27Ac_Striata_PeakRegion_10511_chr7_4444200_4446599	0.0598266	2.94369	0.125449	0.729525	0.94322	ENSMUSG00000008435.15_Rdh13,ENSMUSG00000091177.2_Gm15494	0,0
H3K27Ac_Striata_PeakRegion_10512_chr7_4460600_4462599	-0.176494	1.25494	0.466138	0.508118	0.889376	ENSMUSG00000091177.2_Gm15494,ENSMUSG00000006154.13_Eps8l1	0,0
H3K27Ac_Striata_PeakRegion_10513_chr7_4469400_4471599	-0.187411	1.71222	0.65818	0.433465	0.865852	ENSMUSG00000091177.2_Gm15494,ENSMUSG00000006154.13_Eps8l1	0,0
H3K27Ac_Striata_PeakRegion_10514_chr7_4477400_4486599	-0.265128	3.64701	2.15615	0.168475	0.802248	ENSMUSG00000006154.13_Eps8l1,ENSMUSG00000019254.16_Ppp1r12c	0,0
H3K27Ac_Striata_PeakRegion_10515_chr7_4495200_4505799	-0.165357	5.05286	1.25517	0.28513	0.825117	ENSMUSG00000019254.16_Ppp1r12c,ENSMUSG00000064179.13_Tnnt1	0,0
H3K27Ac_Striata_PeakRegion_10516_chr7_4513000_4517399	-0.280141	2.51463	2.44606	0.144561	0.802248	ENSMUSG00000064179.13_Tnnt1	0
H3K27Ac_Striata_PeakRegion_10517_chr7_4520400_4524799	0.0345668	1.94374	0.0137981	0.908492	0.978764	ENSMUSG00000035458.15_Tnni3,ENSMUSG00000055809.7_Dnaaf3	0,0
H3K27Ac_Striata_PeakRegion_10518_chr7_4526000_4526999	0.112333	1.22146	0.1769	0.681705	0.929219	ENSMUSG00000055809.7_Dnaaf3,ENSMUSG00000085725.2_Gm15873	0,0
H3K27Ac_Striata_PeakRegion_10519_chr7_4545000_4549599	0.0262979	5.00164	0.034303	0.856249	0.966737	ENSMUSG00000004961.7_Syt5,ENSMUSG00000035429.13_Ptprh	0,0
H3K27Ac_Striata_PeakRegion_1051_chr1_134555000_134563199	-0.30161	5.36156	3.51592	0.0860576	0.802248	ENSMUSG00000042207.17_Kdm5b	0
H3K27Ac_Striata_PeakRegion_10520_chr7_4554200_4557599	0.452412	2.21137	4.92875	0.0470656	0.802248	ENSMUSG00000035429.13_Ptprh	0
H3K27Ac_Striata_PeakRegion_10521_chr7_4629600_4633999	-0.225312	2.18363	1.23746	0.288387	0.826136	ENSMUSG00000108320.1_Gm44877,ENSMUSG00000045282.7_Tmem86b,ENSMUSG00000052296.7_Ppp6r1	0,0,0
H3K27Ac_Striata_PeakRegion_10522_chr7_4638200_4645999	-0.0724515	3.98114	0.161802	0.694784	0.933528	ENSMUSG00000052296.7_Ppp6r1,ENSMUSG00000108571.1_Gm6855	0,0
H3K27Ac_Striata_PeakRegion_10523_chr7_4651200_4665999	-0.0757848	6.39552	0.364872	0.557392	0.901371	ENSMUSG00000052296.7_Ppp6r1,ENSMUSG00000108477.1_Gm44878,ENSMUSG00000063802.5_Hspbp1	0,0,0
H3K27Ac_Striata_PeakRegion_10524_chr7_4669200_4676599	0.17186	3.01101	0.804784	0.387829	0.853144	ENSMUSG00000063802.5_Hspbp1	0
H3K27Ac_Striata_PeakRegion_10525_chr7_4682000_4686399	0.179235	3.64704	1.23812	0.288265	0.826136	ENSMUSG00000063802.5_Hspbp1	0
H3K27Ac_Striata_PeakRegion_10527_chr7_4688600_4695599	-0.261161	4.67104	2.21794	0.162978	0.802248	ENSMUSG00000035390.16_Brsk1	0
H3K27Ac_Striata_PeakRegion_10528_chr7_4700800_4708999	0.0161278	3.5226	0.00640592	0.937566	0.984384	ENSMUSG00000035390.16_Brsk1,ENSMUSG00000046456.14_Tmem150b	0,0
H3K27Ac_Striata_PeakRegion_10529_chr7_4737400_4744799	-0.117502	5.25601	0.713411	0.415322	0.859069	ENSMUSG00000088575.1_Gm24537,ENSMUSG00000059851.15_Kmt5c	0,0
H3K27Ac_Striata_PeakRegion_1052_chr1_134703600_134728799	-0.136326	6.74161	0.884962	0.365942	0.846511	ENSMUSG00000026452.15_Syt2	0
H3K27Ac_Striata_PeakRegion_10530_chr7_4763800_4767399	0.210158	3.46897	1.71448	0.215639	0.812936	ENSMUSG00000092518.9_Fam71e2	0
H3K27Ac_Striata_PeakRegion_10531_chr7_4786800_4796599	0.040786	4.75023	0.0683069	0.798381	0.955204	ENSMUSG00000030431.8_Tmem238,ENSMUSG00000030432.12_Rpl28,ENSMUSG00000060860.8_Ube2s	0,0,0
H3K27Ac_Striata_PeakRegion_10532_chr7_4809400_4814599	-0.0468775	4.71834	0.093181	0.765556	0.949028	ENSMUSG00000060860.8_Ube2s	0
H3K27Ac_Striata_PeakRegion_10533_chr7_4821400_4824599	-0.138099	2.24175	0.626149	0.444583	0.869861	ENSMUSG00000053550.13_Shisa7	953
H3K27Ac_Striata_PeakRegion_10534_chr7_4829200_4831799	-0.197186	1.80174	0.565311	0.467046	0.876079	ENSMUSG00000053550.13_Shisa7	0
H3K27Ac_Striata_PeakRegion_10535_chr7_4834000_4838399	-0.413285	2.50003	3.5085	0.08635	0.802248	ENSMUSG00000053550.13_Shisa7	0
H3K27Ac_Striata_PeakRegion_10536_chr7_4840200_4847199	-0.116437	6.01812	0.641856	0.439073	0.868041	ENSMUSG00000053550.13_Shisa7,ENSMUSG00000052605.12_Isoc2b	0,0
H3K27Ac_Striata_PeakRegion_10537_chr7_4864000_4868599	0.00978526	4.03127	0.00460994	0.947019	0.987222	ENSMUSG00000052605.12_Isoc2b	0
H3K27Ac_Striata_PeakRegion_10538_chr7_4874800_4878599	0.0722203	2.78263	0.200104	0.66284	0.92645	ENSMUSG00000086784.2_Isoc2a	0
H3K27Ac_Striata_PeakRegion_10539_chr7_4897200_4901399	-0.231009	2.70987	1.69527	0.21806	0.813276	ENSMUSG00000110221.1_Gm36210	0
H3K27Ac_Striata_PeakRegion_1053_chr1_134751800_134760999	-0.230689	3.93937	2.03702	0.179759	0.804726	ENSMUSG00000026452.15_Syt2,ENSMUSG00000073557.11_Ppp1r12b	0,0
H3K27Ac_Striata_PeakRegion_10540_chr7_4913600_4928599	-0.0698194	6.82578	0.218775	0.648603	0.921513	ENSMUSG00000074406.5_Zfp628,ENSMUSG00000035285.6_Nat14,ENSMUSG00000035279.8_Ssc5d	0,0,0
H3K27Ac_Striata_PeakRegion_10541_chr7_4991600_4999599	-0.198965	5.03451	1.5366	0.239513	0.817451	ENSMUSG00000051550.10_Zfp579	0
H3K27Ac_Striata_PeakRegion_10542_chr7_5010200_5025399	-0.146882	5.80875	1.01762	0.333577	0.835928	ENSMUSG00000061374.14_Fiz1,ENSMUSG00000051184.7_Zfp524,ENSMUSG00000109129.1_Gm44973,ENSMUSG00000074405.8_Zfp865,ENSMUSG00000035228.15_Ccdc106	0,0,0,0,0
H3K27Ac_Striata_PeakRegion_10543_chr7_5026800_5039999	-0.0714217	4.35036	0.255708	0.622514	0.915728	ENSMUSG00000109129.1_Gm44973,ENSMUSG00000074405.8_Zfp865,ENSMUSG00000035228.15_Ccdc106,ENSMUSG00000116184.1_4632433K11Rik,ENSMUSG00000043290.6_Zfp784	0,0,0,0,0
H3K27Ac_Striata_PeakRegion_10544_chr7_5049200_5064799	-0.0858204	7.31211	0.374844	0.552137	0.900168	ENSMUSG00000035228.15_Ccdc106,ENSMUSG00000086604.2_Gm15510,ENSMUSG00000055633.6_Zfp580,ENSMUSG00000109549.1_Gm38941,ENSMUSG00000109274.1_Gm45133,ENSMUSG00000030435.16_U2af2	0,0,0,0,0,0
H3K27Ac_Striata_PeakRegion_10545_chr7_5078400_5084199	-0.30534	4.18259	4.03063	0.0684459	0.802248	ENSMUSG00000030435.16_U2af2,ENSMUSG00000035203.16_Epn1	0,0
H3K27Ac_Striata_PeakRegion_10546_chr7_5089400_5102399	-0.29201	3.96621	2.67952	0.128351	0.802248	ENSMUSG00000035203.16_Epn1	0
H3K27Ac_Striata_PeakRegion_10547_chr7_6143200_6149999	-0.266439	3.45511	1.90826	0.193074	0.804726	ENSMUSG00000046792.8_Zfp787	0
H3K27Ac_Striata_PeakRegion_10548_chr7_6150800_6157799	-0.354396	5.00733	4.57119	0.0544429	0.802248	ENSMUSG00000046792.8_Zfp787,ENSMUSG00000108894.1_Gm45841,ENSMUSG00000109108.1_Gm36371	0,0,0
H3K27Ac_Striata_PeakRegion_10549_chr7_6168800_6174399	0.0600662	4.09844	0.177211	0.681442	0.929219	ENSMUSG00000044876.15_Zfp444	0
H3K27Ac_Striata_PeakRegion_1054_chr1_134845200_134848399	-0.0642601	2.10961	0.125897	0.729065	0.94312	ENSMUSG00000073557.11_Ppp1r12b,ENSMUSG00000101168.1_Gm28892	0,0
H3K27Ac_Striata_PeakRegion_10550_chr7_6178400_6181599	-0.189035	1.91216	0.93194	0.353971	0.844397	ENSMUSG00000044876.15_Zfp444,ENSMUSG00000109165.1_Gm45148	0,0
H3K27Ac_Striata_PeakRegion_10551_chr7_6182400_6185799	-0.331874	2.16164	2.54261	0.137562	0.802248	ENSMUSG00000044876.15_Zfp444,ENSMUSG00000109165.1_Gm45148	0,0
H3K27Ac_Striata_PeakRegion_10552_chr7_6281800_6289199	0.137467	4.76088	1.04962	0.326397	0.833633	ENSMUSG00000053367.15_Epp13,ENSMUSG00000108949.1_Gm45069,ENSMUSG00000054893.15_Zfp667	0,0,0
H3K27Ac_Striata_PeakRegion_10553_chr7_6297400_6301799	-0.397564	2.08867	4.97212	0.0462552	0.802248	ENSMUSG00000054893.15_Zfp667	0
H3K27Ac_Striata_PeakRegion_10554_chr7_6329200_6332399	0.0656896	3.20838	0.184548	0.675331	0.928733	ENSMUSG00000030443.16_Zfp583	0
H3K27Ac_Striata_PeakRegion_10555_chr7_6343400_6344599	-0.0140321	2.47088	0.00321934	0.955714	0.989283	ENSMUSG00000109080.1_Gm38944,ENSMUSG00000109398.2_Gm3854	0,0
H3K27Ac_Striata_PeakRegion_10556_chr7_6361200_6364999	0.14044	2.92919	0.719692	0.413335	0.858726	ENSMUSG00000055150.15_Zfp78	0
H3K27Ac_Striata_PeakRegion_10557_chr7_6382800_6384999	-0.15205	1.93837	0.557495	0.470071	0.876199	ENSMUSG00000062861.8_Zfp28	0
H3K27Ac_Striata_PeakRegion_10558_chr7_6397400_6399599	0.26944	2.31007	1.59557	0.231226	0.81541	ENSMUSG00000093536.7_Smim17,ENSMUSG00000089780.1_Gm16306	0,0
H3K27Ac_Striata_PeakRegion_10559_chr7_6413200_6420599	-0.224352	3.98164	2.42019	0.146513	0.802248	ENSMUSG00000093536.7_Smim17,ENSMUSG00000045929.8_Gm20715	0,0
H3K27Ac_Striata_PeakRegion_1055_chr1_134864400_134866799	0.329464	2.21938	2.51627	0.139428	0.802248	ENSMUSG00000073557.11_Ppp1r12b	0
H3K27Ac_Striata_PeakRegion_10560_chr7_6434200_6435599	0.18109	0.963396	0.414065	0.532375	0.895649	ENSMUSG00000045929.8_Gm20715	0
H3K27Ac_Striata_PeakRegion_10561_chr7_6726600_6732999	0.123201	5.39694	0.648041	0.436934	0.867539	ENSMUSG00000002265.16_Peg3,ENSMUSG00000051527.11_Usp29,ENSMUSG00000098657.1_Gm27675	0,0,0
H3K27Ac_Striata_PeakRegion_10562_chr7_6872800_6876599	0.320676	1.96608	2.63765	0.131084	0.802248	ENSMUSG00000051527.11_Usp29	0
H3K27Ac_Striata_PeakRegion_10563_chr7_6894400_6895999	0.360379	1.22366	2.06602	0.176924	0.803032	ENSMUSG00000051527.11_Usp29	0
H3K27Ac_Striata_PeakRegion_10564_chr7_7120600_7121999	-0.0651054	2.00644	0.104507	0.752215	0.94775	ENSMUSG00000062116.10_Zfp954	0
H3K27Ac_Striata_PeakRegion_10565_chr7_7171200_7172399	-0.0881021	1.59495	0.180145	0.67898	0.928865	ENSMUSG00000034538.8_Zfp418	0
H3K27Ac_Striata_PeakRegion_10566_chr7_10494000_10496199	0.0429487	2.86532	0.0332137	0.858522	0.967764	ENSMUSG00000030393.8_Zik1	0
H3K27Ac_Striata_PeakRegion_10567_chr7_12421400_12423199	-0.24918	2.50183	1.99609	0.183858	0.804726	ENSMUSG00000034071.15_Zfp551	0
H3K27Ac_Striata_PeakRegion_10568_chr7_12477800_12479399	-0.0915747	2.84389	0.240532	0.632928	0.91869	ENSMUSG00000030386.18_Zfp606	0
H3K27Ac_Striata_PeakRegion_10569_chr7_12779000_12781399	0.0178029	2.57464	0.00877047	0.926978	0.982587	ENSMUSG00000070822.5_Zscan18,ENSMUSG00000109594.1_1700047O18Rik	0,0
H3K27Ac_Striata_PeakRegion_1056_chr1_134954600_134956199	-0.0913844	2.83949	0.280374	0.606399	0.911994	ENSMUSG00000073557.11_Ppp1r12b	0
H3K27Ac_Striata_PeakRegion_10570_chr7_12802200_12804399	-0.0151117	4.25361	0.00670383	0.936134	0.984155	ENSMUSG00000070822.5_Zscan18	0
H3K27Ac_Striata_PeakRegion_10571_chr7_12817600_12820199	-0.156484	3.42607	1.05147	0.325988	0.833359	ENSMUSG00000057894.10_Zfp329	0
H3K27Ac_Striata_PeakRegion_10572_chr7_12834400_12835599	-0.156067	2.20269	0.524506	0.483216	0.880904	ENSMUSG00000058638.14_Zfp110	0
H3K27Ac_Striata_PeakRegion_10573_chr7_12879400_12882599	-0.0466991	3.30893	0.111668	0.744191	0.946547	ENSMUSG00000060397.6_Zfp128	0
H3K27Ac_Striata_PeakRegion_10574_chr7_12897600_12898799	0.336528	1.62205	1.61504	0.228573	0.814288	ENSMUSG00000054715.11_Zscan22	0
H3K27Ac_Striata_PeakRegion_10575_chr7_12902400_12911199	-0.041221	4.18856	0.0860189	0.774459	0.951176	ENSMUSG00000054715.11_Zscan22	0
H3K27Ac_Striata_PeakRegion_10576_chr7_12926200_12929999	-0.199716	2.52012	0.818115	0.384054	0.851613	ENSMUSG00000012848.15_Rps5,ENSMUSG00000033967.4_Rnf225	0,0
H3K27Ac_Striata_PeakRegion_10577_chr7_12948200_12951199	0.23686	3.3402	1.48856	0.246561	0.818107	ENSMUSG00000097115.2_1810019N24Rik	0
H3K27Ac_Striata_PeakRegion_10578_chr7_12961000_12968199	0.116565	4.364	0.767106	0.398812	0.855385	ENSMUSG00000097115.2_1810019N24Rik,ENSMUSG00000102084.1_Gm29638,ENSMUSG00000004500.9_Zfp324	0,0,0
H3K27Ac_Striata_PeakRegion_10579_chr7_13005600_13011399	-0.0249488	4.96288	0.0315716	0.862023	0.968037	ENSMUSG00000005566.14_Trim28,ENSMUSG00000049600.8_Zbtb45	0,0
H3K27Ac_Striata_PeakRegion_1057_chr1_134987200_134988599	-0.281514	1.74442	0.854745	0.373966	0.8482	ENSMUSG00000042793.13_Lgr6	0
H3K27Ac_Striata_PeakRegion_10580_chr7_13022200_13045199	-0.0934695	6.91189	0.537589	0.477928	0.878906	ENSMUSG00000005566.14_Trim28,ENSMUSG00000033916.5_Chmp2a,ENSMUSG00000005575.16_Ube2m,ENSMUSG00000030380.17_Mzf1	0,0,0,0
H3K27Ac_Striata_PeakRegion_10581_chr7_13051400_13056199	0.232016	4.18646	1.45888	0.251055	0.819544	ENSMUSG00000030380.17_Mzf1	0
H3K27Ac_Striata_PeakRegion_10582_chr7_13277000_13278999	0.0799173	3.40248	0.150738	0.704831	0.93657	ENSMUSG00000070814.15_Zswim9,ENSMUSG00000056394.17_Lig1	0,0
H3K27Ac_Striata_PeakRegion_10583_chr7_15915400_15925399	-0.0505916	6.14974	0.150117	0.705408	0.936633	ENSMUSG00000041571.9_Selenow	0
H3K27Ac_Striata_PeakRegion_10584_chr7_15942600_15950599	0.00309726	4.78911	0.000404883	0.984287	0.996517	ENSMUSG00000041560.12_Nop53,ENSMUSG00000093249.2_Gm24576,ENSMUSG00000074364.6_Ehd2	0,0,0
H3K27Ac_Striata_PeakRegion_10585_chr7_15959800_15967599	-0.139245	3.12619	0.402076	0.53827	0.896781	ENSMUSG00000074364.6_Ehd2	0
H3K27Ac_Striata_PeakRegion_10586_chr7_15974200_15990399	-0.0643309	5.85139	0.137188	0.717739	0.940131	ENSMUSG00000070808.4_Bicra,ENSMUSG00000109984.1_Gm38948	0,0
H3K27Ac_Striata_PeakRegion_10587_chr7_15999200_16008999	0.108401	4.03483	0.506429	0.490693	0.883034	ENSMUSG00000070808.4_Bicra	0
H3K27Ac_Striata_PeakRegion_10588_chr7_16010600_16023999	-0.0289891	3.7813	0.0319971	0.861107	0.967982	ENSMUSG00000070808.4_Bicra	0
H3K27Ac_Striata_PeakRegion_10589_chr7_16024800_16034599	-0.113626	4.46598	0.509934	0.489227	0.882596	ENSMUSG00000070808.4_Bicra	0
H3K27Ac_Striata_PeakRegion_1058_chr1_135011800_135023199	-0.124405	4.49675	0.785703	0.393331	0.85405	ENSMUSG00000042793.13_Lgr6	0
H3K27Ac_Striata_PeakRegion_10590_chr7_16038000_16053599	-0.245098	6.39402	1.89382	0.194646	0.804726	ENSMUSG00000070808.4_Bicra	0
H3K27Ac_Striata_PeakRegion_10591_chr7_16095200_16121999	-0.0864582	7.90719	0.375554	0.551767	0.900125	ENSMUSG00000078796.4_Zfp541,ENSMUSG00000006024.13_Napa,ENSMUSG00000006021.5_Kptn	0,0,0
H3K27Ac_Striata_PeakRegion_10593_chr7_16124800_16163799	-0.094332	7.01206	0.448901	0.515917	0.890166	ENSMUSG00000006021.5_Kptn,ENSMUSG00000030376.8_Slc8a2	0,0
H3K27Ac_Striata_PeakRegion_10594_chr7_16171600_16182599	-0.16451	4.69348	1.00491	0.336491	0.836969	ENSMUSG00000041420.18_Meis3	0
H3K27Ac_Striata_PeakRegion_10595_chr7_16185800_16192599	-0.158301	3.02519	0.964791	0.345941	0.840969	ENSMUSG00000041420.18_Meis3	0
H3K27Ac_Striata_PeakRegion_10596_chr7_16205400_16209799	-0.15227	2.84262	0.731007	0.409794	0.858726	ENSMUSG00000006019.15_Dhx34	0
H3K27Ac_Striata_PeakRegion_10597_chr7_16219800_16223999	0.0262995	2.97571	0.0320045	0.861091	0.967982	ENSMUSG00000006019.15_Dhx34	0
H3K27Ac_Striata_PeakRegion_10598_chr7_16239200_16245999	-0.0849437	3.31202	0.369363	0.555013	0.90127	ENSMUSG00000074361.10_C5ar2	0
H3K27Ac_Striata_PeakRegion_10599_chr7_16257200_16259599	0.0579706	1.19951	0.0714597	0.793896	0.954099	ENSMUSG00000049130.6_C5ar1	0
H3K27Ac_Striata_PeakRegion_1059_chr1_135122200_135137399	-0.18385	6.7623	1.77191	0.208607	0.807992	ENSMUSG00000097993.7_Ptprv,ENSMUSG00000031506.11_Ptpn7	0,0
H3K27Ac_Striata_PeakRegion_105_chr1_22802600_22807599	-0.342737	4.9681	5.61059	0.0360628	0.802248	ENSMUSG00000041670.16_Rims1	0
H3K27Ac_Striata_PeakRegion_10600_chr7_16268400_16278599	-0.257738	5.11425	2.88291	0.116046	0.802248	ENSMUSG00000091811.2_Inafm1,ENSMUSG00000041375.18_Ccdc9	0,0
H3K27Ac_Striata_PeakRegion_10601_chr7_16281000_16287399	-0.222218	3.99545	1.07421	0.32103	0.832544	ENSMUSG00000041375.18_Ccdc9	0
H3K27Ac_Striata_PeakRegion_10602_chr7_16294400_16301999	-0.0864073	5.07879	0.287349	0.602009	0.911219	ENSMUSG00000002083.13_Bbc3	-6394
H3K27Ac_Striata_PeakRegion_10603_chr7_16308000_16317799	-0.305712	5.97515	2.36199	0.151025	0.802248	ENSMUSG00000002083.13_Bbc3	0
H3K27Ac_Striata_PeakRegion_10604_chr7_16386200_16388399	-0.20126	2.8233	1.14063	0.307149	0.829807	ENSMUSG00000052833.9_Sae1	0
H3K27Ac_Striata_PeakRegion_10605_chr7_16395600_16408599	-0.252901	7.10463	2.90572	0.114759	0.802248	ENSMUSG00000059273.9_Zc3h4,ENSMUSG00000110181.1_Gm45508,ENSMUSG00000109781.1_Gm45509	0,0,0
H3K27Ac_Striata_PeakRegion_10606_chr7_16610000_16617199	-0.234552	5.25926	1.60455	0.229997	0.814288	ENSMUSG00000058230.12_Arhgap35,ENSMUSG00000100583.6_Gm29443,ENSMUSG00000108316.1_Gm44589	0,0,0
H3K27Ac_Striata_PeakRegion_10607_chr7_16705400_16708399	-0.0936163	2.51637	0.293869	0.597968	0.910081	ENSMUSG00000108366.1_Gm5586	10717
H3K27Ac_Striata_PeakRegion_10608_chr7_16737200_16751399	0.011553	5.26522	0.00596605	0.939743	0.98519	ENSMUSG00000008036.11_Ap2s1	0
H3K27Ac_Striata_PeakRegion_10609_chr7_16807400_16835399	-0.209919	7.45007	2.72097	0.125716	0.802248	ENSMUSG00000048920.8_Fkrp,ENSMUSG00000030374.15_Strn4	0,0
H3K27Ac_Striata_PeakRegion_1060_chr1_135143000_135170399	-0.144325	6.81412	0.897174	0.362773	0.845793	ENSMUSG00000031506.11_Ptpn7,ENSMUSG00000026426.10_Arl8a,ENSMUSG00000087721.1_Gm26280,ENSMUSG00000085311.1_Gm15445,ENSMUSG00000026424.8_Gpr37l1	0,0,0,0,0
H3K27Ac_Striata_PeakRegion_10610_chr7_16836800_16846399	-0.22147	4.85635	1.36544	0.265951	0.82148	ENSMUSG00000030374.15_Strn4,ENSMUSG00000041187.16_Prkd2	0,0
H3K27Ac_Striata_PeakRegion_10611_chr7_16855400_16859599	-0.0573997	2.3922	0.100261	0.757118	0.947921	ENSMUSG00000041187.16_Prkd2	0
H3K27Ac_Striata_PeakRegion_10612_chr7_16866600_16895799	0.0184036	6.52603	0.0138336	0.908375	0.978764	ENSMUSG00000041187.16_Prkd2,ENSMUSG00000097842.2_9330104G04Rik,ENSMUSG00000078794.4_Dact3,ENSMUSG00000108671.1_2700080J24Rik,ENSMUSG00000063594.5_Gng8	0,0,0,0,0
H3K27Ac_Striata_PeakRegion_10613_chr7_16927800_16967199	-0.0360978	7.41312	0.0760328	0.787577	0.953098	ENSMUSG00000070802.5_Pnmal2,ENSMUSG00000064689.1_Gm25815,ENSMUSG00000041141.7_Pnmal1	0,0,0
H3K27Ac_Striata_PeakRegion_10614_chr7_16970200_16992599	0.0418121	5.99251	0.101943	0.755163	0.947865	ENSMUSG00000108348.2_Gm42372	0
H3K27Ac_Striata_PeakRegion_10615_chr7_16993400_17031599	-0.135601	6.03599	0.627845	0.443982	0.869855	ENSMUSG00000041117.8_Ccdc8,ENSMUSG00000003099.11_Ppp5c,ENSMUSG00000004328.15_Hif3a	0,0,0
H3K27Ac_Striata_PeakRegion_10616_chr7_17043400_17049599	-0.0578952	2.75843	0.0592424	0.81193	0.957974	ENSMUSG00000004328.15_Hif3a	0
H3K27Ac_Striata_PeakRegion_10617_chr7_17054200_17066399	-0.16682	5.78076	2.06927	0.17661	0.803032	ENSMUSG00000004328.15_Hif3a,ENSMUSG00000108807.1_4833404L02Rik	0,0
H3K27Ac_Striata_PeakRegion_10618_chr7_18840000_18841399	-0.632808	1.019	7.0024	0.0217903	0.802248	ENSMUSG00000040987.15_Mill2	0
H3K27Ac_Striata_PeakRegion_10619_chr7_18881000_18887199	-0.437434	2.77242	8.51936	0.0132273	0.802248	ENSMUSG00000030413.7_Pglyrp1	0
H3K27Ac_Striata_PeakRegion_1061_chr1_135195600_135202999	-0.0687674	3.70326	0.180293	0.678857	0.928865	ENSMUSG00000026424.8_Gpr37l1	-27920
H3K27Ac_Striata_PeakRegion_10620_chr7_18891200_18894799	-0.0823593	2.16734	0.164278	0.692592	0.933273	ENSMUSG00000074358.9_Ccdc61	0
H3K27Ac_Striata_PeakRegion_10621_chr7_18907800_18911599	0.135453	2.19786	0.563315	0.467815	0.876199	ENSMUSG00000074358.9_Ccdc61	0
H3K27Ac_Striata_PeakRegion_10622_chr7_18919600_18930599	-0.0496405	6.31533	0.16388	0.692943	0.933368	ENSMUSG00000030411.16_Nova2	0
H3K27Ac_Striata_PeakRegion_10623_chr7_18938200_18966399	-0.206947	5.51423	1.30017	0.27708	0.823124	ENSMUSG00000030411.16_Nova2,ENSMUSG00000097038.1_Gm26821	0,0
H3K27Ac_Striata_PeakRegion_10624_chr7_18988000_18996599	-0.0858106	5.73798	0.404662	0.536988	0.896781	ENSMUSG00000051965.8_Nanos2,ENSMUSG00000108428.1_Gm45058,ENSMUSG00000074355.2_Gm10676,ENSMUSG00000048481.15_Mypop,ENSMUSG00000086533.2_Mypopos	0,0,0,0,0
H3K27Ac_Striata_PeakRegion_10625_chr7_18997400_19009799	-0.250304	5.13608	1.64197	0.224971	0.814288	ENSMUSG00000048481.15_Mypop,ENSMUSG00000086533.2_Mypopos,ENSMUSG00000044030.4_Irf2bp1	0,0,0
H3K27Ac_Striata_PeakRegion_10626_chr7_19023400_19032199	-0.387702	3.8713	4.96563	0.0463754	0.802248	ENSMUSG00000040891.6_Foxa3,ENSMUSG00000023118.15_Sympk	0,0
H3K27Ac_Striata_PeakRegion_10627_chr7_19044800_19057199	-0.196546	5.33087	1.45345	0.25189	0.819603	ENSMUSG00000023118.15_Sympk,ENSMUSG00000040866.13_Rsph6a	0,0
H3K27Ac_Striata_PeakRegion_10628_chr7_19072600_19088799	-0.115815	6.25498	0.428079	0.525638	0.893402	ENSMUSG00000040866.13_Rsph6a,ENSMUSG00000030410.16_Dmwd,ENSMUSG00000030409.15_Dmpk,ENSMUSG00000092659.1_Mir3100	0,0,0,0
H3K27Ac_Striata_PeakRegion_10629_chr7_19090400_19098199	-0.482137	3.76725	5.12198	0.0435811	0.802248	ENSMUSG00000030409.15_Dmpk,ENSMUSG00000040841.5_Six5	0,0
H3K27Ac_Striata_PeakRegion_1062_chr1_135204000_135205799	0.128796	1.47079	0.317227	0.583956	0.906267	ENSMUSG00000079139.4_Gm4204	-26196
H3K27Ac_Striata_PeakRegion_10630_chr7_19118000_19122399	-0.0287003	2.54039	0.027894	0.870222	0.96944	ENSMUSG00000085601.7_Gm4969,ENSMUSG00000050428.7_Fbxo46	0,0
H3K27Ac_Striata_PeakRegion_10631_chr7_19126000_19139999	0.12752	5.123	0.855184	0.373847	0.8482	ENSMUSG00000050428.7_Fbxo46,ENSMUSG00000030407.2_Qpctl	0,0
H3K27Ac_Striata_PeakRegion_10632_chr7_19145200_19186599	-0.0298866	6.93245	0.0498769	0.827145	0.960788	ENSMUSG00000030407.2_Qpctl,ENSMUSG00000040824.3_Snrpd2,ENSMUSG00000030406.7_Gipr,ENSMUSG00000040811.15_Eml2,ENSMUSG00000065543.1_Mir330	0,0,0,0,0
H3K27Ac_Striata_PeakRegion_10633_chr7_19210200_19220199	-0.373141	3.50445	5.50786	0.0375055	0.802248	ENSMUSG00000044317.7_Gpr4	0
H3K27Ac_Striata_PeakRegion_10634_chr7_19263600_19273199	-0.299601	4.56731	2.3806	0.149563	0.802248	ENSMUSG00000030403.9_Vasp	0
H3K27Ac_Striata_PeakRegion_10635_chr7_19282200_19284999	-0.162691	2.88812	0.80587	0.387519	0.853144	ENSMUSG00000030401.16_Rtn2	0
H3K27Ac_Striata_PeakRegion_10636_chr7_19290200_19293799	-0.0502544	2.07595	0.0361802	0.852418	0.965657	ENSMUSG00000030401.16_Rtn2	0
H3K27Ac_Striata_PeakRegion_10637_chr7_19294200_19295999	-0.0464656	1.47272	0.0363993	0.851977	0.965458	ENSMUSG00000030401.16_Rtn2	0
H3K27Ac_Striata_PeakRegion_10638_chr7_19299600_19312999	0.0773437	5.98932	0.316575	0.584338	0.906315	ENSMUSG00000097266.1_Gm26802,ENSMUSG00000003545.3_Fosb	0,0
H3K27Ac_Striata_PeakRegion_10639_chr7_19313400_19364199	0.0143234	7.63639	0.0139055	0.908138	0.978764	ENSMUSG00000108854.1_D830036C21Rik,ENSMUSG00000109366.1_Gm44698,ENSMUSG00000003549.9_Ercc1,ENSMUSG00000047649.9_Cd3eap,ENSMUSG00000040734.14_Ppp1r13l	0,0,0,0,0
H3K27Ac_Striata_PeakRegion_1063_chr1_135276800_135285199	-0.151596	4.94954	1.0178	0.333536	0.835928	ENSMUSG00000041926.15_Rnpep	0
H3K27Ac_Striata_PeakRegion_10640_chr7_19369200_19371399	-0.114033	2.4085	0.250806	0.625834	0.917008	ENSMUSG00000040734.14_Ppp1r13l	0
H3K27Ac_Striata_PeakRegion_10641_chr7_19381600_19393399	-0.0655133	4.22118	0.087945	0.772026	0.950432	ENSMUSG00000030400.17_Ercc2,ENSMUSG00000097231.2_Gm26852,ENSMUSG00000076315.2_Mir343	0,0,0
H3K27Ac_Striata_PeakRegion_10642_chr7_19453400_19460599	-0.355704	4.0819	1.87242	0.197007	0.804726	ENSMUSG00000030397.10_Mark4	0
H3K27Ac_Striata_PeakRegion_10643_chr7_19471000_19476599	-0.199434	2.9046	1.58978	0.232022	0.815482	ENSMUSG00000011263.16_Exoc3l2	0
H3K27Ac_Striata_PeakRegion_10644_chr7_19504600_19511599	0.0227305	4.69199	0.0297343	0.866054	0.969057	ENSMUSG00000057667.7_Bloc1s3,ENSMUSG00000002043.17_Trappc6a	0,0
H3K27Ac_Striata_PeakRegion_10645_chr7_19531400_19537999	-0.224336	2.59398	0.898519	0.362426	0.845793	ENSMUSG00000051403.9_Ppp1r37	0
H3K27Ac_Striata_PeakRegion_10646_chr7_19540400_19542999	-0.143586	1.65597	0.312215	0.586903	0.906862	ENSMUSG00000051403.9_Ppp1r37	0
H3K27Ac_Striata_PeakRegion_10647_chr7_19543800_19565999	-0.120521	6.69103	0.649313	0.436496	0.867483	ENSMUSG00000051403.9_Ppp1r37,ENSMUSG00000044709.6_Gemin7	0,0
H3K27Ac_Striata_PeakRegion_10648_chr7_19569800_19575199	-0.0681517	2.96895	0.129134	0.72576	0.942385	ENSMUSG00000044709.6_Gemin7	0
H3K27Ac_Striata_PeakRegion_10649_chr7_19587800_19607599	-0.0102091	6.56529	0.00397029	0.950826	0.987965	ENSMUSG00000061028.7_Clasrp,ENSMUSG00000097246.1_Gm26890,ENSMUSG00000002983.17_Relb	0,0,0
H3K27Ac_Striata_PeakRegion_1064_chr1_135311200_135314799	0.116595	4.05241	0.662041	0.432155	0.865607	ENSMUSG00000062580.9_Timm17a	0
H3K27Ac_Striata_PeakRegion_10650_chr7_19617400_19621599	-0.072162	3.22669	0.189342	0.671416	0.928191	ENSMUSG00000002983.17_Relb	0
H3K27Ac_Striata_PeakRegion_10651_chr7_19627400_19639599	-0.132157	4.27327	0.664598	0.431292	0.865607	ENSMUSG00000002983.17_Relb,ENSMUSG00000002981.10_Clptm1	0,0
H3K27Ac_Striata_PeakRegion_10652_chr7_19640400_19644199	-0.00815713	2.31995	0.00127391	0.972132	0.993044	ENSMUSG00000002981.10_Clptm1	0
H3K27Ac_Striata_PeakRegion_10653_chr7_19659800_19674199	-0.0755654	5.41427	0.383782	0.54751	0.899973	ENSMUSG00000002981.10_Clptm1,ENSMUSG00000002992.17_Apoc2,ENSMUSG00000109350.1_Gm44805	0,0,0
H3K27Ac_Striata_PeakRegion_10654_chr7_19691000_19705599	-0.114533	5.89633	0.513382	0.487793	0.881905	ENSMUSG00000040564.14_Apoc1,ENSMUSG00000002985.16_Apoe,ENSMUSG00000002984.17_Tomm40	0,0,0
[truncated: 26,902 more rows]

## Sheet: H3K27me3
Feature.ID	logFC	logCPM	F	PValue	FDR	Nearest.Gene	Gene.Distance
[truncated: 25,792 more rows]

## Sheet: H3K4me3
Feature.ID	logFC	logCPM	F	PValue	FDR	Nearest.Gene	Gene.Distance
[truncated: 17,871 more rows]

## Sheet: H3K9me3
Peak.ID	logFC	logCPM	F	PValue	FDR
[truncated: 21,792 more rows]
