# Supplementary material for: Altered huntingtin−chromatin interactions predict transcriptional and epigenetic changes in Huntington's disease
Source: Dis Model Mech. 2025 May 27;18(5):dmm052282. doi: 10.1242/dmm.052282 (PMC12147460; doi:10.1242/dmm.052282)
Supplement: Table S6. — Enrichment of H3K27me3 peaks with lower occupancy in HttQ111/+ vs. Htt+/+ striatum (p < 0.005) assessed for enrichment using Enrichr. Tabs correspond to terms for Gene Ontology Biological Process (GOBP), Gene Ontology Molecular Function (GOMF), and ENCODE and ChEA Consensus Transcription Factors (ENCODE-CHEA_tfs). Used to generate Figs. 3B-D. [file dmm-18-052282-TableS6.xlsx]

## Sheet: GOBP
	Mm_BP_ID	Description	GeneRatio	BgRatio	pvalue	p.adjust	qvalue	geneID	geneID_symbol	Count	FoldEnrich	RichFactor
GO:0007416	GO:0007416	synapse assembly	0.057377	194/29952	3.92049526603783e-14	1.40314525571494e-10	1.07834254001651e-10	Ptprs/Bsn/Syndig1/Plxnd1/Shank3/Clstn2/Efna5/Efnb1/Fzd1/Pdgfb/Gpc6/Efnb2/Fzd5/Adgrl2/St8sia2/Cacna1a/Plxnb1/Thbs2/Nrg1/Ache/Grin1	Ptprs/Bsn/Syndig1/Plxnd1/Shank3/Clstn2/Efna5/Efnb1/Fzd1/Pdgfb/Gpc6/Efnb2/Fzd5/Adgrl2/St8sia2/Cacna1a/Plxnb1/Thbs2/Nrg1/Ache/Grin1	21	8.85854	0.108247
GO:0050808	GO:0050808	synapse organization	0.079235	498/29952	5.11021695459155e-12	9.14473324024158e-09	7.0278931064988e-09	Ptprs/Bsn/Shank1/Syndig1/Dact1/Plxnd1/Shank3/Clstn2/Efna5/Efnb1/Grin2a/Fzd1/Pdgfb/Gpc6/Efnb2/Fzd5/Sncb/Fgfr2/Adgrl2/St8sia2/Ngef/Cacna1a/Lmx1b/Plxnb1/Thbs2/Nrg1/Ksr2/Ache/Grin1	Ptprs/Bsn/Shank1/Syndig1/Dact1/Plxnd1/Shank3/Clstn2/Efna5/Efnb1/Grin2a/Fzd1/Pdgfb/Gpc6/Efnb2/Fzd5/Sncb/Fgfr2/Adgrl2/St8sia2/Ngef/Cacna1a/Lmx1b/Plxnb1/Thbs2/Nrg1/Cnksr2/Ache/Grin1	29	4.76555	0.0582329
GO:0034329	GO:0034329	cell junction assembly	0.0737705	455/29952	1.85099289916429e-11	2.208234528703e-08	1.69706822649695e-08	Ptprs/Bsn/Syndig1/Plxnd1/Shank3/Dchs1/Clstn2/Efna5/Efnb1/Fzd1/Pdgfb/Myo1c/Zfp703/Gpc6/Efnb2/Fzd5/Gja5/S100a10/Ugt8a/Adgrl2/St8sia2/Cacna1a/Plxnb1/Thbs2/Nrg1/Ache/Grin1	Ptprs/Bsn/Syndig1/Plxnd1/Shank3/Dchs1/Clstn2/Efna5/Efnb1/Fzd1/Pdgfb/Myo1c/Zfp703/Gpc6/Efnb2/Fzd5/Gja5/S100a10/Ugt8a/Adgrl2/St8sia2/Cacna1a/Plxnb1/Thbs2/Nrg1/Ache/Grin1	27	4.85621	0.0593407
GO:0007611	GO:0007611	learning or memory	0.057377	321/29952	5.91953837860995e-10	5.29650696426126e-07	4.07046152192311e-07	Foxp2/Slc12a5/Sorcs3/Fam19a2/Shank1/Shank3/Pde5a/Grin2a/Adrb1/Gpr88/Meis2/Hrh3/Ptchd1/Lamb1/Abcc8/Lmx1b/Pak6/Nrg1/Zfp385a/Ndrg4/Grin1	Foxp2/Slc12a5/Sorcs3/Tafa2/Shank1/Shank3/Pde5a/Grin2a/Adrb1/Gpr88/Meis2/Hrh3/Ptchd1/Lamb1/Abcc8/Lmx1b/Pak6/Nrg1/Zfp385a/Ndrg4/Grin1	21	5.35376	0.0654206
GO:0050890	GO:0050890	cognition	0.0601093	360/29952	8.26752098147903e-10	5.91789151854269e-07	4.54800680517994e-07	Foxp2/Slc12a5/Sorcs3/Fam19a2/Shank1/Shank3/Pde5a/Grin2a/Adrb1/Sobp/Gpr88/Meis2/Hrh3/Ptchd1/Lamb1/Abcc8/Lmx1b/Pak6/Nrg1/Zfp385a/Ndrg4/Grin1	Foxp2/Slc12a5/Sorcs3/Tafa2/Shank1/Shank3/Pde5a/Grin2a/Adrb1/Sobp/Gpr88/Meis2/Hrh3/Ptchd1/Lamb1/Abcc8/Lmx1b/Pak6/Nrg1/Zfp385a/Ndrg4/Grin1	22	5.00109	0.0611111
GO:0001822	GO:0001822	kidney development	0.0546448	335/29952	7.28712405899726e-09	4.34676950119186e-06	3.34057108178243e-06	Gpc3/Bmp6/Plxnd1/Dchs1/Basp1/Lzts2/Pdgfb/Kif26b/Frem2/Pdgfa/Efnb2/Jag1/Bmp2/Fgfr2/Wwtr1/Tgfb2/Bmper/Sox4/Pou3f3/Dchs2	Gpc3/Bmp6/Plxnd1/Dchs1/Basp1/Lzts2/Pdgfb/Kif26b/Frem2/Pdgfa/Efnb2/Jag1/Bmp2/Fgfr2/Wwtr1/Tgfb2/Bmper/Sox4/Pou3f3/Dchs2	20	4.88574	0.0597015
GO:0007613	GO:0007613	memory	0.0382514	160/29952	1.18909096869678e-08	6.07965225280826e-06	4.67232285895442e-06	Sorcs3/Fam19a2/Shank1/Shank3/Pde5a/Grin2a/Adrb1/Hrh3/Ptchd1/Abcc8/Lmx1b/Pak6/Nrg1/Grin1	Sorcs3/Tafa2/Shank1/Shank3/Pde5a/Grin2a/Adrb1/Hrh3/Ptchd1/Abcc8/Lmx1b/Pak6/Nrg1/Grin1	14	7.16066	0.0875
GO:0072001	GO:0072001	renal system development	0.0546448	348/29952	1.38126881438051e-08	6.17945135833481e-06	4.74902027891615e-06	Gpc3/Bmp6/Plxnd1/Dchs1/Basp1/Lzts2/Pdgfb/Kif26b/Frem2/Pdgfa/Efnb2/Jag1/Bmp2/Fgfr2/Wwtr1/Tgfb2/Bmper/Sox4/Pou3f3/Dchs2	Gpc3/Bmp6/Plxnd1/Dchs1/Basp1/Lzts2/Pdgfb/Kif26b/Frem2/Pdgfa/Efnb2/Jag1/Bmp2/Fgfr2/Wwtr1/Tgfb2/Bmper/Sox4/Pou3f3/Dchs2	20	4.70322	0.0574713
GO:0001503	GO:0001503	ossification	0.0601093	426/29952	1.79028261739814e-08	6.93811439283333e-06	5.33206656033691e-06	Sox11/Gpc3/Bmp6/Kl/Dchs1/Pdlim7/Rorb/Fzd1/Mn1/Cdk6/Jag1/Bmp2/Pkdcc/Fgfr2/Ryr1/Plxnb1/Wwtr1/Lrp5/Fbn2/Cbs/Tnn/Id4	Sox11/Gpc3/Bmp6/Kl/Dchs1/Pdlim7/Rorb/Fzd1/Mn1/Cdk6/Jag1/Bmp2/Pkdcc/Fgfr2/Ryr1/Plxnb1/Wwtr1/Lrp5/Fbn2/Cbs/Tnn/Id4	22	4.22628	0.0516432
GO:0001655	GO:0001655	urogenital system development	0.057377	391/29952	1.93856227796405e-08	6.93811439283333e-06	5.33206656033691e-06	Gpc3/Bmp6/Plxnd1/Dchs1/Basp1/Lzts2/Pdgfb/Kif26b/Frem2/Pdgfa/Efnb2/Jag1/Bmp2/Fgfr2/Wwtr1/Tgfb2/Bmper/Sox4/Pou3f3/Dchs2/Id4	Gpc3/Bmp6/Plxnd1/Dchs1/Basp1/Lzts2/Pdgfb/Kif26b/Frem2/Pdgfa/Efnb2/Jag1/Bmp2/Fgfr2/Wwtr1/Tgfb2/Bmper/Sox4/Pou3f3/Dchs2/Id4	21	4.39529	0.0537084
GO:0010463	GO:0010463	mesenchymal cell proliferation	0.0245902	56/29952	2.51543682487186e-08	8.18431672383307e-06	6.28979562046905e-06	Foxp2/Mycn/Gpc3/Dchs1/Pdgfa/Bmp2/Fgfr2/Lrp5/Dchs2	Foxp2/Mycn/Gpc3/Dchs1/Pdgfa/Bmp2/Fgfr2/Lrp5/Dchs2	9	13.1522	0.160714
GO:0003171	GO:0003171	atrioventricular valve development	0.0191257	28/29952	3.64711746563629e-08	1.08775278412602e-05	8.35957713834003e-06	Zfpm2/Dchs1/Slit3/Gja5/Bmp2/Tgfb2/Sox4	Zfpm2/Dchs1/Slit3/Gja5/Bmp2/Tgfb2/Sox4	7	20.459	0.25
GO:0072073	GO:0072073	kidney epithelium development	0.0355191	155/29952	6.56290509755534e-08	1.80681825724235e-05	1.3885725522196e-05	Gpc3/Dchs1/Basp1/Lzts2/Pdgfb/Kif26b/Efnb2/Jag1/Bmp2/Fgfr2/Wwtr1/Bmper/Pou3f3	Gpc3/Dchs1/Basp1/Lzts2/Pdgfb/Kif26b/Efnb2/Jag1/Bmp2/Fgfr2/Wwtr1/Bmper/Pou3f3	13	6.86367	0.083871
GO:0007612	GO:0007612	learning	0.0382514	187/29952	8.55200198482677e-08	2.1862582216925e-05	1.68017903656785e-05	Foxp2/Slc12a5/Sorcs3/Fam19a2/Shank1/Shank3/Grin2a/Gpr88/Meis2/Hrh3/Abcc8/Pak6/Ndrg4/Grin1	Foxp2/Slc12a5/Sorcs3/Tafa2/Shank1/Shank3/Grin2a/Gpr88/Meis2/Hrh3/Abcc8/Pak6/Ndrg4/Grin1	14	6.12676	0.0748663
GO:0003179	GO:0003179	heart valve morphogenesis	0.0218579	47/29952	9.5579587858881e-08	2.2805289663129e-05	1.75262781105443e-05	Zfpm2/Dchs1/Slit3/Gja5/Jag1/Bmp2/Tgfb2/Sox4	Zfpm2/Dchs1/Slit3/Gja5/Jag1/Bmp2/Tgfb2/Sox4	8	13.9295	0.170213
GO:0035637	GO:0035637	multicellular organismal signaling	0.0355191	163/29952	1.18707292088192e-07	2.65533373989774e-05	2.04067206727924e-05	Cacng4/Kcnma1/Kcnf1/Kcnq2/Pawr/Sptbn4/Gpr88/Gja5/Kcne1l/Ryr2/Cacna1a/Kcnh2/Cacna1h	Cacng4/Kcnma1/Kcnj2/Kcnq2/Pawr/Sptbn4/Gpr88/Gja5/Kcne1l/Ryr2/Cacna1a/Kcnh2/Cacna1h	13	6.5268	0.0797546
GO:0060412	GO:0060412	ventricular septum morphogenesis	0.0218579	53/29952	2.52744602721895e-07	4.62369873837341e-05	3.55339621575262e-05	Sox11/Zfpm2/Fzd1/Slit3/Gja5/Fgfr2/Tgfb2/Sox4	Sox11/Zfpm2/Fzd1/Slit3/Gja5/Fgfr2/Tgfb2/Sox4	8	12.3526	0.150943
GO:0048736	GO:0048736	appendage development	0.0382514	205/29952	2.65723607250725e-07	4.62369873837341e-05	3.55339621575262e-05	Sox11/Mycn/Gpc3/Frem2/Gja5/Pkdcc/Fgfr2/Lmx1b/Lrp5/Fbn2/Tgfb2/Sox4/Mir124a-1/Hnf1a	Sox11/Mycn/Gpc3/Frem2/Gja5/Pkdcc/Fgfr2/Lmx1b/Lrp5/Fbn2/Tgfb2/Sox4/Mir124a-1/Hnf1a	14	5.5888	0.0682927
GO:0060173	GO:0060173	limb development	0.0382514	205/29952	2.65723607250725e-07	4.62369873837341e-05	3.55339621575262e-05	Sox11/Mycn/Gpc3/Frem2/Gja5/Pkdcc/Fgfr2/Lmx1b/Lrp5/Fbn2/Tgfb2/Sox4/Mir124a-1/Hnf1a	Sox11/Mycn/Gpc3/Frem2/Gja5/Pkdcc/Fgfr2/Lmx1b/Lrp5/Fbn2/Tgfb2/Sox4/Mir124a-1/Hnf1a	14	5.5888	0.0682927
GO:0035107	GO:0035107	appendage morphogenesis	0.0355191	175/29952	2.71298333349655e-07	4.62369873837341e-05	3.55339621575262e-05	Sox11/Mycn/Gpc3/Frem2/Gja5/Pkdcc/Fgfr2/Lmx1b/Lrp5/Fbn2/Tgfb2/Sox4/Hnf1a	Sox11/Mycn/Gpc3/Frem2/Gja5/Pkdcc/Fgfr2/Lmx1b/Lrp5/Fbn2/Tgfb2/Sox4/Hnf1a	13	6.07925	0.0742857
GO:0035108	GO:0035108	limb morphogenesis	0.0355191	175/29952	2.71298333349655e-07	4.62369873837341e-05	3.55339621575262e-05	Sox11/Mycn/Gpc3/Frem2/Gja5/Pkdcc/Fgfr2/Lmx1b/Lrp5/Fbn2/Tgfb2/Sox4/Hnf1a	Sox11/Mycn/Gpc3/Frem2/Gja5/Pkdcc/Fgfr2/Lmx1b/Lrp5/Fbn2/Tgfb2/Sox4/Hnf1a	13	6.07925	0.0742857

## Sheet: GOMF
	Mm_MF_ID	Description	GeneRatio	BgRatio	pvalue	p.adjust	qvalue	geneID	geneID_symbol	Count	FoldEnrich	RichFactor
GO:0022843	GO:0022843	voltage-gated cation channel activity	0.0538244	153/29873	2.89455178879614e-14	1.35754478894539e-11	1.11821105946125e-11	Cacng4/Kcnma1/Kcnf1/Kcnq2/Kcng3/Grin2a/Grin3a/Htr1b/Kcne1l/Kcnc3/Tmc2/Ryr1/Cacna1a/Kcnh2/Cacna1h/Lrrc26/Kcnh8/Grin2d/Grin1	Cacng4/Kcnma1/Kcnj2/Kcnq2/Kcng3/Grin2a/Grin3a/Htr1b/Kcne1l/Kcnc3/Tmc2/Ryr1/Cacna1a/Kcnh2/Cacna1h/Lrrc26/Kcnh8/Grin2d/Grin1	19	10.5091	0.124183
GO:0005261	GO:0005261	cation channel activity	0.0736544	348/29873	1.12782187019183e-13	2.64474228559985e-11	2.17847698084423e-11	Cacng4/Kcnma1/Kcnf1/Slc12a7/Slc12a5/Kcnq2/Kcng3/Grin2a/Grin3a/Htr1b/Pkd1l2/Kcne1l/Kcnc3/Tmc2/Ryr1/Ryr2/Cacna1a/Abcc8/Kcnh2/Cacna1h/Lrrc26/Atp5d/Slc24a4/Kcnh8/Grin2d/Grin1	Cacng4/Kcnma1/Kcnj2/Slc12a7/Slc12a5/Kcnq2/Kcng3/Grin2a/Grin3a/Htr1b/Pkd1l2/Kcne1l/Kcnc3/Tmc2/Ryr1/Ryr2/Cacna1a/Abcc8/Kcnh2/Cacna1h/Lrrc26/Atp5d/Slc24a4/Kcnh8/Grin2d/Grin1	26	6.32264	0.0747126
GO:0005244	GO:0005244	voltage-gated ion channel activity	0.0538244	200/29873	3.7732348795991e-12	4.83402538512967e-10	3.98179175478081e-10	Cacng4/Kcnma1/Kcnf1/Kcnq2/Kcng3/Grin2a/Grin3a/Htr1b/Kcne1l/Kcnc3/Tmc2/Ryr1/Cacna1a/Kcnh2/Cacna1h/Lrrc26/Kcnh8/Grin2d/Grin1	Cacng4/Kcnma1/Kcnj2/Kcnq2/Kcng3/Grin2a/Grin3a/Htr1b/Kcne1l/Kcnc3/Tmc2/Ryr1/Cacna1a/Kcnh2/Cacna1h/Lrrc26/Kcnh8/Grin2d/Grin1	19	8.03948	0.095
GO:0022832	GO:0022832	voltage-gated channel activity	0.0538244	201/29873	4.12283614936433e-12	4.83402538512967e-10	3.98179175478081e-10	Cacng4/Kcnma1/Kcnf1/Kcnq2/Kcng3/Grin2a/Grin3a/Htr1b/Kcne1l/Kcnc3/Tmc2/Ryr1/Cacna1a/Kcnh2/Cacna1h/Lrrc26/Kcnh8/Grin2d/Grin1	Cacng4/Kcnma1/Kcnj2/Kcnq2/Kcng3/Grin2a/Grin3a/Htr1b/Kcne1l/Kcnc3/Tmc2/Ryr1/Cacna1a/Kcnh2/Cacna1h/Lrrc26/Kcnh8/Grin2d/Grin1	19	7.99948	0.0945274
GO:0005216	GO:0005216	ion channel activity	0.0736544	453/29873	4.38127734795231e-11	4.10963815237927e-09	3.38511323515473e-09	Cacng4/Kcnma1/Kcnf1/Slc12a7/Slc12a5/Kcnq2/Kcng3/Grin2a/Grin3a/Htr1b/Pkd1l2/Kcne1l/Kcnc3/Tmc2/Ryr1/Ryr2/Cacna1a/Abcc8/Kcnh2/Cacna1h/Lrrc26/Atp5d/Slc24a4/Kcnh8/Grin2d/Grin1	Cacng4/Kcnma1/Kcnj2/Slc12a7/Slc12a5/Kcnq2/Kcng3/Grin2a/Grin3a/Htr1b/Pkd1l2/Kcne1l/Kcnc3/Tmc2/Ryr1/Ryr2/Cacna1a/Abcc8/Kcnh2/Cacna1h/Lrrc26/Atp5d/Slc24a4/Kcnh8/Grin2d/Grin1	26	4.85712	0.0573951
GO:0046873	GO:0046873	metal ion transmembrane transporter activity	0.0708215	429/29873	7.59786130843707e-11	5.93899492276165e-09	4.89195631613405e-09	Cacng4/Kcnma1/Kcnf1/Slc12a7/Slc12a5/Kcnq2/Kcng3/Grin2a/Grin3a/Htr1b/Pkd1l2/Kcne1l/Kcnc3/Tmc2/Ryr1/Ryr2/Cacna1a/Abcc8/Kcnh2/Cacna1h/Lrrc26/Slc24a4/Kcnh8/Grin2d/Grin1	Cacng4/Kcnma1/Kcnj2/Slc12a7/Slc12a5/Kcnq2/Kcng3/Grin2a/Grin3a/Htr1b/Pkd1l2/Kcne1l/Kcnc3/Tmc2/Ryr1/Ryr2/Cacna1a/Abcc8/Kcnh2/Cacna1h/Lrrc26/Slc24a4/Kcnh8/Grin2d/Grin1	25	4.93159	0.0582751
GO:0005262	GO:0005262	calcium channel activity	0.0368272	117/29873	1.44121201163159e-09	9.65612047793164e-08	7.9537565153202e-08	Cacng4/Grin2a/Grin3a/Htr1b/Pkd1l2/Tmc2/Ryr1/Ryr2/Cacna1a/Cacna1h/Slc24a4/Grin2d/Grin1	Cacng4/Grin2a/Grin3a/Htr1b/Pkd1l2/Tmc2/Ryr1/Ryr2/Cacna1a/Cacna1h/Slc24a4/Grin2d/Grin1	13	9.4029	0.111111
GO:0022839	GO:0022839	ion gated channel activity	0.0509915	254/29873	1.7111805992066e-09	1.00317962628487e-07	8.26320105143187e-08	Cacng4/Kcnma1/Kcnf1/Kcnq2/Kcng3/Grin2a/Grin3a/Kcnc3/Tmc2/Ryr1/Ryr2/Cacna1a/Kcnh2/Cacna1h/Lrrc26/Kcnh8/Grin2d/Grin1	Cacng4/Kcnma1/Kcnj2/Kcnq2/Kcng3/Grin2a/Grin3a/Kcnc3/Tmc2/Ryr1/Ryr2/Cacna1a/Kcnh2/Cacna1h/Lrrc26/Kcnh8/Grin2d/Grin1	18	5.99712	0.0708661
GO:0022836	GO:0022836	gated channel activity	0.0566572	331/29873	3.3649466083874e-09	1.75351106592632e-07	1.44436889506219e-07	Cacng4/Kcnma1/Kcnf1/Kcnq2/Kcng3/Grin2a/Grin3a/Htr1b/Kcne1l/Kcnc3/Tmc2/Ryr1/Ryr2/Cacna1a/Kcnh2/Cacna1h/Lrrc26/Kcnh8/Grin2d/Grin1	Cacng4/Kcnma1/Kcnj2/Kcnq2/Kcng3/Grin2a/Grin3a/Htr1b/Kcne1l/Kcnc3/Tmc2/Ryr1/Ryr2/Cacna1a/Kcnh2/Cacna1h/Lrrc26/Kcnh8/Grin2d/Grin1	20	5.11336	0.060423
GO:0015085	GO:0015085	calcium ion transmembrane transporter activity	0.0368272	135/29873	8.41782014600119e-09	3.94795764847456e-07	3.25193683534993e-07	Cacng4/Grin2a/Grin3a/Htr1b/Pkd1l2/Tmc2/Ryr1/Ryr2/Cacna1a/Cacna1h/Slc24a4/Grin2d/Grin1	Cacng4/Grin2a/Grin3a/Htr1b/Pkd1l2/Tmc2/Ryr1/Ryr2/Cacna1a/Cacna1h/Slc24a4/Grin2d/Grin1	13	8.14918	0.0962963
GO:0015079	GO:0015079	potassium ion transmembrane transporter activity	0.0368272	159/29873	6.00964606447467e-08	2.56229454930784e-06	2.11056469441359e-06	Kcnma1/Kcnf1/Slc12a7/Slc12a5/Kcnq2/Kcng3/Kcne1l/Kcnc3/Abcc8/Kcnh2/Lrrc26/Slc24a4/Kcnh8	Kcnma1/Kcnj2/Slc12a7/Slc12a5/Kcnq2/Kcng3/Kcne1l/Kcnc3/Abcc8/Kcnh2/Lrrc26/Slc24a4/Kcnh8	13	6.91911	0.081761
GO:0005267	GO:0005267	potassium channel activity	0.0283286	123/29873	2.15075684685944e-06	8.40587467647563e-05	6.92392774383696e-05	Kcnma1/Kcnf1/Kcnq2/Kcng3/Kcne1l/Kcnc3/Abcc8/Kcnh2/Lrrc26/Kcnh8	Kcnma1/Kcnj2/Kcnq2/Kcng3/Kcne1l/Kcnc3/Abcc8/Kcnh2/Lrrc26/Kcnh8	10	6.88017	0.0813008
GO:0005249	GO:0005249	voltage-gated potassium channel activity	0.0254958	98/29873	2.53448315206249e-06	9.14363537167158e-05	7.5316219984367e-05	Kcnma1/Kcnf1/Kcnq2/Kcng3/Kcne1l/Kcnc3/Kcnh2/Lrrc26/Kcnh8	Kcnma1/Kcnj2/Kcnq2/Kcng3/Kcne1l/Kcnc3/Kcnh2/Lrrc26/Kcnh8	9	7.77178	0.0918367
GO:0042165	GO:0042165	neurotransmitter binding	0.0141643	22/29873	4.99917780674916e-06	0.000167472	0.000137947	Grin2a/Grin3a/Ache/Grin2d/Grin1	Grin2a/Grin3a/Ache/Grin2d/Grin1	5	19.2332	0.227273
GO:0099604	GO:0099604	ligand-gated calcium channel activity	0.0141643	24/29873	7.91361812545647e-06	0.000247432	0.00020381	Grin2a/Ryr1/Ryr2/Grin2d/Grin1	Grin2a/Ryr1/Ryr2/Grin2d/Grin1	5	17.6304	0.208333
GO:1901702	GO:1901702	salt transmembrane transporter activity	0.0481586	416/29873	1.10949957944321e-05	0.000325222	0.000267886	Cacng4/Kcnma1/Kcnf1/Slc12a7/Slc12a5/Kcnq2/Kcng3/Pkd1l2/Kcnc3/Ryr1/Ryr2/Cacna1a/Kcnh2/Cacna1h/Lrrc26/Slc24a4/Kcnh8	Cacng4/Kcnma1/Kcnj2/Slc12a7/Slc12a5/Kcnq2/Kcng3/Pkd1l2/Kcnc3/Ryr1/Ryr2/Cacna1a/Kcnh2/Cacna1h/Lrrc26/Slc24a4/Kcnh8	17	3.45828	0.0408654
GO:0016595	GO:0016595	glutamate binding	0.0113314	14/29873	1.74734931841468e-05	0.000482063	0.000397076	Gad2/Grin2a/Grin2d/Grin1	Gad2/Grin2a/Grin2d/Grin1	4	24.1789	0.285714
GO:0005245	GO:0005245	voltage-gated calcium channel activity	0.0169972	47/29873	1.86210746163098e-05	0.000485182	0.000399645	Cacng4/Htr1b/Tmc2/Ryr1/Cacna1a/Cacna1h	Cacng4/Htr1b/Tmc2/Ryr1/Cacna1a/Cacna1h	6	10.8033	0.12766
GO:0003779	GO:0003779	actin binding	0.0481586	451/29873	3.09880336890398e-05	0.000764915	0.000630061	Kcnma1/Shank3/Samd14/Pdlim7/Pawr/Anln/Fhod3/Ablim1/Iqgap2/Sptbn4/Myo1c/Phactr4/Shroom2/Syne2/Sptb/Cobll1/Maea	Kcnma1/Shank3/Samd14/Pdlim7/Pawr/Anln/Fhod3/Ablim1/Iqgap2/Sptbn4/Myo1c/Phactr4/Shroom2/Syne2/Sptb/Cobll1/Maea	17	3.1899	0.037694
GO:0099094	GO:0099094	ligand-gated cation channel activity	0.0226629	104/29873	3.37644652341578e-05	0.000791777	0.000652187	Kcnf1/Grin2a/Grin3a/Ryr1/Ryr2/Kcnh2/Grin2d/Grin1	Kcnj2/Grin2a/Grin3a/Ryr1/Ryr2/Kcnh2/Grin2d/Grin1	8	6.5097	0.0769231
GO:0015276	GO:0015276	ligand-gated ion channel activity	0.0254958	137/29873	3.8572696531707e-05	0.000861457	0.000709583	Kcnma1/Kcnf1/Grin2a/Grin3a/Ryr1/Ryr2/Kcnh2/Grin2d/Grin1	Kcnma1/Kcnj2/Grin2a/Grin3a/Ryr1/Ryr2/Kcnh2/Grin2d/Grin1	9	5.55938	0.0656934
GO:0022834	GO:0022834	ligand-gated channel activity	0.0254958	139/29873	4.32207105933599e-05	0.000921387	0.000758947	Kcnma1/Kcnf1/Grin2a/Grin3a/Ryr1/Ryr2/Kcnh2/Grin2d/Grin1	Kcnma1/Kcnj2/Grin2a/Grin3a/Ryr1/Ryr2/Kcnh2/Grin2d/Grin1	9	5.47939	0.0647482

## Sheet: ENCODE-CHEA_tfs
	Term	Overlap	P.value	Adjusted.P.value	Old.P.value	Old.Adjusted.P.value	Odds.Ratio	Combined.Score	Genes
1	SUZ12 CHEA	93/1684	8.55738122164816e-15	8.30065978499872e-13	0	0	2.74427	88.8923	HRK;ACHE;RYR2;KCNG3;PHLDB1;ANKRD33B;PLXND1;CLSTN2;SOWAHB;CELF4;PRKAG2;HR;RORB;DOC2B;ANTXR2;SOBP;HS6ST3;SAMD14;ADAMTS2;BOLL;BMPER;TNFRSF8;PRKG2;STK32C;SOX4;CALN1;TESC;GAB1;TBC1D9;SOX11;SORCS3;POU3F1;FOXP2;HIC1;POU3F3;MN1;KCNMA1;FAM181B;PDE5A;LMX1B;SOWAHA;LY6H;ZFPM2;DSCAML1;FJX1;NGEF;VSTM2B;FBN2;SLC24A4;PKDCC;ARHGEF26;SATB1;GPR88;CRMP1;ADRB1;EFNA5;ADCY5;EFNB2;GRIN2A;NT5E;CNNM1;SERTAD4;CLMP;PODXL;ST…
2	EZH2 CHEA	19/237	4.21693582125199e-06	0.000204521	0	0	3.69018	45.6711	HRK;LRSAM1;RBFOX3;FAM78A;TESC;PDGFB;GAD2;POU3F1;POU3F3;SCRT1;ADCY5;PANX2;HRH3;WNK2;KIF26B;LMX1B;FJX1;INA;PLXNA4
3	SMAD4 CHEA	27/584	0.000817656	0.0264375	0	0	2.05235	14.5903	PKDCC;CELF4;PCDH19;STOX2;ABLIM1;BMPER;FAM19A2;B4GALNT3;RREB1;PLXNA4;S100A10;KCNF1;KL;TCF7L1;JAG1;ANKRD44;KCNH8;NFATC2;NRG1;SORCS3;FER1L6;FOXP2;BMP2;GPR161;KCNMA1;DSCAML1;FGFR2
4	REST CHEA	48/1280	0.0011713	0.0284039	0	0	1.66912	11.266	DGKG;CPNE9;TMEM151A;FHOD3;SPTBN4;RYR2;ANKRD33B;PKDCC;CLSTN2;CELF4;OTUD7A;CACNA1A;CRMP1;EFCAB6;CACNA1H;ADCY5;GRIN2A;CNNM1;HRH3;PODXL;STC2;DNER;LZTS2;SNCB;SLC12A7;STK32C;PLXNA4;SOX4;DLGAP4;CALN1;SLC12A5;UNC5A;GPR12;GAD2;SORCS3;SCRT1;ARL4C;NELL2;SGSM1;RBMXL2;BMP2;LIN28B;MYCN;ID4;CHST1;LY6H;INA;VSTM2B
5	REST ENCODE	17/383	0.0105168	0.204026	0	0	1.94301	8.84999	CPNE9;SRRM3;KCNH8;CELF4;CRMP1;FBLL1;SCRT1;GRIN1;MIR212;GRIN3A;HRH3;MIR132;CAMK2N2;DNER;INSM2;BSN;INA
6	SUZ12 ENCODE	7/105	0.0126336	0.204243	0	0	2.96505	12.9614	HRK;CELF4;GAD2;INSM2;VWA5B2;MIR129-2;GRIN1
7	EZH2 ENCODE	14/338	0.0319882	0.443265	0	0	1.79972	6.19535	HRK;KCNG3;GPR12;CACNA1A;IQGAP2;SOBP;SCRT1;GRIN2D;STOX2;HRH3;INSM2;SHANK3;INA;PLXNA4
8	TP53 CHEA	13/319	0.0421733	0.507454	0	0	1.7673	5.59522	FZD1;JAG1;CD180;PRKAG2;ADRB1;FOXN3;SORCS3;NELL2;BMPER;KCNMA1;GPC3;SLC12A7;GPC6
9	GATA1 CHEA	27/807	0.0470834	0.507454	0	0	1.44836	4.42595	RYR1;ACHE;ANKRD33B;PRKAG2;IQGAP2;ABLIM1;RREB1;SLC12A7;PLXNA4;PHACTR4;KCNH2;RAP1GAP2;OSBPL6;UNC5A;CD180;HPCAL1;GAB1;NFATC2;FOXN3;SPTB;FER1L6;CDK6;MYO1C;ELF3;ELF4;KCNQ2;ZFPM2
10	TRIM28 CHEA	8/210	0.128428	0.999996	0	0	1.63869	3.36323	FZD1;EFNB2;ARL4C;JAG1;CDK6;BMPER;PODXL;GPC3
11	STAT3 CHEA	7/177	0.129554	0.999996	0	0	1.70293	3.48021	FHOD3;SOCS2;ZFHX3;ABLIM1;MYCN;PTPRS;LMX1B
12	POU5F1 CHEA	9/261	0.170231	0.999996	0	0	1.47708	2.61532	AKAP12;SOCS2;ZFHX3;MYCN;ZFP64;PDGFA;GAD2;THBS2;FGFR2
13	SOX2 CHEA	21/775	0.298067	0.999996	0	0	1.15154	1.39387	FZD1;ZFHX3;JAG1;KCNH8;MTUS1;PDGFA;GAD2;TBC1D9;CRMP1;FOXN3;THBS2;HS3ST1;SOCS2;BMP2;MYCN;BASP1;PODXL;ZFP64;INSM1;GPC6;FGFR2
14	FOXA2 ENCODE	9/316	0.33731	0.999996	0	0	1.209	1.31388	PKDCC;OSBPL6;MTMR14;LRP5;NFATC2;PLXNB1;HNF1A;NGEF;FOXP2
15	ESR1 CHEA	4/154	0.499124	0.999996	0	0	1.09696	0.762276	GREB1;PAWR;NT5C2;FREM2
16	TP63 CHEA	33/1399	0.542839	0.999996	0	0	0.992505	0.606364	FBN2;ANKRD33B;LRP5;CBLC;NT5C2;CENPA;FAM129B;AKAP12;EFNB2;STOX2;EFNB1;ABLIM1;MAEA;CCDC85C;SLIT3;RREB1;SLC38A5;KCNH2;WWTR1;JAG1;OSBPL6;HPCAL1;MTUS1;SHROOM2;LAMB1;MEIS2;HS3ST1;ANLN;MN1;ELF3;WNK2;KIF26B;CDHR2
17	NANOG CHEA	14/595	0.552604	0.999996	0	0	0.990199	0.5873	ZFHX3;MTUS1;PDGFA;GAD2;TBC1D9;THBS2;AKAP12;MYCN;PPP1R1A;BASP1;PODXL;MZF1;GPC6;FGFR2
18	CBX3 ENCODE	1981-02-01	0.576601	0.999996	0	0	1.04081	0.573076	FZD1;HES6
19	TCF3 CHEA	23/1006	0.605543	0.999996	0	0	0.959826	0.481478	WWTR1;JAG1;FZD5;SATB1;ANKRD44;OTUD7A;PDGFA;GAD2;TBC1D9;SOX11;THBS2;SOCS2;NT5E;MYCN;BASP1;PODXL;INSM1;LMX1B;MZF1;GPC6;INA;FGFR2;DACT1
20	AR CHEA	25/1095	0.610614	0.999996	0	0	0.958204	0.472673	DGKG;FBN2;ARHGEF26;PRKAG2;ADRB1;IQGAP2;EFNA5;SMG6;HS6ST3;AKAP12;CNNM1;COBLL1;TNFRSF8;RREB1;DACT1;JAG1;CD180;HPCAL1;GAB1;FOXP2;HS3ST1;ARL4C;WNK2;LMX1B;RCOR1
21	FOSL2 ENCODE	4/196	0.687654	0.999996	0	0	0.85514	0.320224	ANLN;NFATC2;S100A10;FAM129B
22	NFE2L2 CHEA	21/1022	0.783698	0.999996	0	0	0.855981	0.20863	KCNF1;TGFB2;JAG1;PKDCC;ANKRD44;PAWR;RORB;VWA5B2;SORCS3;EFNA5;BMP6;EFNB2;MN1;BMPER;GPR161;STC2;KIF26B;PAK6;ZFPM2;FJX1;GPC6
23	IRF8 CHEA	2/121	0.785741	0.999996	0	0	0.689538	0.166267	MYO1C;ELF4
24	HDAC2 ENCODE	3/175	0.788677	0.999996	0	0	0.715153	0.169776	SRRM3;INSM2;IQGAP2
25	RAD21 ENCODE	26/1265	0.805291	0.999996	0	0	0.854623	0.18507	HRK;FHOD3;ACHE;KCNG3;AP4E1;SOCS2;EFNB2;EFNB1;GRIN2A;BASP1;ATP5D;DNER;FAM19A2;PAK6;SLIT3;JAG1;TSC22D3;SPTB;HIC1;MYCN;ELF3;KIF26B;COL8A2;TRIP10;PDE5A;FJX1
26	PPARD CHEA	5/285	0.810166	0.999996	0	0	0.731193	0.153928	FHOD3;SPTBN4;ADAMTS2;MTUS1;RCOR1
27	ZC3H11A ENCODE	2/129	0.814653	0.999996	0	0	0.645836	0.132392	SOCS2;ACHE
28	SALL4 CHEA	6/355	0.850687	0.999996	0	0	0.702928	0.113671	KCNH2;NELL2;ANLN;ZFHX3;MYCN;BMPER
29	ERG CHEA	2/144	0.85961	0.999996	0	0	0.577167	0.087312	FAM181B;LMX1B
30	GATA2 CHEA	14/772	0.881421	0.999996	0	0	0.751887	0.0949027	ACHE;TGFB2;PKDCC;STARD8;CCDC113;LAMB1;SLC2A6;SAMD14;MYO1C;FAM181B;LMX1B;ZFPM2;RREB1;SHANK3
31	KAT2A ENCODE	1990-01-01	0.885613	0.999996	0	0	0.460722	0.0559663	LRSAM1
32	FOXM1 ENCODE	1995-01-01	0.898623	0.999996	0	0	0.436103	0.0466158	CENPA
33	KLF4 CHEA	18/987	0.902717	0.999996	0	0	0.754253	0.0771951	LRSAM1;RNASEH2B;ANKRD33B;CCDC113;PDGFA;PAWR;EFNA5;SOCS2;AKAP12;EFNB2;ANLN;BMPER;CYP2S1;KIF26B;PLXNB1;LMX1B;LZTS2;SLC12A7
34	SMC3 ENCODE	22/1181	0.90526	0.999996	0	0	0.769583	0.076599	FHOD3;ACHE;KCNG3;PHLDB1;RNASEH2B;FZD5;ANKRD44;TSC22D3;AP4E1;IQGAP2;HIC1;SOCS2;EFNB1;ELF3;BASP1;KIF26B;ATP5D;DNER;FAM19A2;TRIP10;SLIT3;FJX1
35	MYOD1 ENCODE	2/166	0.907718	0.999996	0	0	0.499175	0.048331	RYR1;LZTS2
36	CTCF ENCODE	34/1790	0.932419	0.999996	0	0	0.780151	0.0545895	FHOD3;ACHE;KCNG3;PHLDB1;AP4E1;IQGAP2;SOCS2;EFNB2;EFNB1;GRIN2A;BASP1;COBLL1;ATP5D;DNER;FAM19A2;PAK6;SLIT3;PDLIM7;TCF7L1;JAG1;FZD5;CMTM3;TSC22D3;SPTB;HIC1;MYCN;ELF3;KIF26B;ZFP64;TRIP10;PDE5A;RHOV;FJX1;RCOR1
37	ZKSCAN1 ENCODE	1/120	0.944595	0.999996	0	0	0.344041	0.0196102	HPCAL1
38	FOXA1 ENCODE	2/205	0.957348	0.999996	0	0	0.402462	0.0175427	MTMR14;FOXP2
39	STAT5A ENCODE	2/233	0.975911	0.999996	0	0	0.353166	0.00861145	SOCS2;FAM78A
40	NELFE ENCODE	2/234	0.976403	0.999996	0	0	0.351626	0.00839672	HES6;LRSAM1
41	ETS1 ENCODE	1/156	0.976819	0.999996	0	0	0.263645	0.00618363	WDR27
42	E2F1 CHEA	12/859	0.985146	0.999996	0	0	0.571541	0.00855351	TRIM6;ZFHX3;FZD5;CBS;KCNC3;GRWD1;STC2;AP4E1;PAWR;SYNE2;SOX4;S100A10
43	FOXP2 ENCODE	1/178	0.986399	0.999996	0	0	0.230613	0.00315805	FOXP2
44	RUNX1 CHEA	19/1294	0.992857	0.999996	0	0	0.596405	0.00427555	GPR12;MTMR14;HPCAL1;PDGFB;IQGAP2;NT5C2;SLC2A6;FAM129B;SOCS2;ARL4C;NEURL1B;ABLIM1;ELF4;ATP5D;LZTS2;ZFPM2;SOX4;RCOR1;S100A10
45	EGR1 CHEA	2/315	0.995739	0.999996	0	0	0.259536	0.0011083	NT5E;CDK6
46	PPARG CHEA	5/535	0.996069	0.999996	0	0	0.381273	0.00150163	EFNB2;PKDCC;FAM69B;B4GALNT3;EFNA5
47	EGR1 ENCODE	5/537	0.996206	0.999996	0	0	0.379799	0.00144383	ARHGEF26;ERCC6L2;TSC22D3;ATP5D;CACNA1H
48	IRF1 ENCODE	1/263	0.998275	0.999996	0	0	0.155112	0.000267854	SLC12A5
49	BCL3 ENCODE	1/273	0.998647	0.999996	0	0	0.149331	0.000202165	AP4E1
50	NFIC ENCODE	1/279	0.998831	0.999996	0	0	0.146063	0.000170878	LZTS2
51	ZBTB7A ENCODE	33/2184	0.998848	0.999996	0	0	0.603047	0.000695368	WDR27;ACHE;LRSAM1;PTPRS;FAM69B;PDGFB;AP4E1;AK4;IQGAP2;SMG6;MIR212;CCDC85C;HRH3;CBS;MIR132;ATP5D;RREB1;PDLIM7;PHACTR4;HES6;SRRM3;FZD5;CMTM3;TESC;HPCAL1;NFATC2;LAMB1;SCRT1;ANLN;CDK6;ZFP64;TRIP10;RCOR1
52	RELA ENCODE	3/484	0.99934	0.999996	0	0	0.251647	0.00016623	CHST7;ANKRD33B;AP4E1
53	MYC CHEA	4/573	0.99948	0.999996	0	0	0.282926	0.000147051	AKAP12;ANLN;GRWD1;STC2
54	HNF4A ENCODE	15/1276	0.999488	0.999996	0	0	0.472296	0.000241833	FZD5;QPRT;HPCAL1;PDGFB;MTUS1;GAB1;HNF1A;IQGAP2;ELF3;STC2;ECHDC2;PLXNB1;RREB1;NGEF;PHACTR4
55	TCF7L2 ENCODE	4/583	0.999573	0.999996	0	0	0.277893	0.00011868	SOCS2;CDK6;MEIS2;S100A10
56	IRF3 ENCODE	5/663	0.999623	0.999996	0	0	0.305035	0.000115092	FZD1;EFNB2;TRIP10;NT5C2;CENPA
57	YY1 CHEA	1/332	0.999677	0.999996	0	0	0.122337	3.95020194520615e-05	GRWD1
58	BHLHE40 ENCODE	1/348	0.999781	0.999996	0	0	0.116599	2.55766698072855e-05	SOCS2
59	RCOR1 ENCODE	5/702	0.99982	0.999996	0	0	0.287371	5.1872558813494e-05	RNFT2;FZD5;DPF1;TRIP10;RREB1
60	ZBTB33 ENCODE	5/702	0.99982	0.999996	0	0	0.287371	5.1872558813494e-05	WDR27;LRSAM1;ERCC6L2;GRWD1;AP4E1
61	RFX5 ENCODE	3/559	0.999861	0.999996	0	0	0.216845	3.01948202766722e-05	RNFT2;NUP62CL;SOX4
62	SPI1 CHEA	9/1056	0.999951	0.999996	0	0	0.340851	1.66041700492722e-05	MAEA;MCTP1;MTMR14;ANKRD44;AP4E1;TRIP10;PRKAG2;IQGAP2;PIK3R5
63	FOS ENCODE	3/637	0.999971	0.999996	0	0	0.189385	5.50261314706345e-06	EFNB2;TRIP10;CENPA
64	STAT3 ENCODE	4/725	0.999973	0.999996	0	0	0.22149	6.0619903754773e-06	RNFT2;BASP1;PAWR;TBC1D9
65	CEBPD ENCODE	4/734	0.999977	0.999996	0	0	0.218655	5.11058796926391e-06	ANLN;MYO1C;RCOR1;PDLIM7
66	USF2 ENCODE	7/965	0.999977	0.999996	0	0	0.289887	6.61757614777437e-06	SOCS2;RNFT2;ANLN;PTPRS;LZTS2;RREB1;SLC12A7
67	CHD1 ENCODE	3/655	0.999979	0.999996	0	0	0.183981	3.84340938039803e-06	ANLN;CCDC85C;MTMR14
68	ZMIZ1 ENCODE	6/914	0.999984	0.999996	0	0	0.262302	4.26414213762938e-06	HES6;MAEA;CDK6;CENPA;RCOR1;SMG6
69	UBTF ENCODE	16/1631	0.99999	0.999996	0	0	0.386572	3.99022829473992e-06	KCNH2;HES6;PHLDB1;ZFHX3;ANKRD33B;FZD5;PLXND1;CMTM3;ANKRD44;TSC22D3;CDK6;MYO1C;RREB1;SLC12A7;RCOR1;PDLIM7
70	SP1 ENCODE	3/707	0.999991	0.999996	0	0	0.169922	1.59361136611953e-06	RNFT2;MAEA;CENPA
71	TAF7 ENCODE	2/640	0.999993	0.999996	0	0	0.125173	8.25762016514642e-07	SRRM3;INSM2
72	NFYB ENCODE	23/3715	0.999994	0.999996	0	0	0.218218	1.35874203263586e-06	RNFT2;HES6;PTPRS;FZD5;MTMR14;SHROOM2;EFCAB6;POU3F1;CENPA;SLC2A6;BMP6;EFNB2;EFNB1;MAEA;CCDC85C;STC2;DPF1;TRIP10;INSM2;NUP62CL;SOX4;RCOR1;PDLIM7
73	TCF3 ENCODE	4/840	0.999994	0.999996	0	0	0.189854	1.1810794326925e-06	KCNH2;HES6;ANKRD44;LZTS2
74	E2F6 ENCODE	39/3245	0.999994	0.999996	0	0	0.455311	2.78523022869514e-06	KCNG3;RNASEH2B;PTPRS;PLXND1;KCNC3;EFCAB6;IQGAP2;EFNA5;CENPA;EFNB2;NEURL1B;MIR212;CCDC85C;CBS;MIR132;STC2;CAMK2N2;GPC3;STK32C;HES6;LRRC26;TGFB2;FZD5;ERCC6L2;KCNH8;LAMB1;BMP6;SGSM1;ANLN;CPEB1;CDK6;ELF4;WNK2;KIF26B;CDHR2;PDE5A;NUP62CL;ZFPM2;FJX1
75	TAF1 ENCODE	3346-06-01	0.999994	0.999996	0	0	0.0619933	3.77408891057553e-07	LRSAM1;MAEA;ERCC6L2;AP4E1;RCOR1;PDLIM7
76	SIX5 ENCODE	7/1094	0.999994	0.999996	0	0	0.253709	1.53291556250332e-06	LRSAM1;FAM78A;GRWD1;DPF1;ATP5D;MZF1;PHACTR4
77	BRCA1 ENCODE	14/3218	0.999994	0.999996	0	0	0.154697	9.33674331213977e-07	WDR27;RNFT2;ACHE;LRSAM1;RNASEH2B;ERCC6L2;MTMR14;AP4E1;MAEA;CCDC85C;GRWD1;ZFP64;ATP5D;RCOR1
78	ATF2 ENCODE	2852-08-01	0.999994	0.999996	0	0	0.100477	5.89941821732815e-07	LRSAM1;ELF3;ERCC6L2;GRWD1;ATP5D;TBC1D9;MZF1;SOX4
79	YY1 ENCODE	2753-07-01	0.999994	0.999996	0	0	0.091394	5.32186348927844e-07	LRSAM1;RNASEH2B;MAEA;ERCC6L2;GRWD1;RREB1;PHACTR4
80	ELF1 ENCODE	2483-09-01	0.999994	0.999996	0	0	0.133109	7.56094930179856e-07	LRSAM1;RNASEH2B;MAEA;CDK6;ERCC6L2;MTMR14;GRWD1;AP4E1;MEIS2
81	NFYA ENCODE	2250-09-01	0.999994	0.999996	0	0	0.148956	8.25671302256077e-07	RNFT2;EFNB2;MAEA;CCDC85C;EFCAB6;NUP62CL;CENPA;SLC2A6;SOX4
82	CREB1 ENCODE	2238-10-01	0.999994	0.999996	0	0	0.166956	9.2420666733901e-07	RNFT2;MIR212;LRSAM1;MAEA;MIR132;GRWD1;ATP5D;CCDC113;MZF1;CENPA
83	GABPA ENCODE	2082-06-01	0.999995	0.999996	0	0	0.107528	5.84399648640417e-07	WDR27;MAEA;ERCC6L2;MTMR14;ZFP64;MZF1
84	MAX ENCODE	2073-09-01	0.999995	0.999996	0	0	0.163386	8.86988629988523e-07	SOCS2;RNFT2;HES6;ANLN;LRSAM1;RNASEH2B;PTPRS;CCDC85C;GRWD1
85	NRF1 ENCODE	3/1882	0.999995	0.999996	0	0	0.0596896	3.15976236565154e-07	ANLN;BSN;PHACTR4
86	SPI1 ENCODE	12/1540	0.999995	0.999996	0	0	0.305265	1.61323887465387e-06	ANLN;ELF4;MTMR14;CCDC113;AP4E1;TRIP10;PMFBP1;ANTXR2;SLC2A6;MEIS2;PHACTR4;PIK3R5
87	PML ENCODE	5/1596	0.999995	0.999996	0	0	0.119917	6.07191151302624e-07	LRSAM1;ERCC6L2;ZFP64;RCOR1;PDLIM7
88	MYC ENCODE	3/1515	0.999995	0.999996	0	0	0.0757205	3.77919625124044e-07	LRSAM1;RNASEH2B;GRWD1
89	CREB1 CHEA	7/1444	0.999995	0.999996	0	0	0.188272	9.27294175677604e-07	RNFT2;SAMD14;MAEA;GRWD1;ATP5D;HIC1;SCRT1
90	USF1 ENCODE	7/1423	0.999995	0.999996	0	0	0.191286	9.38363411915679e-07	SOCS2;RNFT2;ANLN;PTPRS;LZTS2;RREB1;SLC12A7
91	SP2 ENCODE	5/994	0.999995	0.999996	0	0	0.199385	9.71298283705788e-07	EFNB2;SRRM3;MAEA;MZF1;CENPA
92	PBX3 ENCODE	7/1269	0.999995	0.999996	0	0	0.216454	1.03644463340503e-06	EFNB2;MAST4;KSR2;MZF1;CENPA;MEIS2;RCOR1
93	SIN3A ENCODE	6/1131	0.999995	0.999996	0	0	0.20924	9.89945666077507e-07	WDR27;ANLN;ERCC6L2;GRWD1;AP4E1;SCRT1
94	ZNF384 ENCODE	2/730	0.999996	0.999996	0	0	0.109176	4.73555975132665e-07	SOCS2;RCOR1
95	BCLAF1 ENCODE	2/851	0.999996	0.999996	0	0	0.0930133	3.92862582724476e-07	SRRM3;ERCC6L2
96	E2F4 ENCODE	1/710	0.999996	0.999996	0	0	0.055989	2.23691976096231e-07	RNASEH2B
97	FLI1 ENCODE	1/650	0.999996	0.999996	0	0	0.0613602	2.44152964499905e-07	WDR27
