# Supplementary material for: Altered huntingtin−chromatin interactions predict transcriptional and epigenetic changes in Huntington's disease
Source: Dis Model Mech. 2025 May 27;18(5):dmm052282. doi: 10.1242/dmm.052282 (PMC12147460; doi:10.1242/dmm.052282)
Supplement: Table S7. — Summary of GAT results testing the enrichment of HTT ChIP-seq peaksets amongst EZH2, H3K27ac, H3K27me3, H3K4me3, and H3K9me3, peak regions. These results were used to generate Fig. 3E. [file dmm-18-052282-TableS7.xlsx]

## Sheet: Htt_ChIPSeq.enrichment_regions
Peakset	Annotation	Observed	Expected	Fold.Change	Log2FC	Pvalue	Qvalue	Adjusted.Pvalue
Htt_ChIPSeq.B2020.any_2_samples.reproducibility_groups.all_reproducible	EZH2	3342544	371802	8.9901	3.1683	1e-05	1.25e-05	3.21428571428571e-05
Htt_ChIPSeq.B2020.any_2_samples.reproducibility_groups.all_reproducible	EZH2.Q111-enriched	4767	372.216	12.7755	3.6753	0.00668	0.01336	0.0143143
Htt_ChIPSeq.B2020.any_2_samples.reproducibility_groups.all_reproducible	EZH2.WT-enriched	0	21.5944	0.0443	-4.4979	0.96102	0.96102	0.99986
Htt_ChIPSeq.B2020.any_2_samples.reproducibility_groups.all_reproducible	H3K27Ac	4694240	1.18042e+06	3.9767	1.9916	1e-05	1.25e-05	3.21428571428571e-05
Htt_ChIPSeq.B2020.any_2_samples.reproducibility_groups.all_reproducible	H3K27Ac.Q111-enriched	82829	14848.7	5.5779	2.4797	1e-05	5e-05	3.21428571428571e-05
Htt_ChIPSeq.B2020.any_2_samples.reproducibility_groups.all_reproducible	H3K27Ac.WT-enriched	33895	18417.9	1.8403	0.8799	0.03277	0.054617	0.06554
Htt_ChIPSeq.B2020.any_2_samples.reproducibility_groups.all_reproducible	H3K27me3	465475	1.31012e+06	0.3553	-1.4929	1e-05	1.25e-05	3.21428571428571e-05
Htt_ChIPSeq.B2020.any_2_samples.reproducibility_groups.all_reproducible	H3K27me3.Q111-enriched	0	933.485	0.0011	-9.868	0.29253	0.36566	0.431602
Htt_ChIPSeq.B2020.any_2_samples.reproducibility_groups.all_reproducible	H3K27me3.WT-enriched	55911	46115	1.2124	0.2779	0.21736	0.31051	0.349329
Htt_ChIPSeq.B2020.any_2_samples.reproducibility_groups.all_reproducible	H3K4me3	2832892	473254	5.986	2.5816	1e-05	1.25e-05	3.21428571428571e-05
Htt_ChIPSeq.B2020.any_2_samples.reproducibility_groups.all_reproducible	H3K4me3.Q111-enriched	330238	59389.1	5.5605	2.4752	1e-05	5e-05	3.21428571428571e-05
Htt_ChIPSeq.B2020.any_2_samples.reproducibility_groups.all_reproducible	H3K4me3.WT-enriched	13242	1216.92	10.8735	3.4427	0.00014	0.00046667	0.00039375
Htt_ChIPSeq.B2020.any_2_samples.reproducibility_groups.all_reproducible	H3K9me3	131987	147392	0.8955	-0.1593	0.26711	0.26711	0.407456
Htt_ChIPSeq.B2020.any_2_samples.reproducibility_groups.all_reproducible	H3K9me3.Q111-enriched	63788	36094.4	1.7672	0.8215	0.0049	0.01225	0.0107561
Htt_ChIPSeq.B2020.any_2_samples.reproducibility_groups.all_reproducible	H3K9me3.WT-enriched	186	249.423	0.7467	-0.4213	0.73145	0.81272	0.968096
Htt_ChIPSeq.B2020.any_2_samples.reproducibility_groups.conditionally_reproducible	EZH2	105707	14025.7	7.5362	2.9138	1e-05	1.5e-05	3.21428571428571e-05
Htt_ChIPSeq.B2020.any_2_samples.reproducibility_groups.conditionally_reproducible	EZH2	1627777	186128	8.7454	3.1285	1e-05	1.5e-05	3.21428571428571e-05
Htt_ChIPSeq.B2020.any_2_samples.reproducibility_groups.conditionally_reproducible	EZH2	1169442	91136.8	12.8316	3.6816	1e-05	1.5e-05	3.21428571428571e-05
Htt_ChIPSeq.B2020.any_2_samples.reproducibility_groups.conditionally_reproducible	EZH2.Q111-enriched	0	185.055	0.0054	-7.5396	0.79696	0.99704	0.99986
Htt_ChIPSeq.B2020.any_2_samples.reproducibility_groups.conditionally_reproducible	EZH2.Q111-enriched	0	87.0198	0.0114	-6.4598	0.95766	0.99704	0.99986
Htt_ChIPSeq.B2020.any_2_samples.reproducibility_groups.conditionally_reproducible	EZH2.Q111-enriched	0	15.4286	0.0609	-4.0381	0.96147	0.99704	0.99986
Htt_ChIPSeq.B2020.any_2_samples.reproducibility_groups.conditionally_reproducible	EZH2.WT-enriched	0	11.1491	0.0823	-3.6028	0.981	0.99704	0.99986
Htt_ChIPSeq.B2020.any_2_samples.reproducibility_groups.conditionally_reproducible	EZH2.WT-enriched	0	5.0348	0.1657	-2.5933	0.99472	0.99704	0.99986
Htt_ChIPSeq.B2020.any_2_samples.reproducibility_groups.conditionally_reproducible	EZH2.WT-enriched	0	1.0744	0.4821	-1.0527	0.99704	0.99704	0.99986
Htt_ChIPSeq.B2020.any_2_samples.reproducibility_groups.conditionally_reproducible	H3K27Ac	157930	45919.1	3.4393	1.7821	1e-05	1.5e-05	3.21428571428571e-05
Htt_ChIPSeq.B2020.any_2_samples.reproducibility_groups.conditionally_reproducible	H3K27Ac	2370865	590857	4.0126	2.0045	1e-05	1.5e-05	3.21428571428571e-05
Htt_ChIPSeq.B2020.any_2_samples.reproducibility_groups.conditionally_reproducible	H3K27Ac	1355567	282759	4.7941	2.2612	1e-05	1.5e-05	3.21428571428571e-05
Htt_ChIPSeq.B2020.any_2_samples.reproducibility_groups.conditionally_reproducible	H3K27Ac.Q111-enriched	0	605.569	0.0016	-9.2445	0.20967	0.41934	0.343096
Htt_ChIPSeq.B2020.any_2_samples.reproducibility_groups.conditionally_reproducible	H3K27Ac.Q111-enriched	33954	7519.45	4.515	2.1747	8e-05	8e-04	0.00024
Htt_ChIPSeq.B2020.any_2_samples.reproducibility_groups.conditionally_reproducible	H3K27Ac.Q111-enriched	43013	3367.71	12.7687	3.6745	1e-05	0.00015	3.21428571428571e-05
Htt_ChIPSeq.B2020.any_2_samples.reproducibility_groups.conditionally_reproducible	H3K27Ac.WT-enriched	327	735.662	0.4453	-1.1673	0.40013	0.70611	0.580834
Htt_ChIPSeq.B2020.any_2_samples.reproducibility_groups.conditionally_reproducible	H3K27Ac.WT-enriched	13241	9130.64	1.4501	0.5362	0.18494	0.3963	0.314049
Htt_ChIPSeq.B2020.any_2_samples.reproducibility_groups.conditionally_reproducible	H3K27Ac.WT-enriched	14312	4487.23	3.189	1.6731	0.04807	0.14421	0.09405
Htt_ChIPSeq.B2020.any_2_samples.reproducibility_groups.conditionally_reproducible	H3K27me3	161648	652993	0.2476	-2.0142	1e-05	1.5e-05	3.21428571428571e-05
Htt_ChIPSeq.B2020.any_2_samples.reproducibility_groups.conditionally_reproducible	H3K27me3	134892	312049	0.4323	-1.21	0.00198	0.0022846	0.004455
Htt_ChIPSeq.B2020.any_2_samples.reproducibility_groups.conditionally_reproducible	H3K27me3	56443	51673.2	1.0923	0.1274	0.24733	0.24733	0.383788
Htt_ChIPSeq.B2020.any_2_samples.reproducibility_groups.conditionally_reproducible	H3K27me3.Q111-enriched	0	476.602	0.0021	-8.8997	0.58691	0.9267	0.788387
Htt_ChIPSeq.B2020.any_2_samples.reproducibility_groups.conditionally_reproducible	H3K27me3.Q111-enriched	0	196.667	0.0051	-7.6269	0.92093	0.99704	0.99986
Htt_ChIPSeq.B2020.any_2_samples.reproducibility_groups.conditionally_reproducible	H3K27me3.Q111-enriched	0	38.683	0.0252	-5.3104	0.90393	0.99704	0.99986
Htt_ChIPSeq.B2020.any_2_samples.reproducibility_groups.conditionally_reproducible	H3K27me3.WT-enriched	15140	22901.5	0.6611	-0.597	0.18044	0.3963	0.3123
Htt_ChIPSeq.B2020.any_2_samples.reproducibility_groups.conditionally_reproducible	H3K27me3.WT-enriched	2239	1740.94	1.2859	0.3628	0.28218	0.52909	0.42327
Htt_ChIPSeq.B2020.any_2_samples.reproducibility_groups.conditionally_reproducible	H3K27me3.WT-enriched	24542	11558.3	2.1232	1.0863	0.08395	0.22895	0.160755
Htt_ChIPSeq.B2020.any_2_samples.reproducibility_groups.conditionally_reproducible	H3K4me3	79717	18134.1	4.3958	2.1361	1e-05	1.5e-05	3.21428571428571e-05
Htt_ChIPSeq.B2020.any_2_samples.reproducibility_groups.conditionally_reproducible	H3K4me3	1372823	237281	5.7856	2.5325	1e-05	1.5e-05	3.21428571428571e-05
Htt_ChIPSeq.B2020.any_2_samples.reproducibility_groups.conditionally_reproducible	H3K4me3	953406	114284	8.3424	3.0605	1e-05	1.5e-05	3.21428571428571e-05
Htt_ChIPSeq.B2020.any_2_samples.reproducibility_groups.conditionally_reproducible	H3K4me3.Q111-enriched	1807	2146.58	0.8419	-0.2483	0.49311	0.82185	0.682768
Htt_ChIPSeq.B2020.any_2_samples.reproducibility_groups.conditionally_reproducible	H3K4me3.Q111-enriched	66552	14828.6	4.4878	2.166	0.00152	0.0065143	0.0036
Htt_ChIPSeq.B2020.any_2_samples.reproducibility_groups.conditionally_reproducible	H3K4me3.Q111-enriched	214969	29914.3	7.186	2.8452	1e-05	0.00015	3.21428571428571e-05
Htt_ChIPSeq.B2020.any_2_samples.reproducibility_groups.conditionally_reproducible	H3K4me3.WT-enriched	0	52.1436	0.0188	-5.7318	0.86425	0.99704	0.99986
Htt_ChIPSeq.B2020.any_2_samples.reproducibility_groups.conditionally_reproducible	H3K4me3.WT-enriched	4638	613.045	7.5548	2.9174	0.01251	0.0417	0.0261837
Htt_ChIPSeq.B2020.any_2_samples.reproducibility_groups.conditionally_reproducible	H3K4me3.WT-enriched	7893	285.067	27.595	4.7863	0.00129	0.00645	0.00313784
Htt_ChIPSeq.B2020.any_2_samples.reproducibility_groups.conditionally_reproducible	H3K9me3	37944	72868.2	0.5207	-0.9414	0.00063	0.0007875	0.001575
Htt_ChIPSeq.B2020.any_2_samples.reproducibility_groups.conditionally_reproducible	H3K9me3	47684	37436.3	1.2737	0.3491	0.1941	0.20796	0.3235
Htt_ChIPSeq.B2020.any_2_samples.reproducibility_groups.conditionally_reproducible	H3K9me3	13878	5648.67	2.4566	1.2967	0.00047	0.00064091	0.00120857
Htt_ChIPSeq.B2020.any_2_samples.reproducibility_groups.conditionally_reproducible	H3K9me3.Q111-enriched	4792	17956.5	0.2669	-1.9056	0.00185	0.0069375	0.00426923
Htt_ChIPSeq.B2020.any_2_samples.reproducibility_groups.conditionally_reproducible	H3K9me3.Q111-enriched	38403	8802.81	4.3622	2.1251	4e-04	0.0024	0.00105882
Htt_ChIPSeq.B2020.any_2_samples.reproducibility_groups.conditionally_reproducible	H3K9me3.Q111-enriched	7844	1398.25	5.6066	2.4871	0.00011	0.000825	0.000319355
Htt_ChIPSeq.B2020.any_2_samples.reproducibility_groups.conditionally_reproducible	H3K9me3.WT-enriched	0	58.5515	0.0168	-5.8961	0.95188	0.99704	0.99986
Htt_ChIPSeq.B2020.any_2_samples.reproducibility_groups.conditionally_reproducible	H3K9me3.WT-enriched	0	9.967	0.0912	-3.4551	0.96434	0.99704	0.99986
Htt_ChIPSeq.B2020.any_2_samples.reproducibility_groups.conditionally_reproducible	H3K9me3.WT-enriched	186	128.059	1.449	0.535	0.14335	0.35837	0.25803
Htt_ChIPSeq.any_2_samples.diffbind.B2020.genotype_enriched	EZH2	2028530	183548	11.0517	3.4662	1e-05	1.4286e-05	3.21428571428571e-05
Htt_ChIPSeq.any_2_samples.diffbind.B2020.genotype_enriched	EZH2	31791	1837.53	17.2921	4.112	1e-05	1.4286e-05	3.21428571428571e-05
Htt_ChIPSeq.any_2_samples.diffbind.B2020.genotype_enriched	EZH2.Q111-enriched	0	182.317	0.0055	-7.5182	0.89003	0.99986	0.99986
Htt_ChIPSeq.any_2_samples.diffbind.B2020.genotype_enriched	EZH2.Q111-enriched	0	1.9726	0.3364	-1.5717	0.99384	0.99986	0.99986
Htt_ChIPSeq.any_2_samples.diffbind.B2020.genotype_enriched	EZH2.WT-enriched	0	11.285	0.0814	-3.6188	0.98658	0.99986	0.99986
Htt_ChIPSeq.any_2_samples.diffbind.B2020.genotype_enriched	EZH2.WT-enriched	0	0.0204	0.98	-0.0291	0.99986	0.99986	0.99986
Htt_ChIPSeq.any_2_samples.diffbind.B2020.genotype_enriched	H3K27Ac	2986	6492.61	0.46	-1.1203	0.12586	0.13984	0.231171
Htt_ChIPSeq.any_2_samples.diffbind.B2020.genotype_enriched	H3K27Ac	2640229	571676	4.6184	2.2074	1e-05	1.4286e-05	3.21428571428571e-05
Htt_ChIPSeq.any_2_samples.diffbind.B2020.genotype_enriched	H3K27Ac.Q111-enriched	0	95.4116	0.0104	-6.5911	0.77784	0.99986	0.99986
Htt_ChIPSeq.any_2_samples.diffbind.B2020.genotype_enriched	H3K27Ac.Q111-enriched	60619	6969.55	8.6966	3.1204	1e-05	6.6667e-05	3.21428571428571e-05
Htt_ChIPSeq.any_2_samples.diffbind.B2020.genotype_enriched	H3K27Ac.WT-enriched	163	112.511	1.4448	0.5309	0.16212	0.4632	0.286094
Htt_ChIPSeq.any_2_samples.diffbind.B2020.genotype_enriched	H3K27Ac.WT-enriched	12924	8920.39	1.4488	0.5348	0.22277	0.55693	0.351742
Htt_ChIPSeq.any_2_samples.diffbind.B2020.genotype_enriched	H3K27me3	118759	631405	0.1881	-2.4105	1e-05	1.4286e-05	3.21428571428571e-05
Htt_ChIPSeq.any_2_samples.diffbind.B2020.genotype_enriched	H3K27me3	42004	7195.43	5.8369	2.5452	1e-05	1.4286e-05	3.21428571428571e-05
Htt_ChIPSeq.any_2_samples.diffbind.B2020.genotype_enriched	H3K27me3.Q111-enriched	0	439.564	0.0023	-8.7832	0.7794	0.99986	0.99986
Htt_ChIPSeq.any_2_samples.diffbind.B2020.genotype_enriched	H3K27me3.Q111-enriched	0	5.7553	0.148	-2.756	0.98686	0.99986	0.99986
Htt_ChIPSeq.any_2_samples.diffbind.B2020.genotype_enriched	H3K27me3.WT-enriched	0	208.955	0.0048	-7.7139	0.53485	0.99986	0.729341
Htt_ChIPSeq.any_2_samples.diffbind.B2020.genotype_enriched	H3K27me3.WT-enriched	37680	22869.4	1.6476	0.7204	0.10255	0.34183	0.192281
Htt_ChIPSeq.any_2_samples.diffbind.B2020.genotype_enriched	H3K4me3	1752	2414.85	0.7256	-0.4627	0.48522	0.48522	0.682341
Htt_ChIPSeq.any_2_samples.diffbind.B2020.genotype_enriched	H3K4me3	1605155	231721	6.9271	2.7922	1e-05	1.4286e-05	3.21428571428571e-05
Htt_ChIPSeq.any_2_samples.diffbind.B2020.genotype_enriched	H3K4me3.Q111-enriched	0	228.739	0.0044	-7.8439	0.46987	0.99986	0.671243
Htt_ChIPSeq.any_2_samples.diffbind.B2020.genotype_enriched	H3K4me3.Q111-enriched	210629	30227.1	6.968	2.8007	1e-05	6.6667e-05	3.21428571428571e-05
Htt_ChIPSeq.any_2_samples.diffbind.B2020.genotype_enriched	H3K4me3.WT-enriched	0	11.0318	0.0831	-3.5888	0.97308	0.99986	0.99986
Htt_ChIPSeq.any_2_samples.diffbind.B2020.genotype_enriched	H3K4me3.WT-enriched	11361	565.116	20.0701	4.327	2e-04	0.001	0.000545455
Htt_ChIPSeq.any_2_samples.diffbind.B2020.genotype_enriched	H3K9me3	24940	72644	0.3433	-1.5423	8e-05	1e-04	0.00024
Htt_ChIPSeq.any_2_samples.diffbind.B2020.genotype_enriched	H3K9me3	23894	774.138	30.8268	4.9461	1e-05	1.4286e-05	3.21428571428571e-05
Htt_ChIPSeq.any_2_samples.diffbind.B2020.genotype_enriched	H3K9me3.Q111-enriched	5557	17560.8	0.3165	-1.6598	0.02458	0.09832	0.0502773
Htt_ChIPSeq.any_2_samples.diffbind.B2020.genotype_enriched	H3K9me3.Q111-enriched	23610	192.837	121.809	6.9285	1e-05	6.6667e-05	3.21428571428571e-05
Htt_ChIPSeq.any_2_samples.diffbind.B2020.genotype_enriched	H3K9me3.WT-enriched	0	119.4	0.0083	-6.9117	0.88084	0.99986	0.99986
Htt_ChIPSeq.any_2_samples.diffbind.B2020.genotype_enriched	H3K9me3.WT-enriched	0	0.9549	0.5115	-0.9671	0.9952	0.99986	0.99986
