# Supplementary material for: Altered huntingtin−chromatin interactions predict transcriptional and epigenetic changes in Huntington's disease
Source: Dis Model Mech. 2025 May 27;18(5):dmm052282. doi: 10.1242/dmm.052282 (PMC12147460; doi:10.1242/dmm.052282)
Supplement: Table S8. — Includes integrated ChIP-seq and RNA-seq data for all intervals containing robust HTT peaks. For each HTT peak (“PeakRegion.ID”), available changes in RNA expression of included genes (“Langfelder et. al. RNA-Seq”) and our other ChIP-seq data (“Re-analysis of ActiveMotif ChIP-Seq”) are shown. These results were used to generate Fig. 5A-B and 6A-C. [file dmm-18-052282-TableS8.xlsx]

## Sheet: JCarroll.htt-chipseq.samples.in
		Langfelder et. al. RNA-Seq								Htt ChIP-Seq											Re-analysis of ActiveMotif ChIP-Seq
Entrez.ID	PeakRegion.ID	Entrez	Symbol	baseMean.Q.111.vs.20	log2FoldChange.Q.111.vs.20	lfcSE.Q.111.vs.20	stat.Q.111.vs.20	pvalue.Q.111.vs.20	FDR.Q.111.vs.20	chrom	start	end	RegionID	PeakRegion	Locus	LogFC	AbsLogFC	F	PValue	FDR	Peak.ID	EZH2.logFC	EZH2.PValue	EZH2.FDR	H3K27Ac.logFC	H3K27Ac.PValue	H3K27Ac.FDR	H3K27me3.logFC	H3K27me3.PValue	H3K27me3.FDR	H3K4me3.logFC	H3K4me3.PValue	H3K4me3.FDR
66972	WT_PeakRegion_5941_chr17_57224532_57224896	66972	Slc25a23	17700	-0.193	0.0242	-7.99	1.36e-15	3.34e-13	chr17	57224532	57224896	WT_PeakRegion	WT_PeakRegion_5941_chr17_57224532_57224896	chr17:57224532-57224896	-2.52061	2.52061	23.9522	1.0046e-05	0.000769249	WT_PeakRegion_5941_chr17_57224532_57224896	0.370405	0.54249	0.981112	-0.274557	0.408762	0.998177	NA	NA	NA	0.0959018	0.693071	0.949847
332397	WT_PeakRegion_6376_chr19_60832428_60832725	332397	Nanos1	1190	-0.171	0.0564	-3.03	0.00243	0.0226	chr19	60832428	60832725	WT_PeakRegion	WT_PeakRegion_6376_chr19_60832428_60832725	chr19:60832428-60832725	-2.82298	2.82298	23.3729	1.08406e-05	0.000812431	WT_PeakRegion_6376_chr19_60832428_60832725	0.295595	0.572828	0.981112	-0.697893	0.011602	0.998177	NA	NA	NA	0.0625943	0.838668	0.974743
226245	WT_PeakRegion_6367_chr19_56538242_56538661	226245	Plekhs1	12.8	0.604	0.175	3.45	0.000563	0.00704	chr19	56538242	56538661	WT_PeakRegion	WT_PeakRegion_6367_chr19_56538242_56538661	chr19:56538242-56538661	-1.99286	1.99286	18.4019	5.54946e-05	0.00179371	WT_PeakRegion_6367_chr19_56538242_56538661	1.03136	0.121571	0.981112	NA	NA	NA	-0.156871	0.711527	0.92386	NA	NA	NA
269233	WT_PeakRegion_482_chr2_3021558_3021938	269233	Fam171a1	4980	-0.118	0.0412	-2.88	0.00402	0.0334	chr2	3021558	3021938	WT_PeakRegion	WT_PeakRegion_482_chr2_3021558_3021938	chr2:3021558-3021938	-2.00168	2.00168	18.3848	5.58908e-05	0.00179371	WT_PeakRegion_482_chr2_3021558_3021938	NA	NA	NA	NA	NA	NA	-0.189175	0.669716	0.90863	NA	NA	NA
269233	WT_PeakRegion_482_chr2_3021558_3021938	269233	Fam171a1	4980	-0.118	0.0412	-2.88	0.00402	0.0334	chr2	3021558	3021938	WT_PeakRegion	WT_PeakRegion_482_chr2_3021558_3021938	chr2:3021558-3021938	-2.00168	2.00168	18.3848	5.58908e-05	0.00179371	WT_PeakRegion_482_chr2_3021558_3021938	NA	NA	NA	NA	NA	NA	-0.189175	0.669716	0.90863	NA	NA	NA
432466	WT_PeakRegion_3996_chr10_61536661_61537045	432466	Gm5424	1380	-0.21	0.0396	-5.31	1.07e-07	4.77e-06	chr10	61536661	61537045	WT_PeakRegion	WT_PeakRegion_3996_chr10_61536661_61537045	chr10:61536661-61537045	-1.96031	1.96031	18.2359	6.93187e-05	0.00198838	WT_PeakRegion_3996_chr10_61536661_61537045	NA	NA	NA	NA	NA	NA	-0.0499014	0.934255	0.988254	NA	NA	NA
268934	WT_PeakRegion_5863_chr17_27632842_27633308	268934	Grm4	2130	-0.299	0.0532	-5.62	1.91e-08	1.02e-06	chr17	27632842	27633308	WT_PeakRegion	WT_PeakRegion_5863_chr17_27632842_27633308	chr17:27632842-27633308	-1.8203	1.8203	17.1656	9.32599e-05	0.0023408	WT_PeakRegion_5863_chr17_27632842_27633308	-0.107757	0.854685	0.988028	-0.866715	0.154016	0.998177	-0.675638	0.217544	0.710859	NA	NA	NA
268934	WT_PeakRegion_5863_chr17_27632842_27633308	268934	Grm4	2130	-0.299	0.0532	-5.62	1.91e-08	1.02e-06	chr17	27632842	27633308	WT_PeakRegion	WT_PeakRegion_5863_chr17_27632842_27633308	chr17:27632842-27633308	-1.8203	1.8203	17.1656	9.32599e-05	0.0023408	WT_PeakRegion_5863_chr17_27632842_27633308	-0.107757	0.854685	0.988028	-0.866715	0.154016	0.998177	-0.675638	0.217544	0.710859	NA	NA	NA
225266	WT_PeakRegion_6100_chr18_21810907_21811644	225266	Klhl14	103	0.504	0.112	4.51	6.45e-06	0.000177	chr18	21810907	21811644	WT_PeakRegion	WT_PeakRegion_6100_chr18_21810907_21811644	chr18:21810907-21811644	-1.53364	1.53364	16.7536	0.000111092	0.00255753	WT_PeakRegion_6100_chr18_21810907_21811644	-0.039847	0.939077	0.996771	-0.220534	0.724792	0.998177	-0.628565	0.0426806	0.580691	0.575928	0.0226794	0.353798
50935	WT_PeakRegion_543_chr2_32453036_32453684	50935	St6galnac6	4170	0.106	0.0323	3.29	0.000996	0.0112	chr2	32453036	32453684	WT_PeakRegion	WT_PeakRegion_543_chr2_32453036_32453684	chr2:32453036-32453684	-1.49989	1.49989	16.5004	0.000123767	0.00270216	WT_PeakRegion_543_chr2_32453036_32453684	-0.105356	0.846858	0.988028	-0.142143	0.779279	0.998177	NA	NA	NA	0.471266	0.491645	0.90489
50935	WT_PeakRegion_543_chr2_32453036_32453684	50935	St6galnac6	4170	0.106	0.0323	3.29	0.000996	0.0112	chr2	32453036	32453684	WT_PeakRegion	WT_PeakRegion_543_chr2_32453036_32453684	chr2:32453036-32453684	-1.49989	1.49989	16.5004	0.000123767	0.00270216	WT_PeakRegion_543_chr2_32453036_32453684	-0.105356	0.846858	0.988028	-0.142143	0.779279	0.998177	NA	NA	NA	0.471266	0.491645	0.90489
50935	WT_PeakRegion_543_chr2_32453036_32453684	50935	St6galnac6	4170	0.106	0.0323	3.29	0.000996	0.0112	chr2	32453036	32453684	WT_PeakRegion	WT_PeakRegion_543_chr2_32453036_32453684	chr2:32453036-32453684	-1.49989	1.49989	16.5004	0.000123767	0.00270216	WT_PeakRegion_543_chr2_32453036_32453684	-0.105356	0.846858	0.988028	-0.142143	0.779279	0.998177	NA	NA	NA	0.471266	0.491645	0.90489
53885	WT_PeakRegion_714_chr2_127569910_127570423	53885	Nphp1	586	0.178	0.0433	4.11	3.94e-05	0.000805	chr2	127569910	127570423	WT_PeakRegion	WT_PeakRegion_714_chr2_127569910_127570423	chr2:127569910-127570423	-1.58872	1.58872	15.7253	0.000172703	0.00319607	NA	NA	NA	NA	NA	NA	NA	NA	NA	NA	NA	NA	NA
14073	WT_PeakRegion_1498_chr4_115675495_115676191	14073	Faah	1210	0.36	0.0807	4.46	8.12e-06	0.000215	chr4	115675495	115676191	WT_PeakRegion	WT_PeakRegion_1498_chr4_115675495_115676191	chr4:115675495-115676191	-1.40875	1.40875	15.3295	0.000205038	0.00351143	WT_PeakRegion_1498_chr4_115675495_115676191	-0.564236	0.362414	0.981112	NA	NA	NA	0.174866	0.677271	0.910103	NA	NA	NA
170826	WT_PeakRegion_6176_chr18_61584634_61585003	170826	Ppargc1b	821	-0.221	0.0705	-3.13	0.00175	0.0175	chr18	61584634	61585003	WT_PeakRegion	WT_PeakRegion_6176_chr18_61584634_61585003	chr18:61584634-61585003	-1.69394	1.69394	15.3007	0.000209494	0.00354763	NA	NA	NA	NA	NA	NA	NA	NA	NA	NA	NA	NA	NA
217082	WT_PeakRegion_4316_chr11_90258207_90258874	217082	Hlf	8470	-0.205	0.0531	-3.86	0.000111	0.00189	chr11	90258207	90258874	WT_PeakRegion	WT_PeakRegion_4316_chr11_90258207_90258874	chr11:90258207-90258874	-1.52093	1.52093	15.2633	0.000211032	0.00355047	WT_PeakRegion_4316_chr11_90258207_90258874	NA	NA	NA	NA	NA	NA	-0.495221	0.20107	0.698051	NA	NA	NA
217082	WT_PeakRegion_4316_chr11_90258207_90258874	217082	Hlf	8470	-0.205	0.0531	-3.86	0.000111	0.00189	chr11	90258207	90258874	WT_PeakRegion	WT_PeakRegion_4316_chr11_90258207_90258874	chr11:90258207-90258874	-1.52093	1.52093	15.2633	0.000211032	0.00355047	WT_PeakRegion_4316_chr11_90258207_90258874	NA	NA	NA	NA	NA	NA	-0.495221	0.20107	0.698051	NA	NA	NA
217082	WT_PeakRegion_4316_chr11_90258207_90258874	217082	Hlf	8470	-0.205	0.0531	-3.86	0.000111	0.00189	chr11	90258207	90258874	WT_PeakRegion	WT_PeakRegion_4316_chr11_90258207_90258874	chr11:90258207-90258874	-1.52093	1.52093	15.2633	0.000211032	0.00355047	WT_PeakRegion_4316_chr11_90258207_90258874	NA	NA	NA	NA	NA	NA	-0.495221	0.20107	0.698051	NA	NA	NA
15275	WT_PeakRegion_3997_chr10_61874377_61874911	15275	Hk1	9830	0.0783	0.0204	3.84	0.000121	0.00201	chr10	61874377	61874911	WT_PeakRegion	WT_PeakRegion_3997_chr10_61874377_61874911	chr10:61874377-61874911	-1.48945	1.48945	14.8035	0.00025796	0.00392687	WT_PeakRegion_3997_chr10_61874377_61874911	-0.500388	0.437155	0.981112	NA	NA	NA	-0.665633	0.0478794	0.580691	NA	NA	NA
15275	WT_PeakRegion_3997_chr10_61874377_61874911	15275	Hk1	9830	0.0783	0.0204	3.84	0.000121	0.00201	chr10	61874377	61874911	WT_PeakRegion	WT_PeakRegion_3997_chr10_61874377_61874911	chr10:61874377-61874911	-1.48945	1.48945	14.8035	0.00025796	0.00392687	WT_PeakRegion_3997_chr10_61874377_61874911	-0.500388	0.437155	0.981112	NA	NA	NA	-0.665633	0.0478794	0.580691	NA	NA	NA
241633	WT_PeakRegion_712_chr2_126325875_126326359	241633	Atp8b4	2.79	-0.538	0.176	-3.05	0.00225	0.0213	chr2	126325875	126326359	WT_PeakRegion	WT_PeakRegion_712_chr2_126325875_126326359	chr2:126325875-126326359	-1.50774	1.50774	14.7674	0.000262081	0.00394916	WT_PeakRegion_712_chr2_126325875_126326359	NA	NA	NA	NA	NA	NA	-0.0327758	0.939853	0.988465	NA	NA	NA
241633	WT_PeakRegion_712_chr2_126325875_126326359	241633	Atp8b4	2.79	-0.538	0.176	-3.05	0.00225	0.0213	chr2	126325875	126326359	WT_PeakRegion	WT_PeakRegion_712_chr2_126325875_126326359	chr2:126325875-126326359	-1.50774	1.50774	14.7674	0.000262081	0.00394916	WT_PeakRegion_712_chr2_126325875_126326359	NA	NA	NA	NA	NA	NA	-0.0327758	0.939853	0.988465	NA	NA	NA
270162	WT_PeakRegion_3708_chr9_53853224_53853621	270162	Elmod1	16100	-0.297	0.0472	-6.3	3.02e-10	2.35e-08	chr9	53853224	53853621	WT_PeakRegion	WT_PeakRegion_3708_chr9_53853224_53853621	chr9:53853224-53853621	-1.11096	1.11096	14.7422	0.000264983	0.00397738	NA	NA	NA	NA	NA	NA	NA	NA	NA	NA	NA	NA	NA
18807	WT_PeakRegion_2909_chr7_28348512_28349441	18807	Pld3	22300	-0.204	0.0473	-4.31	1.62e-05	0.000384	chr7	28348512	28349441	WT_PeakRegion	WT_PeakRegion_2909_chr7_28348512_28349441	chr7:28348512-28349441	-1.27411	1.27411	14.6973	0.00027026	0.00401159	WT_PeakRegion_2909_chr7_28348512_28349441	-0.665974	0.226133	0.981112	-0.170564	0.663984	0.998177	NA	NA	NA	0.191837	0.776855	0.959521
79565	WT_PeakRegion_2302_chr5_135422727_135423220	79565	Wbscr27	166	0.418	0.0768	5.45	5.11e-08	2.45e-06	chr5	135422727	135423220	WT_PeakRegion	WT_PeakRegion_2302_chr5_135422727_135423220	chr5:135422727-135423220	-1.55764	1.55764	14.3409	0.000316164	0.00431667	WT_PeakRegion_2302_chr5_135422727_135423220	-0.320572	0.618861	0.983352	NA	NA	NA	-0.573558	0.0613604	0.580691	NA	NA	NA
19009	WT_PeakRegion_5525_chr15_100402977_100403376	19009	Pou6f1	4720	-0.129	0.0255	-5.07	3.97e-07	1.52e-05	chr15	100402977	100403376	WT_PeakRegion	WT_PeakRegion_5525_chr15_100402977_100403376	chr15:100402977-100403376	-1.74523	1.74523	14.3405	0.000450098	0.00505173	WT_PeakRegion_5525_chr15_100402977_100403376	0.00222207	0.997045	0.999899	NA	NA	NA	NA	NA	NA	NA	NA	NA
19009	WT_PeakRegion_5525_chr15_100402977_100403376	19009	Pou6f1	4720	-0.129	0.0255	-5.07	3.97e-07	1.52e-05	chr15	100402977	100403376	WT_PeakRegion	WT_PeakRegion_5525_chr15_100402977_100403376	chr15:100402977-100403376	-1.74523	1.74523	14.3405	0.000450098	0.00505173	WT_PeakRegion_5525_chr15_100402977_100403376	0.00222207	0.997045	0.999899	NA	NA	NA	NA	NA	NA	NA	NA	NA
19009	WT_PeakRegion_5525_chr15_100402977_100403376	19009	Pou6f1	4720	-0.129	0.0255	-5.07	3.97e-07	1.52e-05	chr15	100402977	100403376	WT_PeakRegion	WT_PeakRegion_5525_chr15_100402977_100403376	chr15:100402977-100403376	-1.74523	1.74523	14.3405	0.000450098	0.00505173	WT_PeakRegion_5525_chr15_100402977_100403376	0.00222207	0.997045	0.999899	NA	NA	NA	NA	NA	NA	NA	NA	NA
67703	WT_PeakRegion_3673_chr9_34296485_34296882	67703	Kirrel3	2980	-0.109	0.0394	-2.75	0.00592	0.045	chr9	34296485	34296882	WT_PeakRegion	WT_PeakRegion_3673_chr9_34296485_34296882	chr9:34296485-34296882	-1.59256	1.59256	13.9853	0.000447381	0.00503995	WT_PeakRegion_3673_chr9_34296485_34296882	0.549191	0.249684	0.981112	-0.186201	0.452629	0.998177	-0.706228	0.177691	0.680002	0.0990813	0.606381	0.923382
67703	WT_PeakRegion_3673_chr9_34296485_34296882	67703	Kirrel3	2980	-0.109	0.0394	-2.75	0.00592	0.045	chr9	34296485	34296882	WT_PeakRegion	WT_PeakRegion_3673_chr9_34296485_34296882	chr9:34296485-34296882	-1.59256	1.59256	13.9853	0.000447381	0.00503995	WT_PeakRegion_3673_chr9_34296485_34296882	0.549191	0.249684	0.981112	-0.186201	0.452629	0.998177	-0.706228	0.177691	0.680002	0.0990813	0.606381	0.923382
102162	WT_PeakRegion_3572_chr8_126570893_126571271	102162	Taf5l	748	-0.142	0.0409	-3.48	0.000495	0.00635	chr8	126570893	126571271	WT_PeakRegion	WT_PeakRegion_3572_chr8_126570893_126571271	chr8:126570893-126571271	-1.45487	1.45487	13.385	0.000483616	0.0052688	NA	NA	NA	NA	NA	NA	NA	NA	NA	NA	NA	NA	NA
102162	WT_PeakRegion_3572_chr8_126570893_126571271	102162	Taf5l	748	-0.142	0.0409	-3.48	0.000495	0.00635	chr8	126570893	126571271	WT_PeakRegion	WT_PeakRegion_3572_chr8_126570893_126571271	chr8:126570893-126571271	-1.45487	1.45487	13.385	0.000483616	0.0052688	NA	NA	NA	NA	NA	NA	NA	NA	NA	NA	NA	NA	NA
56421	Shared_PeakRegion_1100_chr13_6604883_6612101	56421	Pfkp	9710	-0.0905	0.0249	-3.64	0.000276	0.00396	chr13	6604883	6612101	Shared_PeakRegion	Shared_PeakRegion_1100_chr13_6604883_6612101	chr13:6604883-6612101	-0.591452	0.591452	13.0762	0.000555571	0.00570621	Shared_PeakRegion_1100_chr13_6604883_6612101	-0.115024	0.748938	0.985523	-0.24973	0.315304	0.998177	-0.248915	0.407775	0.796951	-0.267753	0.399976	0.860188
230815	WT_PeakRegion_1559_chr4_134264999_134265638	230815	Man1c1	1100	-0.206	0.0499	-4.14	3.54e-05	0.000737	chr4	134264999	134265638	WT_PeakRegion	WT_PeakRegion_1559_chr4_134264999_134265638	chr4:134264999-134265638	-1.30932	1.30932	13.0744	0.000556022	0.00570621	WT_PeakRegion_1559_chr4_134264999_134265638	0.459227	0.410241	0.981112	NA	NA	NA	-0.282378	0.533398	0.84934	NA	NA	NA
19045	WT_PeakRegion_6245_chr19_4207783_4208417	19045	Ppp1ca	11600	-0.304	0.0435	-6.98	2.98e-12	3.74e-10	chr19	4207783	4208417	WT_PeakRegion	WT_PeakRegion_6245_chr19_4207783_4208417	chr19:4207783-4208417	-1.3776	1.3776	13.0285	0.000567641	0.00575097	WT_PeakRegion_6245_chr19_4207783_4208417	-0.0938826	0.860652	0.988028	-0.0466076	0.908751	0.998177	-0.554789	0.157808	0.663978	-0.615083	0.192777	0.708532
210135	WT_PeakRegion_2894_chr7_24857593_24858193	210135	Zfp180	3180	-0.358	0.0454	-7.9	2.84e-15	6.6e-13	chr7	24857593	24858193	WT_PeakRegion	WT_PeakRegion_2894_chr7_24857593_24858193	chr7:24857593-24858193	-1.33933	1.33933	12.8895	0.000604351	0.00594063	WT_PeakRegion_2894_chr7_24857593_24858193	NA	NA	NA	NA	NA	NA	-1.03826	0.0315158	0.557196	NA	NA	NA
16497	WT_PeakRegion_1017_chr3_64999199_65001356	16497	Kcnab1	13900	-0.446	0.0559	-7.98	1.5e-15	3.63e-13	chr3	64999199	65001356	WT_PeakRegion	WT_PeakRegion_1017_chr3_64999199_65001356	chr3:64999199-65001356	-0.90043	0.90043	12.7252	0.000650978	0.00616969	WT_PeakRegion_1017_chr3_64999199_65001356	-0.427803	0.408611	0.981112	0.0757139	0.863101	0.998177	-0.200715	0.579967	0.871866	NA	NA	NA
68349	WT_PeakRegion_642_chr2_90729482_90729854	68349	Ndufs3	1750	-0.146	0.0263	-5.56	2.68e-08	1.38e-06	chr2	90729482	90729854	WT_PeakRegion	WT_PeakRegion_642_chr2_90729482_90729854	chr2:90729482-90729854	-1.52213	1.52213	12.4294	0.000888031	0.00733684	WT_PeakRegion_642_chr2_90729482_90729854	0.876485	0.100885	0.981112	-0.201957	0.420127	0.998177	-0.677566	0.0555937	0.580691	0.358517	0.19688	0.719843
67136	WT_PeakRegion_642_chr2_90729482_90729854	67136	Kbtbd4	1070	-0.105	0.034	-3.1	0.00196	0.0191	chr2	90729482	90729854	WT_PeakRegion	WT_PeakRegion_642_chr2_90729482_90729854	chr2:90729482-90729854	-1.52213	1.52213	12.4294	0.000888031	0.00733684	WT_PeakRegion_642_chr2_90729482_90729854	0.876485	0.100885	0.981112	-0.201957	0.420127	0.998177	-0.677566	0.0555937	0.580691	0.358517	0.19688	0.719843
67136	WT_PeakRegion_642_chr2_90729482_90729854	67136	Kbtbd4	1070	-0.105	0.034	-3.1	0.00196	0.0191	chr2	90729482	90729854	WT_PeakRegion	WT_PeakRegion_642_chr2_90729482_90729854	chr2:90729482-90729854	-1.52213	1.52213	12.4294	0.000888031	0.00733684	WT_PeakRegion_642_chr2_90729482_90729854	0.876485	0.100885	0.981112	-0.201957	0.420127	0.998177	-0.677566	0.0555937	0.580691	0.358517	0.19688	0.719843
68539	WT_PeakRegion_6264_chr19_10959194_10959733	68539	Tmem109	1380	-0.097	0.0358	-2.71	0.00678	0.0498	chr19	10959194	10959733	WT_PeakRegion	WT_PeakRegion_6264_chr19_10959194_10959733	chr19:10959194-10959733	-1.40828	1.40828	12.335	0.000777236	0.0068239	NA	NA	NA	NA	NA	NA	NA	NA	NA	NA	NA	NA	NA
28000	WT_PeakRegion_6264_chr19_10959194_10959733	28000	Prpf19	5910	-0.0681	0.0218	-3.11	0.00184	0.0181	chr19	10959194	10959733	WT_PeakRegion	WT_PeakRegion_6264_chr19_10959194_10959733	chr19:10959194-10959733	-1.40828	1.40828	12.335	0.000777236	0.0068239	NA	NA	NA	NA	NA	NA	NA	NA	NA	NA	NA	NA	NA
244958	WT_PeakRegion_3768_chr9_87056207_87057291	244958	Mrap2	317	0.276	0.0771	3.59	0.000337	0.00467	chr9	87056207	87057291	WT_PeakRegion	WT_PeakRegion_3768_chr9_87056207_87057291	chr9:87056207-87057291	-1.19565	1.19565	12.2314	0.000814834	0.00699033	WT_PeakRegion_3768_chr9_87056207_87057291	-0.469393	0.413192	0.981112	NA	NA	NA	-0.401444	0.310492	0.754353	NA	NA	NA
58246	WT_PeakRegion_2439_chr6_34147007_34147640	58246	Slc35b4	3140	-0.0855	0.023	-3.72	0.000198	0.00302	chr6	34147007	34147640	WT_PeakRegion	WT_PeakRegion_2439_chr6_34147007_34147640	chr6:34147007-34147640	-1.30277	1.30277	12.2174	0.000820084	0.00701398	WT_PeakRegion_2439_chr6_34147007_34147640	-0.451315	0.452186	0.981112	NA	NA	NA	-0.0694007	0.870475	0.973218	NA	NA	NA
58246	WT_PeakRegion_2439_chr6_34147007_34147640	58246	Slc35b4	3140	-0.0855	0.023	-3.72	0.000198	0.00302	chr6	34147007	34147640	WT_PeakRegion	WT_PeakRegion_2439_chr6_34147007_34147640	chr6:34147007-34147640	-1.30277	1.30277	12.2174	0.000820084	0.00701398	WT_PeakRegion_2439_chr6_34147007_34147640	-0.451315	0.452186	0.981112	NA	NA	NA	-0.0694007	0.870475	0.973218	NA	NA	NA
73712	WT_PeakRegion_2918_chr7_31558107_31558522	73712	Dmkn	423	-0.667	0.0848	-7.87	3.54e-15	8.01e-13	chr7	31558107	31558522	WT_PeakRegion	WT_PeakRegion_2918_chr7_31558107_31558522	chr7:31558107-31558522	-1.55093	1.55093	12.0511	0.000884884	0.00733378	WT_PeakRegion_2918_chr7_31558107_31558522	0.469913	0.436785	0.981112	NA	NA	NA	-0.736785	0.117922	0.631658	NA	NA	NA
73712	WT_PeakRegion_2918_chr7_31558107_31558522	73712	Dmkn	423	-0.667	0.0848	-7.87	3.54e-15	8.01e-13	chr7	31558107	31558522	WT_PeakRegion	WT_PeakRegion_2918_chr7_31558107_31558522	chr7:31558107-31558522	-1.55093	1.55093	12.0511	0.000884884	0.00733378	WT_PeakRegion_2918_chr7_31558107_31558522	0.469913	0.436785	0.981112	NA	NA	NA	-0.736785	0.117922	0.631658	NA	NA	NA
13405	WT_PeakRegion_6524_chrX_81858702_81859132	13405	Dmd	2020	0.0894	0.0293	3.05	0.0023	0.0217	chrX	81858702	81859132	WT_PeakRegion	WT_PeakRegion_6524_chrX_81858702_81859132	chrX:81858702-81859132	-1.3122	1.3122	11.9433	0.000929678	0.00749916	NA	NA	NA	NA	NA	NA	NA	NA	NA	NA	NA	NA	NA
268747	WT_PeakRegion_5195_chr14_56123150_56123478	268747	Lrrc16b	2930	0.122	0.0343	3.57	0.000354	0.00487	chr14	56123150	56123478	WT_PeakRegion	WT_PeakRegion_5195_chr14_56123150_56123478	chr14:56123150-56123478	-1.57337	1.57337	11.8783	0.00155484	0.01012	WT_PeakRegion_5195_chr14_56123150_56123478	0.600149	0.441716	0.981112	NA	NA	NA	NA	NA	NA	NA	NA	NA
268747	WT_PeakRegion_5195_chr14_56123150_56123478	268747	Lrrc16b	2930	0.122	0.0343	3.57	0.000354	0.00487	chr14	56123150	56123478	WT_PeakRegion	WT_PeakRegion_5195_chr14_56123150_56123478	chr14:56123150-56123478	-1.57337	1.57337	11.8783	0.00155484	0.01012	WT_PeakRegion_5195_chr14_56123150_56123478	0.600149	0.441716	0.981112	NA	NA	NA	NA	NA	NA	NA	NA	NA
14431	WT_PeakRegion_4040_chr10_79719279_79719723	14431	Gamt	500	-0.142	0.0514	-2.76	0.00571	0.0438	chr10	79719279	79719723	WT_PeakRegion	WT_PeakRegion_4040_chr10_79719279_79719723	chr10:79719279-79719723	-1.59246	1.59246	11.8592	0.000966295	0.0076543	WT_PeakRegion_4040_chr10_79719279_79719723	0.0180575	0.972342	0.999796	-0.126084	0.683805	0.998177	NA	NA	NA	0.20236	0.583368	0.918126
66817	WT_PeakRegion_3541_chr8_114417985_114418589	66817	Tmem170	136	0.215	0.0738	2.91	0.00359	0.0306	chr8	114417985	114418589	WT_PeakRegion	WT_PeakRegion_3541_chr8_114417985_114418589	chr8:114417985-114418589	-1.29994	1.29994	11.6682	0.00105506	0.00803811	WT_PeakRegion_3541_chr8_114417985_114418589	-0.414447	0.606706	0.983099	NA	NA	NA	NA	NA	NA	NA	NA	NA
228880	WT_PeakRegion_785_chr2_165758656_165759168	228880	Zmynd8	5030	-0.226	0.0326	-6.94	3.98e-12	4.65e-10	chr2	165758656	165759168	WT_PeakRegion	WT_PeakRegion_785_chr2_165758656_165759168	chr2:165758656-165759168	-1.24893	1.24893	11.5354	0.00112176	0.00830669	NA	NA	NA	NA	NA	NA	NA	NA	NA	NA	NA	NA	NA
58200	WT_PeakRegion_5529_chr15_103405004_103405195	58200	Ppp1r1a	2880	-0.4	0.0575	-6.95	3.57e-12	4.3e-10	chr15	103405004	103405195	WT_PeakRegion	WT_PeakRegion_5529_chr15_103405004_103405195	chr15:103405004-103405195	-1.57337	1.57337	11.4534	0.00155507	0.01012	NA	NA	NA	NA	NA	NA	NA	NA	NA	NA	NA	NA	NA
85305	WT_PeakRegion_3542_chr8_114561462_114561778	85305	Kars	3040	-0.17	0.0252	-6.74	1.61e-11	1.63e-09	chr8	114561462	114561778	WT_PeakRegion	WT_PeakRegion_3542_chr8_114561462_114561778	chr8:114561462-114561778	-1.50851	1.50851	11.3297	0.0012338	0.00876769	NA	NA	NA	NA	NA	NA	NA	NA	NA	NA	NA	NA	NA
68556	WT_PeakRegion_824_chr2_181305666_181306317	68556	Uckl1	1060	0.107	0.0326	3.28	0.00105	0.0117	chr2	181305666	181306317	WT_PeakRegion	WT_PeakRegion_824_chr2_181305666_181306317	chr2:181305666-181306317	-1.2907	1.2907	11.2781	0.00126374	0.00890648	WT_PeakRegion_824_chr2_181305666_181306317	0.214603	0.697624	0.985523	-0.946386	0.0645333	0.998177	0.141802	0.781144	0.945211	NA	NA	NA
68271	WT_PeakRegion_4879_chr13_67841558_67841872	68271	Zfp85os	93.6	0.37	0.0843	4.39	1.13e-05	0.000281	chr13	67841558	67841872	WT_PeakRegion	WT_PeakRegion_4879_chr13_67841558_67841872	chr13:67841558-67841872	-1.47871	1.47871	11.1542	0.00138568	0.00946507	NA	NA	NA	NA	NA	NA	NA	NA	NA	NA	NA	NA	NA
68271	WT_PeakRegion_4879_chr13_67841558_67841872	68271	Zfp85os	93.6	0.37	0.0843	4.39	1.13e-05	0.000281	chr13	67841558	67841872	WT_PeakRegion	WT_PeakRegion_4879_chr13_67841558_67841872	chr13:67841558-67841872	-1.47871	1.47871	11.1542	0.00138568	0.00946507	NA	NA	NA	NA	NA	NA	NA	NA	NA	NA	NA	NA	NA
66787	WT_PeakRegion_4631_chr12_106932199_106932560	66787	Gskip	1220	-0.0988	0.0355	-2.78	0.00544	0.0422	chr12	106932199	106932560	WT_PeakRegion	WT_PeakRegion_4631_chr12_106932199_106932560	chr12:106932199-106932560	-1.44876	1.44876	11.0572	0.00172875	0.0107142	NA	NA	NA	NA	NA	NA	NA	NA	NA	NA	NA	NA	NA
242297	WT_PeakRegion_1212_chr4_5689572_5690250	242297	Fam110b	1840	-0.153	0.0443	-3.45	0.000568	0.00709	chr4	5689572	5690250	WT_PeakRegion	WT_PeakRegion_1212_chr4_5689572_5690250	chr4:5689572-5690250	-1.2398	1.2398	11.0317	0.00141719	0.00961045	WT_PeakRegion_1212_chr4_5689572_5690250	-0.248711	0.671328	0.985523	NA	NA	NA	NA	NA	NA	NA	NA	NA
72354	Shared_PeakRegion_321_chr4_106357660_106359504	72354	Ttc4	2060	-0.11	0.0241	-4.56	5.23e-06	0.000147	chr4	106357660	106359504	Shared_PeakRegion	Shared_PeakRegion_321_chr4_106357660_106359504	chr4:106357660-106359504	-0.88919	0.88919	11.0121	0.0014302	0.009663	Shared_PeakRegion_321_chr4_106357660_106359504	-0.484107	0.374362	0.981112	-0.443078	0.328721	0.998177	-0.208449	0.492145	0.830245	NA	NA	NA
72354	Shared_PeakRegion_321_chr4_106357660_106359504	72354	Ttc4	2060	-0.11	0.0241	-4.56	5.23e-06	0.000147	chr4	106357660	106359504	Shared_PeakRegion	Shared_PeakRegion_321_chr4_106357660_106359504	chr4:106357660-106359504	-0.88919	0.88919	11.0121	0.0014302	0.009663	Shared_PeakRegion_321_chr4_106357660_106359504	-0.484107	0.374362	0.981112	-0.443078	0.328721	0.998177	-0.208449	0.492145	0.830245	NA	NA	NA
72354	Shared_PeakRegion_321_chr4_106357660_106359504	72354	Ttc4	2060	-0.11	0.0241	-4.56	5.23e-06	0.000147	chr4	106357660	106359504	Shared_PeakRegion	Shared_PeakRegion_321_chr4_106357660_106359504	chr4:106357660-106359504	-0.88919	0.88919	11.0121	0.0014302	0.009663	Shared_PeakRegion_321_chr4_106357660_106359504	-0.484107	0.374362	0.981112	-0.443078	0.328721	0.998177	-0.208449	0.492145	0.830245	NA	NA	NA
73242	WT_PeakRegion_5883_chr17_36078331_36079155	73242	Atat1	2080	0.0894	0.0261	3.43	0.000607	0.00749	chr17	36078331	36079155	WT_PeakRegion	WT_PeakRegion_5883_chr17_36078331_36079155	chr17:36078331-36079155	-1.0697	1.0697	10.9221	0.00149158	0.00988185	WT_PeakRegion_5883_chr17_36078331_36079155	-0.55762	0.355558	0.981112	NA	NA	NA	0.00697938	0.986058	0.995146	NA	NA	NA
73242	WT_PeakRegion_5883_chr17_36078331_36079155	73242	Atat1	2080	0.0894	0.0261	3.43	0.000607	0.00749	chr17	36078331	36079155	WT_PeakRegion	WT_PeakRegion_5883_chr17_36078331_36079155	chr17:36078331-36079155	-1.0697	1.0697	10.9221	0.00149158	0.00988185	WT_PeakRegion_5883_chr17_36078331_36079155	-0.55762	0.355558	0.981112	NA	NA	NA	0.00697938	0.986058	0.995146	NA	NA	NA
73242	WT_PeakRegion_5883_chr17_36078331_36079155	73242	Atat1	2080	0.0894	0.0261	3.43	0.000607	0.00749	chr17	36078331	36079155	WT_PeakRegion	WT_PeakRegion_5883_chr17_36078331_36079155	chr17:36078331-36079155	-1.0697	1.0697	10.9221	0.00149158	0.00988185	WT_PeakRegion_5883_chr17_36078331_36079155	-0.55762	0.355558	0.981112	NA	NA	NA	0.00697938	0.986058	0.995146	NA	NA	NA
78308	WT_PeakRegion_5944_chr17_57425248_57425529	78308	Gpr108	1200	0.092	0.0314	2.93	0.0034	0.0294	chr17	57425248	57425529	WT_PeakRegion	WT_PeakRegion_5944_chr17_57425248_57425529	chr17:57425248-57425529	-1.54025	1.54025	10.7504	0.00161629	0.0103341	WT_PeakRegion_5944_chr17_57425248_57425529	NA	NA	NA	-0.225812	0.691634	0.998177	NA	NA	NA	NA	NA	NA
238680	WT_PeakRegion_4865_chr13_65023967_65024352	238680	Cntnap3	919	-0.618	0.0678	-9.13	7.06e-20	3.47e-17	chr13	65023967	65024352	WT_PeakRegion	WT_PeakRegion_4865_chr13_65023967_65024352	chr13:65023967-65024352	-1.45299	1.45299	10.6888	0.00166368	0.0105144	NA	NA	NA	NA	NA	NA	NA	NA	NA	NA	NA	NA	NA
74513	WT_PeakRegion_3487_chr8_88252954_88253246	74513	Neto2	4610	-0.526	0.0626	-8.4	4.55e-17	1.42e-14	chr8	88252954	88253246	WT_PeakRegion	WT_PeakRegion_3487_chr8_88252954_88253246	chr8:88252954-88253246	-1.47624	1.47624	10.6782	0.00209206	0.0118811	NA	NA	NA	NA	NA	NA	NA	NA	NA	NA	NA	NA	NA
74513	WT_PeakRegion_3487_chr8_88252954_88253246	74513	Neto2	4610	-0.526	0.0626	-8.4	4.55e-17	1.42e-14	chr8	88252954	88253246	WT_PeakRegion	WT_PeakRegion_3487_chr8_88252954_88253246	chr8:88252954-88253246	-1.47624	1.47624	10.6782	0.00209206	0.0118811	NA	NA	NA	NA	NA	NA	NA	NA	NA	NA	NA	NA	NA
12452	WT_PeakRegion_1985_chr5_93711557_93711950	12452	Ccng2	2040	-0.216	0.0446	-4.83	1.37e-06	4.59e-05	chr5	93711557	93711950	WT_PeakRegion	WT_PeakRegion_1985_chr5_93711557_93711950	chr5:93711557-93711950	-1.41872	1.41872	10.6615	0.00214872	0.0120428	NA	NA	NA	NA	NA	NA	NA	NA	NA	NA	NA	NA	NA
12452	WT_PeakRegion_1985_chr5_93711557_93711950	12452	Ccng2	2040	-0.216	0.0446	-4.83	1.37e-06	4.59e-05	chr5	93711557	93711950	WT_PeakRegion	WT_PeakRegion_1985_chr5_93711557_93711950	chr5:93711557-93711950	-1.41872	1.41872	10.6615	0.00214872	0.0120428	NA	NA	NA	NA	NA	NA	NA	NA	NA	NA	NA	NA	NA
114873	WT_PeakRegion_3694_chr9_45520775_45521086	114873	Dscaml1	2180	0.133	0.0453	2.94	0.00326	0.0285	chr9	45520775	45521086	WT_PeakRegion	WT_PeakRegion_3694_chr9_45520775_45521086	chr9:45520775-45521086	-1.35854	1.35854	10.5964	0.00173747	0.0107362	NA	NA	NA	NA	NA	NA	NA	NA	NA	NA	NA	NA	NA
100715	WT_PeakRegion_4951_chr13_93971493_93972154	100715	Papd4	593	-0.124	0.0434	-2.86	0.00418	0.0345	chr13	93971493	93972154	WT_PeakRegion	WT_PeakRegion_4951_chr13_93971493_93972154	chr13:93971493-93972154	-1.14392	1.14392	10.5333	0.00178978	0.0108711	NA	NA	NA	NA	NA	NA	NA	NA	NA	NA	NA	NA	NA
100715	WT_PeakRegion_4951_chr13_93971493_93972154	100715	Papd4	593	-0.124	0.0434	-2.86	0.00418	0.0345	chr13	93971493	93972154	WT_PeakRegion	WT_PeakRegion_4951_chr13_93971493_93972154	chr13:93971493-93972154	-1.14392	1.14392	10.5333	0.00178978	0.0108711	NA	NA	NA	NA	NA	NA	NA	NA	NA	NA	NA	NA	NA
246710	WT_PeakRegion_5229_chr14_70196248_70196634	246710	Rhobtb2	6530	-0.337	0.0687	-4.9	9.43e-07	3.34e-05	chr14	70196248	70196634	WT_PeakRegion	WT_PeakRegion_5229_chr14_70196248_70196634	chr14:70196248-70196634	-1.56689	1.56689	10.4902	0.00364819	0.0165737	WT_PeakRegion_5229_chr14_70196248_70196634	-0.189337	0.746604	0.985523	-0.413926	0.224603	0.998177	NA	NA	NA	0.786169	0.100735	0.636117
246710	WT_PeakRegion_5229_chr14_70196248_70196634	246710	Rhobtb2	6530	-0.337	0.0687	-4.9	9.43e-07	3.34e-05	chr14	70196248	70196634	WT_PeakRegion	WT_PeakRegion_5229_chr14_70196248_70196634	chr14:70196248-70196634	-1.56689	1.56689	10.4902	0.00364819	0.0165737	WT_PeakRegion_5229_chr14_70196248_70196634	-0.189337	0.746604	0.985523	-0.413926	0.224603	0.998177	NA	NA	NA	0.786169	0.100735	0.636117
75695	Shared_PeakRegion_618_chr5_125013303_125016311	75695	Rilpl1	1310	-0.183	0.0434	-4.21	2.52e-05	0.000554	chr5	125013303	125016311	Shared_PeakRegion	Shared_PeakRegion_618_chr5_125013303_125016311	chr5:125013303-125016311	-0.644354	0.644354	10.4697	0.00184411	0.0110972	Shared_PeakRegion_618_chr5_125013303_125016311	0.0951258	0.832497	0.986121	0.0703254	0.828329	0.998177	-0.272252	0.592697	0.878623	-0.148585	0.680614	0.949847
103199	WT_PeakRegion_3958_chr10_41028684_41029501	103199	Fig4	1570	-0.156	0.0348	-4.49	7.27e-06	0.000195	chr10	41028684	41029501	WT_PeakRegion	WT_PeakRegion_3958_chr10_41028684_41029501	chr10:41028684-41029501	-1.23634	1.23634	10.3637	0.00193863	0.0114062	WT_PeakRegion_3958_chr10_41028684_41029501	-0.235291	0.676105	0.985523	NA	NA	NA	-0.354853	0.413202	0.799864	NA	NA	NA
118445	WT_PeakRegion_4042_chr10_80074542_80074964	118445	Klf16	2640	-0.289	0.0547	-5.28	1.32e-07	5.73e-06	chr10	80074542	80074964	WT_PeakRegion	WT_PeakRegion_4042_chr10_80074542_80074964	chr10:80074542-80074964	-1.18536	1.18536	10.2251	0.0020699	0.0117976	WT_PeakRegion_4042_chr10_80074542_80074964	-0.0532781	0.929474	0.996771	0.232961	0.711344	0.998177	NA	NA	NA	NA	NA	NA
50918	WT_PeakRegion_2699_chr7_3277039_3277605	50918	Myadm	1390	0.195	0.039	5.01	5.31e-07	1.98e-05	chr7	3277039	3277605	WT_PeakRegion	WT_PeakRegion_2699_chr7_3277039_3277605	chr7:3277039-3277605	-1.27953	1.27953	10.1896	0.00210502	0.0119014	NA	NA	NA	NA	NA	NA	NA	NA	NA	NA	NA	NA	NA
50918	WT_PeakRegion_2699_chr7_3277039_3277605	50918	Myadm	1390	0.195	0.039	5.01	5.31e-07	1.98e-05	chr7	3277039	3277605	WT_PeakRegion	WT_PeakRegion_2699_chr7_3277039_3277605	chr7:3277039-3277605	-1.27953	1.27953	10.1896	0.00210502	0.0119014	NA	NA	NA	NA	NA	NA	NA	NA	NA	NA	NA	NA	NA
50918	WT_PeakRegion_2699_chr7_3277039_3277605	50918	Myadm	1390	0.195	0.039	5.01	5.31e-07	1.98e-05	chr7	3277039	3277605	WT_PeakRegion	WT_PeakRegion_2699_chr7_3277039_3277605	chr7:3277039-3277605	-1.27953	1.27953	10.1896	0.00210502	0.0119014	NA	NA	NA	NA	NA	NA	NA	NA	NA	NA	NA	NA	NA
50918	WT_PeakRegion_2699_chr7_3277039_3277605	50918	Myadm	1390	0.195	0.039	5.01	5.31e-07	1.98e-05	chr7	3277039	3277605	WT_PeakRegion	WT_PeakRegion_2699_chr7_3277039_3277605	chr7:3277039-3277605	-1.27953	1.27953	10.1896	0.00210502	0.0119014	NA	NA	NA	NA	NA	NA	NA	NA	NA	NA	NA	NA	NA
66354	WT_PeakRegion_4584_chr12_88823234_88825031	66354	Snw1	3020	-0.134	0.028	-4.77	1.82e-06	5.92e-05	chr12	88823234	88825031	WT_PeakRegion	WT_PeakRegion_4584_chr12_88823234_88825031	chr12:88823234-88825031	-0.800971	0.800971	10.1461	0.00214884	0.0120428	WT_PeakRegion_4584_chr12_88823234_88825031	-0.137201	0.778736	0.985523	NA	NA	NA	-0.25857	0.400293	0.794139	0.587332	0.275409	0.81346
14806	WT_PeakRegion_3972_chr10_49543486_49544850	14806	Grik2	4790	-0.307	0.0466	-6.59	4.52e-11	4.21e-09	chr10	49543486	49544850	WT_PeakRegion	WT_PeakRegion_3972_chr10_49543486_49544850	chr10:49543486-49544850	-1.02056	1.02056	10.1016	0.0021946	0.0121398	WT_PeakRegion_3972_chr10_49543486_49544850	-0.527938	0.344765	0.981112	NA	NA	NA	0.182908	0.660659	0.90579	NA	NA	NA
53972	WT_PeakRegion_228_chr1_89391385_89392321	53972	Ngef	22000	-0.298	0.0627	-4.76	1.95e-06	6.27e-05	chr1	89391385	89392321	WT_PeakRegion	WT_PeakRegion_228_chr1_89391385_89392321	chr1:89391385-89392321	-1.02587	1.02587	10.0238	0.0022772	0.0123909	WT_PeakRegion_228_chr1_89391385_89392321	0.16795	0.755432	0.985523	-0.168836	0.581193	0.998177	NA	NA	NA	-0.287479	0.441033	0.886052
98303	WT_PeakRegion_174_chr1_65169997_65170361	98303	D630023F18Rik	57	0.403	0.115	3.5	0.000463	0.00604	chr1	65169997	65170361	WT_PeakRegion	WT_PeakRegion_174_chr1_65169997_65170361	chr1:65169997-65170361	-1.36855	1.36855	9.77416	0.00256458	0.0133292	NA	NA	NA	NA	NA	NA	NA	NA	NA	NA	NA	NA	NA
52245	WT_PeakRegion_995_chr3_57451195_57451620	52245	Commd2	426	0.122	0.0448	2.72	0.00651	0.0483	chr3	57451195	57451620	WT_PeakRegion	WT_PeakRegion_995_chr3_57451195_57451620	chr3:57451195-57451620	-1.28034	1.28034	9.66808	0.00269793	0.0137129	NA	NA	NA	NA	NA	NA	NA	NA	NA	NA	NA	NA	NA
217449	WT_PeakRegion_4465_chr12_29443962_29444548	217449	Trappc12	3240	-0.0873	0.0272	-3.21	0.00134	0.0141	chr12	29443962	29444548	WT_PeakRegion	WT_PeakRegion_4465_chr12_29443962_29444548	chr12:29443962-29444548	-1.02534	1.02534	9.36888	0.00311434	0.0149928	WT_PeakRegion_4465_chr12_29443962_29444548	-0.112166	0.857778	0.988028	NA	NA	NA	NA	NA	NA	NA	NA	NA
217449	WT_PeakRegion_4465_chr12_29443962_29444548	217449	Trappc12	3240	-0.0873	0.0272	-3.21	0.00134	0.0141	chr12	29443962	29444548	WT_PeakRegion	WT_PeakRegion_4465_chr12_29443962_29444548	chr12:29443962-29444548	-1.02534	1.02534	9.36888	0.00311434	0.0149928	WT_PeakRegion_4465_chr12_29443962_29444548	-0.112166	0.857778	0.988028	NA	NA	NA	NA	NA	NA	NA	NA	NA
66787	WT_PeakRegion_4632_chr12_106940385_106940967	66787	Gskip	1220	-0.0988	0.0355	-2.78	0.00544	0.0422	chr12	106940385	106940967	WT_PeakRegion	WT_PeakRegion_4632_chr12_106940385_106940967	chr12:106940385-106940967	-1.08681	1.08681	9.08453	0.00357238	0.0163488	WT_PeakRegion_4632_chr12_106940385_106940967	-0.906913	0.11947	0.981112	NA	NA	NA	NA	NA	NA	NA	NA	NA
56307	WT_PeakRegion_4061_chr10_93314720_93315368	56307	Metap2	2760	0.0971	0.0291	3.34	0.000842	0.00973	chr10	93314720	93315368	WT_PeakRegion	WT_PeakRegion_4061_chr10_93314720_93315368	chr10:93314720-93315368	-1.12323	1.12323	9.08108	0.00357834	0.0163565	WT_PeakRegion_4061_chr10_93314720_93315368	0.952338	0.117249	0.981112	NA	NA	NA	NA	NA	NA	NA	NA	NA
14680	WT_PeakRegion_6191_chr18_67228214_67228906	14680	Gnal	32000	-0.187	0.0413	-4.54	5.67e-06	0.000157	chr18	67228214	67228906	WT_PeakRegion	WT_PeakRegion_6191_chr18_67228214_67228906	chr18:67228214-67228906	-1.13858	1.13858	9.01867	0.00368815	0.0166984	WT_PeakRegion_6191_chr18_67228214_67228906	0.0306151	0.955147	0.997206	NA	NA	NA	-0.759858	0.0320861	0.557196	NA	NA	NA
15183	WT_PeakRegion_6131_chr18_38096971_38097244	15183	Hdac3	3390	0.0679	0.0217	3.13	0.00177	0.0176	chr18	38096971	38097244	WT_PeakRegion	WT_PeakRegion_6131_chr18_38096971_38097244	chr18:38096971-38097244	-1.28952	1.28952	8.99493	0.00408526	0.0176439	NA	NA	NA	NA	NA	NA	NA	NA	NA	NA	NA	NA	NA
68337	WT_PeakRegion_4649_chr12_114368684_114369241	68337	Crip2	3940	-0.298	0.0552	-5.4	6.65e-08	3.12e-06	chr12	114368684	114369241	WT_PeakRegion	WT_PeakRegion_4649_chr12_114368684_114369241	chr12:114368684-114369241	-1.15139	1.15139	8.92848	0.00385309	0.0171651	WT_PeakRegion_4649_chr12_114368684_114369241	-0.635549	0.294783	0.981112	-0.849403	0.0284529	0.998177	NA	NA	NA	NA	NA	NA
216166	WT_PeakRegion_4041_chr10_79824291_79824889	216166	Plk5	845	-1.08	0.0675	-15.9	3.16e-57	5.43e-53	chr10	79824291	79824889	WT_PeakRegion	WT_PeakRegion_4041_chr10_79824291_79824889	chr10:79824291-79824889	-1.17682	1.17682	8.88705	0.00393142	0.0173967	NA	NA	NA	NA	NA	NA	NA	NA	NA	NA	NA	NA	NA
69179	Q111_PeakRegion_1338_chr14_31636354_31636843	69179	Tmem110	1160	0.11	0.0307	3.59	0.000328	0.00458	chr14	31636354	31636843	Q111_PeakRegion	Q111_PeakRegion_1338_chr14_31636354_31636843	chr14:31636354-31636843	1.27807	1.27807	8.81494	0.00407173	0.0176318	Q111_PeakRegion_1338_chr14_31636354_31636843	-0.123019	0.829933	0.986121	NA	NA	NA	NA	NA	NA	NA	NA	NA
13124	Shared_PeakRegion_952_chr9_121862630_121863472	13124	Cyp8b1	15.3	-0.468	0.163	-2.87	0.00407	0.0337	chr9	121862630	121863472	Shared_PeakRegion	Shared_PeakRegion_952_chr9_121862630_121863472	chr9:121862630-121863472	-0.968957	0.968957	8.80889	0.00408372	0.0176439	Shared_PeakRegion_952_chr9_121862630_121863472	0.275029	0.595522	0.981616	-0.0865493	0.792605	0.998177	-0.458952	0.133999	0.644304	-0.237086	0.534412	0.910523
231050	WT_PeakRegion_1824_chr5_24723467_24723921	231050	Galnt11	1480	0.168	0.0559	3	0.00267	0.0244	chr5	24723467	24723921	WT_PeakRegion	WT_PeakRegion_1824_chr5_24723467_24723921	chr5:24723467-24723921	-1.3317	1.3317	8.75641	0.00494366	0.0199084	WT_PeakRegion_1824_chr5_24723467_24723921	0.0792614	0.907759	0.99452	NA	NA	NA	0.921083	0.0150719	0.544978	NA	NA	NA
74015	WT_PeakRegion_3454_chr8_74252235_74252685	74015	Fcho1	6130	-0.285	0.0421	-6.76	1.4e-11	1.47e-09	chr8	74252235	74252685	WT_PeakRegion	WT_PeakRegion_3454_chr8_74252235_74252685	chr8:74252235-74252685	-1.27763	1.27763	8.73811	0.00422698	0.0180325	WT_PeakRegion_3454_chr8_74252235_74252685	0.868797	0.142409	0.981112	0.0956735	0.727035	0.998177	-0.217239	0.651088	0.903564	0.101648	0.691728	0.949847
74015	WT_PeakRegion_3454_chr8_74252235_74252685	74015	Fcho1	6130	-0.285	0.0421	-6.76	1.4e-11	1.47e-09	chr8	74252235	74252685	WT_PeakRegion	WT_PeakRegion_3454_chr8_74252235_74252685	chr8:74252235-74252685	-1.27763	1.27763	8.73811	0.00422698	0.0180325	WT_PeakRegion_3454_chr8_74252235_74252685	0.868797	0.142409	0.981112	0.0956735	0.727035	0.998177	-0.217239	0.651088	0.903564	0.101648	0.691728	0.949847
56045	WT_PeakRegion_770_chr2_156991300_156991967	56045	Samhd1	1200	0.0965	0.0303	3.19	0.00144	0.015	chr2	156991300	156991967	WT_PeakRegion	WT_PeakRegion_770_chr2_156991300_156991967	chr2:156991300-156991967	-1.16308	1.16308	8.66002	0.00468138	0.0193462	WT_PeakRegion_770_chr2_156991300_156991967	0.538107	0.411203	0.981112	NA	NA	NA	0.103083	0.763961	0.942025	NA	NA	NA
16508	Q111_PeakRegion_737_chr6_21150382_21150905	16508	Kcnd2	6740	-0.18	0.0399	-4.52	6.16e-06	0.00017	chr6	21150382	21150905	Q111_PeakRegion	Q111_PeakRegion_737_chr6_21150382_21150905	chr6:21150382-21150905	1.06544	1.06544	8.62932	0.00445749	0.0187033	NA	NA	NA	NA	NA	NA	NA	NA	NA	NA	NA	NA	NA
74720	WT_PeakRegion_5549_chr16_8460877_8461828	74720	Cldn26	24.6	-1.02	0.147	-6.95	3.54e-12	4.29e-10	chr16	8460877	8461828	WT_PeakRegion	WT_PeakRegion_5549_chr16_8460877_8461828	chr16:8460877-8461828	-1.02358	1.02358	8.44329	0.00488252	0.019836	WT_PeakRegion_5549_chr16_8460877_8461828	-0.829808	0.160036	0.981112	NA	NA	NA	-0.344521	0.383311	0.784127	NA	NA	NA
380840	WT_PeakRegion_4786_chr13_36197031_36197697	380840	Lyrm4	765	-0.126	0.0396	-3.19	0.00144	0.015	chr13	36197031	36197697	WT_PeakRegion	WT_PeakRegion_4786_chr13_36197031_36197697	chr13:36197031-36197697	-1.02612	1.02612	8.34944	0.00511281	0.0203262	WT_PeakRegion_4786_chr13_36197031_36197697	-0.0345404	0.951465	0.996864	-0.184933	0.703417	0.998177	NA	NA	NA	-0.597314	0.451031	0.894417
228543	WT_PeakRegion_693_chr2_119121369_119122041	228543	Rhov	148	0.288	0.0797	3.62	0.0003	0.00424	chr2	119121369	119122041	WT_PeakRegion	WT_PeakRegion_693_chr2_119121369_119122041	chr2:119121369-119122041	-1.00705	1.00705	8.01426	0.00603233	0.0226523	WT_PeakRegion_693_chr2_119121369_119122041	-0.324399	0.567944	0.981112	NA	NA	NA	NA	NA	NA	0.403915	0.378947	0.84451
19662	WT_PeakRegion_6328_chr19_38206932_38207486	19662	Rbp4	377	-0.575	0.0819	-7.02	2.24e-12	2.94e-10	chr19	38206932	38207486	WT_PeakRegion	WT_PeakRegion_6328_chr19_38206932_38207486	chr19:38206932-38207486	-1.04498	1.04498	8.00839	0.00604991	0.0227004	WT_PeakRegion_6328_chr19_38206932_38207486	NA	NA	NA	NA	NA	NA	-0.107999	0.848718	0.966391	NA	NA	NA
19662	WT_PeakRegion_6328_chr19_38206932_38207486	19662	Rbp4	377	-0.575	0.0819	-7.02	2.24e-12	2.94e-10	chr19	38206932	38207486	WT_PeakRegion	WT_PeakRegion_6328_chr19_38206932_38207486	chr19:38206932-38207486	-1.04498	1.04498	8.00839	0.00604991	0.0227004	WT_PeakRegion_6328_chr19_38206932_38207486	NA	NA	NA	NA	NA	NA	-0.107999	0.848718	0.966391	NA	NA	NA
233064	WT_PeakRegion_2917_chr7_31089257_31090063	233064	Wdr62	107	0.258	0.0866	2.98	0.00291	0.0261	chr7	31089257	31090063	WT_PeakRegion	WT_PeakRegion_2917_chr7_31089257_31090063	chr7:31089257-31090063	-1.01305	1.01305	8.00654	0.00605544	0.0227068	WT_PeakRegion_2917_chr7_31089257_31090063	-0.1325	0.80725	0.985523	0.267026	0.507892	0.998177	-0.365781	0.390016	0.787837	0.279722	0.588214	0.918126
76686	WT_PeakRegion_2917_chr7_31089257_31090063	76686	Clip3	13600	0.105	0.0359	2.92	0.00349	0.03	chr7	31089257	31090063	WT_PeakRegion	WT_PeakRegion_2917_chr7_31089257_31090063	chr7:31089257-31090063	-1.01305	1.01305	8.00654	0.00605544	0.0227068	WT_PeakRegion_2917_chr7_31089257_31090063	-0.1325	0.80725	0.985523	0.267026	0.507892	0.998177	-0.365781	0.390016	0.787837	0.279722	0.588214	0.918126
233066	WT_PeakRegion_2917_chr7_31089257_31090063	233066	Syne4	208	-0.262	0.0763	-3.43	0.000604	0.00746	chr7	31089257	31090063	WT_PeakRegion	WT_PeakRegion_2917_chr7_31089257_31090063	chr7:31089257-31090063	-1.01305	1.01305	8.00654	0.00605544	0.0227068	WT_PeakRegion_2917_chr7_31089257_31090063	-0.1325	0.80725	0.985523	0.267026	0.507892	0.998177	-0.365781	0.390016	0.787837	0.279722	0.588214	0.918126
56480	Shared_PeakRegion_987_chr10_121015755_121017375	56480	Tbk1	2010	-0.0717	0.0245	-2.93	0.00344	0.0297	chr10	121015755	121017375	Shared_PeakRegion	Shared_PeakRegion_987_chr10_121015755_121017375	chr10:121015755-121017375	-0.824987	0.824987	8.00286	0.00606651	0.0227241	Shared_PeakRegion_987_chr10_121015755_121017375	-0.451236	0.372655	0.981112	-0.0518926	0.873582	0.998177	0.382029	0.434022	0.81092	-0.825476	0.0443532	0.457882
15115	WT_PeakRegion_6127_chr18_36948779_36949134	15115	Hars	2440	0.0901	0.0241	3.74	0.000185	0.00286	chr18	36948779	36949134	WT_PeakRegion	WT_PeakRegion_6127_chr18_36948779_36949134	chr18:36948779-36949134	-1.27414	1.27414	7.99971	0.00758079	0.0263594	NA	NA	NA	NA	NA	NA	NA	NA	NA	NA	NA	NA	NA
26373	WT_PeakRegion_5859_chr17_25257335_25257620	26373	Clcn7	2600	0.0562	0.02	2.82	0.00486	0.0386	chr17	25257335	25257620	WT_PeakRegion	WT_PeakRegion_5859_chr17_25257335_25257620	chr17:25257335-25257620	-1.2549	1.2549	7.94626	0.00934224	0.0302357	WT_PeakRegion_5859_chr17_25257335_25257620	NA	NA	NA	NA	NA	NA	-0.324441	0.436996	0.811418	NA	NA	NA
26373	WT_PeakRegion_5859_chr17_25257335_25257620	26373	Clcn7	2600	0.0562	0.02	2.82	0.00486	0.0386	chr17	25257335	25257620	WT_PeakRegion	WT_PeakRegion_5859_chr17_25257335_25257620	chr17:25257335-25257620	-1.2549	1.2549	7.94626	0.00934224	0.0302357	WT_PeakRegion_5859_chr17_25257335_25257620	NA	NA	NA	NA	NA	NA	-0.324441	0.436996	0.811418	NA	NA	NA
102580	WT_PeakRegion_3702_chr9_50593103_50593395	102580	Alg9	709	0.109	0.0353	3.08	0.0021	0.0202	chr9	50593103	50593395	WT_PeakRegion	WT_PeakRegion_3702_chr9_50593103_50593395	chr9:50593103-50593395	-1.28946	1.28946	7.91128	0.00634837	0.0233614	NA	NA	NA	NA	NA	NA	NA	NA	NA	NA	NA	NA	NA
102580	WT_PeakRegion_3702_chr9_50593103_50593395	102580	Alg9	709	0.109	0.0353	3.08	0.0021	0.0202	chr9	50593103	50593395	WT_PeakRegion	WT_PeakRegion_3702_chr9_50593103_50593395	chr9:50593103-50593395	-1.28946	1.28946	7.91128	0.00634837	0.0233614	NA	NA	NA	NA	NA	NA	NA	NA	NA	NA	NA	NA	NA
17263	WT_PeakRegion_4644_chr12_110770728_110771278	17263	Meg3	256000	0.133	0.0367	3.62	0.00029	0.00412	chr12	110770728	110771278	WT_PeakRegion	WT_PeakRegion_4644_chr12_110770728_110771278	chr12:110770728-110771278	-1.26101	1.26101	7.89291	0.00750034	0.0262135	WT_PeakRegion_4644_chr12_110770728_110771278	-0.361404	0.5366	0.981112	-0.146759	0.746666	0.998177	-0.0286135	0.955815	0.991528	NA	NA	NA
17263	WT_PeakRegion_4644_chr12_110770728_110771278	17263	Meg3	256000	0.133	0.0367	3.62	0.00029	0.00412	chr12	110770728	110771278	WT_PeakRegion	WT_PeakRegion_4644_chr12_110770728_110771278	chr12:110770728-110771278	-1.26101	1.26101	7.89291	0.00750034	0.0262135	WT_PeakRegion_4644_chr12_110770728_110771278	-0.361404	0.5366	0.981112	-0.146759	0.746666	0.998177	-0.0286135	0.955815	0.991528	NA	NA	NA
17263	WT_PeakRegion_4644_chr12_110770728_110771278	17263	Meg3	256000	0.133	0.0367	3.62	0.00029	0.00412	chr12	110770728	110771278	WT_PeakRegion	WT_PeakRegion_4644_chr12_110770728_110771278	chr12:110770728-110771278	-1.26101	1.26101	7.89291	0.00750034	0.0262135	WT_PeakRegion_4644_chr12_110770728_110771278	-0.361404	0.5366	0.981112	-0.146759	0.746666	0.998177	-0.0286135	0.955815	0.991528	NA	NA	NA
17263	WT_PeakRegion_4644_chr12_110770728_110771278	17263	Meg3	256000	0.133	0.0367	3.62	0.00029	0.00412	chr12	110770728	110771278	WT_PeakRegion	WT_PeakRegion_4644_chr12_110770728_110771278	chr12:110770728-110771278	-1.26101	1.26101	7.89291	0.00750034	0.0262135	WT_PeakRegion_4644_chr12_110770728_110771278	-0.361404	0.5366	0.981112	-0.146759	0.746666	0.998177	-0.0286135	0.955815	0.991528	NA	NA	NA
17263	WT_PeakRegion_4644_chr12_110770728_110771278	17263	Meg3	256000	0.133	0.0367	3.62	0.00029	0.00412	chr12	110770728	110771278	WT_PeakRegion	WT_PeakRegion_4644_chr12_110770728_110771278	chr12:110770728-110771278	-1.26101	1.26101	7.89291	0.00750034	0.0262135	WT_PeakRegion_4644_chr12_110770728_110771278	-0.361404	0.5366	0.981112	-0.146759	0.746666	0.998177	-0.0286135	0.955815	0.991528	NA	NA	NA
73094	WT_PeakRegion_1469_chr4_102417602_102418183	73094	Sgip1	5620	-0.0937	0.0301	-3.12	0.00183	0.0181	chr4	102417602	102418183	WT_PeakRegion	WT_PeakRegion_1469_chr4_102417602_102418183	chr4:102417602-102418183	-0.954229	0.954229	7.84624	0.00655685	0.0239083	NA	NA	NA	NA	NA	NA	NA	NA	NA	NA	NA	NA	NA
73094	WT_PeakRegion_1469_chr4_102417602_102418183	73094	Sgip1	5620	-0.0937	0.0301	-3.12	0.00183	0.0181	chr4	102417602	102418183	WT_PeakRegion	WT_PeakRegion_1469_chr4_102417602_102418183	chr4:102417602-102418183	-0.954229	0.954229	7.84624	0.00655685	0.0239083	NA	NA	NA	NA	NA	NA	NA	NA	NA	NA	NA	NA	NA
56455	WT_PeakRegion_2254_chr5_115772325_115773334	56455	Dynll1	5010	-0.143	0.0466	-3.06	0.0022	0.0209	chr5	115772325	115773334	WT_PeakRegion	WT_PeakRegion_2254_chr5_115772325_115773334	chr5:115772325-115773334	-0.849139	0.849139	7.79985	0.00670993	0.0243656	WT_PeakRegion_2254_chr5_115772325_115773334	-0.0184393	0.97327	0.999808	-0.233557	0.57993	0.998177	NA	NA	NA	-0.202658	0.661014	0.946386
268934	WT_PeakRegion_5862_chr17_27625517_27626012	268934	Grm4	2130	-0.299	0.0532	-5.62	1.91e-08	1.02e-06	chr17	27625517	27626012	WT_PeakRegion	WT_PeakRegion_5862_chr17_27625517_27626012	chr17:27625517-27626012	-1.17153	1.17153	7.64237	0.00887259	0.0294	WT_PeakRegion_5862_chr17_27625517_27626012	-0.403046	0.522058	0.981112	NA	NA	NA	NA	NA	NA	NA	NA	NA
75458	WT_PeakRegion_3529_chr8_106794689_106795698	75458	Cklf	80	0.276	0.0934	2.95	0.00317	0.0279	chr8	106794689	106795698	WT_PeakRegion	WT_PeakRegion_3529_chr8_106794689_106795698	chr8:106794689-106795698	-0.871979	0.871979	7.61296	0.00736557	0.0259057	WT_PeakRegion_3529_chr8_106794689_106795698	-0.180161	0.760789	0.985523	NA	NA	NA	0.10893	0.795975	0.951497	NA	NA	NA
75458	WT_PeakRegion_3529_chr8_106794689_106795698	75458	Cklf	80	0.276	0.0934	2.95	0.00317	0.0279	chr8	106794689	106795698	WT_PeakRegion	WT_PeakRegion_3529_chr8_106794689_106795698	chr8:106794689-106795698	-0.871979	0.871979	7.61296	0.00736557	0.0259057	WT_PeakRegion_3529_chr8_106794689_106795698	-0.180161	0.760789	0.985523	NA	NA	NA	0.10893	0.795975	0.951497	NA	NA	NA
18607	WT_PeakRegion_5856_chr17_24287417_24288085	18607	Pdpk1	7630	-0.124	0.0279	-4.45	8.7e-06	0.000227	chr17	24287417	24288085	WT_PeakRegion	WT_PeakRegion_5856_chr17_24287417_24288085	chr17:24287417-24288085	-1.14819	1.14819	7.59845	0.00741921	0.0260288	WT_PeakRegion_5856_chr17_24287417_24288085	-0.453417	0.407801	0.981112	NA	NA	NA	NA	NA	NA	0.368061	0.463893	0.901453
18607	WT_PeakRegion_5856_chr17_24287417_24288085	18607	Pdpk1	7630	-0.124	0.0279	-4.45	8.7e-06	0.000227	chr17	24287417	24288085	WT_PeakRegion	WT_PeakRegion_5856_chr17_24287417_24288085	chr17:24287417-24288085	-1.14819	1.14819	7.59845	0.00741921	0.0260288	WT_PeakRegion_5856_chr17_24287417_24288085	-0.453417	0.407801	0.981112	NA	NA	NA	NA	NA	NA	0.368061	0.463893	0.901453
12575	WT_PeakRegion_5865_chr17_29219666_29220256	12575	Cdkn1a	534	-0.335	0.111	-3.01	0.00259	0.0238	chr17	29219666	29220256	WT_PeakRegion	WT_PeakRegion_5865_chr17_29219666_29220256	chr17:29219666-29220256	-0.981442	0.981442	7.58499	0.0074693	0.0261785	WT_PeakRegion_5865_chr17_29219666_29220256	0.0786131	0.897547	0.993039	-0.50782	0.353563	0.998177	NA	NA	NA	NA	NA	NA
12575	WT_PeakRegion_5865_chr17_29219666_29220256	12575	Cdkn1a	534	-0.335	0.111	-3.01	0.00259	0.0238	chr17	29219666	29220256	WT_PeakRegion	WT_PeakRegion_5865_chr17_29219666_29220256	chr17:29219666-29220256	-0.981442	0.981442	7.58499	0.0074693	0.0261785	WT_PeakRegion_5865_chr17_29219666_29220256	0.0786131	0.897547	0.993039	-0.50782	0.353563	0.998177	NA	NA	NA	NA	NA	NA
12575	WT_PeakRegion_5865_chr17_29219666_29220256	12575	Cdkn1a	534	-0.335	0.111	-3.01	0.00259	0.0238	chr17	29219666	29220256	WT_PeakRegion	WT_PeakRegion_5865_chr17_29219666_29220256	chr17:29219666-29220256	-0.981442	0.981442	7.58499	0.0074693	0.0261785	WT_PeakRegion_5865_chr17_29219666_29220256	0.0786131	0.897547	0.993039	-0.50782	0.353563	0.998177	NA	NA	NA	NA	NA	NA
14852	WT_PeakRegion_5556_chr16_11237979_11238271	14852	Gspt1	4880	-0.0702	0.02	-3.5	0.000465	0.00606	chr16	11237979	11238271	WT_PeakRegion	WT_PeakRegion_5556_chr16_11237979_11238271	chr16:11237979-11238271	-1.13093	1.13093	7.51187	0.00834052	0.028113	NA	NA	NA	NA	NA	NA	NA	NA	NA	NA	NA	NA	NA
14852	WT_PeakRegion_5556_chr16_11237979_11238271	14852	Gspt1	4880	-0.0702	0.02	-3.5	0.000465	0.00606	chr16	11237979	11238271	WT_PeakRegion	WT_PeakRegion_5556_chr16_11237979_11238271	chr16:11237979-11238271	-1.13093	1.13093	7.51187	0.00834052	0.028113	NA	NA	NA	NA	NA	NA	NA	NA	NA	NA	NA	NA	NA
75758	WT_PeakRegion_5441_chr15_57850419_57851276	75758	9130401M01Rik	949	-0.164	0.0375	-4.37	1.23e-05	0.000301	chr15	57850419	57851276	WT_PeakRegion	WT_PeakRegion_5441_chr15_57850419_57851276	chr15:57850419-57851276	-0.968793	0.968793	7.47058	0.00790989	0.0271366	WT_PeakRegion_5441_chr15_57850419_57851276	-0.239702	0.683511	0.985523	-0.232333	0.566614	0.998177	NA	NA	NA	NA	NA	NA
75758	WT_PeakRegion_5441_chr15_57850419_57851276	75758	9130401M01Rik	949	-0.164	0.0375	-4.37	1.23e-05	0.000301	chr15	57850419	57851276	WT_PeakRegion	WT_PeakRegion_5441_chr15_57850419_57851276	chr15:57850419-57851276	-0.968793	0.968793	7.47058	0.00790989	0.0271366	WT_PeakRegion_5441_chr15_57850419_57851276	-0.239702	0.683511	0.985523	-0.232333	0.566614	0.998177	NA	NA	NA	NA	NA	NA
71137	Q111_PeakRegion_1094_chr10_84201334_84201805	71137	Rfx4	1080	-0.114	0.0358	-3.17	0.00151	0.0155	chr10	84201334	84201805	Q111_PeakRegion	Q111_PeakRegion_1094_chr10_84201334_84201805	chr10:84201334-84201805	1.07392	1.07392	7.37717	0.00828978	0.0280045	Q111_PeakRegion_1094_chr10_84201334_84201805	-0.358318	0.532392	0.981112	NA	NA	NA	0.139313	0.775213	0.944995	NA	NA	NA
72123	WT_PeakRegion_4469_chr12_33077681_33078562	72123	Ccdc71l	457	0.165	0.0408	4.04	5.43e-05	0.00106	chr12	33077681	33078562	WT_PeakRegion	WT_PeakRegion_4469_chr12_33077681_33078562	chr12:33077681-33078562	-0.944213	0.944213	7.36653	0.00833424	0.0281021	WT_PeakRegion_4469_chr12_33077681_33078562	0.00517934	0.992615	0.999899	NA	NA	NA	NA	NA	NA	NA	NA	NA
53424	Shared_PeakRegion_893_chr8_127543581_127546074	53424	Tsnax	7730	0.123	0.032	3.85	0.000118	0.00198	chr8	127543581	127546074	Shared_PeakRegion	Shared_PeakRegion_893_chr8_127543581_127546074	chr8:127543581-127546074	-0.639293	0.639293	7.36245	0.00835138	0.0281317	Shared_PeakRegion_893_chr8_127543581_127546074	0.28107	0.464474	0.981112	0.097762	0.648206	0.998177	NA	NA	NA	-0.0335252	0.9014	0.981323
19725	WT_PeakRegion_5938_chr17_56976602_56977317	19725	Rfx2	185	-0.4	0.065	-6.16	7.5e-10	5.44e-08	chr17	56976602	56977317	WT_PeakRegion	WT_PeakRegion_5938_chr17_56976602_56977317	chr17:56976602-56977317	-0.961746	0.961746	7.1695	0.00920457	0.0300449	WT_PeakRegion_5938_chr17_56976602_56977317	-0.303378	0.646904	0.985523	NA	NA	NA	-0.281706	0.469938	0.827007	NA	NA	NA
211556	WT_PeakRegion_1141_chr3_127521734_127522084	211556	Ap1ar	4620	-0.149	0.0359	-4.14	3.43e-05	0.000718	chr3	127521734	127522084	WT_PeakRegion	WT_PeakRegion_1141_chr3_127521734_127522084	chr3:127521734-127522084	-1.09218	1.09218	6.999	0.0100347	0.0317664	NA	NA	NA	NA	NA	NA	NA	NA	NA	NA	NA	NA	NA
101437	WT_PeakRegion_3232_chr7_141002607_141004443	101437	Dhx32	2300	-0.105	0.0384	-2.73	0.00637	0.0475	chr7	141002607	141004443	WT_PeakRegion	WT_PeakRegion_3232_chr7_141002607_141004443	chr7:141002607-141004443	-0.684618	0.684618	6.89098	0.0106009	0.032947	WT_PeakRegion_3232_chr7_141002607_141004443	-0.203365	0.685779	0.985523	-0.173667	0.588157	0.998177	-0.0546943	0.897709	0.97732	NA	NA	NA
101437	WT_PeakRegion_3232_chr7_141002607_141004443	101437	Dhx32	2300	-0.105	0.0384	-2.73	0.00637	0.0475	chr7	141002607	141004443	WT_PeakRegion	WT_PeakRegion_3232_chr7_141002607_141004443	chr7:141002607-141004443	-0.684618	0.684618	6.89098	0.0106009	0.032947	WT_PeakRegion_3232_chr7_141002607_141004443	-0.203365	0.685779	0.985523	-0.173667	0.588157	0.998177	-0.0546943	0.897709	0.97732	NA	NA	NA
54650	WT_PeakRegion_5075_chr14_31511036_31511480	54650	Sfmbt1	1220	-0.127	0.0438	-2.9	0.00376	0.0317	chr14	31511036	31511480	WT_PeakRegion	WT_PeakRegion_5075_chr14_31511036_31511480	chr14:31511036-31511480	-0.982663	0.982663	6.78815	0.0111713	0.0341176	WT_PeakRegion_5075_chr14_31511036_31511480	-0.228071	0.726753	0.985523	-0.585803	0.248178	0.998177	-0.171827	0.697633	0.920257	NA	NA	NA
54650	WT_PeakRegion_5075_chr14_31511036_31511480	54650	Sfmbt1	1220	-0.127	0.0438	-2.9	0.00376	0.0317	chr14	31511036	31511480	WT_PeakRegion	WT_PeakRegion_5075_chr14_31511036_31511480	chr14:31511036-31511480	-0.982663	0.982663	6.78815	0.0111713	0.0341176	WT_PeakRegion_5075_chr14_31511036_31511480	-0.228071	0.726753	0.985523	-0.585803	0.248178	0.998177	-0.171827	0.697633	0.920257	NA	NA	NA
54650	WT_PeakRegion_5075_chr14_31511036_31511480	54650	Sfmbt1	1220	-0.127	0.0438	-2.9	0.00376	0.0317	chr14	31511036	31511480	WT_PeakRegion	WT_PeakRegion_5075_chr14_31511036_31511480	chr14:31511036-31511480	-0.982663	0.982663	6.78815	0.0111713	0.0341176	WT_PeakRegion_5075_chr14_31511036_31511480	-0.228071	0.726753	0.985523	-0.585803	0.248178	0.998177	-0.171827	0.697633	0.920257	NA	NA	NA
56085	Shared_PeakRegion_1127_chr13_58273313_58273477	56085	Ubqln1	7250	-0.0615	0.0222	-2.78	0.00549	0.0425	chr13	58273313	58273477	Shared_PeakRegion	Shared_PeakRegion_1127_chr13_58273313_58273477	chr13:58273313-58273477	-0.492788	0.492788	6.76283	0.0113166	0.0344419	NA	NA	NA	NA	NA	NA	NA	NA	NA	NA	NA	NA	NA
56085	Shared_PeakRegion_1127_chr13_58273313_58273477	56085	Ubqln1	7250	-0.0615	0.0222	-2.78	0.00549	0.0425	chr13	58273313	58273477	Shared_PeakRegion	Shared_PeakRegion_1127_chr13_58273313_58273477	chr13:58273313-58273477	-0.492788	0.492788	6.76283	0.0113166	0.0344419	NA	NA	NA	NA	NA	NA	NA	NA	NA	NA	NA	NA	NA
74206	WT_PeakRegion_2915_chr7_30119419_30119793	74206	Sipa1l3	3380	-0.171	0.0398	-4.29	1.77e-05	0.000409	chr7	30119419	30119793	WT_PeakRegion	WT_PeakRegion_2915_chr7_30119419_30119793	chr7:30119419-30119793	-1.04326	1.04326	6.60293	0.0137498	0.0394975	WT_PeakRegion_2915_chr7_30119419_30119793	-0.0858807	0.911112	0.995953	-0.308891	0.425046	0.998177	NA	NA	NA	NA	NA	NA
74206	WT_PeakRegion_2915_chr7_30119419_30119793	74206	Sipa1l3	3380	-0.171	0.0398	-4.29	1.77e-05	0.000409	chr7	30119419	30119793	WT_PeakRegion	WT_PeakRegion_2915_chr7_30119419_30119793	chr7:30119419-30119793	-1.04326	1.04326	6.60293	0.0137498	0.0394975	WT_PeakRegion_2915_chr7_30119419_30119793	-0.0858807	0.911112	0.995953	-0.308891	0.425046	0.998177	NA	NA	NA	NA	NA	NA
99296	WT_PeakRegion_821_chr2_179821539_179821811	99296	Hrh3	6050	-0.218	0.0749	-2.91	0.00364	0.031	chr2	179821539	179821811	WT_PeakRegion	WT_PeakRegion_821_chr2_179821539_179821811	chr2:179821539-179821811	-1.13005	1.13005	6.58738	0.0161334	0.0438419	WT_PeakRegion_821_chr2_179821539_179821811	-0.231211	0.692947	0.985523	0.311456	0.449956	0.998177	NA	NA	NA	NA	NA	NA
71684	WT_PeakRegion_573_chr2_51802019_51803286	71684	Rbm43	557	0.162	0.0462	3.5	0.000464	0.00604	chr2	51802019	51803286	WT_PeakRegion	WT_PeakRegion_573_chr2_51802019_51803286	chr2:51802019-51803286	-0.898566	0.898566	6.57911	0.0124325	0.0367994	WT_PeakRegion_573_chr2_51802019_51803286	-0.0114676	0.985675	0.999899	NA	NA	NA	-0.197389	0.549906	0.858166	NA	NA	NA
71684	WT_PeakRegion_573_chr2_51802019_51803286	71684	Rbm43	557	0.162	0.0462	3.5	0.000464	0.00604	chr2	51802019	51803286	WT_PeakRegion	WT_PeakRegion_573_chr2_51802019_51803286	chr2:51802019-51803286	-0.898566	0.898566	6.57911	0.0124325	0.0367994	WT_PeakRegion_573_chr2_51802019_51803286	-0.0114676	0.985675	0.999899	NA	NA	NA	-0.197389	0.549906	0.858166	NA	NA	NA
320554	WT_PeakRegion_665_chr2_104522944_104523637	320554	Tcp11l1	414	0.201	0.0735	2.74	0.00621	0.0467	chr2	104522944	104523637	WT_PeakRegion	WT_PeakRegion_665_chr2_104522944_104523637	chr2:104522944-104523637	-0.877515	0.877515	6.50002	0.0129479	0.0379207	WT_PeakRegion_665_chr2_104522944_104523637	0.381455	0.560948	0.981112	NA	NA	NA	0.0347092	0.945204	0.989835	NA	NA	NA
11847	WT_PeakRegion_4566_chr12_80221490_80221822	11847	Arg2	359	-0.307	0.0678	-4.53	5.92e-06	0.000163	chr12	80221490	80221822	WT_PeakRegion	WT_PeakRegion_4566_chr12_80221490_80221822	chr12:80221490-80221822	-1.10582	1.10582	6.41941	0.0134965	0.0390307	NA	NA	NA	NA	NA	NA	NA	NA	NA	NA	NA	NA	NA
216395	Shared_PeakRegion_988_chr10_121550527_121551895	216395	Tmem5	689	0.108	0.0356	3.02	0.00251	0.0231	chr10	121550527	121551895	Shared_PeakRegion	Shared_PeakRegion_988_chr10_121550527_121551895	chr10:121550527-121551895	-0.825019	0.825019	6.38561	0.0137338	0.0394975	Shared_PeakRegion_988_chr10_121550527_121551895	-0.754454	0.200374	0.981112	NA	NA	NA	-1.01707	0.0152132	0.544978	NA	NA	NA
66972	WT_PeakRegion_5940_chr17_57179148_57179515	66972	Slc25a23	17700	-0.193	0.0242	-7.99	1.36e-15	3.34e-13	chr17	57179148	57179515	WT_PeakRegion	WT_PeakRegion_5940_chr17_57179148_57179515	chr17:57179148-57179515	-1.21942	1.21942	6.36625	0.0139994	0.0399784	WT_PeakRegion_5940_chr17_57179148_57179515	-0.754371	0.314769	0.981112	NA	NA	NA	-0.0462313	0.898232	0.97732	NA	NA	NA
270028	WT_PeakRegion_3280_chr8_9357529_9358755	270028	Fam155a	1600	0.211	0.0759	2.78	0.00552	0.0427	chr8	9357529	9358755	WT_PeakRegion	WT_PeakRegion_3280_chr8_9357529_9358755	chr8:9357529-9358755	-0.833566	0.833566	6.34492	0.0140253	0.0400122	WT_PeakRegion_3280_chr8_9357529_9358755	-0.526562	0.390947	0.981112	-0.395912	0.526411	0.998177	-0.459439	0.191929	0.68632	NA	NA	NA
20430	WT_PeakRegion_3068_chr7_63087453_63087713	20430	Cyfip1	3670	0.0606	0.017	3.57	0.000357	0.0049	chr7	63087453	63087713	WT_PeakRegion	WT_PeakRegion_3068_chr7_63087453_63087713	chr7:63087453-63087713	-1.10452	1.10452	6.28766	0.0157872	0.0433532	NA	NA	NA	NA	NA	NA	NA	NA	NA	NA	NA	NA	NA
20430	WT_PeakRegion_3068_chr7_63087453_63087713	20430	Cyfip1	3670	0.0606	0.017	3.57	0.000357	0.0049	chr7	63087453	63087713	WT_PeakRegion	WT_PeakRegion_3068_chr7_63087453_63087713	chr7:63087453-63087713	-1.10452	1.10452	6.28766	0.0157872	0.0433532	NA	NA	NA	NA	NA	NA	NA	NA	NA	NA	NA	NA	NA
17357	WT_PeakRegion_1549_chr4_129194741_129195048	17357	Marcksl1	961	0.157	0.0576	2.72	0.00644	0.0479	chr4	129194741	129195048	WT_PeakRegion	WT_PeakRegion_1549_chr4_129194741_129195048	chr4:129194741-129195048	-1.11406	1.11406	6.24053	0.0161087	0.0438419	WT_PeakRegion_1549_chr4_129194741_129195048	NA	NA	NA	NA	NA	NA	-0.535196	0.272406	0.732485	NA	NA	NA
56480	WT_PeakRegion_4118_chr10_121046366_121046793	56480	Tbk1	2010	-0.0717	0.0245	-2.93	0.00344	0.0297	chr10	121046366	121046793	WT_PeakRegion	WT_PeakRegion_4118_chr10_121046366_121046793	chr10:121046366-121046793	-0.966242	0.966242	6.12369	0.0174819	0.0464148	NA	NA	NA	NA	NA	NA	NA	NA	NA	NA	NA	NA	NA
73192	WT_PeakRegion_4118_chr10_121046366_121046793	73192	Xpot	3060	0.0999	0.021	4.75	2.06e-06	6.59e-05	chr10	121046366	121046793	WT_PeakRegion	WT_PeakRegion_4118_chr10_121046366_121046793	chr10:121046366-121046793	-0.966242	0.966242	6.12369	0.0174819	0.0464148	NA	NA	NA	NA	NA	NA	NA	NA	NA	NA	NA	NA	NA
12675	WT_PeakRegion_6343_chr19_44194742_44195295	12675	Chuk	2540	0.173	0.0512	3.39	0.000712	0.00855	chr19	44194742	44195295	WT_PeakRegion	WT_PeakRegion_6343_chr19_44194742_44195295	chr19:44194742-44195295	-0.940074	0.940074	6.07852	0.0161022	0.0438419	WT_PeakRegion_6343_chr19_44194742_44195295	-0.555807	0.316312	0.981112	NA	NA	NA	NA	NA	NA	NA	NA	NA
13489	WT_PeakRegion_3699_chr9_49133703_49134412	13489	Drd2	7150	-0.445	0.0679	-6.55	5.66e-11	5.09e-09	chr9	49133703	49134412	WT_PeakRegion	WT_PeakRegion_3699_chr9_49133703_49134412	chr9:49133703-49134412	-0.949791	0.949791	6.0332	0.0164866	0.0444764	WT_PeakRegion_3699_chr9_49133703_49134412	-0.4324	0.446481	0.981112	NA	NA	NA	0.150371	0.709067	0.922794	NA	NA	NA
12294	WT_PeakRegion_5074_chr14_30561556_30562042	12294	Cacna2d3	9380	-0.368	0.0528	-6.97	3.09e-12	3.86e-10	chr14	30561556	30562042	WT_PeakRegion	WT_PeakRegion_5074_chr14_30561556_30562042	chr14:30561556-30562042	-0.944669	0.944669	6.01984	0.0166019	0.0446756	WT_PeakRegion_5074_chr14_30561556_30562042	0.317752	0.638873	0.984856	-0.171059	0.597242	0.998177	NA	NA	NA	NA	NA	NA
109050	WT_PeakRegion_1098_chr3_105487868_105488440	109050	Fam212b	3830	-0.268	0.0727	-3.69	0.000225	0.00338	chr3	105487868	105488440	WT_PeakRegion	WT_PeakRegion_1098_chr3_105487868_105488440	chr3:105487868-105488440	-0.827918	0.827918	6.0179	0.0166186	0.044707	WT_PeakRegion_1098_chr3_105487868_105488440	-0.608242	0.359923	0.981112	NA	NA	NA	NA	NA	NA	0.620845	0.116023	0.636117
109050	WT_PeakRegion_1098_chr3_105487868_105488440	109050	Fam212b	3830	-0.268	0.0727	-3.69	0.000225	0.00338	chr3	105487868	105488440	WT_PeakRegion	WT_PeakRegion_1098_chr3_105487868_105488440	chr3:105487868-105488440	-0.827918	0.827918	6.0179	0.0166186	0.044707	WT_PeakRegion_1098_chr3_105487868_105488440	-0.608242	0.359923	0.981112	NA	NA	NA	NA	NA	NA	0.620845	0.116023	0.636117
20927	WT_PeakRegion_3040_chr7_53472270_53472760	20927	Abcc8	1130	-0.15	0.055	-2.73	0.00633	0.0474	chr7	53472270	53472760	WT_PeakRegion	WT_PeakRegion_3040_chr7_53472270_53472760	chr7:53472270-53472760	-0.931432	0.931432	5.96725	0.0170636	0.0455898	WT_PeakRegion_3040_chr7_53472270_53472760	-0.218968	0.715335	0.985523	NA	NA	NA	-0.00476792	0.988504	0.995911	NA	NA	NA
71934	WT_PeakRegion_876_chr3_14622917_14623374	71934	Car13	51.6	0.333	0.118	2.82	0.00486	0.0386	chr3	14622917	14623374	WT_PeakRegion	WT_PeakRegion_876_chr3_14622917_14623374	chr3:14622917-14623374	-0.9976	0.9976	5.96565	0.0170778	0.0456056	WT_PeakRegion_876_chr3_14622917_14623374	NA	NA	NA	NA	NA	NA	0.271076	0.534603	0.84976	NA	NA	NA
100102	WT_PeakRegion_1477_chr4_106173686_106174064	100102	Pcsk9	300	-0.436	0.0891	-4.9	9.76e-07	3.42e-05	chr4	106173686	106174064	WT_PeakRegion	WT_PeakRegion_1477_chr4_106173686_106174064	chr4:106173686-106174064	-0.989834	0.989834	5.84844	0.0193147	0.0498157	WT_PeakRegion_1477_chr4_106173686_106174064	0.106175	0.857315	0.988028	-0.474489	0.29958	0.998177	NA	NA	NA	NA	NA	NA
217082	WT_PeakRegion_4317_chr11_90258965_90259495	217082	Hlf	8470	-0.205	0.0531	-3.86	0.000111	0.00189	chr11	90258965	90259495	WT_PeakRegion	WT_PeakRegion_4317_chr11_90258965_90259495	chr11:90258965-90259495	-1.01184	1.01184	5.83285	0.0205341	0.0517156	WT_PeakRegion_4317_chr11_90258965_90259495	0.455672	0.534761	0.981112	NA	NA	NA	0.0979151	0.812906	0.955606	NA	NA	NA
217082	WT_PeakRegion_4317_chr11_90258965_90259495	217082	Hlf	8470	-0.205	0.0531	-3.86	0.000111	0.00189	chr11	90258965	90259495	WT_PeakRegion	WT_PeakRegion_4317_chr11_90258965_90259495	chr11:90258965-90259495	-1.01184	1.01184	5.83285	0.0205341	0.0517156	WT_PeakRegion_4317_chr11_90258965_90259495	0.455672	0.534761	0.981112	NA	NA	NA	0.0979151	0.812906	0.955606	NA	NA	NA
217082	WT_PeakRegion_4317_chr11_90258965_90259495	217082	Hlf	8470	-0.205	0.0531	-3.86	0.000111	0.00189	chr11	90258965	90259495	WT_PeakRegion	WT_PeakRegion_4317_chr11_90258965_90259495	chr11:90258965-90259495	-1.01184	1.01184	5.83285	0.0205341	0.0517156	WT_PeakRegion_4317_chr11_90258965_90259495	0.455672	0.534761	0.981112	NA	NA	NA	0.0979151	0.812906	0.955606	NA	NA	NA
53418	Q111_PeakRegion_339_chr4_117579718_117580089	53418	B4galt2	2500	-0.165	0.0363	-4.55	5.38e-06	0.00015	chr4	117579718	117580089	Q111_PeakRegion	Q111_PeakRegion_339_chr4_117579718_117580089	chr4:117579718-117580089	1.1444	1.1444	5.75255	0.023997	0.0575941	Q111_PeakRegion_339_chr4_117579718_117580089	-0.338181	0.595968	0.981616	-0.0175659	0.952603	0.999509	NA	NA	NA	-0.290645	0.480842	0.901453
114479	WT_PeakRegion_3446_chr8_73452206_73452854	114479	Slc5a5	335	0.219	0.0773	2.83	0.00462	0.0373	chr8	73452206	73452854	WT_PeakRegion	WT_PeakRegion_3446_chr8_73452206_73452854	chr8:73452206-73452854	-0.918788	0.918788	5.68433	0.0197918	0.0505698	WT_PeakRegion_3446_chr8_73452206_73452854	-0.257521	0.685382	0.985523	NA	NA	NA	NA	NA	NA	NA	NA	NA
192287	WT_PeakRegion_3795_chr9_97046110_97047088	192287	Slc25a36	1320	0.0881	0.0309	2.85	0.00438	0.0357	chr9	97046110	97047088	WT_PeakRegion	WT_PeakRegion_3795_chr9_97046110_97047088	chr9:97046110-97047088	-0.778982	0.778982	5.36308	0.0234594	0.0565705	WT_PeakRegion_3795_chr9_97046110_97047088	NA	NA	NA	NA	NA	NA	-0.0723432	0.862056	0.968877	NA	NA	NA
66673	WT_PeakRegion_6350_chr19_48262087_48262564	66673	Sorcs3	1270	-0.192	0.0489	-3.93	8.58e-05	0.00154	chr19	48262087	48262564	WT_PeakRegion	WT_PeakRegion_6350_chr19_48262087_48262564	chr19:48262087-48262564	-0.92391	0.92391	5.36188	0.0234744	0.0565705	NA	NA	NA	NA	NA	NA	NA	NA	NA	NA	NA	NA	NA
71702	WT_PeakRegion_5903_chr17_45554997_45555431	71702	Cdc5l	1310	-0.084	0.029	-2.9	0.00375	0.0317	chr17	45554997	45555431	WT_PeakRegion	WT_PeakRegion_5903_chr17_45554997_45555431	chr17:45554997-45555431	-1.00672	1.00672	5.32	0.0258764	0.0608237	NA	NA	NA	NA	NA	NA	NA	NA	NA	NA	NA	NA	NA
212163	Q111_PeakRegion_1637_chr18_77964469_77965138	212163	8030462N17Rik	1380	-0.149	0.0369	-4.05	5.04e-05	0.000997	chr18	77964469	77965138	Q111_PeakRegion	Q111_PeakRegion_1637_chr18_77964469_77965138	chr18:77964469-77965138	-0.625079	0.625079	5.21426	0.0253969	0.0599465	Q111_PeakRegion_1637_chr18_77964469_77965138	0.331879	0.582553	0.981112	NA	NA	NA	NA	NA	NA	NA	NA	NA
212163	Q111_PeakRegion_1637_chr18_77964469_77965138	212163	8030462N17Rik	1380	-0.149	0.0369	-4.05	5.04e-05	0.000997	chr18	77964469	77965138	Q111_PeakRegion	Q111_PeakRegion_1637_chr18_77964469_77965138	chr18:77964469-77965138	-0.625079	0.625079	5.21426	0.0253969	0.0599465	Q111_PeakRegion_1637_chr18_77964469_77965138	0.331879	0.582553	0.981112	NA	NA	NA	NA	NA	NA	NA	NA	NA
12293	WT_PeakRegion_1802_chr5_15425524_15426316	12293	Cacna2d1	5220	0.121	0.0404	3.01	0.00264	0.0242	chr5	15425524	15426316	WT_PeakRegion	WT_PeakRegion_1802_chr5_15425524_15426316	chr5:15425524-15426316	-0.769547	0.769547	5.17968	0.025871	0.0608237	WT_PeakRegion_1802_chr5_15425524_15426316	1.13862	0.130794	0.981112	NA	NA	NA	NA	NA	NA	NA	NA	NA
231503	Q111_PeakRegion_673_chr5_100612295_100613511	231503	Tmem150c	1330	0.188	0.0399	4.71	2.49e-06	7.73e-05	chr5	100612295	100613511	Q111_PeakRegion	Q111_PeakRegion_673_chr5_100612295_100613511	chr5:100612295-100613511	0.785722	0.785722	5.15721	0.0261841	0.0613358	Q111_PeakRegion_673_chr5_100612295_100613511	0.0962703	0.864321	0.988028	NA	NA	NA	0.0282036	0.943847	0.989835	NA	NA	NA
231503	Q111_PeakRegion_673_chr5_100612295_100613511	231503	Tmem150c	1330	0.188	0.0399	4.71	2.49e-06	7.73e-05	chr5	100612295	100613511	Q111_PeakRegion	Q111_PeakRegion_673_chr5_100612295_100613511	chr5:100612295-100613511	0.785722	0.785722	5.15721	0.0261841	0.0613358	Q111_PeakRegion_673_chr5_100612295_100613511	0.0962703	0.864321	0.988028	NA	NA	NA	0.0282036	0.943847	0.989835	NA	NA	NA
99696	WT_PeakRegion_950_chr3_38370468_38370983	99696	Ankrd50	1460	-0.121	0.0295	-4.12	3.79e-05	0.000779	chr3	38370468	38370983	WT_PeakRegion	WT_PeakRegion_950_chr3_38370468_38370983	chr3:38370468-38370983	-0.862866	0.862866	5.14793	0.0263147	0.0615874	WT_PeakRegion_950_chr3_38370468_38370983	0.975697	0.162817	0.981112	NA	NA	NA	NA	NA	NA	NA	NA	NA
99696	WT_PeakRegion_950_chr3_38370468_38370983	99696	Ankrd50	1460	-0.121	0.0295	-4.12	3.79e-05	0.000779	chr3	38370468	38370983	WT_PeakRegion	WT_PeakRegion_950_chr3_38370468_38370983	chr3:38370468-38370983	-0.862866	0.862866	5.14793	0.0263147	0.0615874	WT_PeakRegion_950_chr3_38370468_38370983	0.975697	0.162817	0.981112	NA	NA	NA	NA	NA	NA	NA	NA	NA
319352	WT_PeakRegion_2642_chr6_124939868_124940543	319352	Pianp	6970	-0.155	0.0334	-4.63	3.61e-06	0.000106	chr6	124939868	124940543	WT_PeakRegion	WT_PeakRegion_2642_chr6_124939868_124940543	chr6:124939868-124940543	-0.844132	0.844132	5.07276	0.0273975	0.0634333	WT_PeakRegion_2642_chr6_124939868_124940543	-0.527963	0.381524	0.981112	NA	NA	NA	NA	NA	NA	NA	NA	NA
319352	WT_PeakRegion_2642_chr6_124939868_124940543	319352	Pianp	6970	-0.155	0.0334	-4.63	3.61e-06	0.000106	chr6	124939868	124940543	WT_PeakRegion	WT_PeakRegion_2642_chr6_124939868_124940543	chr6:124939868-124940543	-0.844132	0.844132	5.07276	0.0273975	0.0634333	WT_PeakRegion_2642_chr6_124939868_124940543	-0.527963	0.381524	0.981112	NA	NA	NA	NA	NA	NA	NA	NA	NA
319352	WT_PeakRegion_2642_chr6_124939868_124940543	319352	Pianp	6970	-0.155	0.0334	-4.63	3.61e-06	0.000106	chr6	124939868	124940543	WT_PeakRegion	WT_PeakRegion_2642_chr6_124939868_124940543	chr6:124939868-124940543	-0.844132	0.844132	5.07276	0.0273975	0.0634333	WT_PeakRegion_2642_chr6_124939868_124940543	-0.527963	0.381524	0.981112	NA	NA	NA	NA	NA	NA	NA	NA	NA
71137	Q111_PeakRegion_1095_chr10_84206539_84207126	71137	Rfx4	1080	-0.114	0.0358	-3.17	0.00151	0.0155	chr10	84206539	84207126	Q111_PeakRegion	Q111_PeakRegion_1095_chr10_84206539_84207126	chr10:84206539-84207126	0.886187	0.886187	4.99462	0.0285735	0.0653298	Q111_PeakRegion_1095_chr10_84206539_84207126	NA	NA	NA	NA	NA	NA	0.441684	0.324246	0.763135	NA	NA	NA
214290	WT_PeakRegion_4845_chr13_59940500_59940979	214290	Zcchc6	2140	-0.0784	0.0263	-2.98	0.0029	0.026	chr13	59940500	59940979	WT_PeakRegion	WT_PeakRegion_4845_chr13_59940500_59940979	chr13:59940500-59940979	-0.87632	0.87632	4.96789	0.0325704	0.0715385	WT_PeakRegion_4845_chr13_59940500_59940979	0.151448	0.781048	0.985523	0.0539091	0.899584	0.998177	-0.721693	0.229154	0.718688	NA	NA	NA
214290	WT_PeakRegion_4845_chr13_59940500_59940979	214290	Zcchc6	2140	-0.0784	0.0263	-2.98	0.0029	0.026	chr13	59940500	59940979	WT_PeakRegion	WT_PeakRegion_4845_chr13_59940500_59940979	chr13:59940500-59940979	-0.87632	0.87632	4.96789	0.0325704	0.0715385	WT_PeakRegion_4845_chr13_59940500_59940979	0.151448	0.781048	0.985523	0.0539091	0.899584	0.998177	-0.721693	0.229154	0.718688	NA	NA	NA
214290	WT_PeakRegion_4845_chr13_59940500_59940979	214290	Zcchc6	2140	-0.0784	0.0263	-2.98	0.0029	0.026	chr13	59940500	59940979	WT_PeakRegion	WT_PeakRegion_4845_chr13_59940500_59940979	chr13:59940500-59940979	-0.87632	0.87632	4.96789	0.0325704	0.0715385	WT_PeakRegion_4845_chr13_59940500_59940979	0.151448	0.781048	0.985523	0.0539091	0.899584	0.998177	-0.721693	0.229154	0.718688	NA	NA	NA
23876	Shared_PeakRegion_1082_chr12_103078212_103080265	23876	Fbln5	303	-0.461	0.0588	-7.85	4.03e-15	8.88e-13	chr12	103078212	103080265	Shared_PeakRegion	Shared_PeakRegion_1082_chr12_103078212_103080265	chr12:103078212-103080265	-0.609345	0.609345	4.95664	0.0291645	0.0664756	Shared_PeakRegion_1082_chr12_103078212_103080265	-0.229106	0.666266	0.985523	0.0527314	0.884199	0.998177	0.0940788	0.822757	0.960345	-0.952144	0.0507008	0.487561
19090	WT_PeakRegion_5572_chr16_15642092_15642941	19090	Prkdc	1710	0.172	0.0303	5.69	1.29e-08	7.32e-07	chr16	15642092	15642941	WT_PeakRegion	WT_PeakRegion_5572_chr16_15642092_15642941	chr16:15642092-15642941	-0.765596	0.765596	4.83858	0.031086	0.0696092	NA	NA	NA	NA	NA	NA	NA	NA	NA	NA	NA	NA	NA
57915	Shared_PeakRegion_512_chr5_64638836_64639800	57915	Tbc1d1	502	0.174	0.0629	2.78	0.0055	0.0425	chr5	64638836	64639800	Shared_PeakRegion	Shared_PeakRegion_512_chr5_64638836_64639800	chr5:64638836-64639800	-0.771147	0.771147	4.83288	0.0311821	0.0697653	Shared_PeakRegion_512_chr5_64638836_64639800	-0.0468036	0.933683	0.996771	0.183386	0.742657	0.998177	-0.186027	0.546421	0.855562	-1.19966	0.191732	0.708532
353282	WT_PeakRegion_496_chr2_10323346_10323758	353282	Sfmbt2	271	0.7	0.0781	8.96	3.11e-19	1.31e-16	chr2	10323346	10323758	WT_PeakRegion	WT_PeakRegion_496_chr2_10323346_10323758	chr2:10323346-10323758	-0.88031	0.88031	4.82284	0.0335893	0.0732168	NA	NA	NA	NA	NA	NA	NA	NA	NA	NA	NA	NA	NA
11658	Q111_PeakRegion_1504_chr16_52442881_52443165	11658	Alcam	11900	-0.139	0.0447	-3.12	0.00182	0.018	chr16	52442881	52443165	Q111_PeakRegion	Q111_PeakRegion_1504_chr16_52442881_52443165	chr16:52442881-52443165	1.04434	1.04434	4.78914	0.0323527	0.071266	NA	NA	NA	NA	NA	NA	NA	NA	NA	NA	NA	NA	NA
16574	WT_PeakRegion_570_chr2_49463498_49464263	16574	Kif5c	37200	-0.0807	0.0217	-3.72	0.000201	0.00306	chr2	49463498	49464263	WT_PeakRegion	WT_PeakRegion_570_chr2_49463498_49464263	chr2:49463498-49464263	-0.828159	0.828159	4.76784	0.0323019	0.0712337	NA	NA	NA	NA	NA	NA	NA	NA	NA	NA	NA	NA	NA
225115	WT_PeakRegion_6056_chr18_5107140_5107442	225115	Svil	990	-0.155	0.0485	-3.2	0.00136	0.0142	chr18	5107140	5107442	WT_PeakRegion	WT_PeakRegion_6056_chr18_5107140_5107442	chr18:5107140-5107442	-0.920488	0.920488	4.74445	0.0412349	0.0846173	NA	NA	NA	NA	NA	NA	NA	NA	NA	NA	NA	NA	NA
67392	WT_PeakRegion_5002_chr13_120260664_120261266	67392	4833420G17Rik	1880	0.101	0.0319	3.18	0.00149	0.0153	chr13	120260664	120261266	WT_PeakRegion	WT_PeakRegion_5002_chr13_120260664_120261266	chr13:120260664-120261266	-0.787778	0.787778	4.74229	0.0327534	0.0718507	WT_PeakRegion_5002_chr13_120260664_120261266	0.274621	0.665972	0.985523	NA	NA	NA	NA	NA	NA	NA	NA	NA
16526	WT_PeakRegion_465_chr1_191163268_191163773	16526	Kcnk2	4570	-0.257	0.0573	-4.48	7.31e-06	0.000195	chr1	191163268	191163773	WT_PeakRegion	WT_PeakRegion_465_chr1_191163268_191163773	chr1:191163268-191163773	-0.83939	0.83939	4.72511	0.033771	0.0734578	WT_PeakRegion_465_chr1_191163268_191163773	-0.358777	0.518603	0.981112	-0.222108	0.468676	0.998177	NA	NA	NA	0.208161	0.414695	0.869651
16526	WT_PeakRegion_465_chr1_191163268_191163773	16526	Kcnk2	4570	-0.257	0.0573	-4.48	7.31e-06	0.000195	chr1	191163268	191163773	WT_PeakRegion	WT_PeakRegion_465_chr1_191163268_191163773	chr1:191163268-191163773	-0.83939	0.83939	4.72511	0.033771	0.0734578	WT_PeakRegion_465_chr1_191163268_191163773	-0.358777	0.518603	0.981112	-0.222108	0.468676	0.998177	NA	NA	NA	0.208161	0.414695	0.869651
16526	WT_PeakRegion_465_chr1_191163268_191163773	16526	Kcnk2	4570	-0.257	0.0573	-4.48	7.31e-06	0.000195	chr1	191163268	191163773	WT_PeakRegion	WT_PeakRegion_465_chr1_191163268_191163773	chr1:191163268-191163773	-0.83939	0.83939	4.72511	0.033771	0.0734578	WT_PeakRegion_465_chr1_191163268_191163773	-0.358777	0.518603	0.981112	-0.222108	0.468676	0.998177	NA	NA	NA	0.208161	0.414695	0.869651
230872	WT_PeakRegion_1566_chr4_140565144_140565544	230872	Crocc	7670	-0.305	0.0737	-4.14	3.52e-05	0.000734	chr4	140565144	140565544	WT_PeakRegion	WT_PeakRegion_1566_chr4_140565144_140565544	chr4:140565144-140565544	-0.776577	0.776577	4.64832	0.034473	0.0744788	WT_PeakRegion_1566_chr4_140565144_140565544	NA	NA	NA	NA	NA	NA	-0.599705	0.191001	0.685724	NA	NA	NA
230872	WT_PeakRegion_1566_chr4_140565144_140565544	230872	Crocc	7670	-0.305	0.0737	-4.14	3.52e-05	0.000734	chr4	140565144	140565544	WT_PeakRegion	WT_PeakRegion_1566_chr4_140565144_140565544	chr4:140565144-140565544	-0.776577	0.776577	4.64832	0.034473	0.0744788	WT_PeakRegion_1566_chr4_140565144_140565544	NA	NA	NA	NA	NA	NA	-0.599705	0.191001	0.685724	NA	NA	NA
50884	Q111_PeakRegion_136_chr2_80432300_80432827	50884	Nckap1	16900	-0.215	0.0318	-6.78	1.21e-11	1.29e-09	chr2	80432300	80432827	Q111_PeakRegion	Q111_PeakRegion_136_chr2_80432300_80432827	chr2:80432300-80432827	0.891055	0.891055	4.61419	0.0351211	0.0753491	Q111_PeakRegion_136_chr2_80432300_80432827	NA	NA	NA	-0.290143	0.647762	0.998177	NA	NA	NA	NA	NA	NA
63958	WT_PeakRegion_1757_chr4_148840557_148841397	63958	Ube4b	7120	-0.105	0.0258	-4.07	4.65e-05	0.000935	chr4	148840557	148841397	WT_PeakRegion	WT_PeakRegion_1757_chr4_148840557_148841397	chr4:148840557-148841397	-0.730073	0.730073	4.55779	0.0362211	0.0770541	WT_PeakRegion_1757_chr4_148840557_148841397	0.281214	0.644457	0.985523	NA	NA	NA	0.482539	0.39371	0.78862	NA	NA	NA
66904	WT_PeakRegion_3808_chr9_100958085_100959221	66904	Pccb	2120	0.0753	0.0263	2.86	0.00417	0.0345	chr9	100958085	100959221	WT_PeakRegion	WT_PeakRegion_3808_chr9_100958085_100959221	chr9:100958085-100959221	-0.769418	0.769418	4.51231	0.037135	0.0783245	NA	NA	NA	NA	NA	NA	NA	NA	NA	NA	NA	NA	NA
233057	WT_PeakRegion_2916_chr7_30649732_30650617	233057	Zfp940	517	0.144	0.0452	3.18	0.00145	0.015	chr7	30649732	30650617	WT_PeakRegion	WT_PeakRegion_2916_chr7_30649732_30650617	chr7:30649732-30650617	-0.822701	0.822701	4.44768	0.0406632	0.0837761	WT_PeakRegion_2916_chr7_30649732_30650617	0.509502	0.353879	0.981112	NA	NA	NA	NA	NA	NA	NA	NA	NA
21366	Q111_PeakRegion_768_chr6_91633786_91635463	21366	Slc6a6	12900	-0.194	0.0587	-3.31	0.00092	0.0105	chr6	91633786	91635463	Q111_PeakRegion	Q111_PeakRegion_768_chr6_91633786_91635463	chr6:91633786-91635463	-0.41994	0.41994	4.40482	0.0393946	0.0820261	Q111_PeakRegion_768_chr6_91633786_91635463	0.298068	0.406426	0.981112	-0.305401	0.0747784	0.998177	-0.184889	0.613489	0.891956	0.135038	0.253724	0.792759
76499	WT_PeakRegion_3835_chr9_113697644_113697957	76499	Clasp2	12700	0.106	0.0297	3.55	0.000382	0.00517	chr9	113697644	113697957	WT_PeakRegion	WT_PeakRegion_3835_chr9_113697644_113697957	chr9:113697644-113697957	-0.909154	0.909154	4.40398	0.0394126	0.0820412	WT_PeakRegion_3835_chr9_113697644_113697957	-0.506718	0.41773	0.981112	-0.0844997	0.834498	0.998177	NA	NA	NA	NA	NA	NA
19684	Shared_PeakRegion_915_chr9_51843092_51844506	19684	Rdx	4000	0.142	0.032	4.43	9.58e-06	0.000247	chr9	51843092	51844506	Shared_PeakRegion	Shared_PeakRegion_915_chr9_51843092_51844506	chr9:51843092-51844506	-0.580751	0.580751	4.39271	0.0396582	0.0823661	Shared_PeakRegion_915_chr9_51843092_51844506	-0.179419	0.753624	0.985523	NA	NA	NA	0.299604	0.39126	0.787837	NA	NA	NA
19684	Shared_PeakRegion_915_chr9_51843092_51844506	19684	Rdx	4000	0.142	0.032	4.43	9.58e-06	0.000247	chr9	51843092	51844506	Shared_PeakRegion	Shared_PeakRegion_915_chr9_51843092_51844506	chr9:51843092-51844506	-0.580751	0.580751	4.39271	0.0396582	0.0823661	Shared_PeakRegion_915_chr9_51843092_51844506	-0.179419	0.753624	0.985523	NA	NA	NA	0.299604	0.39126	0.787837	NA	NA	NA
54403	WT_PeakRegion_1973_chr5_89304292_89304598	54403	Slc4a4	12800	-0.191	0.0441	-4.32	1.58e-05	0.000375	chr5	89304292	89304598	WT_PeakRegion	WT_PeakRegion_1973_chr5_89304292_89304598	chr5:89304292-89304598	-0.908123	0.908123	4.36368	0.0521378	0.100353	NA	NA	NA	NA	NA	NA	NA	NA	NA	NA	NA	NA	NA
13859	WT_PeakRegion_3465_chr8_74957292_74958673	13859	Eps15l1	3120	-0.121	0.0245	-4.93	8.38e-07	3.02e-05	chr8	74957292	74958673	WT_PeakRegion	WT_PeakRegion_3465_chr8_74957292_74958673	chr8:74957292-74958673	-0.693842	0.693842	4.33488	0.0409436	0.0842228	WT_PeakRegion_3465_chr8_74957292_74958673	-0.875594	0.126459	0.981112	NA	NA	NA	-0.557515	0.152655	0.661286	NA	NA	NA
71901	WT_PeakRegion_1302_chr4_41539868_41540580	71901	Fam219a	4890	-0.0804	0.0272	-2.96	0.00308	0.0273	chr4	41539868	41540580	WT_PeakRegion	WT_PeakRegion_1302_chr4_41539868_41540580	chr4:41539868-41540580	-0.757735	0.757735	4.31617	0.0413691	0.08485	WT_PeakRegion_1302_chr4_41539868_41540580	0.38741	0.507408	0.981112	0.14329	0.838696	0.998177	-0.211277	0.56026	0.863423	NA	NA	NA
57743	WT_PeakRegion_488_chr2_5829176_5829590	57743	Sec61a2	2430	0.0998	0.0313	3.18	0.00145	0.015	chr2	5829176	5829590	WT_PeakRegion	WT_PeakRegion_488_chr2_5829176_5829590	chr2:5829176-5829590	-0.819971	0.819971	4.30854	0.0415439	0.0851589	NA	NA	NA	NA	NA	NA	NA	NA	NA	NA	NA	NA	NA
57743	WT_PeakRegion_488_chr2_5829176_5829590	57743	Sec61a2	2430	0.0998	0.0313	3.18	0.00145	0.015	chr2	5829176	5829590	WT_PeakRegion	WT_PeakRegion_488_chr2_5829176_5829590	chr2:5829176-5829590	-0.819971	0.819971	4.30854	0.0415439	0.0851589	NA	NA	NA	NA	NA	NA	NA	NA	NA	NA	NA	NA	NA
64213	WT_PeakRegion_2402_chr6_17661170_17661562	64213	St7	554	0.194	0.0502	3.87	0.000108	0.00185	chr6	17661170	17661562	WT_PeakRegion	WT_PeakRegion_2402_chr6_17661170_17661562	chr6:17661170-17661562	-0.825579	0.825579	4.23032	0.0433829	0.0877708	WT_PeakRegion_2402_chr6_17661170_17661562	NA	NA	NA	NA	NA	NA	-0.65471	0.211612	0.709354	NA	NA	NA
319876	WT_PeakRegion_593_chr2_65060196_65060495	319876	Cobll1	946	0.139	0.0468	2.97	0.00302	0.027	chr2	65060196	65060495	WT_PeakRegion	WT_PeakRegion_593_chr2_65060196_65060495	chr2:65060196-65060495	-0.87628	0.87628	4.18257	0.0446521	0.0895507	WT_PeakRegion_593_chr2_65060196_65060495	0.0651745	0.925115	0.996771	-0.279532	0.475981	0.998177	NA	NA	NA	NA	NA	NA
319876	WT_PeakRegion_593_chr2_65060196_65060495	319876	Cobll1	946	0.139	0.0468	2.97	0.00302	0.027	chr2	65060196	65060495	WT_PeakRegion	WT_PeakRegion_593_chr2_65060196_65060495	chr2:65060196-65060495	-0.87628	0.87628	4.18257	0.0446521	0.0895507	WT_PeakRegion_593_chr2_65060196_65060495	0.0651745	0.925115	0.996771	-0.279532	0.475981	0.998177	NA	NA	NA	NA	NA	NA
319876	WT_PeakRegion_593_chr2_65060196_65060495	319876	Cobll1	946	0.139	0.0468	2.97	0.00302	0.027	chr2	65060196	65060495	WT_PeakRegion	WT_PeakRegion_593_chr2_65060196_65060495	chr2:65060196-65060495	-0.87628	0.87628	4.18257	0.0446521	0.0895507	WT_PeakRegion_593_chr2_65060196_65060495	0.0651745	0.925115	0.996771	-0.279532	0.475981	0.998177	NA	NA	NA	NA	NA	NA
319876	WT_PeakRegion_593_chr2_65060196_65060495	319876	Cobll1	946	0.139	0.0468	2.97	0.00302	0.027	chr2	65060196	65060495	WT_PeakRegion	WT_PeakRegion_593_chr2_65060196_65060495	chr2:65060196-65060495	-0.87628	0.87628	4.18257	0.0446521	0.0895507	WT_PeakRegion_593_chr2_65060196_65060495	0.0651745	0.925115	0.996771	-0.279532	0.475981	0.998177	NA	NA	NA	NA	NA	NA
319876	WT_PeakRegion_593_chr2_65060196_65060495	319876	Cobll1	946	0.139	0.0468	2.97	0.00302	0.027	chr2	65060196	65060495	WT_PeakRegion	WT_PeakRegion_593_chr2_65060196_65060495	chr2:65060196-65060495	-0.87628	0.87628	4.18257	0.0446521	0.0895507	WT_PeakRegion_593_chr2_65060196_65060495	0.0651745	0.925115	0.996771	-0.279532	0.475981	0.998177	NA	NA	NA	NA	NA	NA
73721	WT_PeakRegion_1301_chr4_41434742_41435206	73721	1110017D15Rik	84.9	0.292	0.0977	2.99	0.00276	0.025	chr4	41434742	41435206	WT_PeakRegion	WT_PeakRegion_1301_chr4_41434742_41435206	chr4:41434742-41435206	-0.845507	0.845507	4.05585	0.0499077	0.0971761	NA	NA	NA	NA	NA	NA	NA	NA	NA	NA	NA	NA	NA
22423	WT_PeakRegion_6344_chr19_44565778_44566607	22423	Wnt8b	59.3	-0.759	0.162	-4.69	2.68e-06	8.16e-05	chr19	44565778	44566607	WT_PeakRegion	WT_PeakRegion_6344_chr19_44565778_44566607	chr19:44565778-44566607	-0.742696	0.742696	4.03863	0.0482708	0.0947748	WT_PeakRegion_6344_chr19_44565778_44566607	-0.336659	0.575155	0.981112	NA	NA	NA	-0.331614	0.272686	0.73274	NA	NA	NA
328417	WT_PeakRegion_5203_chr14_57178995_57179681	328417	Parp4	608	0.134	0.0433	3.09	0.00202	0.0196	chr14	57178995	57179681	WT_PeakRegion	WT_PeakRegion_5203_chr14_57178995_57179681	chr14:57178995-57179681	-0.775041	0.775041	3.99427	0.0515922	0.0995882	WT_PeakRegion_5203_chr14_57178995_57179681	0.600499	0.292236	0.981112	-0.041982	0.900028	0.998177	NA	NA	NA	NA	NA	NA
56307	WT_PeakRegion_4062_chr10_93367661_93368522	56307	Metap2	2760	0.0971	0.0291	3.34	0.000842	0.00973	chr10	93367661	93368522	WT_PeakRegion	WT_PeakRegion_4062_chr10_93367661_93368522	chr10:93367661-93368522	-0.650081	0.650081	3.96477	0.05031	0.0977793	WT_PeakRegion_4062_chr10_93367661_93368522	NA	NA	NA	NA	NA	NA	0.501857	0.270439	0.729943	NA	NA	NA
56307	WT_PeakRegion_4062_chr10_93367661_93368522	56307	Metap2	2760	0.0971	0.0291	3.34	0.000842	0.00973	chr10	93367661	93368522	WT_PeakRegion	WT_PeakRegion_4062_chr10_93367661_93368522	chr10:93367661-93368522	-0.650081	0.650081	3.96477	0.05031	0.0977793	WT_PeakRegion_4062_chr10_93367661_93368522	NA	NA	NA	NA	NA	NA	0.501857	0.270439	0.729943	NA	NA	NA
56307	WT_PeakRegion_4062_chr10_93367661_93368522	56307	Metap2	2760	0.0971	0.0291	3.34	0.000842	0.00973	chr10	93367661	93368522	WT_PeakRegion	WT_PeakRegion_4062_chr10_93367661_93368522	chr10:93367661-93368522	-0.650081	0.650081	3.96477	0.05031	0.0977793	WT_PeakRegion_4062_chr10_93367661_93368522	NA	NA	NA	NA	NA	NA	0.501857	0.270439	0.729943	NA	NA	NA
68070	WT_PeakRegion_5336_chr15_12537391_12538019	68070	Pdzd2	7530	-0.217	0.0632	-3.43	0.000593	0.00734	chr15	12537391	12538019	WT_PeakRegion	WT_PeakRegion_5336_chr15_12537391_12538019	chr15:12537391-12538019	-0.744706	0.744706	3.9447	0.05088	0.0986512	WT_PeakRegion_5336_chr15_12537391_12538019	0.41533	0.49421	0.981112	0.412382	0.428858	0.998177	NA	NA	NA	NA	NA	NA
28240	WT_PeakRegion_4035_chr10_77378032_77378452	28240	Trpm2	2140	0.154	0.0389	3.95	7.82e-05	0.00143	chr10	77378032	77378452	WT_PeakRegion	WT_PeakRegion_4035_chr10_77378032_77378452	chr10:77378032-77378452	-0.773122	0.773122	3.93752	0.0510855	0.0988856	WT_PeakRegion_4035_chr10_77378032_77378452	-0.673062	0.235206	0.981112	0.419504	0.354644	0.998177	NA	NA	NA	NA	NA	NA
243274	WT_PeakRegion_2282_chr5_128926227_128926771	243274	Tmem132d	318	0.279	0.0945	2.95	0.00314	0.0276	chr5	128926227	128926771	WT_PeakRegion	WT_PeakRegion_2282_chr5_128926227_128926771	chr5:128926227-128926771	-0.702154	0.702154	3.89559	0.0536515	0.102464	WT_PeakRegion_2282_chr5_128926227_128926771	0.582877	0.330926	0.981112	NA	NA	NA	0.0804674	0.841104	0.964383	NA	NA	NA
223433	Q111_PeakRegion_1429_chr15_27618961_27619275	223433	Fam105a	1210	-0.206	0.0532	-3.86	0.000112	0.0019	chr15	27618961	27619275	Q111_PeakRegion	Q111_PeakRegion_1429_chr15_27618961_27619275	chr15:27618961-27619275	0.826006	0.826006	3.81603	0.0620489	0.113832	NA	NA	NA	NA	NA	NA	NA	NA	NA	NA	NA	NA	NA
20624	Shared_PeakRegion_1031_chr11_102734029_102735022	20624	Eftud2	3920	-0.11	0.0258	-4.27	1.92e-05	0.00044	chr11	102734029	102735022	Shared_PeakRegion	Shared_PeakRegion_1031_chr11_102734029_102735022	chr11:102734029-102735022	-0.626964	0.626964	3.76593	0.056277	0.105969	Shared_PeakRegion_1031_chr11_102734029_102735022	-0.168351	0.763036	0.985523	-0.788555	0.0777471	0.998177	NA	NA	NA	NA	NA	NA
20624	Shared_PeakRegion_1031_chr11_102734029_102735022	20624	Eftud2	3920	-0.11	0.0258	-4.27	1.92e-05	0.00044	chr11	102734029	102735022	Shared_PeakRegion	Shared_PeakRegion_1031_chr11_102734029_102735022	chr11:102734029-102735022	-0.626964	0.626964	3.76593	0.056277	0.105969	Shared_PeakRegion_1031_chr11_102734029_102735022	-0.168351	0.763036	0.985523	-0.788555	0.0777471	0.998177	NA	NA	NA	NA	NA	NA
20624	Shared_PeakRegion_1031_chr11_102734029_102735022	20624	Eftud2	3920	-0.11	0.0258	-4.27	1.92e-05	0.00044	chr11	102734029	102735022	Shared_PeakRegion	Shared_PeakRegion_1031_chr11_102734029_102735022	chr11:102734029-102735022	-0.626964	0.626964	3.76593	0.056277	0.105969	Shared_PeakRegion_1031_chr11_102734029_102735022	-0.168351	0.763036	0.985523	-0.788555	0.0777471	0.998177	NA	NA	NA	NA	NA	NA
20624	Shared_PeakRegion_1031_chr11_102734029_102735022	20624	Eftud2	3920	-0.11	0.0258	-4.27	1.92e-05	0.00044	chr11	102734029	102735022	Shared_PeakRegion	Shared_PeakRegion_1031_chr11_102734029_102735022	chr11:102734029-102735022	-0.626964	0.626964	3.76593	0.056277	0.105969	Shared_PeakRegion_1031_chr11_102734029_102735022	-0.168351	0.763036	0.985523	-0.788555	0.0777471	0.998177	NA	NA	NA	NA	NA	NA
58186	WT_PeakRegion_2618_chr6_112602690_112603511	58186	Rad18	165	0.24	0.0634	3.78	0.000158	0.0025	chr6	112602690	112603511	WT_PeakRegion	WT_PeakRegion_2618_chr6_112602690_112603511	chr6:112602690-112603511	-0.773266	0.773266	3.70624	0.058215	0.108654	WT_PeakRegion_2618_chr6_112602690_112603511	-0.0844629	0.883611	0.992445	NA	NA	NA	-0.675164	0.0643997	0.580691	-0.0374686	0.928023	0.981323
12336	Q111_PeakRegion_839_chr7_31007727_31008277	12336	Capns1	4640	0.0898	0.0253	3.54	0.000394	0.0053	chr7	31007727	31008277	Q111_PeakRegion	Q111_PeakRegion_839_chr7_31007727_31008277	chr7:31007727-31008277	0.784316	0.784316	3.68496	0.0589232	0.109659	Q111_PeakRegion_839_chr7_31007727_31008277	1.28548	0.119736	0.981112	NA	NA	NA	NA	NA	NA	NA	NA	NA
12336	Q111_PeakRegion_839_chr7_31007727_31008277	12336	Capns1	4640	0.0898	0.0253	3.54	0.000394	0.0053	chr7	31007727	31008277	Q111_PeakRegion	Q111_PeakRegion_839_chr7_31007727_31008277	chr7:31007727-31008277	0.784316	0.784316	3.68496	0.0589232	0.109659	Q111_PeakRegion_839_chr7_31007727_31008277	1.28548	0.119736	0.981112	NA	NA	NA	NA	NA	NA	NA	NA	NA
66411	Q111_PeakRegion_839_chr7_31007727_31008277	66411	Tbcb	1720	0.145	0.0249	5.82	5.95e-09	3.57e-07	chr7	31007727	31008277	Q111_PeakRegion	Q111_PeakRegion_839_chr7_31007727_31008277	chr7:31007727-31008277	0.784316	0.784316	3.68496	0.0589232	0.109659	Q111_PeakRegion_839_chr7_31007727_31008277	1.28548	0.119736	0.981112	NA	NA	NA	NA	NA	NA	NA	NA	NA
233064	Q111_PeakRegion_839_chr7_31007727_31008277	233064	Wdr62	107	0.258	0.0866	2.98	0.00291	0.0261	chr7	31007727	31008277	Q111_PeakRegion	Q111_PeakRegion_839_chr7_31007727_31008277	chr7:31007727-31008277	0.784316	0.784316	3.68496	0.0589232	0.109659	Q111_PeakRegion_839_chr7_31007727_31008277	1.28548	0.119736	0.981112	NA	NA	NA	NA	NA	NA	NA	NA	NA
72289	WT_PeakRegion_6246_chr19_5810758_5812230	72289	Malat1	26100	-0.217	0.0735	-2.95	0.00314	0.0276	chr19	5810758	5812230	WT_PeakRegion	WT_PeakRegion_6246_chr19_5810758_5812230	chr19:5810758-5812230	-0.435758	0.435758	3.64547	0.0602624	0.111464	WT_PeakRegion_6246_chr19_5810758_5812230	-0.267138	0.448751	0.981112	-0.0588897	0.706155	0.998177	-0.0305104	0.950886	0.990852	-0.166367	0.512764	0.910523
225115	WT_PeakRegion_6053_chr18_4918910_4919256	225115	Svil	990	-0.155	0.0485	-3.2	0.00136	0.0142	chr18	4918910	4919256	WT_PeakRegion	WT_PeakRegion_6053_chr18_4918910_4919256	chr18:4918910-4919256	-0.833003	0.833003	3.63798	0.0645129	0.116922	WT_PeakRegion_6053_chr18_4918910_4919256	NA	NA	NA	NA	NA	NA	NA	NA	NA	-0.123091	0.747342	0.95867
68339	WT_PeakRegion_4619_chr12_102157561_102157947	68339	Ccdc88c	6270	-0.236	0.0609	-3.87	0.000108	0.00185	chr12	102157561	102157947	WT_PeakRegion	WT_PeakRegion_4619_chr12_102157561_102157947	chr12:102157561-102157947	-0.752833	0.752833	3.56283	0.0631737	0.115156	WT_PeakRegion_4619_chr12_102157561_102157947	0.76663	0.211215	0.981112	NA	NA	NA	NA	NA	NA	NA	NA	NA
19699	WT_PeakRegion_1815_chr5_21414677_21415494	19699	Reln	5790	-0.314	0.0658	-4.77	1.85e-06	5.96e-05	chr5	21414677	21415494	WT_PeakRegion	WT_PeakRegion_1815_chr5_21414677_21415494	chr5:21414677-21415494	-0.663491	0.663491	3.50593	0.0652666	0.117873	NA	NA	NA	NA	NA	NA	NA	NA	NA	NA	NA	NA	NA
74356	WT_PeakRegion_3531_chr8_107839255_107839696	74356	4931428F04Rik	556	0.354	0.0466	7.6	2.85e-14	5.28e-12	chr8	107839255	107839696	WT_PeakRegion	WT_PeakRegion_3531_chr8_107839255_107839696	chr8:107839255-107839696	-0.807044	0.807044	3.49945	0.076193	0.132685	WT_PeakRegion_3531_chr8_107839255_107839696	0.211541	0.706117	0.985523	-0.200101	0.69102	0.998177	NA	NA	NA	NA	NA	NA
74356	WT_PeakRegion_3531_chr8_107839255_107839696	74356	4931428F04Rik	556	0.354	0.0466	7.6	2.85e-14	5.28e-12	chr8	107839255	107839696	WT_PeakRegion	WT_PeakRegion_3531_chr8_107839255_107839696	chr8:107839255-107839696	-0.807044	0.807044	3.49945	0.076193	0.132685	WT_PeakRegion_3531_chr8_107839255_107839696	0.211541	0.706117	0.985523	-0.200101	0.69102	0.998177	NA	NA	NA	NA	NA	NA
277978	WT_PeakRegion_3531_chr8_107839255_107839696	277978	Exoc3l	189	0.172	0.0619	2.78	0.00547	0.0424	chr8	107839255	107839696	WT_PeakRegion	WT_PeakRegion_3531_chr8_107839255_107839696	chr8:107839255-107839696	-0.807044	0.807044	3.49945	0.076193	0.132685	WT_PeakRegion_3531_chr8_107839255_107839696	0.211541	0.706117	0.985523	-0.200101	0.69102	0.998177	NA	NA	NA	NA	NA	NA
14073	Q111_PeakRegion_335_chr4_115717696_115718876	14073	Faah	1210	0.36	0.0807	4.46	8.12e-06	0.000215	chr4	115717696	115718876	Q111_PeakRegion	Q111_PeakRegion_335_chr4_115717696_115718876	chr4:115717696-115718876	0.672872	0.672872	3.43809	0.067862	0.121439	Q111_PeakRegion_335_chr4_115717696_115718876	-0.960505	0.0995643	0.981112	NA	NA	NA	NA	NA	NA	NA	NA	NA
12606	WT_PeakRegion_2952_chr7_35888980_35889590	12606	Cebpa	302	-0.238	0.0789	-3.02	0.00256	0.0235	chr7	35888980	35889590	WT_PeakRegion	WT_PeakRegion_2952_chr7_35888980_35889590	chr7:35888980-35889590	-0.800868	0.800868	3.39004	0.0716901	0.126707	WT_PeakRegion_2952_chr7_35888980_35889590	-0.71006	0.35654	0.981112	NA	NA	NA	0.443263	0.197161	0.694557	NA	NA	NA
224814	WT_PeakRegion_5907_chr17_46448174_46448897	224814	Abcc10	1170	-0.14	0.0411	-3.41	0.000651	0.00793	chr17	46448174	46448897	WT_PeakRegion	WT_PeakRegion_5907_chr17_46448174_46448897	chr17:46448174-46448897	-0.737393	0.737393	3.3266	0.0807931	0.138482	WT_PeakRegion_5907_chr17_46448174_46448897	0.0202822	0.972246	0.999796	-0.167311	0.63112	0.998177	NA	NA	NA	0.531994	0.167126	0.684053
224814	WT_PeakRegion_5907_chr17_46448174_46448897	224814	Abcc10	1170	-0.14	0.0411	-3.41	0.000651	0.00793	chr17	46448174	46448897	WT_PeakRegion	WT_PeakRegion_5907_chr17_46448174_46448897	chr17:46448174-46448897	-0.737393	0.737393	3.3266	0.0807931	0.138482	WT_PeakRegion_5907_chr17_46448174_46448897	0.0202822	0.972246	0.999796	-0.167311	0.63112	0.998177	NA	NA	NA	0.531994	0.167126	0.684053
21808	Shared_PeakRegion_104_chr1_188553436_188556781	21808	Tgfb2	382	0.219	0.0773	2.84	0.00452	0.0367	chr1	188553436	188556781	Shared_PeakRegion	Shared_PeakRegion_104_chr1_188553436_188556781	chr1:188553436-188556781	-0.390236	0.390236	3.2452	0.0758779	0.132289	Shared_PeakRegion_104_chr1_188553436_188556781	-0.0128921	0.977715	0.999899	-0.0401739	0.913424	0.998177	0.412217	0.245895	0.719681	-0.683835	0.113409	0.636117
17281	WT_PeakRegion_3869_chr9_123690163_123690443	17281	Fyco1	5500	0.152	0.0332	4.58	4.74e-06	0.000135	chr9	123690163	123690443	WT_PeakRegion	WT_PeakRegion_3869_chr9_123690163_123690443	chr9:123690163-123690443	-0.830407	0.830407	3.22909	0.0927136	0.153487	NA	NA	NA	NA	NA	NA	NA	NA	NA	NA	NA	NA	NA
107272	WT_PeakRegion_6276_chr19_15978697_15978917	107272	Psat1	6560	0.14	0.0355	3.94	8.19e-05	0.00149	chr19	15978697	15978917	WT_PeakRegion	WT_PeakRegion_6276_chr19_15978697_15978917	chr19:15978697-15978917	-0.785966	0.785966	3.20198	0.0970401	0.158698	WT_PeakRegion_6276_chr19_15978697_15978917	NA	NA	NA	-0.375209	0.318936	0.998177	NA	NA	NA	NA	NA	NA
12575	Q111_PeakRegion_1568_chr17_29242731_29246161	12575	Cdkn1a	534	-0.335	0.111	-3.01	0.00259	0.0238	chr17	29242731	29246161	Q111_PeakRegion	Q111_PeakRegion_1568_chr17_29242731_29246161	chr17:29242731-29246161	0.322447	0.322447	3.20026	0.077891	0.134915	Q111_PeakRegion_1568_chr17_29242731_29246161	-0.166856	0.686742	0.985523	-0.552509	0.19241	0.998177	0.310436	0.303259	0.750429	-1.55325	0.000126422	0.044374
12575	Q111_PeakRegion_1568_chr17_29242731_29246161	12575	Cdkn1a	534	-0.335	0.111	-3.01	0.00259	0.0238	chr17	29242731	29246161	Q111_PeakRegion	Q111_PeakRegion_1568_chr17_29242731_29246161	chr17:29242731-29246161	0.322447	0.322447	3.20026	0.077891	0.134915	Q111_PeakRegion_1568_chr17_29242731_29246161	-0.166856	0.686742	0.985523	-0.552509	0.19241	0.998177	0.310436	0.303259	0.750429	-1.55325	0.000126422	0.044374
12575	Q111_PeakRegion_1568_chr17_29242731_29246161	12575	Cdkn1a	534	-0.335	0.111	-3.01	0.00259	0.0238	chr17	29242731	29246161	Q111_PeakRegion	Q111_PeakRegion_1568_chr17_29242731_29246161	chr17:29242731-29246161	0.322447	0.322447	3.20026	0.077891	0.134915	Q111_PeakRegion_1568_chr17_29242731_29246161	-0.166856	0.686742	0.985523	-0.552509	0.19241	0.998177	0.310436	0.303259	0.750429	-1.55325	0.000126422	0.044374
224647	Shared_PeakRegion_1349_chr17_27946087_27946830	224647	D17Wsu92e	9670	-0.0702	0.0241	-2.91	0.00362	0.0308	chr17	27946087	27946830	Shared_PeakRegion	Shared_PeakRegion_1349_chr17_27946087_27946830	chr17:27946087-27946830	-0.566571	0.566571	3.18218	0.0787177	0.136047	Shared_PeakRegion_1349_chr17_27946087_27946830	-0.45398	0.506297	0.981112	-0.0440377	0.931615	0.998177	-0.525177	0.325039	0.763135	NA	NA	NA
64009	Shared_PeakRegion_954_chr10_5263370_5265698	64009	Syne1	30600	-0.0916	0.0324	-2.83	0.00464	0.0374	chr10	5263370	5265698	Shared_PeakRegion	Shared_PeakRegion_954_chr10_5263370_5265698	chr10:5263370-5265698	-0.454148	0.454148	3.17103	0.079232	0.136676	Shared_PeakRegion_954_chr10_5263370_5265698	0.15472	0.747179	0.985523	0.223216	0.526956	0.998177	-0.959949	0.0455141	0.580691	-0.713303	0.0890673	0.636117
68972	Shared_PeakRegion_109_chr1_192874774_192876253	68972	Tatdn3	820	0.189	0.0418	4.52	6.25e-06	0.000172	chr1	192874774	192876253	Shared_PeakRegion	Shared_PeakRegion_109_chr1_192874774_192876253	chr1:192874774-192876253	-0.562244	0.562244	3.1593	0.0797771	0.137342	Shared_PeakRegion_109_chr1_192874774_192876253	0.0610793	0.899285	0.993039	-0.448669	0.345521	0.998177	0.612098	0.0643804	0.580691	-0.819093	0.0649468	0.549309
68972	Shared_PeakRegion_109_chr1_192874774_192876253	68972	Tatdn3	820	0.189	0.0418	4.52	6.25e-06	0.000172	chr1	192874774	192876253	Shared_PeakRegion	Shared_PeakRegion_109_chr1_192874774_192876253	chr1:192874774-192876253	-0.562244	0.562244	3.1593	0.0797771	0.137342	Shared_PeakRegion_109_chr1_192874774_192876253	0.0610793	0.899285	0.993039	-0.448669	0.345521	0.998177	0.612098	0.0643804	0.580691	-0.819093	0.0649468	0.549309
66573	Shared_PeakRegion_1217_chr14_119361906_119363769	66573	Dzip1	2940	0.261	0.038	6.86	6.95e-12	7.76e-10	chr14	119361906	119363769	Shared_PeakRegion	Shared_PeakRegion_1217_chr14_119361906_119363769	chr14:119361906-119363769	-0.509586	0.509586	3.15082	0.0801741	0.137646	Shared_PeakRegion_1217_chr14_119361906_119363769	-0.0478898	0.919516	0.996771	0.596743	0.141504	0.998177	0.372952	0.416726	0.802501	0.0742169	0.869476	0.97901
66573	Shared_PeakRegion_1217_chr14_119361906_119363769	66573	Dzip1	2940	0.261	0.038	6.86	6.95e-12	7.76e-10	chr14	119361906	119363769	Shared_PeakRegion	Shared_PeakRegion_1217_chr14_119361906_119363769	chr14:119361906-119363769	-0.509586	0.509586	3.15082	0.0801741	0.137646	Shared_PeakRegion_1217_chr14_119361906_119363769	-0.0478898	0.919516	0.996771	0.596743	0.141504	0.998177	0.372952	0.416726	0.802501	0.0742169	0.869476	0.97901
19165	Shared_PeakRegion_101_chr1_182172743_182174837	19165	Psen2	522	0.133	0.0435	3.06	0.0022	0.021	chr1	182172743	182174837	Shared_PeakRegion	Shared_PeakRegion_101_chr1_182172743_182174837	chr1:182172743-182174837	-0.519286	0.519286	3.13921	0.0807208	0.138403	Shared_PeakRegion_101_chr1_182172743_182174837	0.0891699	0.836723	0.986121	0.427471	0.255738	0.998177	0.122875	0.690681	0.916413	-0.405532	0.294647	0.819199
19165	Shared_PeakRegion_101_chr1_182172743_182174837	19165	Psen2	522	0.133	0.0435	3.06	0.0022	0.021	chr1	182172743	182174837	Shared_PeakRegion	Shared_PeakRegion_101_chr1_182172743_182174837	chr1:182172743-182174837	-0.519286	0.519286	3.13921	0.0807208	0.138403	Shared_PeakRegion_101_chr1_182172743_182174837	0.0891699	0.836723	0.986121	0.427471	0.255738	0.998177	0.122875	0.690681	0.916413	-0.405532	0.294647	0.819199
19165	Shared_PeakRegion_101_chr1_182172743_182174837	19165	Psen2	522	0.133	0.0435	3.06	0.0022	0.021	chr1	182172743	182174837	Shared_PeakRegion	Shared_PeakRegion_101_chr1_182172743_182174837	chr1:182172743-182174837	-0.519286	0.519286	3.13921	0.0807208	0.138403	Shared_PeakRegion_101_chr1_182172743_182174837	0.0891699	0.836723	0.986121	0.427471	0.255738	0.998177	0.122875	0.690681	0.916413	-0.405532	0.294647	0.819199
19165	Shared_PeakRegion_101_chr1_182172743_182174837	19165	Psen2	522	0.133	0.0435	3.06	0.0022	0.021	chr1	182172743	182174837	Shared_PeakRegion	Shared_PeakRegion_101_chr1_182172743_182174837	chr1:182172743-182174837	-0.519286	0.519286	3.13921	0.0807208	0.138403	Shared_PeakRegion_101_chr1_182172743_182174837	0.0891699	0.836723	0.986121	0.427471	0.255738	0.998177	0.122875	0.690681	0.916413	-0.405532	0.294647	0.819199
74486	WT_PeakRegion_3838_chr9_114999989_115000685	74486	Osbpl10	530	0.158	0.054	2.93	0.0034	0.0294	chr9	114999989	115000685	WT_PeakRegion	WT_PeakRegion_3838_chr9_114999989_115000685	chr9:114999989-115000685	-0.73256	0.73256	3.11259	0.0819898	0.140056	NA	NA	NA	NA	NA	NA	NA	NA	NA	NA	NA	NA	NA
54377	WT_PeakRegion_4333_chr11_107645823_107646870	54377	Cacng4	1600	-0.248	0.0551	-4.5	6.78e-06	0.000183	chr11	107645823	107646870	WT_PeakRegion	WT_PeakRegion_4333_chr11_107645823_107646870	chr11:107645823-107646870	-0.572414	0.572414	3.07098	0.0840178	0.142759	WT_PeakRegion_4333_chr11_107645823_107646870	-0.0997463	0.795536	0.985523	0.541258	0.0980769	0.998177	NA	NA	NA	-0.682891	0.272978	0.81346
270162	Shared_PeakRegion_916_chr9_53852399_53853033	270162	Elmod1	16100	-0.297	0.0472	-6.3	3.02e-10	2.35e-08	chr9	53852399	53853033	Shared_PeakRegion	Shared_PeakRegion_916_chr9_53852399_53853033	chr9:53852399-53853033	-0.449674	0.449674	3.06062	0.0845314	0.143378	Shared_PeakRegion_916_chr9_53852399_53853033	-0.425898	0.522115	0.981112	NA	NA	NA	NA	NA	NA	NA	NA	NA
78449	WT_PeakRegion_6180_chr18_62918983_62919461	78449	2700046A07Rik	41.4	0.378	0.128	2.95	0.00314	0.0276	chr18	62918983	62919461	WT_PeakRegion	WT_PeakRegion_6180_chr18_62918983_62919461	chr18:62918983-62919461	-0.712143	0.712143	3.02172	0.0915703	0.152094	WT_PeakRegion_6180_chr18_62918983_62919461	-0.806121	0.16744	0.981112	-0.0353422	0.920577	0.998177	-0.483473	0.393309	0.78862	NA	NA	NA
72083	Q111_PeakRegion_1487_chr16_15898952_15899303	72083	Mzt2	486	0.156	0.0453	3.44	0.000572	0.00712	chr16	15898952	15899303	Q111_PeakRegion	Q111_PeakRegion_1487_chr16_15898952_15899303	chr16:15898952-15899303	0.857716	0.857716	3.01152	0.108932	0.172939	NA	NA	NA	NA	NA	NA	NA	NA	NA	NA	NA	NA	NA
72083	Q111_PeakRegion_1487_chr16_15898952_15899303	72083	Mzt2	486	0.156	0.0453	3.44	0.000572	0.00712	chr16	15898952	15899303	Q111_PeakRegion	Q111_PeakRegion_1487_chr16_15898952_15899303	chr16:15898952-15899303	0.857716	0.857716	3.01152	0.108932	0.172939	NA	NA	NA	NA	NA	NA	NA	NA	NA	NA	NA	NA	NA
230863	WT_PeakRegion_1564_chr4_137799887_137800234	230863	Sh2d5	9950	-0.369	0.0611	-6.04	1.52e-09	1.03e-07	chr4	137799887	137800234	WT_PeakRegion	WT_PeakRegion_1564_chr4_137799887_137800234	chr4:137799887-137800234	-0.714862	0.714862	2.93903	0.101275	0.16386	WT_PeakRegion_1564_chr4_137799887_137800234	NA	NA	NA	0.0556823	0.890809	0.998177	NA	NA	NA	NA	NA	NA
16559	WT_PeakRegion_1564_chr4_137799887_137800234	16559	Kif17	2910	-0.267	0.0575	-4.65	3.4e-06	0.000101	chr4	137799887	137800234	WT_PeakRegion	WT_PeakRegion_1564_chr4_137799887_137800234	chr4:137799887-137800234	-0.714862	0.714862	2.93903	0.101275	0.16386	WT_PeakRegion_1564_chr4_137799887_137800234	NA	NA	NA	0.0556823	0.890809	0.998177	NA	NA	NA	NA	NA	NA
16559	WT_PeakRegion_1564_chr4_137799887_137800234	16559	Kif17	2910	-0.267	0.0575	-4.65	3.4e-06	0.000101	chr4	137799887	137800234	WT_PeakRegion	WT_PeakRegion_1564_chr4_137799887_137800234	chr4:137799887-137800234	-0.714862	0.714862	2.93903	0.101275	0.16386	WT_PeakRegion_1564_chr4_137799887_137800234	NA	NA	NA	0.0556823	0.890809	0.998177	NA	NA	NA	NA	NA	NA
100039045	WT_PeakRegion_1828_chr5_26419439_26419649	100039045	Gm10471	19.7	0.742	0.185	4	6.23e-05	0.00119	chr5	26419439	26419649	WT_PeakRegion	WT_PeakRegion_1828_chr5_26419439_26419649	chr5:26419439-26419649	-0.580712	0.580712	2.89696	0.0931212	0.154027	WT_PeakRegion_1828_chr5_26419439_26419649	0.310344	0.659854	0.985523	0.621315	0.332833	0.998177	0.488117	0.375644	0.77928	NA	NA	NA
381622	WT_PeakRegion_1828_chr5_26419439_26419649	381622	5031410I06Rik	8.79	0.767	0.185	4.14	3.44e-05	0.000719	chr5	26419439	26419649	WT_PeakRegion	WT_PeakRegion_1828_chr5_26419439_26419649	chr5:26419439-26419649	-0.580712	0.580712	2.89696	0.0931212	0.154027	WT_PeakRegion_1828_chr5_26419439_26419649	0.310344	0.659854	0.985523	0.621315	0.332833	0.998177	0.488117	0.375644	0.77928	NA	NA	NA
109674	Q111_PeakRegion_252_chr3_107888736_107889640	109674	Ampd2	3900	-0.197	0.0292	-6.73	1.71e-11	1.71e-09	chr3	107888736	107889640	Q111_PeakRegion	Q111_PeakRegion_252_chr3_107888736_107889640	chr3:107888736-107889640	-0.486875	0.486875	2.8962	0.0931631	0.154039	Q111_PeakRegion_252_chr3_107888736_107889640	0.0537608	0.909627	0.994989	-0.304299	0.213687	0.998177	-0.717619	0.113222	0.630759	0.219173	0.140588	0.67598
109674	Q111_PeakRegion_252_chr3_107888736_107889640	109674	Ampd2	3900	-0.197	0.0292	-6.73	1.71e-11	1.71e-09	chr3	107888736	107889640	Q111_PeakRegion	Q111_PeakRegion_252_chr3_107888736_107889640	chr3:107888736-107889640	-0.486875	0.486875	2.8962	0.0931631	0.154039	Q111_PeakRegion_252_chr3_107888736_107889640	0.0537608	0.909627	0.994989	-0.304299	0.213687	0.998177	-0.717619	0.113222	0.630759	0.219173	0.140588	0.67598
109674	Q111_PeakRegion_252_chr3_107888736_107889640	109674	Ampd2	3900	-0.197	0.0292	-6.73	1.71e-11	1.71e-09	chr3	107888736	107889640	Q111_PeakRegion	Q111_PeakRegion_252_chr3_107888736_107889640	chr3:107888736-107889640	-0.486875	0.486875	2.8962	0.0931631	0.154039	Q111_PeakRegion_252_chr3_107888736_107889640	0.0537608	0.909627	0.994989	-0.304299	0.213687	0.998177	-0.717619	0.113222	0.630759	0.219173	0.140588	0.67598
109674	Q111_PeakRegion_252_chr3_107888736_107889640	109674	Ampd2	3900	-0.197	0.0292	-6.73	1.71e-11	1.71e-09	chr3	107888736	107889640	Q111_PeakRegion	Q111_PeakRegion_252_chr3_107888736_107889640	chr3:107888736-107889640	-0.486875	0.486875	2.8962	0.0931631	0.154039	Q111_PeakRegion_252_chr3_107888736_107889640	0.0537608	0.909627	0.994989	-0.304299	0.213687	0.998177	-0.717619	0.113222	0.630759	0.219173	0.140588	0.67598
330914	Q111_PeakRegion_1019_chr9_31937699_31939324	330914	Arhgap32	17100	-0.136	0.0457	-2.97	0.00302	0.027	chr9	31937699	31939324	Q111_PeakRegion	Q111_PeakRegion_1019_chr9_31937699_31939324	chr9:31937699-31939324	0.483388	0.483388	2.88263	0.093918	0.154995	Q111_PeakRegion_1019_chr9_31937699_31939324	0.503352	0.352739	0.981112	0.0404227	0.92875	0.998177	NA	NA	NA	NA	NA	NA
14007	WT_PeakRegion_490_chr2_7336853_7337553	14007	Celf2	22700	-0.153	0.041	-3.74	0.000185	0.00286	chr2	7336853	7337553	WT_PeakRegion	WT_PeakRegion_490_chr2_7336853_7337553	chr2:7336853-7337553	-0.568822	0.568822	2.87867	0.0941397	0.155288	WT_PeakRegion_490_chr2_7336853_7337553	-0.136595	0.811015	0.985523	NA	NA	NA	NA	NA	NA	NA	NA	NA
14007	WT_PeakRegion_490_chr2_7336853_7337553	14007	Celf2	22700	-0.153	0.041	-3.74	0.000185	0.00286	chr2	7336853	7337553	WT_PeakRegion	WT_PeakRegion_490_chr2_7336853_7337553	chr2:7336853-7337553	-0.568822	0.568822	2.87867	0.0941397	0.155288	WT_PeakRegion_490_chr2_7336853_7337553	-0.136595	0.811015	0.985523	NA	NA	NA	NA	NA	NA	NA	NA	NA
74513	WT_PeakRegion_3486_chr8_88243376_88244370	74513	Neto2	4610	-0.526	0.0626	-8.4	4.55e-17	1.42e-14	chr8	88243376	88244370	WT_PeakRegion	WT_PeakRegion_3486_chr8_88243376_88244370	chr8:88243376-88244370	-0.578529	0.578529	2.84741	0.0959095	0.157448	WT_PeakRegion_3486_chr8_88243376_88244370	-0.293908	0.609857	0.983099	-0.439364	0.435457	0.998177	NA	NA	NA	NA	NA	NA
74513	WT_PeakRegion_3486_chr8_88243376_88244370	74513	Neto2	4610	-0.526	0.0626	-8.4	4.55e-17	1.42e-14	chr8	88243376	88244370	WT_PeakRegion	WT_PeakRegion_3486_chr8_88243376_88244370	chr8:88243376-88244370	-0.578529	0.578529	2.84741	0.0959095	0.157448	WT_PeakRegion_3486_chr8_88243376_88244370	-0.293908	0.609857	0.983099	-0.439364	0.435457	0.998177	NA	NA	NA	NA	NA	NA
21961	WT_PeakRegion_197_chr1_74038738_74039163	21961	Tns1	3700	-0.201	0.0387	-5.2	1.99e-07	8.32e-06	chr1	74038738	74039163	WT_PeakRegion	WT_PeakRegion_197_chr1_74038738_74039163	chr1:74038738-74039163	-0.662619	0.662619	2.78492	0.10994	0.174048	WT_PeakRegion_197_chr1_74038738_74039163	0.112947	0.84391	0.988028	-0.677161	0.24266	0.998177	-0.217816	0.563011	0.864247	NA	NA	NA
11784	Q111_PeakRegion_896_chr7_71639736_71640871	11784	Apba2	3420	0.0975	0.0356	2.74	0.00619	0.0466	chr7	71639736	71640871	Q111_PeakRegion	Q111_PeakRegion_896_chr7_71639736_71640871	chr7:71639736-71640871	0.5355	0.5355	2.72309	0.103323	0.166156	Q111_PeakRegion_896_chr7_71639736_71640871	-0.10991	0.855516	0.988028	NA	NA	NA	0.334454	0.337749	0.766857	NA	NA	NA
53972	WT_PeakRegion_229_chr1_89510391_89510781	53972	Ngef	22000	-0.298	0.0627	-4.76	1.95e-06	6.27e-05	chr1	89510391	89510781	WT_PeakRegion	WT_PeakRegion_229_chr1_89510391_89510781	chr1:89510391-89510781	-0.605021	0.605021	2.68456	0.105749	0.168875	NA	NA	NA	NA	NA	NA	NA	NA	NA	NA	NA	NA	NA
23956	WT_PeakRegion_229_chr1_89510391_89510781	23956	Neu2	322	-0.327	0.0819	-3.99	6.72e-05	0.00126	chr1	89510391	89510781	WT_PeakRegion	WT_PeakRegion_229_chr1_89510391_89510781	chr1:89510391-89510781	-0.605021	0.605021	2.68456	0.105749	0.168875	NA	NA	NA	NA	NA	NA	NA	NA	NA	NA	NA	NA	NA
12460	Q111_PeakRegion_1646_chr19_4818319_4820182	12460	Ccs	612	0.153	0.039	3.92	8.95e-05	0.0016	chr19	4818319	4820182	Q111_PeakRegion	Q111_PeakRegion_1646_chr19_4818319_4820182	chr19:4818319-4820182	0.498569	0.498569	2.64615	0.10823	0.171955	Q111_PeakRegion_1646_chr19_4818319_4820182	0.521105	0.341785	0.981112	NA	NA	NA	0.0919084	0.822461	0.960345	-0.217881	0.661759	0.946386
399599	Q111_PeakRegion_1646_chr19_4818319_4820182	399599	Ccdc87	64.1	0.418	0.11	3.81	0.00014	0.00227	chr19	4818319	4820182	Q111_PeakRegion	Q111_PeakRegion_1646_chr19_4818319_4820182	chr19:4818319-4820182	0.498569	0.498569	2.64615	0.10823	0.171955	Q111_PeakRegion_1646_chr19_4818319_4820182	0.521105	0.341785	0.981112	NA	NA	NA	0.0919084	0.822461	0.960345	-0.217881	0.661759	0.946386
381236	WT_PeakRegion_6315_chr19_33667013_33667533	381236	Lipo1	363	-0.235	0.0525	-4.48	7.46e-06	0.000199	chr19	33667013	33667533	WT_PeakRegion	WT_PeakRegion_6315_chr19_33667013_33667533	chr19:33667013-33667533	-0.687059	0.687059	2.62734	0.10947	0.173559	WT_PeakRegion_6315_chr19_33667013_33667533	-0.48004	0.41854	0.981112	NA	NA	NA	-1.01328	0.158487	0.663978	NA	NA	NA
381236	WT_PeakRegion_6315_chr19_33667013_33667533	381236	Lipo1	363	-0.235	0.0525	-4.48	7.46e-06	0.000199	chr19	33667013	33667533	WT_PeakRegion	WT_PeakRegion_6315_chr19_33667013_33667533	chr19:33667013-33667533	-0.687059	0.687059	2.62734	0.10947	0.173559	WT_PeakRegion_6315_chr19_33667013_33667533	-0.48004	0.41854	0.981112	NA	NA	NA	-1.01328	0.158487	0.663978	NA	NA	NA
70266	Shared_PeakRegion_123_chr2_30086795_30087125	70266	Ccbl1	727	0.113	0.0339	3.34	0.00084	0.00972	chr2	30086795	30087125	Shared_PeakRegion	Shared_PeakRegion_123_chr2_30086795_30087125	chr2:30086795-30087125	-0.391105	0.391105	2.62356	0.109721	0.173878	NA	NA	NA	NA	NA	NA	NA	NA	NA	NA	NA	NA	NA
70266	Shared_PeakRegion_123_chr2_30086795_30087125	70266	Ccbl1	727	0.113	0.0339	3.34	0.00084	0.00972	chr2	30086795	30087125	Shared_PeakRegion	Shared_PeakRegion_123_chr2_30086795_30087125	chr2:30086795-30087125	-0.391105	0.391105	2.62356	0.109721	0.173878	NA	NA	NA	NA	NA	NA	NA	NA	NA	NA	NA	NA	NA
70266	Shared_PeakRegion_123_chr2_30086795_30087125	70266	Ccbl1	727	0.113	0.0339	3.34	0.00084	0.00972	chr2	30086795	30087125	Shared_PeakRegion	Shared_PeakRegion_123_chr2_30086795_30087125	chr2:30086795-30087125	-0.391105	0.391105	2.62356	0.109721	0.173878	NA	NA	NA	NA	NA	NA	NA	NA	NA	NA	NA	NA	NA
71781	WT_PeakRegion_212_chr1_84950102_84950725	71781	Slc16a14	143	0.397	0.0857	4.63	3.64e-06	0.000106	chr1	84950102	84950725	WT_PeakRegion	WT_PeakRegion_212_chr1_84950102_84950725	chr1:84950102-84950725	-0.456001	0.456001	2.59467	0.11166	0.176159	WT_PeakRegion_212_chr1_84950102_84950725	-0.347572	0.53682	0.981112	NA	NA	NA	NA	NA	NA	NA	NA	NA
232078	Shared_PeakRegion_671_chr6_71118582_71120776	232078	Thnsl2	161	0.193	0.0705	2.74	0.00612	0.0463	chr6	71118582	71120776	Shared_PeakRegion	Shared_PeakRegion_671_chr6_71118582_71120776	chr6:71118582-71120776	-0.399576	0.399576	2.5801	0.112653	0.177397	Shared_PeakRegion_671_chr6_71118582_71120776	0.139019	0.801125	0.985523	NA	NA	NA	-0.347266	0.26112	0.72502	NA	NA	NA
12161	WT_PeakRegion_4797_chr13_38418568_38419036	12161	Bmp6	401	-0.198	0.0683	-2.9	0.00373	0.0315	chr13	38418568	38419036	WT_PeakRegion	WT_PeakRegion_4797_chr13_38418568_38419036	chr13:38418568-38419036	-0.638448	0.638448	2.54413	0.123348	0.190002	NA	NA	NA	NA	NA	NA	NA	NA	NA	NA	NA	NA	NA
100129	Q111_PeakRegion_527_chr4_151663111_151663833	100129	Gpr153	876	-0.307	0.0955	-3.21	0.00132	0.0139	chr4	151663111	151663833	Q111_PeakRegion	Q111_PeakRegion_527_chr4_151663111_151663833	chr4:151663111-151663833	0.52669	0.52669	2.54329	0.115205	0.180379	Q111_PeakRegion_527_chr4_151663111_151663833	0.779972	0.154996	0.981112	-0.0833312	0.864894	0.998177	0.0749548	0.805238	0.9538	-0.255011	0.519975	0.910523
22779	WT_PeakRegion_190_chr1_69749244_69750061	22779	Ikzf2	178	0.274	0.082	3.34	0.000831	0.00965	chr1	69749244	69750061	WT_PeakRegion	WT_PeakRegion_190_chr1_69749244_69750061	chr1:69749244-69750061	-0.516321	0.516321	2.53688	0.115656	0.18087	WT_PeakRegion_190_chr1_69749244_69750061	-0.948146	0.137986	0.981112	NA	NA	NA	NA	NA	NA	NA	NA	NA
15200	Q111_PeakRegion_1617_chr18_36705078_36705679	15200	Hbegf	846	-0.291	0.0729	-4	6.39e-05	0.00122	chr18	36705078	36705679	Q111_PeakRegion	Q111_PeakRegion_1617_chr18_36705078_36705679	chr18:36705078-36705679	-0.556583	0.556583	2.38506	0.126945	0.194494	Q111_PeakRegion_1617_chr18_36705078_36705679	0.0846434	0.900769	0.993039	NA	NA	NA	NA	NA	NA	NA	NA	NA
333433	Q111_PeakRegion_1056_chr9_114864658_114865416	333433	Gpd1l	3440	0.129	0.0244	5.31	1.09e-07	4.84e-06	chr9	114864658	114865416	Q111_PeakRegion	Q111_PeakRegion_1056_chr9_114864658_114865416	chr9:114864658-114865416	-0.552275	0.552275	2.33416	0.131006	0.199185	Q111_PeakRegion_1056_chr9_114864658_114865416	0.279923	0.622402	0.984497	NA	NA	NA	0.0053283	0.988837	0.995911	NA	NA	NA
53625	WT_PeakRegion_4191_chr11_22852374_22852814	53625	B3gnt2	2770	-0.386	0.08	-4.82	1.41e-06	4.72e-05	chr11	22852374	22852814	WT_PeakRegion	WT_PeakRegion_4191_chr11_22852374_22852814	chr11:22852374-22852814	-0.615358	0.615358	2.31286	0.132832	0.20118	WT_PeakRegion_4191_chr11_22852374_22852814	0.639135	0.435536	0.981112	NA	NA	NA	NA	NA	NA	NA	NA	NA
225115	WT_PeakRegion_6054_chr18_5050369_5050801	225115	Svil	990	-0.155	0.0485	-3.2	0.00136	0.0142	chr18	5050369	5050801	WT_PeakRegion	WT_PeakRegion_6054_chr18_5050369_5050801	chr18:5050369-5050801	-0.614291	0.614291	2.29916	0.137975	0.207244	NA	NA	NA	NA	NA	NA	NA	NA	NA	NA	NA	NA	NA
94353	WT_PeakRegion_3761_chr9_83070337_83070752	94353	Hmgn3	1180	0.168	0.039	4.3	1.72e-05	0.000401	chr9	83070337	83070752	WT_PeakRegion	WT_PeakRegion_3761_chr9_83070337_83070752	chr9:83070337-83070752	-0.596031	0.596031	2.29061	0.134597	0.203388	NA	NA	NA	NA	NA	NA	NA	NA	NA	NA	NA	NA	NA
380683	Shared_PeakRegion_994_chr11_3944649_3946114	380683	Sec14l3	233	-1.14	0.0988	-11.5	7.82e-31	1.35e-27	chr11	3944649	3946114	Shared_PeakRegion	Shared_PeakRegion_994_chr11_3944649_3946114	chr11:3944649-3946114	-0.406133	0.406133	2.26041	0.137154	0.206304	Shared_PeakRegion_994_chr11_3944649_3946114	0.447719	0.434994	0.981112	0.563131	0.310163	0.998177	0.227353	0.519498	0.841883	NA	NA	NA
83398	Shared_PeakRegion_237_chr3_123379484_123383879	83398	Ndst3	370	0.379	0.075	5.06	4.25e-07	1.62e-05	chr3	123379484	123383879	Shared_PeakRegion	Shared_PeakRegion_237_chr3_123379484_123383879	chr3:123379484-123383879	-0.261879	0.261879	2.23549	0.146585	0.217215	Shared_PeakRegion_237_chr3_123379484_123383879	-0.303607	0.509682	0.981112	0.145346	0.693556	0.998177	-0.206197	0.495723	0.831104	-2.06667	2.81175e-05	0.0197385
83398	Shared_PeakRegion_237_chr3_123379484_123383879	83398	Ndst3	370	0.379	0.075	5.06	4.25e-07	1.62e-05	chr3	123379484	123383879	Shared_PeakRegion	Shared_PeakRegion_237_chr3_123379484_123383879	chr3:123379484-123383879	-0.261879	0.261879	2.23549	0.146585	0.217215	Shared_PeakRegion_237_chr3_123379484_123383879	-0.303607	0.509682	0.981112	0.145346	0.693556	0.998177	-0.206197	0.495723	0.831104	-2.06667	2.81175e-05	0.0197385
77065	Q111_PeakRegion_104_chr1_193379454_193380007	77065	Ints7	1670	-0.16	0.0338	-4.75	2.07e-06	6.61e-05	chr1	193379454	193380007	Q111_PeakRegion	Q111_PeakRegion_104_chr1_193379454_193380007	chr1:193379454-193380007	0.59455	0.59455	2.2208	0.140591	0.21019	NA	NA	NA	NA	NA	NA	NA	NA	NA	NA	NA	NA	NA
270086	Q111_PeakRegion_995_chr8_96543991_96544593	270086	Ogfod1	4180	0.0879	0.0246	3.57	0.000355	0.00489	chr8	96543991	96544593	Q111_PeakRegion	Q111_PeakRegion_995_chr8_96543991_96544593	chr8:96543991-96544593	0.653046	0.653046	2.17634	0.16198	0.234632	Q111_PeakRegion_995_chr8_96543991_96544593	0.585511	0.31374	0.981112	-0.245841	0.596664	0.998177	NA	NA	NA	NA	NA	NA
53885	WT_PeakRegion_715_chr2_127618943_127619898	53885	Nphp1	586	0.178	0.0433	4.11	3.94e-05	0.000805	chr2	127618943	127619898	WT_PeakRegion	WT_PeakRegion_715_chr2_127618943_127619898	chr2:127618943-127619898	-0.516441	0.516441	2.10639	0.151088	0.222268	WT_PeakRegion_715_chr2_127618943_127619898	-0.274065	0.64725	0.985523	NA	NA	NA	-0.605983	0.169388	0.674942	NA	NA	NA
53885	WT_PeakRegion_715_chr2_127618943_127619898	53885	Nphp1	586	0.178	0.0433	4.11	3.94e-05	0.000805	chr2	127618943	127619898	WT_PeakRegion	WT_PeakRegion_715_chr2_127618943_127619898	chr2:127618943-127619898	-0.516441	0.516441	2.10639	0.151088	0.222268	WT_PeakRegion_715_chr2_127618943_127619898	-0.274065	0.64725	0.985523	NA	NA	NA	-0.605983	0.169388	0.674942	NA	NA	NA
624866	Q111_PeakRegion_229_chr3_65457948_65458314	624866	Lekr1	273	0.152	0.0538	2.83	0.00466	0.0374	chr3	65457948	65458314	Q111_PeakRegion	Q111_PeakRegion_229_chr3_65457948_65458314	chr3:65457948-65458314	0.618093	0.618093	2.08884	0.165126	0.238372	NA	NA	NA	NA	NA	NA	NA	NA	NA	NA	NA	NA	NA
68480	WT_PeakRegion_4823_chr13_49328772_49329453	68480	1110007C09Rik	319	0.195	0.0688	2.84	0.00456	0.0369	chr13	49328772	49329453	WT_PeakRegion	WT_PeakRegion_4823_chr13_49328772_49329453	chr13:49328772-49329453	-0.512566	0.512566	2.01673	0.159949	0.232516	WT_PeakRegion_4823_chr13_49328772_49329453	1.06125	0.118506	0.981112	NA	NA	NA	0.00130402	0.997535	0.99931	NA	NA	NA
68480	WT_PeakRegion_4823_chr13_49328772_49329453	68480	1110007C09Rik	319	0.195	0.0688	2.84	0.00456	0.0369	chr13	49328772	49329453	WT_PeakRegion	WT_PeakRegion_4823_chr13_49328772_49329453	chr13:49328772-49329453	-0.512566	0.512566	2.01673	0.159949	0.232516	WT_PeakRegion_4823_chr13_49328772_49329453	1.06125	0.118506	0.981112	NA	NA	NA	0.00130402	0.997535	0.99931	NA	NA	NA
27421	WT_PeakRegion_3039_chr7_53278704_53279352	27421	Abcc6	144	-0.332	0.08	-4.15	3.31e-05	0.000702	chr7	53278704	53279352	WT_PeakRegion	WT_PeakRegion_3039_chr7_53278704_53279352	chr7:53278704-53279352	-0.501613	0.501613	1.96522	0.16811	0.241657	WT_PeakRegion_3039_chr7_53278704_53279352	-0.480687	0.43695	0.981112	NA	NA	NA	NA	NA	NA	NA	NA	NA
211548	WT_PeakRegion_3039_chr7_53278704_53279352	211548	Nomo1	5300	-0.134	0.0259	-5.16	2.43e-07	9.97e-06	chr7	53278704	53279352	WT_PeakRegion	WT_PeakRegion_3039_chr7_53278704_53279352	chr7:53278704-53279352	-0.501613	0.501613	1.96522	0.16811	0.241657	WT_PeakRegion_3039_chr7_53278704_53279352	-0.480687	0.43695	0.981112	NA	NA	NA	NA	NA	NA	NA	NA	NA
77574	Q111_PeakRegion_747_chr6_42659390_42660177	77574	Fam115a	8570	-0.134	0.0341	-3.94	8.18e-05	0.00149	chr6	42659390	42660177	Q111_PeakRegion	Q111_PeakRegion_747_chr6_42659390_42660177	chr6:42659390-42660177	0.432951	0.432951	1.96039	0.165826	0.239154	Q111_PeakRegion_747_chr6_42659390_42660177	0.0266745	0.949	0.996771	0.0551421	0.79239	0.998177	NA	NA	NA	0.00988603	0.946506	0.986489
77574	Q111_PeakRegion_747_chr6_42659390_42660177	77574	Fam115a	8570	-0.134	0.0341	-3.94	8.18e-05	0.00149	chr6	42659390	42660177	Q111_PeakRegion	Q111_PeakRegion_747_chr6_42659390_42660177	chr6:42659390-42660177	0.432951	0.432951	1.96039	0.165826	0.239154	Q111_PeakRegion_747_chr6_42659390_42660177	0.0266745	0.949	0.996771	0.0551421	0.79239	0.998177	NA	NA	NA	0.00988603	0.946506	0.986489
76273	Shared_PeakRegion_1209_chr14_105688181_105689883	76273	Ndfip2	4370	-0.197	0.0349	-5.65	1.62e-08	8.97e-07	chr14	105688181	105689883	Shared_PeakRegion	Shared_PeakRegion_1209_chr14_105688181_105689883	chr14:105688181-105689883	-0.387084	0.387084	1.86966	0.175826	0.250331	Shared_PeakRegion_1209_chr14_105688181_105689883	-0.176873	0.747037	0.985523	-0.31285	0.342799	0.998177	NA	NA	NA	-0.517367	0.47547	0.901453
54562	WT_PeakRegion_5462_chr15_66336468_66337275	54562	Lrrc6	252	-0.223	0.0694	-3.22	0.0013	0.0138	chr15	66336468	66337275	WT_PeakRegion	WT_PeakRegion_5462_chr15_66336468_66337275	chr15:66336468-66337275	-0.469	0.469	1.86846	0.175963	0.250432	NA	NA	NA	NA	NA	NA	NA	NA	NA	NA	NA	NA	NA
193813	Shared_PeakRegion_1385_chr17_87696155_87697320	193813	Mcfd2	2750	-0.0865	0.0314	-2.76	0.00581	0.0443	chr17	87696155	87697320	Shared_PeakRegion	Shared_PeakRegion_1385_chr17_87696155_87697320	chr17:87696155-87697320	-0.425571	0.425571	1.80255	0.183681	0.258725	Shared_PeakRegion_1385_chr17_87696155_87697320	0.105356	0.844594	0.988028	-0.077454	0.852721	0.998177	-0.139615	0.744428	0.936952	-0.300773	0.70359	0.949847
225049	Shared_PeakRegion_1385_chr17_87696155_87697320	225049	Ttc7	759	-0.179	0.0592	-3.03	0.00244	0.0226	chr17	87696155	87697320	Shared_PeakRegion	Shared_PeakRegion_1385_chr17_87696155_87697320	chr17:87696155-87697320	-0.425571	0.425571	1.80255	0.183681	0.258725	Shared_PeakRegion_1385_chr17_87696155_87697320	0.105356	0.844594	0.988028	-0.077454	0.852721	0.998177	-0.139615	0.744428	0.936952	-0.300773	0.70359	0.949847
13361	Q111_PeakRegion_1306_chr13_93134643_93135144	13361	Dhfr	199	0.193	0.0712	2.71	0.00676	0.0497	chr13	93134643	93135144	Q111_PeakRegion	Q111_PeakRegion_1306_chr13_93134643_93135144	chr13:93134643-93135144	0.547988	0.547988	1.79151	0.18596	0.261448	Q111_PeakRegion_1306_chr13_93134643_93135144	NA	NA	NA	-0.0381665	0.94324	0.998978	NA	NA	NA	NA	NA	NA
23827	Q111_PeakRegion_102_chr1_187142966_187143741	23827	Bpnt1	2130	0.0675	0.0239	2.82	0.00476	0.0381	chr1	187142966	187143741	Q111_PeakRegion	Q111_PeakRegion_102_chr1_187142966_187143741	chr1:187142966-187143741	-0.441994	0.441994	1.76647	0.188074	0.263648	Q111_PeakRegion_102_chr1_187142966_187143741	0.405997	0.472806	0.981112	-0.560776	0.305477	0.998177	NA	NA	NA	0.00261864	0.996595	0.998017
13175	WT_PeakRegion_990_chr3_55305263_55305820	13175	Dclk1	25800	-0.154	0.0469	-3.28	0.00105	0.0118	chr3	55305263	55305820	WT_PeakRegion	WT_PeakRegion_990_chr3_55305263_55305820	chr3:55305263-55305820	-0.539379	0.539379	1.69508	0.19725	0.274183	WT_PeakRegion_990_chr3_55305263_55305820	0.854545	0.158955	0.981112	0.184607	0.642267	0.998177	NA	NA	NA	NA	NA	NA
56298	WT_PeakRegion_5991_chr17_80277545_80278412	56298	Atl2	3250	-0.161	0.0428	-3.76	0.00017	0.00266	chr17	80277545	80278412	WT_PeakRegion	WT_PeakRegion_5991_chr17_80277545_80278412	chr17:80277545-80278412	-0.500872	0.500872	1.62781	0.218138	0.296806	NA	NA	NA	NA	NA	NA	NA	NA	NA	NA	NA	NA	NA
11990	Shared_PeakRegion_152_chr2_130713860_130715078	11990	Atrn	9970	-0.0718	0.0227	-3.16	0.00158	0.016	chr2	130713860	130715078	Shared_PeakRegion	Shared_PeakRegion_152_chr2_130713860_130715078	chr2:130713860-130715078	0.375477	0.375477	1.62254	0.206891	0.28485	Shared_PeakRegion_152_chr2_130713860_130715078	0.163893	0.774379	0.985523	NA	NA	NA	NA	NA	NA	NA	NA	NA
16765	Shared_PeakRegion_337_chr4_134038970_134042044	16765	Stmn1	1380	0.216	0.0708	3.04	0.00234	0.0219	chr4	134038970	134042044	Shared_PeakRegion	Shared_PeakRegion_337_chr4_134038970_134042044	chr4:134038970-134042044	-0.235469	0.235469	1.55921	0.215882	0.294579	Shared_PeakRegion_337_chr4_134038970_134042044	-0.204332	0.627551	0.984856	0.0792395	0.747252	0.998177	-0.0441179	0.882523	0.974483	-0.22216	0.415849	0.869651
74105	WT_PeakRegion_3213_chr7_129195213_129196015	74105	Gga2	1590	-0.205	0.037	-5.53	3.15e-08	1.6e-06	chr7	129195213	129196015	WT_PeakRegion	WT_PeakRegion_3213_chr7_129195213_129196015	chr7:129195213-129196015	-0.457795	0.457795	1.54292	0.218271	0.296886	WT_PeakRegion_3213_chr7_129195213_129196015	0.209867	0.722865	0.985523	NA	NA	NA	NA	NA	NA	NA	NA	NA
12575	Q111_PeakRegion_1567_chr17_29241393_29242400	12575	Cdkn1a	534	-0.335	0.111	-3.01	0.00259	0.0238	chr17	29241393	29242400	Q111_PeakRegion	Q111_PeakRegion_1567_chr17_29241393_29242400	chr17:29241393-29242400	0.290273	0.290273	1.50503	0.223951	0.303046	Q111_PeakRegion_1567_chr17_29241393_29242400	-0.0017202	0.997205	0.999899	NA	NA	NA	0.529675	0.0987579	0.612154	NA	NA	NA
12575	Q111_PeakRegion_1567_chr17_29241393_29242400	12575	Cdkn1a	534	-0.335	0.111	-3.01	0.00259	0.0238	chr17	29241393	29242400	Q111_PeakRegion	Q111_PeakRegion_1567_chr17_29241393_29242400	chr17:29241393-29242400	0.290273	0.290273	1.50503	0.223951	0.303046	Q111_PeakRegion_1567_chr17_29241393_29242400	-0.0017202	0.997205	0.999899	NA	NA	NA	0.529675	0.0987579	0.612154	NA	NA	NA
12575	Q111_PeakRegion_1567_chr17_29241393_29242400	12575	Cdkn1a	534	-0.335	0.111	-3.01	0.00259	0.0238	chr17	29241393	29242400	Q111_PeakRegion	Q111_PeakRegion_1567_chr17_29241393_29242400	chr17:29241393-29242400	0.290273	0.290273	1.50503	0.223951	0.303046	Q111_PeakRegion_1567_chr17_29241393_29242400	-0.0017202	0.997205	0.999899	NA	NA	NA	0.529675	0.0987579	0.612154	NA	NA	NA
238130	WT_PeakRegion_4485_chr12_41519406_41519792	238130	Dock4	6600	-0.294	0.0552	-5.33	9.7e-08	4.38e-06	chr12	41519406	41519792	WT_PeakRegion	WT_PeakRegion_4485_chr12_41519406_41519792	chr12:41519406-41519792	-0.477477	0.477477	1.50063	0.224622	0.303643	WT_PeakRegion_4485_chr12_41519406_41519792	-0.151066	0.789941	0.985523	-0.0203182	0.943386	0.998978	NA	NA	NA	NA	NA	NA
238130	WT_PeakRegion_4485_chr12_41519406_41519792	238130	Dock4	6600	-0.294	0.0552	-5.33	9.7e-08	4.38e-06	chr12	41519406	41519792	WT_PeakRegion	WT_PeakRegion_4485_chr12_41519406_41519792	chr12:41519406-41519792	-0.477477	0.477477	1.50063	0.224622	0.303643	WT_PeakRegion_4485_chr12_41519406_41519792	-0.151066	0.789941	0.985523	-0.0203182	0.943386	0.998978	NA	NA	NA	NA	NA	NA
78923	WT_PeakRegion_6169_chr18_59338844_59339252	78923	Chsy3	476	-0.211	0.0675	-3.13	0.00178	0.0177	chr18	59338844	59339252	WT_PeakRegion	WT_PeakRegion_6169_chr18_59338844_59339252	chr18:59338844-59339252	-0.48849	0.48849	1.4803	0.227755	0.306898	WT_PeakRegion_6169_chr18_59338844_59339252	0.19908	0.71832	0.985523	NA	NA	NA	NA	NA	NA	0.319738	0.317263	0.824858
78923	WT_PeakRegion_6169_chr18_59338844_59339252	78923	Chsy3	476	-0.211	0.0675	-3.13	0.00178	0.0177	chr18	59338844	59339252	WT_PeakRegion	WT_PeakRegion_6169_chr18_59338844_59339252	chr18:59338844-59339252	-0.48849	0.48849	1.4803	0.227755	0.306898	WT_PeakRegion_6169_chr18_59338844_59339252	0.19908	0.71832	0.985523	NA	NA	NA	NA	NA	NA	0.319738	0.317263	0.824858
224020	WT_PeakRegion_5576_chr16_17269483_17269899	224020	Pi4ka	13700	-0.105	0.0189	-5.55	2.93e-08	1.5e-06	chr16	17269483	17269899	WT_PeakRegion	WT_PeakRegion_5576_chr16_17269483_17269899	chr16:17269483-17269899	-0.490181	0.490181	1.45488	0.242872	0.323962	NA	NA	NA	NA	NA	NA	NA	NA	NA	NA	NA	NA	NA
74356	WT_PeakRegion_3532_chr8_107844595_107845242	74356	4931428F04Rik	556	0.354	0.0466	7.6	2.85e-14	5.28e-12	chr8	107844595	107845242	WT_PeakRegion	WT_PeakRegion_3532_chr8_107844595_107845242	chr8:107844595-107845242	-0.473811	0.473811	1.40712	0.249362	0.330948	WT_PeakRegion_3532_chr8_107844595_107845242	0.312146	0.580311	0.981112	0.540801	0.217413	0.998177	NA	NA	NA	NA	NA	NA
74356	WT_PeakRegion_3532_chr8_107844595_107845242	74356	4931428F04Rik	556	0.354	0.0466	7.6	2.85e-14	5.28e-12	chr8	107844595	107845242	WT_PeakRegion	WT_PeakRegion_3532_chr8_107844595_107845242	chr8:107844595-107845242	-0.473811	0.473811	1.40712	0.249362	0.330948	WT_PeakRegion_3532_chr8_107844595_107845242	0.312146	0.580311	0.981112	0.540801	0.217413	0.998177	NA	NA	NA	NA	NA	NA
277978	WT_PeakRegion_3532_chr8_107844595_107845242	277978	Exoc3l	189	0.172	0.0619	2.78	0.00547	0.0424	chr8	107844595	107845242	WT_PeakRegion	WT_PeakRegion_3532_chr8_107844595_107845242	chr8:107844595-107845242	-0.473811	0.473811	1.40712	0.249362	0.330948	WT_PeakRegion_3532_chr8_107844595_107845242	0.312146	0.580311	0.981112	0.540801	0.217413	0.998177	NA	NA	NA	NA	NA	NA
78449	WT_PeakRegion_6179_chr18_62896183_62896577	78449	2700046A07Rik	41.4	0.378	0.128	2.95	0.00314	0.0276	chr18	62896183	62896577	WT_PeakRegion	WT_PeakRegion_6179_chr18_62896183_62896577	chr18:62896183-62896577	-0.478063	0.478063	1.35262	0.270832	0.353014	WT_PeakRegion_6179_chr18_62896183_62896577	NA	NA	NA	NA	NA	NA	-0.635071	0.190394	0.685724	NA	NA	NA
71781	Q111_PeakRegion_47_chr1_84971579_84971929	71781	Slc16a14	143	0.397	0.0857	4.63	3.64e-06	0.000106	chr1	84971579	84971929	Q111_PeakRegion	Q111_PeakRegion_47_chr1_84971579_84971929	chr1:84971579-84971929	0.344638	0.344638	1.31659	0.255055	0.336728	Q111_PeakRegion_47_chr1_84971579_84971929	0.199305	0.742707	0.985523	NA	NA	NA	NA	NA	NA	NA	NA	NA
407821	WT_PeakRegion_4144_chr11_5327718_5328523	407821	Znrf3	773	-0.131	0.037	-3.55	0.000387	0.00523	chr11	5327718	5328523	WT_PeakRegion	WT_PeakRegion_4144_chr11_5327718_5328523	chr11:5327718-5328523	-0.408187	0.408187	1.30194	0.257693	0.339561	WT_PeakRegion_4144_chr11_5327718_5328523	0.632744	0.292939	0.981112	0.131544	0.745295	0.998177	NA	NA	NA	NA	NA	NA
381310	WT_PeakRegion_433_chr1_182417918_182418599	381310	6330403A02Rik	8450	0.166	0.0439	3.79	0.00015	0.00239	chr1	182417918	182418599	WT_PeakRegion	WT_PeakRegion_433_chr1_182417918_182418599	chr1:182417918-182418599	-0.440218	0.440218	1.26718	0.271577	0.353592	WT_PeakRegion_433_chr1_182417918_182418599	-1.05453	0.0820568	0.981112	NA	NA	NA	-0.476127	0.192668	0.686743	NA	NA	NA
69190	WT_PeakRegion_6205_chr18_75266755_75267352	69190	Dym	1880	-0.112	0.0257	-4.34	1.4e-05	0.000337	chr18	75266755	75267352	WT_PeakRegion	WT_PeakRegion_6205_chr18_75266755_75267352	chr18:75266755-75267352	-0.383346	0.383346	1.2636	0.264756	0.346849	WT_PeakRegion_6205_chr18_75266755_75267352	-0.0207641	0.974613	0.999808	NA	NA	NA	NA	NA	NA	NA	NA	NA
69190	WT_PeakRegion_6205_chr18_75266755_75267352	69190	Dym	1880	-0.112	0.0257	-4.34	1.4e-05	0.000337	chr18	75266755	75267352	WT_PeakRegion	WT_PeakRegion_6205_chr18_75266755_75267352	chr18:75266755-75267352	-0.383346	0.383346	1.2636	0.264756	0.346849	WT_PeakRegion_6205_chr18_75266755_75267352	-0.0207641	0.974613	0.999808	NA	NA	NA	NA	NA	NA	NA	NA	NA
224814	Q111_PeakRegion_1577_chr17_46485340_46485829	224814	Abcc10	1170	-0.14	0.0411	-3.41	0.000651	0.00793	chr17	46485340	46485829	Q111_PeakRegion	Q111_PeakRegion_1577_chr17_46485340_46485829	chr17:46485340-46485829	0.40314	0.40314	1.24325	0.268605	0.35089	NA	NA	NA	NA	NA	NA	NA	NA	NA	NA	NA	NA	NA
224814	Q111_PeakRegion_1577_chr17_46485340_46485829	224814	Abcc10	1170	-0.14	0.0411	-3.41	0.000651	0.00793	chr17	46485340	46485829	Q111_PeakRegion	Q111_PeakRegion_1577_chr17_46485340_46485829	chr17:46485340-46485829	0.40314	0.40314	1.24325	0.268605	0.35089	NA	NA	NA	NA	NA	NA	NA	NA	NA	NA	NA	NA	NA
18479	Shared_PeakRegion_814_chr7_104944312_104945607	18479	Pak1	6780	0.145	0.05	2.91	0.00365	0.031	chr7	104944312	104945607	Shared_PeakRegion	Shared_PeakRegion_814_chr7_104944312_104945607	chr7:104944312-104945607	-0.279268	0.279268	1.22955	0.271235	0.353408	Shared_PeakRegion_814_chr7_104944312_104945607	-0.218174	0.695116	0.985523	-0.183226	0.592602	0.998177	-0.169258	0.573708	0.87003	-1.20891	0.00239858	0.140317
434203	Shared_PeakRegion_806_chr7_88275090_88275714	434203	Slc28a1	7.3	-0.55	0.18	-3.06	0.00221	0.021	chr7	88275090	88275714	Shared_PeakRegion	Shared_PeakRegion_806_chr7_88275090_88275714	chr7:88275090-88275714	-0.445509	0.445509	1.22109	0.284384	0.367281	Shared_PeakRegion_806_chr7_88275090_88275714	-0.431297	0.464267	0.981112	-0.300631	0.563235	0.998177	-0.160374	0.668858	0.90863	NA	NA	NA
22368	Q111_PeakRegion_1144_chr11_62382401_62382990	22368	Trpv2	532	0.223	0.0427	5.22	1.76e-07	7.47e-06	chr11	62382401	62382990	Q111_PeakRegion	Q111_PeakRegion_1144_chr11_62382401_62382990	chr11:62382401-62382990	0.424002	0.424002	1.20943	0.281734	0.364437	NA	NA	NA	NA	NA	NA	NA	NA	NA	NA	NA	NA	NA
22368	Q111_PeakRegion_1144_chr11_62382401_62382990	22368	Trpv2	532	0.223	0.0427	5.22	1.76e-07	7.47e-06	chr11	62382401	62382990	Q111_PeakRegion	Q111_PeakRegion_1144_chr11_62382401_62382990	chr11:62382401-62382990	0.424002	0.424002	1.20943	0.281734	0.364437	NA	NA	NA	NA	NA	NA	NA	NA	NA	NA	NA	NA	NA
22368	Q111_PeakRegion_1144_chr11_62382401_62382990	22368	Trpv2	532	0.223	0.0427	5.22	1.76e-07	7.47e-06	chr11	62382401	62382990	Q111_PeakRegion	Q111_PeakRegion_1144_chr11_62382401_62382990	chr11:62382401-62382990	0.424002	0.424002	1.20943	0.281734	0.364437	NA	NA	NA	NA	NA	NA	NA	NA	NA	NA	NA	NA	NA
71544	Q111_PeakRegion_1009_chr9_9226800_9227039	71544	Arhgap42	385	0.251	0.0845	2.97	0.00301	0.0269	chr9	9226800	9227039	Q111_PeakRegion	Q111_PeakRegion_1009_chr9_9226800_9227039	chr9:9226800-9227039	0.531986	0.531986	1.18709	0.297155	0.380473	NA	NA	NA	NA	NA	NA	NA	NA	NA	NA	NA	NA	NA
72289	Q111_PeakRegion_1647_chr19_5813691_5815841	72289	Malat1	26100	-0.217	0.0735	-2.95	0.00314	0.0276	chr19	5813691	5815841	Q111_PeakRegion	Q111_PeakRegion_1647_chr19_5813691_5815841	chr19:5813691-5815841	-0.224889	0.224889	1.17875	0.281283	0.363988	Q111_PeakRegion_1647_chr19_5813691_5815841	-0.291721	0.437131	0.981112	-0.104519	0.565448	0.998177	0.34389	0.482076	0.830104	-0.0190678	0.942552	0.98463
69807	WT_PeakRegion_1377_chr4_65260177_65260903	69807	Trim32	5710	0.0852	0.0234	3.64	0.00027	0.00389	chr4	65260177	65260903	WT_PeakRegion	WT_PeakRegion_1377_chr4_65260177_65260903	chr4:65260177-65260903	-0.383063	0.383063	1.12719	0.291972	0.3752	WT_PeakRegion_1377_chr4_65260177_65260903	-0.0480748	0.937163	0.996771	NA	NA	NA	-0.0329999	0.937758	0.988465	NA	NA	NA
63959	Q111_PeakRegion_1575_chr17_45713874_45714784	63959	Slc29a1	1740	-0.155	0.0387	-4.02	5.86e-05	0.00113	chr17	45713874	45714784	Q111_PeakRegion	Q111_PeakRegion_1575_chr17_45713874_45714784	chr17:45713874-45714784	-0.356772	0.356772	1.08502	0.301111	0.384373	Q111_PeakRegion_1575_chr17_45713874_45714784	0.124766	0.819282	0.986121	-0.280716	0.560929	0.998177	NA	NA	NA	0.609637	0.208503	0.735522
63959	Q111_PeakRegion_1575_chr17_45713874_45714784	63959	Slc29a1	1740	-0.155	0.0387	-4.02	5.86e-05	0.00113	chr17	45713874	45714784	Q111_PeakRegion	Q111_PeakRegion_1575_chr17_45713874_45714784	chr17:45713874-45714784	-0.356772	0.356772	1.08502	0.301111	0.384373	Q111_PeakRegion_1575_chr17_45713874_45714784	0.124766	0.819282	0.986121	-0.280716	0.560929	0.998177	NA	NA	NA	0.609637	0.208503	0.735522
63959	Q111_PeakRegion_1575_chr17_45713874_45714784	63959	Slc29a1	1740	-0.155	0.0387	-4.02	5.86e-05	0.00113	chr17	45713874	45714784	Q111_PeakRegion	Q111_PeakRegion_1575_chr17_45713874_45714784	chr17:45713874-45714784	-0.356772	0.356772	1.08502	0.301111	0.384373	Q111_PeakRegion_1575_chr17_45713874_45714784	0.124766	0.819282	0.986121	-0.280716	0.560929	0.998177	NA	NA	NA	0.609637	0.208503	0.735522
63959	Q111_PeakRegion_1575_chr17_45713874_45714784	63959	Slc29a1	1740	-0.155	0.0387	-4.02	5.86e-05	0.00113	chr17	45713874	45714784	Q111_PeakRegion	Q111_PeakRegion_1575_chr17_45713874_45714784	chr17:45713874-45714784	-0.356772	0.356772	1.08502	0.301111	0.384373	Q111_PeakRegion_1575_chr17_45713874_45714784	0.124766	0.819282	0.986121	-0.280716	0.560929	0.998177	NA	NA	NA	0.609637	0.208503	0.735522
63959	Q111_PeakRegion_1575_chr17_45713874_45714784	63959	Slc29a1	1740	-0.155	0.0387	-4.02	5.86e-05	0.00113	chr17	45713874	45714784	Q111_PeakRegion	Q111_PeakRegion_1575_chr17_45713874_45714784	chr17:45713874-45714784	-0.356772	0.356772	1.08502	0.301111	0.384373	Q111_PeakRegion_1575_chr17_45713874_45714784	0.124766	0.819282	0.986121	-0.280716	0.560929	0.998177	NA	NA	NA	0.609637	0.208503	0.735522
170676	Shared_PeakRegion_630_chr6_4711823_4712536	170676	Peg10	1660	-0.496	0.132	-3.77	0.000163	0.00258	chr6	4711823	4712536	Shared_PeakRegion	Shared_PeakRegion_630_chr6_4711823_4712536	chr6:4711823-4712536	-0.290132	0.290132	1.06745	0.305027	0.388246	NA	NA	NA	NA	NA	NA	NA	NA	NA	NA	NA	NA	NA
170676	Shared_PeakRegion_630_chr6_4711823_4712536	170676	Peg10	1660	-0.496	0.132	-3.77	0.000163	0.00258	chr6	4711823	4712536	Shared_PeakRegion	Shared_PeakRegion_630_chr6_4711823_4712536	chr6:4711823-4712536	-0.290132	0.290132	1.06745	0.305027	0.388246	NA	NA	NA	NA	NA	NA	NA	NA	NA	NA	NA	NA	NA
103784	WT_PeakRegion_4176_chr11_17116896_17117547	103784	Wdr92	476	-0.156	0.0442	-3.54	0.000402	0.00539	chr11	17116896	17117547	WT_PeakRegion	WT_PeakRegion_4176_chr11_17116896_17117547	chr11:17116896-17117547	-0.416	0.416	1.03325	0.323406	0.407467	WT_PeakRegion_4176_chr11_17116896_17117547	0.473326	0.474504	0.981112	-0.172243	0.646759	0.998177	NA	NA	NA	NA	NA	NA
50773	Q111_PeakRegion_1169_chr11_115339062_115339606	50773	Nt5c	634	0.223	0.0417	5.35	8.98e-08	4.12e-06	chr11	115339062	115339606	Q111_PeakRegion	Q111_PeakRegion_1169_chr11_115339062_115339606	chr11:115339062-115339606	-0.354996	0.354996	0.93964	0.33566	0.420003	Q111_PeakRegion_1169_chr11_115339062_115339606	0.648121	0.279682	0.981112	0.0812696	0.829827	0.998177	NA	NA	NA	-0.22274	0.468839	0.901453
71781	Shared_PeakRegion_34_chr1_84970517_84971383	71781	Slc16a14	143	0.397	0.0857	4.63	3.64e-06	0.000106	chr1	84970517	84971383	Shared_PeakRegion	Shared_PeakRegion_34_chr1_84970517_84971383	chr1:84970517-84971383	-0.259753	0.259753	0.895893	0.347095	0.431754	Shared_PeakRegion_34_chr1_84970517_84971383	-0.312953	0.596702	0.981616	NA	NA	NA	NA	NA	NA	NA	NA	NA
12504	Q111_PeakRegion_781_chr6_124869939_124872108	12504	Cd4	3760	-0.45	0.0548	-8.2	2.34e-16	6.6e-14	chr6	124869939	124872108	Q111_PeakRegion	Q111_PeakRegion_781_chr6_124869939_124872108	chr6:124869939-124872108	0.170846	0.170846	0.885845	0.352965	0.437922	Q111_PeakRegion_781_chr6_124869939_124872108	0.227951	0.54675	0.981112	0.0280567	0.891581	0.998177	0.211157	0.696794	0.91988	0.0643567	0.787337	0.959521
69202	Q111_PeakRegion_781_chr6_124869939_124872108	69202	Ptms	16300	-0.191	0.046	-4.15	3.38e-05	0.000713	chr6	124869939	124872108	Q111_PeakRegion	Q111_PeakRegion_781_chr6_124869939_124872108	chr6:124869939-124872108	0.170846	0.170846	0.885845	0.352965	0.437922	Q111_PeakRegion_781_chr6_124869939_124872108	0.227951	0.54675	0.981112	0.0280567	0.891581	0.998177	0.211157	0.696794	0.91988	0.0643567	0.787337	0.959521
30853	Q111_PeakRegion_781_chr6_124869939_124872108	30853	Mlf2	14800	-0.182	0.0347	-5.23	1.69e-07	7.16e-06	chr6	124869939	124872108	Q111_PeakRegion	Q111_PeakRegion_781_chr6_124869939_124872108	chr6:124869939-124872108	0.170846	0.170846	0.885845	0.352965	0.437922	Q111_PeakRegion_781_chr6_124869939_124872108	0.227951	0.54675	0.981112	0.0280567	0.891581	0.998177	0.211157	0.696794	0.91988	0.0643567	0.787337	0.959521
67252	Q111_PeakRegion_1278_chr13_46614685_46615130	67252	Cap2	7990	-0.12	0.0403	-2.98	0.00288	0.0259	chr13	46614685	46615130	Q111_PeakRegion	Q111_PeakRegion_1278_chr13_46614685_46615130	chr13:46614685-46615130	0.364702	0.364702	0.883477	0.355775	0.440788	Q111_PeakRegion_1278_chr13_46614685_46615130	-0.113417	0.853463	0.988028	-0.096301	0.842879	0.998177	NA	NA	NA	NA	NA	NA
74053	WT_PeakRegion_4113_chr10_119296882_119297312	74053	Grip1	739	0.144	0.0498	2.9	0.00378	0.0318	chr10	119296882	119297312	WT_PeakRegion	WT_PeakRegion_4113_chr10_119296882_119297312	chr10:119296882-119297312	-0.385788	0.385788	0.881514	0.363044	0.447863	NA	NA	NA	NA	NA	NA	NA	NA	NA	NA	NA	NA	NA
13131	Q111_PeakRegion_329_chr4_104404193_104404571	13131	Dab1	2760	-0.166	0.0441	-3.76	0.000167	0.00262	chr4	104404193	104404571	Q111_PeakRegion	Q111_PeakRegion_329_chr4_104404193_104404571	chr4:104404193-104404571	0.390122	0.390122	0.81127	0.37987	0.464324	NA	NA	NA	NA	NA	NA	NA	NA	NA	NA	NA	NA	NA
19009	Q111_PeakRegion_1465_chr15_100414819_100415830	19009	Pou6f1	4720	-0.129	0.0255	-5.07	3.97e-07	1.52e-05	chr15	100414819	100415830	Q111_PeakRegion	Q111_PeakRegion_1465_chr15_100414819_100415830	chr15:100414819-100415830	-0.332963	0.332963	0.77945	0.380288	0.464567	Q111_PeakRegion_1465_chr15_100414819_100415830	0.993719	0.106792	0.981112	0.0395744	0.931649	0.998177	NA	NA	NA	NA	NA	NA
19009	Q111_PeakRegion_1465_chr15_100414819_100415830	19009	Pou6f1	4720	-0.129	0.0255	-5.07	3.97e-07	1.52e-05	chr15	100414819	100415830	Q111_PeakRegion	Q111_PeakRegion_1465_chr15_100414819_100415830	chr15:100414819-100415830	-0.332963	0.332963	0.77945	0.380288	0.464567	Q111_PeakRegion_1465_chr15_100414819_100415830	0.993719	0.106792	0.981112	0.0395744	0.931649	0.998177	NA	NA	NA	NA	NA	NA
19009	Q111_PeakRegion_1465_chr15_100414819_100415830	19009	Pou6f1	4720	-0.129	0.0255	-5.07	3.97e-07	1.52e-05	chr15	100414819	100415830	Q111_PeakRegion	Q111_PeakRegion_1465_chr15_100414819_100415830	chr15:100414819-100415830	-0.332963	0.332963	0.77945	0.380288	0.464567	Q111_PeakRegion_1465_chr15_100414819_100415830	0.993719	0.106792	0.981112	0.0395744	0.931649	0.998177	NA	NA	NA	NA	NA	NA
19009	Q111_PeakRegion_1465_chr15_100414819_100415830	19009	Pou6f1	4720	-0.129	0.0255	-5.07	3.97e-07	1.52e-05	chr15	100414819	100415830	Q111_PeakRegion	Q111_PeakRegion_1465_chr15_100414819_100415830	chr15:100414819-100415830	-0.332963	0.332963	0.77945	0.380288	0.464567	Q111_PeakRegion_1465_chr15_100414819_100415830	0.993719	0.106792	0.981112	0.0395744	0.931649	0.998177	NA	NA	NA	NA	NA	NA
71779	Q111_PeakRegion_775_chr6_116295899_116296626	71779	2019-03-08	3430	0.0935	0.0335	2.79	0.00531	0.0414	chr6	116295899	116296626	Q111_PeakRegion	Q111_PeakRegion_775_chr6_116295899_116296626	chr6:116295899-116296626	0.349312	0.349312	0.778757	0.384359	0.468456	Q111_PeakRegion_775_chr6_116295899_116296626	-0.00814769	0.98914	0.999899	NA	NA	NA	-0.01415	0.979332	0.994022	NA	NA	NA
71779	Q111_PeakRegion_775_chr6_116295899_116296626	71779	2019-03-08	3430	0.0935	0.0335	2.79	0.00531	0.0414	chr6	116295899	116296626	Q111_PeakRegion	Q111_PeakRegion_775_chr6_116295899_116296626	chr6:116295899-116296626	0.349312	0.349312	0.778757	0.384359	0.468456	Q111_PeakRegion_775_chr6_116295899_116296626	-0.00814769	0.98914	0.999899	NA	NA	NA	-0.01415	0.979332	0.994022	NA	NA	NA
244867	Shared_PeakRegion_914_chr9_51577752_51579111	244867	Arhgap20	4180	-0.215	0.0526	-4.09	4.24e-05	0.000859	chr9	51577752	51579111	Shared_PeakRegion	Shared_PeakRegion_914_chr9_51577752_51579111	chr9:51577752-51579111	0.272555	0.272555	0.775017	0.381639	0.465838	Shared_PeakRegion_914_chr9_51577752_51579111	0.0500995	0.917666	0.996771	0.0396447	0.905457	0.998177	0.148123	0.667449	0.908346	0.0955548	0.770494	0.959521
320661	Shared_PeakRegion_501_chr5_37098883_37100131	320661	D5Ertd579e	7210	-0.147	0.0457	-3.21	0.0013	0.0138	chr5	37098883	37100131	Shared_PeakRegion	Shared_PeakRegion_501_chr5_37098883_37100131	chr5:37098883-37100131	-0.269151	0.269151	0.705158	0.403874	0.487039	Shared_PeakRegion_501_chr5_37098883_37100131	-0.25677	0.61166	0.983099	-0.284563	0.500444	0.998177	0.16488	0.633485	0.901183	NA	NA	NA
11987	WT_PeakRegion_2351_chr5_149193205_149193623	11987	Slc7a1	1920	0.127	0.0459	2.76	0.0058	0.0443	chr5	149193205	149193623	WT_PeakRegion	WT_PeakRegion_2351_chr5_149193205_149193623	chr5:149193205-149193623	-0.320258	0.320258	0.687031	0.413714	0.496278	WT_PeakRegion_2351_chr5_149193205_149193623	-0.0179931	0.985763	0.999899	NA	NA	NA	NA	NA	NA	NA	NA	NA
11987	WT_PeakRegion_2351_chr5_149193205_149193623	11987	Slc7a1	1920	0.127	0.0459	2.76	0.0058	0.0443	chr5	149193205	149193623	WT_PeakRegion	WT_PeakRegion_2351_chr5_149193205_149193623	chr5:149193205-149193623	-0.320258	0.320258	0.687031	0.413714	0.496278	WT_PeakRegion_2351_chr5_149193205_149193623	-0.0179931	0.985763	0.999899	NA	NA	NA	NA	NA	NA	NA	NA	NA
74015	Shared_PeakRegion_877_chr8_74280596_74281435	74015	Fcho1	6130	-0.285	0.0421	-6.76	1.4e-11	1.47e-09	chr8	74280596	74281435	Shared_PeakRegion	Shared_PeakRegion_877_chr8_74280596_74281435	chr8:74280596-74281435	-0.282786	0.282786	0.634757	0.428271	0.510208	Shared_PeakRegion_877_chr8_74280596_74281435	-0.871309	0.1304	0.981112	NA	NA	NA	0.0717008	0.838137	0.962685	NA	NA	NA
74015	Shared_PeakRegion_877_chr8_74280596_74281435	74015	Fcho1	6130	-0.285	0.0421	-6.76	1.4e-11	1.47e-09	chr8	74280596	74281435	Shared_PeakRegion	Shared_PeakRegion_877_chr8_74280596_74281435	chr8:74280596-74281435	-0.282786	0.282786	0.634757	0.428271	0.510208	Shared_PeakRegion_877_chr8_74280596_74281435	-0.871309	0.1304	0.981112	NA	NA	NA	0.0717008	0.838137	0.962685	NA	NA	NA
67263	Shared_PeakRegion_1149_chr13_108629057_108630267	67263	Zswim6	3810	-0.332	0.0528	-6.29	3.2e-10	2.47e-08	chr13	108629057	108630267	Shared_PeakRegion	Shared_PeakRegion_1149_chr13_108629057_108630267	chr13:108629057-108630267	-0.237876	0.237876	0.626523	0.431269	0.513085	Shared_PeakRegion_1149_chr13_108629057_108630267	-0.0429122	0.934053	0.996771	-0.0836088	0.797878	0.998177	NA	NA	NA	-0.783145	0.054377	0.503588
100039045	WT_PeakRegion_1827_chr5_26415079_26415715	100039045	Gm10471	19.7	0.742	0.185	4	6.23e-05	0.00119	chr5	26415079	26415715	WT_PeakRegion	WT_PeakRegion_1827_chr5_26415079_26415715	chr5:26415079-26415715	-0.226602	0.226602	0.616894	0.434817	0.516494	WT_PeakRegion_1827_chr5_26415079_26415715	-0.336495	0.539504	0.981112	0.216001	0.573622	0.998177	0.0224086	0.954843	0.991307	NA	NA	NA
381622	WT_PeakRegion_1827_chr5_26415079_26415715	381622	5031410I06Rik	8.79	0.767	0.185	4.14	3.44e-05	0.000719	chr5	26415079	26415715	WT_PeakRegion	WT_PeakRegion_1827_chr5_26415079_26415715	chr5:26415079-26415715	-0.226602	0.226602	0.616894	0.434817	0.516494	WT_PeakRegion_1827_chr5_26415079_26415715	-0.336495	0.539504	0.981112	0.216001	0.573622	0.998177	0.0224086	0.954843	0.991307	NA	NA	NA
225283	Q111_PeakRegion_1614_chr18_24708180_24708555	225283	Rprd1a	2710	-0.0917	0.0321	-2.86	0.00423	0.0348	chr18	24708180	24708555	Q111_PeakRegion	Q111_PeakRegion_1614_chr18_24708180_24708555	chr18:24708180-24708555	0.324921	0.324921	0.610288	0.440153	0.521307	NA	NA	NA	NA	NA	NA	NA	NA	NA	NA	NA	NA	NA
230789	Q111_PeakRegion_354_chr4_132498024_132498763	230789	Fam76a	2510	-0.115	0.0335	-3.43	0.0006	0.00742	chr4	132498024	132498763	Q111_PeakRegion	Q111_PeakRegion_354_chr4_132498024_132498763	chr4:132498024-132498763	-0.283337	0.283337	0.59546	0.443557	0.524515	NA	NA	NA	NA	NA	NA	NA	NA	NA	NA	NA	NA	NA
66901	Q111_PeakRegion_939_chr8_13069407_13070771	66901	Proz	424	-0.157	0.0511	-3.08	0.0021	0.0202	chr8	13069407	13070771	Q111_PeakRegion	Q111_PeakRegion_939_chr8_13069407_13070771	chr8:13069407-13070771	-0.255939	0.255939	0.584118	0.447235	0.527919	Q111_PeakRegion_939_chr8_13069407_13070771	-0.769889	0.210423	0.981112	-0.0195371	0.961836	0.999509	-0.65752	0.213153	0.709354	NA	NA	NA
14852	Q111_PeakRegion_1479_chr16_11262915_11263934	14852	Gspt1	4880	-0.0702	0.02	-3.5	0.000465	0.00606	chr16	11262915	11263934	Q111_PeakRegion	Q111_PeakRegion_1479_chr16_11262915_11263934	chr16:11262915-11263934	-0.235429	0.235429	0.573666	0.451312	0.531959	Q111_PeakRegion_1479_chr16_11262915_11263934	-0.554247	0.321776	0.981112	-0.16436	0.757544	0.998177	NA	NA	NA	NA	NA	NA
14852	Q111_PeakRegion_1479_chr16_11262915_11263934	14852	Gspt1	4880	-0.0702	0.02	-3.5	0.000465	0.00606	chr16	11262915	11263934	Q111_PeakRegion	Q111_PeakRegion_1479_chr16_11262915_11263934	chr16:11262915-11263934	-0.235429	0.235429	0.573666	0.451312	0.531959	Q111_PeakRegion_1479_chr16_11262915_11263934	-0.554247	0.321776	0.981112	-0.16436	0.757544	0.998177	NA	NA	NA	NA	NA	NA
545902	Q111_PeakRegion_795_chr7_4534805_4535418	545902	Ptprh	160	0.447	0.0788	5.67	1.39e-08	7.86e-07	chr7	4534805	4535418	Q111_PeakRegion	Q111_PeakRegion_795_chr7_4534805_4535418	chr7:4534805-4535418	0.283604	0.283604	0.573328	0.451445	0.532056	Q111_PeakRegion_795_chr7_4534805_4535418	-0.187775	0.775684	0.985523	NA	NA	NA	-0.636014	0.158792	0.663978	NA	NA	NA
67236	Q111_PeakRegion_1233_chr12_112165463_112165984	67236	Cinp	1280	-0.112	0.0406	-2.76	0.00572	0.0438	chr12	112165463	112165984	Q111_PeakRegion	Q111_PeakRegion_1233_chr12_112165463_112165984	chr12:112165463-112165984	0.292514	0.292514	0.554884	0.458787	0.538847	Q111_PeakRegion_1233_chr12_112165463_112165984	0.736134	0.208969	0.981112	0.338341	0.461009	0.998177	NA	NA	NA	NA	NA	NA
242122	Q111_PeakRegion_245_chr3_100643612_100644356	242122	Vtcn1	20	-0.531	0.157	-3.39	0.000695	0.00839	chr3	100643612	100644356	Q111_PeakRegion	Q111_PeakRegion_245_chr3_100643612_100644356	chr3:100643612-100644356	-0.262722	0.262722	0.551297	0.460237	0.54019	Q111_PeakRegion_245_chr3_100643612_100644356	-1.05666	0.0819255	0.981112	NA	NA	NA	NA	NA	NA	NA	NA	NA
215436	Shared_PeakRegion_983_chr10_117205782_117206846	215436	Slc35e3	718	0.143	0.0392	3.64	0.000276	0.00396	chr10	117205782	117206846	Shared_PeakRegion	Shared_PeakRegion_983_chr10_117205782_117206846	chr10:117205782-117206846	-0.226162	0.226162	0.549372	0.461018	0.540926	Shared_PeakRegion_983_chr10_117205782_117206846	-0.225691	0.767946	0.985523	NA	NA	NA	NA	NA	NA	NA	NA	NA
53424	Shared_PeakRegion_894_chr8_127546133_127547348	53424	Tsnax	7730	0.123	0.032	3.85	0.000118	0.00198	chr8	127546133	127547348	Shared_PeakRegion	Shared_PeakRegion_894_chr8_127546133_127547348	chr8:127546133-127547348	-0.234949	0.234949	0.546552	0.462167	0.541973	Shared_PeakRegion_894_chr8_127546133_127547348	0.190911	0.679228	0.985523	-0.0822975	0.750211	0.998177	NA	NA	NA	0.268663	0.423576	0.879379
15213	WT_PeakRegion_852_chr3_8701561_8702166	15213	Hey1	2180	-0.221	0.0444	-4.98	6.27e-07	2.29e-05	chr3	8701561	8702166	WT_PeakRegion	WT_PeakRegion_852_chr3_8701561_8702166	chr3:8701561-8702166	-0.327844	0.327844	0.523403	0.479837	0.559095	WT_PeakRegion_852_chr3_8701561_8702166	NA	NA	NA	NA	NA	NA	-0.618837	0.321385	0.761465	NA	NA	NA
228880	Q111_PeakRegion_170_chr2_165710374_165711696	228880	Zmynd8	5030	-0.226	0.0326	-6.94	3.98e-12	4.65e-10	chr2	165710374	165711696	Q111_PeakRegion	Q111_PeakRegion_170_chr2_165710374_165711696	chr2:165710374-165711696	-0.166723	0.166723	0.511318	0.476913	0.556364	Q111_PeakRegion_170_chr2_165710374_165711696	0.0638787	0.868035	0.989647	-0.139251	0.398109	0.998177	NA	NA	NA	-0.108486	0.687846	0.949847
228880	Q111_PeakRegion_170_chr2_165710374_165711696	228880	Zmynd8	5030	-0.226	0.0326	-6.94	3.98e-12	4.65e-10	chr2	165710374	165711696	Q111_PeakRegion	Q111_PeakRegion_170_chr2_165710374_165711696	chr2:165710374-165711696	-0.166723	0.166723	0.511318	0.476913	0.556364	Q111_PeakRegion_170_chr2_165710374_165711696	0.0638787	0.868035	0.989647	-0.139251	0.398109	0.998177	NA	NA	NA	-0.108486	0.687846	0.949847
228880	Q111_PeakRegion_170_chr2_165710374_165711696	228880	Zmynd8	5030	-0.226	0.0326	-6.94	3.98e-12	4.65e-10	chr2	165710374	165711696	Q111_PeakRegion	Q111_PeakRegion_170_chr2_165710374_165711696	chr2:165710374-165711696	-0.166723	0.166723	0.511318	0.476913	0.556364	Q111_PeakRegion_170_chr2_165710374_165711696	0.0638787	0.868035	0.989647	-0.139251	0.398109	0.998177	NA	NA	NA	-0.108486	0.687846	0.949847
228880	Q111_PeakRegion_170_chr2_165710374_165711696	228880	Zmynd8	5030	-0.226	0.0326	-6.94	3.98e-12	4.65e-10	chr2	165710374	165711696	Q111_PeakRegion	Q111_PeakRegion_170_chr2_165710374_165711696	chr2:165710374-165711696	-0.166723	0.166723	0.511318	0.476913	0.556364	Q111_PeakRegion_170_chr2_165710374_165711696	0.0638787	0.868035	0.989647	-0.139251	0.398109	0.998177	NA	NA	NA	-0.108486	0.687846	0.949847
228880	Q111_PeakRegion_170_chr2_165710374_165711696	228880	Zmynd8	5030	-0.226	0.0326	-6.94	3.98e-12	4.65e-10	chr2	165710374	165711696	Q111_PeakRegion	Q111_PeakRegion_170_chr2_165710374_165711696	chr2:165710374-165711696	-0.166723	0.166723	0.511318	0.476913	0.556364	Q111_PeakRegion_170_chr2_165710374_165711696	0.0638787	0.868035	0.989647	-0.139251	0.398109	0.998177	NA	NA	NA	-0.108486	0.687846	0.949847
228880	Q111_PeakRegion_170_chr2_165710374_165711696	228880	Zmynd8	5030	-0.226	0.0326	-6.94	3.98e-12	4.65e-10	chr2	165710374	165711696	Q111_PeakRegion	Q111_PeakRegion_170_chr2_165710374_165711696	chr2:165710374-165711696	-0.166723	0.166723	0.511318	0.476913	0.556364	Q111_PeakRegion_170_chr2_165710374_165711696	0.0638787	0.868035	0.989647	-0.139251	0.398109	0.998177	NA	NA	NA	-0.108486	0.687846	0.949847
228880	Q111_PeakRegion_170_chr2_165710374_165711696	228880	Zmynd8	5030	-0.226	0.0326	-6.94	3.98e-12	4.65e-10	chr2	165710374	165711696	Q111_PeakRegion	Q111_PeakRegion_170_chr2_165710374_165711696	chr2:165710374-165711696	-0.166723	0.166723	0.511318	0.476913	0.556364	Q111_PeakRegion_170_chr2_165710374_165711696	0.0638787	0.868035	0.989647	-0.139251	0.398109	0.998177	NA	NA	NA	-0.108486	0.687846	0.949847
78449	Q111_PeakRegion_1627_chr18_62913363_62914017	78449	2700046A07Rik	41.4	0.378	0.128	2.95	0.00314	0.0276	chr18	62913363	62914017	Q111_PeakRegion	Q111_PeakRegion_1627_chr18_62913363_62914017	chr18:62913363-62914017	0.262251	0.262251	0.50761	0.47851	0.55792	Q111_PeakRegion_1627_chr18_62913363_62914017	NA	NA	NA	-0.836307	0.0808507	0.998177	NA	NA	NA	NA	NA	NA
238680	Shared_PeakRegion_1131_chr13_65039896_65040543	238680	Cntnap3	919	-0.618	0.0678	-9.13	7.06e-20	3.47e-17	chr13	65039896	65040543	Shared_PeakRegion	Shared_PeakRegion_1131_chr13_65039896_65040543	chr13:65039896-65040543	0.24998	0.24998	0.477504	0.491808	0.570152	NA	NA	NA	NA	NA	NA	NA	NA	NA	NA	NA	NA	NA
216166	Q111_PeakRegion_1091_chr10_79825038_79825629	216166	Plk5	845	-1.08	0.0675	-15.9	3.16e-57	5.43e-53	chr10	79825038	79825629	Q111_PeakRegion	Q111_PeakRegion_1091_chr10_79825038_79825629	chr10:79825038-79825629	-0.236842	0.236842	0.412318	0.522863	0.600293	NA	NA	NA	NA	NA	NA	NA	NA	NA	NA	NA	NA	NA
18537	Shared_PeakRegion_955_chr10_7353442_7355819	18537	Pcmt1	3790	-0.0681	0.0213	-3.2	0.00139	0.0145	chr10	7353442	7355819	Shared_PeakRegion	Shared_PeakRegion_955_chr10_7353442_7355819	chr10:7353442-7355819	-0.153985	0.153985	0.409645	0.52421	0.601512	Shared_PeakRegion_955_chr10_7353442_7355819	0.243609	0.615397	0.983099	0.162476	0.63635	0.998177	0.286167	0.540792	0.852379	-0.658803	0.151278	0.684053
104099	Shared_PeakRegion_947_chr9_118523995_118524613	104099	Itga9	1010	-0.405	0.0576	-7.03	2.01e-12	2.66e-10	chr9	118523995	118524613	Shared_PeakRegion	Shared_PeakRegion_947_chr9_118523995_118524613	chr9:118523995-118524613	-0.236253	0.236253	0.404843	0.528992	0.605428	Shared_PeakRegion_947_chr9_118523995_118524613	-0.588773	0.296654	0.981112	0.671561	0.245763	0.998177	-0.251059	0.580492	0.871866	NA	NA	NA
22661	Q111_PeakRegion_1498_chr16_33362811_33363156	22661	Zfp148	3490	-0.0634	0.0225	-2.82	0.00482	0.0384	chr16	33362811	33363156	Q111_PeakRegion	Q111_PeakRegion_1498_chr16_33362811_33363156	chr16:33362811-33363156	-0.257576	0.257576	0.403463	0.536432	0.612014	NA	NA	NA	NA	NA	NA	NA	NA	NA	NA	NA	NA	NA
102141	WT_PeakRegion_3377_chr8_47237671_47239061	102141	Snx25	2970	-0.161	0.0357	-4.51	6.61e-06	0.000179	chr8	47237671	47239061	WT_PeakRegion	WT_PeakRegion_3377_chr8_47237671_47239061	chr8:47237671-47239061	0.151858	0.151858	0.402402	0.52789	0.604785	WT_PeakRegion_3377_chr8_47237671_47239061	-0.464895	0.348175	0.981112	-0.347582	0.292288	0.998177	NA	NA	NA	0.0539112	0.796007	0.959521
102141	WT_PeakRegion_3377_chr8_47237671_47239061	102141	Snx25	2970	-0.161	0.0357	-4.51	6.61e-06	0.000179	chr8	47237671	47239061	WT_PeakRegion	WT_PeakRegion_3377_chr8_47237671_47239061	chr8:47237671-47239061	0.151858	0.151858	0.402402	0.52789	0.604785	WT_PeakRegion_3377_chr8_47237671_47239061	-0.464895	0.348175	0.981112	-0.347582	0.292288	0.998177	NA	NA	NA	0.0539112	0.796007	0.959521
54403	Q111_PeakRegion_566_chr5_89321429_89321979	54403	Slc4a4	12800	-0.191	0.0441	-4.32	1.58e-05	0.000375	chr5	89321429	89321979	Q111_PeakRegion	Q111_PeakRegion_566_chr5_89321429_89321979	chr5:89321429-89321979	0.254293	0.254293	0.370058	0.544913	0.619745	Q111_PeakRegion_566_chr5_89321429_89321979	-0.100131	0.894076	0.992882	NA	NA	NA	NA	NA	NA	NA	NA	NA
14680	Shared_PeakRegion_1416_chr18_67239974_67241234	14680	Gnal	32000	-0.187	0.0413	-4.54	5.67e-06	0.000157	chr18	67239974	67241234	Shared_PeakRegion	Shared_PeakRegion_1416_chr18_67239974_67241234	chr18:67239974-67241234	-0.118434	0.118434	0.305754	0.582034	0.652558	Shared_PeakRegion_1416_chr18_67239974_67241234	-0.453963	0.415668	0.981112	NA	NA	NA	-0.351861	0.393529	0.78862	NA	NA	NA
208211	Q111_PeakRegion_1474_chr16_5224102_5224535	208211	Alg1	1140	-0.115	0.0331	-3.49	0.000489	0.00629	chr16	5224102	5224535	Q111_PeakRegion	Q111_PeakRegion_1474_chr16_5224102_5224535	chr16:5224102-5224535	-0.189104	0.189104	0.291125	0.594946	0.663637	NA	NA	NA	NA	NA	NA	NA	NA	NA	NA	NA	NA	NA
214804	Q111_PeakRegion_267_chr3_145641961_145642473	214804	Syde2	174	0.22	0.0658	3.34	0.000845	0.00976	chr3	145641961	145642473	Q111_PeakRegion	Q111_PeakRegion_267_chr3_145641961_145642473	chr3:145641961-145642473	0.219164	0.219164	0.287618	0.596113	0.6644	Q111_PeakRegion_267_chr3_145641961_145642473	NA	NA	NA	NA	NA	NA	-0.159224	0.670857	0.90863	NA	NA	NA
15213	Q111_PeakRegion_188_chr3_8700335_8701092	15213	Hey1	2180	-0.221	0.0444	-4.98	6.27e-07	2.29e-05	chr3	8700335	8701092	Q111_PeakRegion	Q111_PeakRegion_188_chr3_8700335_8701092	chr3:8700335-8701092	0.198064	0.198064	0.273677	0.602504	0.669541	Q111_PeakRegion_188_chr3_8700335_8701092	0.0210115	0.971893	0.999796	0.398773	0.469341	0.998177	-0.00873439	0.985947	0.995146	NA	NA	NA
233115	Q111_PeakRegion_844_chr7_36554940_36555760	233115	Dpy19l3	4050	-0.249	0.0605	-4.11	3.91e-05	0.000802	chr7	36554940	36555760	Q111_PeakRegion	Q111_PeakRegion_844_chr7_36554940_36555760	chr7:36554940-36555760	-0.17272	0.17272	0.262836	0.609769	0.675908	Q111_PeakRegion_844_chr7_36554940_36555760	-0.0150706	0.978836	0.999899	0.00750543	0.986745	0.999509	NA	NA	NA	NA	NA	NA
11991	Q111_PeakRegion_672_chr5_100441050_100441530	11991	Hnrnpd	6230	-0.121	0.0274	-4.41	1.03e-05	0.000262	chr5	100441050	100441530	Q111_PeakRegion	Q111_PeakRegion_672_chr5_100441050_100441530	chr5:100441050-100441530	-0.18638	0.18638	0.251923	0.625035	0.690512	NA	NA	NA	NA	NA	NA	NA	NA	NA	NA	NA	NA	NA
216440	Q111_PeakRegion_1117_chr10_126548220_126548461	216440	Os9	6120	0.0649	0.0155	4.19	2.8e-05	0.000606	chr10	126548220	126548461	Q111_PeakRegion	Q111_PeakRegion_1117_chr10_126548220_126548461	chr10:126548220-126548461	0.218545	0.218545	0.246929	0.630406	0.695038	NA	NA	NA	NA	NA	NA	NA	NA	NA	NA	NA	NA	NA
227659	WT_PeakRegion_535_chr2_26920056_26920619	227659	Slc2a6	598	0.177	0.0521	3.39	0.00069	0.00835	chr2	26920056	26920619	WT_PeakRegion	WT_PeakRegion_535_chr2_26920056_26920619	chr2:26920056-26920619	-0.161506	0.161506	0.209463	0.648586	0.710218	NA	NA	NA	NA	NA	NA	NA	NA	NA	NA	NA	NA	NA
77794	WT_PeakRegion_535_chr2_26920056_26920619	77794	Adamtsl2	70.3	0.399	0.145	2.75	0.0059	0.045	chr2	26920056	26920619	WT_PeakRegion	WT_PeakRegion_535_chr2_26920056_26920619	chr2:26920056-26920619	-0.161506	0.161506	0.209463	0.648586	0.710218	NA	NA	NA	NA	NA	NA	NA	NA	NA	NA	NA	NA	NA
12575	Shared_PeakRegion_1350_chr17_29238221_29240968	12575	Cdkn1a	534	-0.335	0.111	-3.01	0.00259	0.0238	chr17	29238221	29240968	Shared_PeakRegion	Shared_PeakRegion_1350_chr17_29238221_29240968	chr17:29238221-29240968	0.0790438	0.0790438	0.195078	0.660066	0.720698	Shared_PeakRegion_1350_chr17_29238221_29240968	0.0364793	0.932935	0.996771	0.355008	0.452167	0.998177	0.361289	0.23081	0.718688	-1.84059	0.000250529	0.0511689
12575	Shared_PeakRegion_1350_chr17_29238221_29240968	12575	Cdkn1a	534	-0.335	0.111	-3.01	0.00259	0.0238	chr17	29238221	29240968	Shared_PeakRegion	Shared_PeakRegion_1350_chr17_29238221_29240968	chr17:29238221-29240968	0.0790438	0.0790438	0.195078	0.660066	0.720698	Shared_PeakRegion_1350_chr17_29238221_29240968	0.0364793	0.932935	0.996771	0.355008	0.452167	0.998177	0.361289	0.23081	0.718688	-1.84059	0.000250529	0.0511689
12575	Shared_PeakRegion_1350_chr17_29238221_29240968	12575	Cdkn1a	534	-0.335	0.111	-3.01	0.00259	0.0238	chr17	29238221	29240968	Shared_PeakRegion	Shared_PeakRegion_1350_chr17_29238221_29240968	chr17:29238221-29240968	0.0790438	0.0790438	0.195078	0.660066	0.720698	Shared_PeakRegion_1350_chr17_29238221_29240968	0.0364793	0.932935	0.996771	0.355008	0.452167	0.998177	0.361289	0.23081	0.718688	-1.84059	0.000250529	0.0511689
102141	Q111_PeakRegion_958_chr8_47202768_47203294	102141	Snx25	2970	-0.161	0.0357	-4.51	6.61e-06	0.000179	chr8	47202768	47203294	Q111_PeakRegion	Q111_PeakRegion_958_chr8_47202768_47203294	chr8:47202768-47203294	0.167606	0.167606	0.181589	0.6713	0.730624	Q111_PeakRegion_958_chr8_47202768_47203294	NA	NA	NA	0.646533	0.107226	0.998177	NA	NA	NA	NA	NA	NA
102141	Q111_PeakRegion_958_chr8_47202768_47203294	102141	Snx25	2970	-0.161	0.0357	-4.51	6.61e-06	0.000179	chr8	47202768	47203294	Q111_PeakRegion	Q111_PeakRegion_958_chr8_47202768_47203294	chr8:47202768-47203294	0.167606	0.167606	0.181589	0.6713	0.730624	Q111_PeakRegion_958_chr8_47202768_47203294	NA	NA	NA	0.646533	0.107226	0.998177	NA	NA	NA	NA	NA	NA
320981	WT_PeakRegion_3380_chr8_48088525_48089965	320981	Enpp6	626	0.341	0.0722	4.72	2.4e-06	7.48e-05	chr8	48088525	48089965	WT_PeakRegion	WT_PeakRegion_3380_chr8_48088525_48089965	chr8:48088525-48089965	-0.119615	0.119615	0.174645	0.677277	0.736295	WT_PeakRegion_3380_chr8_48088525_48089965	0.261002	0.63682	0.984856	0.0970087	0.772655	0.998177	0.0821806	0.843063	0.964689	NA	NA	NA
224814	Q111_PeakRegion_1576_chr17_46482963_46483555	224814	Abcc10	1170	-0.14	0.0411	-3.41	0.000651	0.00793	chr17	46482963	46483555	Q111_PeakRegion	Q111_PeakRegion_1576_chr17_46482963_46483555	chr17:46482963-46483555	0.136835	0.136835	0.162248	0.689174	0.746464	Q111_PeakRegion_1576_chr17_46482963_46483555	-0.367301	0.498205	0.981112	NA	NA	NA	0.342592	0.436011	0.811258	NA	NA	NA
224814	Q111_PeakRegion_1576_chr17_46482963_46483555	224814	Abcc10	1170	-0.14	0.0411	-3.41	0.000651	0.00793	chr17	46482963	46483555	Q111_PeakRegion	Q111_PeakRegion_1576_chr17_46482963_46483555	chr17:46482963-46483555	0.136835	0.136835	0.162248	0.689174	0.746464	Q111_PeakRegion_1576_chr17_46482963_46483555	-0.367301	0.498205	0.981112	NA	NA	NA	0.342592	0.436011	0.811258	NA	NA	NA
110524	Q111_PeakRegion_685_chr5_109111274_109111821	110524	Dgkq	2090	0.122	0.0403	3.02	0.00256	0.0235	chr5	109111274	109111821	Q111_PeakRegion	Q111_PeakRegion_685_chr5_109111274_109111821	chr5:109111274-109111821	-0.156913	0.156913	0.145191	0.704312	0.7599	Q111_PeakRegion_685_chr5_109111274_109111821	0.0564472	0.922105	0.996771	NA	NA	NA	NA	NA	NA	NA	NA	NA
110524	Q111_PeakRegion_685_chr5_109111274_109111821	110524	Dgkq	2090	0.122	0.0403	3.02	0.00256	0.0235	chr5	109111274	109111821	Q111_PeakRegion	Q111_PeakRegion_685_chr5_109111274_109111821	chr5:109111274-109111821	-0.156913	0.156913	0.145191	0.704312	0.7599	Q111_PeakRegion_685_chr5_109111274_109111821	0.0564472	0.922105	0.996771	NA	NA	NA	NA	NA	NA	NA	NA	NA
140500	Shared_PeakRegion_481_chr4_155271481_155272258	140500	Acap3	5610	-0.156	0.0377	-4.13	3.64e-05	0.000756	chr4	155271481	155272258	Shared_PeakRegion	Shared_PeakRegion_481_chr4_155271481_155272258	chr4:155271481-155272258	-0.124078	0.124078	0.113109	0.737624	0.788515	Shared_PeakRegion_481_chr4_155271481_155272258	-0.187576	0.721698	0.985523	0.061104	0.862702	0.998177	0.331535	0.509118	0.83829	-0.579009	0.146373	0.684053
140500	Shared_PeakRegion_481_chr4_155271481_155272258	140500	Acap3	5610	-0.156	0.0377	-4.13	3.64e-05	0.000756	chr4	155271481	155272258	Shared_PeakRegion	Shared_PeakRegion_481_chr4_155271481_155272258	chr4:155271481-155272258	-0.124078	0.124078	0.113109	0.737624	0.788515	Shared_PeakRegion_481_chr4_155271481_155272258	-0.187576	0.721698	0.985523	0.061104	0.862702	0.998177	0.331535	0.509118	0.83829	-0.579009	0.146373	0.684053
76773	Q111_PeakRegion_1443_chr15_57954914_57955248	76773	Wdyhv1	642	-0.163	0.0441	-3.7	0.000213	0.00322	chr15	57954914	57955248	Q111_PeakRegion	Q111_PeakRegion_1443_chr15_57954914_57955248	chr15:57954914-57955248	0.160251	0.160251	0.107553	0.743912	0.794145	NA	NA	NA	NA	NA	NA	NA	NA	NA	NA	NA	NA	NA
56480	Shared_PeakRegion_986_chr10_121009615_121010978	56480	Tbk1	2010	-0.0717	0.0245	-2.93	0.00344	0.0297	chr10	121009615	121010978	Shared_PeakRegion	Shared_PeakRegion_986_chr10_121009615_121010978	chr10:121009615-121010978	-0.086266	0.086266	0.0898453	0.76525	0.812294	Shared_PeakRegion_986_chr10_121009615_121010978	0.0712037	0.892168	0.992882	-0.304536	0.538006	0.998177	NA	NA	NA	NA	NA	NA
434128	Q111_PeakRegion_823_chr7_17525643_17527106	434128	Pnmal2	12000	-0.133	0.0467	-2.85	0.00441	0.0359	chr7	17525643	17527106	Q111_PeakRegion	Q111_PeakRegion_823_chr7_17525643_17527106	chr7:17525643-17527106	-0.0671649	0.0671649	0.0881396	0.767422	0.813783	Q111_PeakRegion_823_chr7_17525643_17527106	0.178668	0.716502	0.985523	0.276348	0.347301	0.998177	NA	NA	NA	0.00930291	0.979019	0.997471
72097	Q111_PeakRegion_24_chr1_37695477_37696620	72097	2010300C02Rik	14900	-0.239	0.0607	-3.94	8.27e-05	0.0015	chr1	37695477	37696620	Q111_PeakRegion	Q111_PeakRegion_24_chr1_37695477_37696620	chr1:37695477-37696620	0.0662183	0.0662183	0.0811651	0.776554	0.821159	Q111_PeakRegion_24_chr1_37695477_37696620	0.319674	0.508074	0.981112	-0.104846	0.723579	0.998177	-0.0710892	0.874555	0.973352	-0.2049	0.578161	0.918126
69528	WT_PeakRegion_3558_chr8_119537027_119537457	69528	1700030J22Rik	344	-0.181	0.0575	-3.16	0.0016	0.0162	chr8	119537027	119537457	WT_PeakRegion	WT_PeakRegion_3558_chr8_119537027_119537457	chr8:119537027-119537457	-0.112613	0.112613	0.0810547	0.776702	0.821234	NA	NA	NA	NA	NA	NA	NA	NA	NA	NA	NA	NA	NA
69528	WT_PeakRegion_3558_chr8_119537027_119537457	69528	1700030J22Rik	344	-0.181	0.0575	-3.16	0.0016	0.0162	chr8	119537027	119537457	WT_PeakRegion	WT_PeakRegion_3558_chr8_119537027_119537457	chr8:119537027-119537457	-0.112613	0.112613	0.0810547	0.776702	0.821234	NA	NA	NA	NA	NA	NA	NA	NA	NA	NA	NA	NA	NA
68133	WT_PeakRegion_3558_chr8_119537027_119537457	68133	Gcsh	1290	0.122	0.0316	3.86	0.000114	0.00193	chr8	119537027	119537457	WT_PeakRegion	WT_PeakRegion_3558_chr8_119537027_119537457	chr8:119537027-119537457	-0.112613	0.112613	0.0810547	0.776702	0.821234	NA	NA	NA	NA	NA	NA	NA	NA	NA	NA	NA	NA	NA
66725	Shared_PeakRegion_1255_chr15_91616147_91617177	66725	Lrrk2	4840	-0.277	0.0674	-4.11	3.98e-05	0.000812	chr15	91616147	91617177	Shared_PeakRegion	Shared_PeakRegion_1255_chr15_91616147_91617177	chr15:91616147-91617177	-0.0928652	0.0928652	0.0780663	0.78088	0.824991	Shared_PeakRegion_1255_chr15_91616147_91617177	0.148713	0.788361	0.985523	-0.300803	0.420876	0.998177	-0.058615	0.907615	0.979903	NA	NA	NA
208158	Shared_PeakRegion_1277_chr16_20265922_20267618	208158	Map6d1	2820	-0.214	0.0493	-4.35	1.37e-05	0.000331	chr16	20265922	20267618	Shared_PeakRegion	Shared_PeakRegion_1277_chr16_20265922_20267618	chr16:20265922-20267618	0.0670321	0.0670321	0.0600426	0.807893	0.848188	Shared_PeakRegion_1277_chr16_20265922_20267618	-0.189467	0.70507	0.985523	0.214883	0.63507	0.998177	0.214991	0.48999	0.830104	-1.56026	0.0129631	0.266491
195208	Q111_PeakRegion_1269_chr13_25160350_25160749	195208	Dcdc2a	403	0.23	0.0536	4.29	1.78e-05	0.000412	chr13	25160350	25160749	Q111_PeakRegion	Q111_PeakRegion_1269_chr13_25160350_25160749	chr13:25160350-25160749	0.0863534	0.0863534	0.0373966	0.847212	0.880747	NA	NA	NA	NA	NA	NA	NA	NA	NA	NA	NA	NA	NA
278795	WT_PeakRegion_6262_chr19_10545695_10546385	278795	Lrrc10b	8320	-0.548	0.0853	-6.42	1.34e-10	1.11e-08	chr19	10545695	10546385	WT_PeakRegion	WT_PeakRegion_6262_chr19_10545695_10546385	chr19:10545695-10546385	-0.0722591	0.0722591	0.0310282	0.866214	0.895555	WT_PeakRegion_6262_chr19_10545695_10546385	NA	NA	NA	0.296127	0.395402	0.998177	NA	NA	NA	NA	NA	NA
240725	Shared_PeakRegion_6_chr1_12830000_12830887	240725	Sulf1	667	0.249	0.0617	4.04	5.4e-05	0.00106	chr1	12830000	12830887	Shared_PeakRegion	Shared_PeakRegion_6_chr1_12830000_12830887	chr1:12830000-12830887	-0.0552215	0.0552215	0.0293125	0.864546	0.894513	Shared_PeakRegion_6_chr1_12830000_12830887	-0.290719	0.636073	0.984856	NA	NA	NA	-0.497941	0.195662	0.691749	NA	NA	NA
70350	WT_PeakRegion_5361_chr15_25365841_25366736	70350	Basp1	4460	0.214	0.0652	3.29	0.00102	0.0114	chr15	25365841	25366736	WT_PeakRegion	WT_PeakRegion_5361_chr15_25365841_25366736	chr15:25365841-25366736	0.0576445	0.0576445	0.0276121	0.868938	0.897826	WT_PeakRegion_5361_chr15_25365841_25366736	0.234113	0.683617	0.985523	NA	NA	NA	-0.00692108	0.981772	0.994022	NA	NA	NA
53892	Q111_PeakRegion_1155_chr11_85123886_85124632	53892	Ppm1d	806	-0.193	0.0622	-3.11	0.00187	0.0184	chr11	85123886	85124632	Q111_PeakRegion	Q111_PeakRegion_1155_chr11_85123886_85124632	chr11:85123886-85124632	-0.0436629	0.0436629	0.0245896	0.875839	0.903543	Q111_PeakRegion_1155_chr11_85123886_85124632	0.0424332	0.920133	0.996771	0.0131266	0.959123	0.999509	NA	NA	NA	0.163693	0.346288	0.834899
53892	Q111_PeakRegion_1155_chr11_85123886_85124632	53892	Ppm1d	806	-0.193	0.0622	-3.11	0.00187	0.0184	chr11	85123886	85124632	Q111_PeakRegion	Q111_PeakRegion_1155_chr11_85123886_85124632	chr11:85123886-85124632	-0.0436629	0.0436629	0.0245896	0.875839	0.903543	Q111_PeakRegion_1155_chr11_85123886_85124632	0.0424332	0.920133	0.996771	0.0131266	0.959123	0.999509	NA	NA	NA	0.163693	0.346288	0.834899
235442	Q111_PeakRegion_1032_chr9_66725483_66726091	235442	Rab8b	1360	-0.112	0.0324	-3.44	0.000581	0.00722	chr9	66725483	66726091	Q111_PeakRegion	Q111_PeakRegion_1032_chr9_66725483_66726091	chr9:66725483-66726091	-0.0616986	0.0616986	0.0229735	0.879956	0.906993	Q111_PeakRegion_1032_chr9_66725483_66726091	0.397207	0.44096	0.981112	0.13038	0.68561	0.998177	NA	NA	NA	-0.600518	0.3356	0.832477
235442	Q111_PeakRegion_1032_chr9_66725483_66726091	235442	Rab8b	1360	-0.112	0.0324	-3.44	0.000581	0.00722	chr9	66725483	66726091	Q111_PeakRegion	Q111_PeakRegion_1032_chr9_66725483_66726091	chr9:66725483-66726091	-0.0616986	0.0616986	0.0229735	0.879956	0.906993	Q111_PeakRegion_1032_chr9_66725483_66726091	0.397207	0.44096	0.981112	0.13038	0.68561	0.998177	NA	NA	NA	-0.600518	0.3356	0.832477
613262	Q111_PeakRegion_167_chr2_155628087_155628407	613262	BC029722	1010	0.15	0.0385	3.9	9.55e-05	0.00168	chr2	155628087	155628407	Q111_PeakRegion	Q111_PeakRegion_167_chr2_155628087_155628407	chr2:155628087-155628407	-0.0407932	0.0407932	0.0101001	0.922212	0.939459	NA	NA	NA	NA	NA	NA	NA	NA	NA	NA	NA	NA	NA
15116	WT_PeakRegion_5834_chr17_17972800_17973447	15116	Has1	152	0.21	0.0711	2.96	0.00311	0.0274	chr17	17972800	17973447	WT_PeakRegion	WT_PeakRegion_5834_chr17_17972800_17973447	chr17:17972800-17973447	-0.0301256	0.0301256	0.00794775	0.929214	0.944407	WT_PeakRegion_5834_chr17_17972800_17973447	0.238994	0.675457	0.985523	0.285862	0.405832	0.998177	NA	NA	NA	0.732648	0.0564088	0.503588
13640	Q111_PeakRegion_1584_chr17_63017310_63017904	13640	Efna5	543	0.165	0.0561	2.95	0.0032	0.0281	chr17	63017310	63017904	Q111_PeakRegion	Q111_PeakRegion_1584_chr17_63017310_63017904	chr17:63017310-63017904	0.0172525	0.0172525	0.00216385	0.963029	0.971765	Q111_PeakRegion_1584_chr17_63017310_63017904	-0.174747	0.7722	0.985523	NA	NA	NA	1.07567	0.0236567	0.55679	NA	NA	NA
107656	Q111_PeakRegion_1162_chr11_100038849_100039367	107656	Krt9	1040	-1.04	0.0789	-13.1	2.49e-39	8.57e-36	chr11	100038849	100039367	Q111_PeakRegion	Q111_PeakRegion_1162_chr11_100038849_100039367	chr11:100038849-100039367	-0.013785	0.013785	0.00112833	0.973298	0.980255	Q111_PeakRegion_1162_chr11_100038849_100039367	0.435281	0.452212	0.981112	0.0373143	0.926452	0.998177	-0.0805534	0.860397	0.968499	NA	NA	NA
14852	Shared_PeakRegion_1271_chr16_11248770_11249670	14852	Gspt1	4880	-0.0702	0.02	-3.5	0.000465	0.00606	chr16	11248770	11249670	Shared_PeakRegion	Shared_PeakRegion_1271_chr16_11248770_11249670	chr16:11248770-11249670	-0.00428327	0.00428327	0.000240609	0.987668	0.990386	Shared_PeakRegion_1271_chr16_11248770_11249670	0.14005	0.795011	0.985523	-0.190029	0.5474	0.998177	NA	NA	NA	-0.09669	0.800967	0.959521
14852	Shared_PeakRegion_1271_chr16_11248770_11249670	14852	Gspt1	4880	-0.0702	0.02	-3.5	0.000465	0.00606	chr16	11248770	11249670	Shared_PeakRegion	Shared_PeakRegion_1271_chr16_11248770_11249670	chr16:11248770-11249670	-0.00428327	0.00428327	0.000240609	0.987668	0.990386	Shared_PeakRegion_1271_chr16_11248770_11249670	0.14005	0.795011	0.985523	-0.190029	0.5474	0.998177	NA	NA	NA	-0.09669	0.800967	0.959521

## Sheet: Metainfo
			Original filename	Copy of JCarroll.htt-chipseq.samples.integrated_omics.v20190528
