# Supplementary material for: Altered huntingtin−chromatin interactions predict transcriptional and epigenetic changes in Huntington's disease
Source: Dis Model Mech. 2025 May 27;18(5):dmm052282. doi: 10.1242/dmm.052282 (PMC12147460; doi:10.1242/dmm.052282)
Supplement: Table S9. — Includes enrichments for HTT Peak sets and the genes included in each HDSigDB gene set. HDSigDB gene set meta information is included on the tab “HDSigDB.Genesets”. These results were used to generate Fig. 5C. [file dmm-18-052282-TableS9.xlsx]

## Sheet: ActiveMotif_ChIPSeq.HDSigDB_enr
Peakset	Chromatin_Mark	Chromatin_Mark_Enrichment	Reference_Set	Annotation	Observed	Log2FC	Abs(Log2FC)	Pvalue	Qvalue	Description	Number of Genes
EZH2.Q111vsWT.LFC_gt0	EZH2	Enriched in Q111	HDSigDB	6250	2711	9.0176	9.0176	1e-05	1e-05	PolyA-seq analysis of Myotonic Dystrophy type 2 (DM2) frontal lobe samples versus controls. Genes were selected with 1.5-fold, fdr 0.1. Up-regulated genes.	3
H3K4me3.Q111vsWT.LFC_lt0	H3K4me3	Enriched in WT	HDSigDB	2776	18241	7.8484	7.8484	1e-05	1e-05	The list of genes overexpressed in CA1 hippocampal neurons of normal human brain compared to CA3 neurons.	12
H3K4me3.Q111vsWT.LFC_lt0	H3K4me3	Enriched in WT	HDSigDB	8878	10082	6.8304	6.8304	1e-05	1e-05	The list of proteins strongly decreased in the insoluble fractions of whole brain lysates of 5 wk HD R6/2 mice compared to wild type littermates. FDR	18
H3K4me3.Q111vsWT.LFC_lt0	H3K4me3	Enriched in WT	HDSigDB	8488	5769	6.7452	6.7452	1e-05	1e-05	The list of down-regulated genes in striatum of CD1 mice with HdhQ111 mutant allele compared to wildtype littermate controls in the middle age window. Genes were selected with 1.5-fold, adj p-value	18
EZH2.Q111vsWT.LFC_gt0	EZH2	Enriched in Q111	HDSigDB	7132	11241	6.7048	6.7048	1e-05	1e-05	Transcriptional profiles in the caudate nucleus of HdhQ150 mouse model of HD and wild-type litter mates at 12 months. Genes were selected with 1.5-fold, fdr 0.1. Down-regulated genes.	45
EZH2.Q111vsWT.LFC_gt0	EZH2	Enriched in Q111	HDSigDB	7277	20951	6.6983	6.6983	1e-05	1e-05	Expression profiles of Myotonic Dystrophy type 1 myoblasts were compared to normal human myoblasts. Genes were selected with 1.5-fold, fdr 0.1. Down-regulated genes.	52
EZH2.Q111vsWT.LFC_gt0	EZH2	Enriched in Q111	HDSigDB	4227	11241	6.5362	6.5362	1e-05	1e-05	Transcriptional profiles in the caudate nucleus of HdhQ150 mouse model of HD and wild-type litter mates at 12 months. Genes were selected with 1.5-fold, fdr 0.1.	48
EZH2.Q111vsWT.LFC_gt0	EZH2	Enriched in Q111	HDSigDB	5019	20951	6.4156	6.4156	1e-05	1e-05	Expression profiles of Myotonic Dystrophy type 1 myoblasts were compared to normal human myoblasts. Genes were selected with 1.5-fold, fdr 0.1.	69
EZH2.Q111vsWT.LFC_gt0	EZH2	Enriched in Q111	HDSigDB	7139	20103	6.3361	6.3361	1e-05	1e-05	Gene expression profiling of multiple human neural stem cell lines (NSC) obtained from embryonic stem cell (ESC) lines derived from blastocysts of patients diagnosed as carrying the mutant huntingtin gene compared to wild type huntingtin carrying NSC progeny. Genes were selected with 1.5-fold, fdr 0.1. Down-regulated genes.	51
EZH2.Q111vsWT.LFC_gt0	EZH2	Enriched in Q111	HDSigDB	6094	20103	6.102	6.102	1e-05	1e-05	Cerebellum gene expression data from 11 weeks-old control mice and SCA1 knock-in mouse model of Spinocerebellar Ataxia type 1. Genes were selected with 1.5-fold, fdr 0.1. Up-regulated genes.	161
H3K4me3.Q111vsWT.LFC_lt0	H3K4me3	Enriched in WT	HDSigDB	8468	7968	5.7514	5.7514	1e-05	1e-05	The list of down-regulated genes in striatum of C57BL/6J mice with HdhQ111 mutant allele compared to wildtype littermate controls in the late age window. Genes were selected with 1.5-fold, adj p-value	45
EZH2.Q111vsWT.LFC_gt0	EZH2	Enriched in Q111	HDSigDB	6092	20103	5.5866	5.5866	1e-05	1e-05	Genes changed in rat PC12 cells after Tet-off regulated overexpression of recombinant C-terminal fragment (CTF) of Cav2.1 with 13 CAG repeats tagged with nuclear-export signal compared to Cav2.1 with 13 CAG repeats tagged with nuclear-localization signal. Genes were selected with 1.5-fold, fdr 0.1. Up-regulated genes.	233
EZH2.Q111vsWT.LFC_gt0	EZH2	Enriched in Q111	HDSigDB	2876	20103	5.431	5.431	1e-05	1e-05	A module of genes coexpressed in mouse forebrain. This module corresponds to all inhibitory GABAergic interneurons (hippocampal (Sst+), cingulate (Pvalb+/Sst+/Cck+), somatosensory (Cck+) and LGN interneurons).	145
H3K4me3.Q111vsWT.LFC_lt0	H3K4me3	Enriched in WT	HDSigDB	8450	7968	5.4069	5.4069	1e-05	1e-05	The list of differentially expressed genes in striatum of C57BL/6J mice with HdhQ111 mutant allele compared to wildtype littermate controls in the late age window. Genes were selected with 1.5-fold, adj p-value	54
EZH2.Q111vsWT.LFC_gt0	EZH2	Enriched in Q111	HDSigDB	8089	9861	5.1621	5.1621	1e-05	1e-05	Consensus coexpression network analysis of allelic series of HD knock-in mice across three time-points identified modules of genes that are coexpressed at all three time-points. Cortex M2 module (blue) was highly enriched with genes involved in cAMP signaling. This module turned out to be negatively associated with CAG repeat length upon a meta-analysis of correlations of module eigengenes (summa…	86
EZH2.Q111vsWT.LFC_gt0	EZH2	Enriched in Q111	HDSigDB	4239	20103	5.1307	5.1307	1e-05	1e-05	Gene expression profiling of multiple human neural stem cell lines (NSC) obtained from embryonic stem cell (ESC) lines derived from blastocysts of patients diagnosed as carrying the mutant huntingtin gene compared to wild type huntingtin carrying NSC progeny. Genes were selected with 1.5-fold, fdr 0.1.	199
H3K4me3.Q111vsWT.LFC_lt0	H3K4me3	Enriched in WT	HDSigDB	9047	18241	4.9605	4.9605	1e-05	1e-05	Huntington's disease (HD) is a neurodegenerative disorder associated with the mutation in Huntingtin gene. Mutant Huntingtin promotes neurodegeneration, at least partly, by alterations in NMDA receptor localization and trafficking. NMDA receptors are glutamate-gated ion channels represented as complex consisting of obligatory subunit NR1 and combinations of additional subunits NR2 (NR2A, B and C)…	109
EZH2.Q111vsWT.LFC_gt0	EZH2	Enriched in Q111	HDSigDB	4172	20631	4.8598	4.8598	1e-05	1e-05	Genes changed in rat PC12 cells after Tet-off regulated overexpression of recombinant C-terminal fragment (CTF) of Cav2.1 with 13 CAG repeats tagged with nuclear-export signal compared to Cav2.1 with 13 CAG repeats tagged with nuclear-localization signal. Genes were selected with 1.5-fold, fdr 0.1.	338
H3K4me3.Q111vsWT.LFC_lt0	H3K4me3	Enriched in WT	HDSigDB	8880	15573	4.8591	4.8591	1e-05	1e-05	The list of proteins strongly decreased in the insoluble fractions of cerebellum lysates of 8 wk HD R6/2 mice compared to wild type littermates. FDR	72
H3K4me3.Q111vsWT.LFC_lt0	H3K4me3	Enriched in WT	HDSigDB	8089	14201	4.7826	4.7826	1e-05	1e-05	Consensus coexpression network analysis of allelic series of HD knock-in mice across three time-points identified modules of genes that are coexpressed at all three time-points. Cortex M2 module (blue) was highly enriched with genes involved in cAMP signaling. This module turned out to be negatively associated with CAG repeat length upon a meta-analysis of correlations of module eigengenes (summa…	86
EZH2.Q111vsWT.LFC_gt0	EZH2	Enriched in Q111	HDSigDB	7052	23559	4.6556	4.6556	1e-05	1e-05	Expression changes in corpus striatum of 10 weeks-old HdhQ111 mouse model of Huntington Disease compared to wild type animals. Genes were selected with 1.5-fold, fdr 0.1. Down-regulated genes.	352
EZH2.Q111vsWT.LFC_gt0	EZH2	Enriched in Q111	HDSigDB	6195	20900	4.6304	4.6304	1e-05	1e-05	The aim of this study was to examine the effects of antisense oligonucleotides (ASOs) on the muscle transcriptome in a transgenic mouse model of Myotonic Dystrophy. For this purpose the gene expressions in quadriceps muscle of HSALR line 20b with the expanded CUG repeat in a human skeletal actin (hACTA1) transgene treated with ASO 445236 to the hACTA1 transcript were compared to HSALR line 20b mi…	348
H3K27Ac.Q111vsWT.LFC_lt0	H3K27Ac	Enriched in WT	HDSigDB	6176	46492	4.6301	4.6301	1e-05	1e-05	Transcription profiling of caudate nucleus samples from Huntington Disease Vonsattel Grade 0 cases and age and sex-matched controls. HG-U133A Affymetrix Human Genome U133A Array was used. Genes were selected with 1.5-fold, fdr 0.1. Up-regulated genes.	32
H3K4me3.Q111vsWT.LFC_lt0	H3K4me3	Enriched in WT	HDSigDB	9044	10082	4.6187	4.6187	1e-05	1e-05	AMPA receptors are tetrameric complexes representing combinations of four separate subunits GluR1-4. AMPA receptors are highly mobile proteins that undergo constitutive and activity-dependent translocation to and removal from synapses. Neuronal activity, which causes long-lasting increase in synaptic strength or long-term synaptic potentiation (LTP), leads to synaptic AMPA receptor delivery. Syna…	81
EZH2.Q111vsWT.LFC_gt0	EZH2	Enriched in Q111	HDSigDB	7039	21876	4.5216	4.5216	1e-05	1e-05	Gene expression in quadriceps muscle of Myotonic Dystrophy mouse model (HSALR line 41) compared to wild type controls. MOE430A Affymetrix Mouse Expression 430A Array was used. Genes were selected with 1.5-fold, fdr 0.1. Down-regulated genes.	342
EZH2.Q111vsWT.LFC_gt0	EZH2	Enriched in Q111	HDSigDB	4174	22115	4.4255	4.4255	1e-05	1e-05	Cerebellum gene expression data from 11 weeks-old control mice and SCA1 knock-in mouse model of Spinocerebellar Ataxia type 1. Genes were selected with 1.5-fold, fdr 0.1.	481
H3K27Ac.Q111vsWT.LFC_lt0	H3K27Ac	Enriched in WT	HDSigDB	3009	36765	4.3994	4.3994	1e-05	1e-05	A transcriptional atlas of the adult human brain, comprising extensive histological analysis and comprehensive microarray profiling of neuroanatomically precise subdivisions in two individuals (911 from Donor1 and 867 from Donor2).	30
H3K4me3.Q111vsWT.LFC_lt0	H3K4me3	Enriched in WT	HDSigDB	8966	10082	4.3729	4.3729	1e-05	1e-05	The list of proteins down-regulated in cerebellum of 10 month old Q175 mice compared to Q20 controls. Genes were selected with adj p-value	88
H3K4me3.Q111vsWT.LFC_lt0	H3K4me3	Enriched in WT	HDSigDB	9045	10082	4.3495	4.3495	1e-05	1e-05	AMPA receptors are tetrameric complexes representing combinations of four separate subunits GluR1-4. AMPA receptors are highly mobile proteins that undergo constitutive and activity-dependent translocation to and removal from synapses. Neuronal activity, which causes long-lasting decrease in synaptic strength or long term synaptic depression (LTD), leads to synaptic AMPA receptor removal. Synapti…	89
H3K4me3.Q111vsWT.LFC_lt0	H3K4me3	Enriched in WT	HDSigDB	8085	13016	4.3399	4.3399	1e-05	1e-05	Consensus coexpression network analysis of allelic series of HD knock-in mice across three time-points identified modules of genes that are coexpressed at all three time-points. Striatum M52 module (salmon4) was enriched with glia-related genes. This module turned out to be negatively associated with CAG repeat length upon a meta-analysis of correlations of module eigengenes (summary expression p…	97
H3K4me3.Q111vsWT.LFC_gt0	H3K4me3	Enriched in Q111	HDSigDB	6105	90707	4.3302	4.3302	1e-05	1e-05	Gene expression profiles in peripheral blood mononuclear cells (PBMCs) from Friedreich Ataxia (FRDA) patients. Cells after in vitro treatment with HDAC inhibitor 9b that increases frataxin levels were compared to untreated cells. Genes were selected with 1.5-fold, fdr 0.1. Up-regulated genes.	22
EZH2.Q111vsWT.LFC_gt0	EZH2	Enriched in Q111	HDSigDB	7040	20630	4.2609	4.2609	1e-05	1e-05	Gene expression in quadriceps muscle of Myotonic Dystrophy mouse model (Clcn1 null mice) compared to wild type controls. MOE430A Affymetrix Mouse Expression 430A Array was used. Genes were selected with 1.5-fold, fdr 0.1. Down-regulated genes.	441
H3K27Ac.Q111vsWT.LFC_lt0	H3K27Ac	Enriched in WT	HDSigDB	3073	47635	4.2034	4.2034	1e-05	1e-05	A module of genes coexpressed in human cortex. This module (M12A) is highly enriched with genes encoding transcription factors, immediate early genes, and genes related to brain ischemia. These observations suggested that coexpression in this module might represent a CNS transcriptional response to hypoxia.	44
EZH2.Q111vsWT.LFC_gt0	EZH2	Enriched in Q111	HDSigDB	6196	20900	4.1962	4.1962	1e-05	1e-05	The aim of this study was to examine the effects of antisense oligonucleotides (ASOs) on the muscle transcriptome in a transgenic mouse model of Myotonic Dystrophy. For this purpose the gene expressions in quadriceps muscle of HSALR line 20b with the expanded CUG repeat in a human skeletal actin (hACTA1) transgene treated with ASO 190401 to the hACTA1 transcript were compared to HSALR line 20b mi…	508
H3K4me3.Q111vsWT.LFC_lt0	H3K4me3	Enriched in WT	HDSigDB	8969	9992	4.1759	4.1759	1e-05	1e-05	The list of proteins dysregulated in hippocampus of 10 month old Q175 mice compared to Q20 controls. Genes were selected with adj p-value	116
H3K4me3.Q111vsWT.LFC_gt0	H3K4me3	Enriched in Q111	HDSigDB	8965	110601	4.1417	4.1417	1e-05	1e-05	The list of proteins down-regulated in cerebellum of 6 month old Q175 mice compared to Q20 controls. Genes were selected with adj p-value	38
H3K27Ac.Q111vsWT.LFC_lt0	H3K27Ac	Enriched in WT	HDSigDB	6036	40313	4.128	4.128	1e-05	1e-05	Gene expression in quadriceps muscle of Myotonic Dystrophy mouse model (Clcn1 null mice) compared to wild type controls. MOE430B Affymetrix Mouse Expression 430B Array was used. Genes were selected with 1.5-fold, fdr 0.1. Up-regulated genes.	38
H3K4me3.Q111vsWT.LFC_lt0	H3K4me3	Enriched in WT	HDSigDB	3112	17964	4.1257	4.1257	1e-05	1e-05	The cluster of genes identified as a caudate nucleus coexpression module for humans.	185
EZH2.Q111vsWT.LFC_gt0	EZH2	Enriched in Q111	HDSigDB	8911	21876	4.0563	4.0563	1e-05	1e-05	The list of down-regulated genes in cortex of 10 month old Q140 mice compared to Q20 controls. Genes were selected with adj p-value	382
EZH2.Q111vsWT.LFC_gt0	EZH2	Enriched in Q111	HDSigDB	7042	29628	4.032	4.032	1e-05	1e-05	Gene expression in quadriceps muscle of Myotonic Dystrophy mouse model (Mbnl1 knock out mice) compared to wild type controls. Mouse430.2 Affymetrix Mouse Genome 430 2.0 Array was used. Genes were selected with 1.5-fold, fdr 0.1. Down-regulated genes.	693
H3K4me3.Q111vsWT.LFC_gt0	H3K4me3	Enriched in Q111	HDSigDB	2874	292826	3.9962	3.9962	1e-05	1e-05	The list of genes coexpressed in mouse brain and functionally characterized as mitochondrion-specific module.	121
EZH2.Q111vsWT.LFC_gt0	EZH2	Enriched in Q111	HDSigDB	2762	16464	3.9695	3.9695	1e-05	1e-05	The cluster of genes identified as a cortex coexpression module for humans.	343
EZH2.Q111vsWT.LFC_gt0	EZH2	Enriched in Q111	HDSigDB	4105	27248	3.931	3.931	1e-05	1e-05	Expression changes in corpus striatum of 10 weeks-old HdhQ111 mouse model of Huntington Disease compared to wild type animals. Genes were selected with 1.5-fold, fdr 0.1.	654
H3K4me3.Q111vsWT.LFC_gt0	H3K4me3	Enriched in Q111	HDSigDB	6106	174450	3.9215	3.9215	1e-05	1e-05	Gene expression profiles in peripheral blood mononuclear cells (PBMCs) from Friedreich Ataxia (FRDA) carriers. Cells after in vitro treatment with HDAC inhibitor 9b that increases frataxin levels were compared to untreated cells. Genes were selected with 1.5-fold, fdr 0.1. Up-regulated genes.	67
EZH2.Q111vsWT.LFC_gt0	EZH2	Enriched in Q111	HDSigDB	7197	22789	3.9178	3.9178	1e-05	1e-05	Expression difference in quadriceps muscle of HSALR line 20b mouse model of Myotonic Dystrophy compared to wild type control mice. Genes were selected with 1.5-fold, fdr 0.1. Down-regulated genes.	667
H3K4me3.Q111vsWT.LFC_lt0	H3K4me3	Enriched in WT	HDSigDB	8854	16891	3.9001	3.9001	1e-05	1e-05	The significantly down-regulated genes in R6/1 Huntington disease mouse striatum compared to the wild type litter mates at a time point prior to motor onset (12 weeks of age). P adj < 0.05.	194
EZH2.Q111vsWT.LFC_gt0	EZH2	Enriched in Q111	HDSigDB	7189	20103	3.8926	3.8926	1e-05	1e-05	Cerebral cortex gene expression data from 9 weeks-old R6/2 mice with reduction of Histone deacetylase (HDAC) 4 gene compared to R6/2 mice. R6/2 is a mouse model of Huntington Disease. Hdac4 plays a crucial role for cytoplasmic aggregation in the molecular pathology of Huntington Disease. Genes were selected with 1.5-fold, fdr 0.1. Down-regulated genes.	472
H3K4me3.Q111vsWT.LFC_lt0	H3K4me3	Enriched in WT	HDSigDB	7178	21248	3.8865	3.8865	1e-05	1e-05	Transcription profiling of caudate nucleus samples from Huntington Disease Vonsattel Grade 4 cases and age and sex-matched controls. HG-U133A Affymetrix Human Genome U133A Array was used. Genes were selected with 1.5-fold, fdr 0.1. Down-regulated genes.	238
EZH2.Q111vsWT.LFC_gt0	EZH2	Enriched in Q111	HDSigDB	2767	29247	3.8329	3.8329	1e-05	1e-05	The list of genes coexpressed in human brain and functionally characterized as oligodendrocyte-specific module.	596
H3K27Ac.Q111vsWT.LFC_lt0	H3K27Ac	Enriched in WT	HDSigDB	8107	48712	3.8236	3.8236	1e-05	1e-05	Consensus coexpression network analysis of allelic series of HD knock-in mice across three time-points identified modules of genes that are coexpressed at all three time-points. Cortex M25 module (orange) was one of the 35 modules identified in cortex. A meta-analysis of correlations of module eigengenes (summary expression profiles) with CAG length showed no association for this module.	61
EZH2.Q111vsWT.LFC_gt0	EZH2	Enriched in Q111	HDSigDB	3116	32969	3.782	3.782	1e-05	1e-05	A module of genes coexpressed in human cortex. This module (M18A) isn't functionally characterized in the article.	815
EZH2.Q111vsWT.LFC_gt0	EZH2	Enriched in Q111	HDSigDB	4327	23960	3.772	3.772	1e-05	1e-05	The aim of this study was to examine the effects of antisense oligonucleotides (ASOs) on the muscle transcriptome in a transgenic mouse model of Myotonic Dystrophy. For this purpose the gene expressions in quadriceps muscle of HSALR line 20b with the expanded CUG repeat in a human skeletal actin (hACTA1) transgene treated with ASO 445236 to the hACTA1 transcript were compared to HSALR line 20b mi…	763
H3K27Ac.Q111vsWT.LFC_lt0	H3K27Ac	Enriched in WT	HDSigDB	2930	109055	3.7635	3.7635	1e-05	1e-05	The list of genes coexpressed in human brain and functionally characterized as microglia-specific module.	127
EZH2.Q111vsWT.LFC_gt0	EZH2	Enriched in Q111	HDSigDB	4084	27398	3.7503	3.7503	1e-05	1e-05	Gene expression in quadriceps muscle of Myotonic Dystrophy mouse model (HSALR line 41) compared to wild type controls. MOE430A Affymetrix Mouse Expression 430A Array was used. Genes were selected with 1.5-fold, fdr 0.1.	786
EZH2.Q111vsWT.LFC_gt0	EZH2	Enriched in Q111	HDSigDB	8163	30291	3.738	3.738	1e-05	1e-05	Consensus weighted gene coexpression network analysis (WGCNA) of allelic series of HD knock-in mice was performed directly on the proteomic data set using label-free quantitative protein inputs. This analysis defined several protein network modules (pMs). pM2 (blue) was negatively associated with CAG repeat length.	637
H3K4me3.Q111vsWT.LFC_gt0	H3K4me3	Enriched in Q111	HDSigDB	8853	83819	3.7279	3.7279	1e-05	1e-05	The significantly up-regulated genes in R6/1 Huntington disease mouse striatum compared to the wild type litter mates at a time point prior to motor onset (12 weeks of age). P adj < 0.05.	34
H3K4me3.Q111vsWT.LFC_lt0	H3K4me3	Enriched in WT	HDSigDB	8852	16891	3.7122	3.7122	1e-05	1e-05	Differential expression gene list of R6/1 Huntington disease mouse striatum compared to the wild type litter mates at a time point prior to motor onset (12 weeks of age). P adj < 0.05.	228
H3K4me3.Q111vsWT.LFC_lt0	H3K4me3	Enriched in WT	HDSigDB	7090	19642	3.7026	3.7026	1e-05	1e-05	Striatal gene expression data from 5 month old control mice and R6/2 mouse model of Huntington Disease. Genes were selected with 1.5-fold, fdr 0.1. Down-regulated genes.	383
H3K4me3.Q111vsWT.LFC_gt0	H3K4me3	Enriched in Q111	HDSigDB	7156	71892	3.6899	3.6899	1e-05	1e-05	Retina gene expression data from 3 weeks-old control mice and R7E mouse model of Spinocerebellar Ataxia type 7. Genes were selected with 1.5-fold, fdr 0.1. Down-regulated genes.	44
EZH2.Q111vsWT.LFC_gt0	EZH2	Enriched in Q111	HDSigDB	7182	24924	3.6706	3.6706	1e-05	1e-05	Transcription profiling of caudate nucleus samples from Huntington Disease Vonsattel Grade 3 cases and age and sex-matched controls. HG-U133B Affymetrix Human Genome U133B Array was used. Genes were selected with 1.5-fold, fdr 0.1. Down-regulated genes.	568
EZH2.Q111vsWT.LFC_gt0	EZH2	Enriched in Q111	HDSigDB	8922	27258	3.6434	3.6434	1e-05	1e-05	The list of up-regulated genes in cerebellum of 10 month old Q140 mice compared to Q20 controls. Genes were selected with adj p-value	599
H3K4me3.Q111vsWT.LFC_gt0	H3K4me3	Enriched in Q111	HDSigDB	6107	226740	3.6329	3.6329	1e-05	1e-05	Gene expression profiles in peripheral blood mononuclear cells (PBMCs) from Friedreich Ataxia (FRDA) patients. In vitro vehicle treated cells were compared to untreated cells. Genes were selected with 1.5-fold, fdr 0.1. Up-regulated genes.	105
EZH2.Q111vsWT.LFC_gt0	EZH2	Enriched in Q111	HDSigDB	8930	34247	3.63	3.63	1e-05	1e-05	The list of down-regulated genes in hippocampus of 10 month old Q175 mice compared to Q20 controls. Genes were selected with adj p-value	836
EZH2.Q111vsWT.LFC_gt0	EZH2	Enriched in Q111	HDSigDB	7202	30089	3.6297	3.6297	1e-05	1e-05	The gene expressions in quadriceps muscle of 16 weeks-old Mbnl1 knock out mouse model of Myotonic Dystrophy were compared to wild type control mice. Genes were selected with 1.5-fold, fdr 0.1. Down-regulated genes.	929
H3K4me3.Q111vsWT.LFC_gt0	H3K4me3	Enriched in Q111	HDSigDB	8092	2610151	3.6275	3.6275	1e-05	1e-05	Consensus coexpression network analysis of allelic series of HD knock-in mice across three time-points identified modules of genes that are coexpressed at all three time-points. Cortex M5 module (green) was one of the 35 modules identified in cortex. A meta-analysis of correlations of module eigengenes (summary expression profiles) with CAG length showed no association for this module.	1198
H3K4me3.Q111vsWT.LFC_gt0	H3K4me3	Enriched in Q111	HDSigDB	4193	119129	3.5962	3.5962	1e-05	1e-05	Gene expression profiles in peripheral blood mononuclear cells (PBMCs) from Friedreich Ataxia (FRDA) patients. Cells after in vitro treatment with HDAC inhibitor 9b that increases frataxin levels were compared to untreated cells. Genes were selected with 1.5-fold, fdr 0.1.	48
H3K4me3.Q111vsWT.LFC_gt0	H3K4me3	Enriched in Q111	HDSigDB	8083	215298	3.5817	3.5817	1e-05	1e-05	Consensus coexpression network analysis of allelic series of HD knock-in mice across three time-points identified modules of genes that are coexpressed at all three time-points. Striatum M50 module (thistle2) was one of the 37 modules identified in striatum. This module turned out to be not associated with CAG repeat length upon a meta-analysis of correlations of module eigengenes (summary expres…	115
H3K4me3.Q111vsWT.LFC_gt0	H3K4me3	Enriched in Q111	HDSigDB	8054	1122445	3.5728	3.5728	1e-05	1e-05	Consensus coexpression network analysis of allelic series of HD knock-in mice across three time-points identified modules of genes that are coexpressed at all three time-points. Striatum M5 module (green) was one of the 37 modules identified in striatum. This module turned out to be not associated with CAG repeat length upon a meta-analysis of correlations of module eigengenes (summary expression…	576
H3K4me3.Q111vsWT.LFC_gt0	H3K4me3	Enriched in Q111	HDSigDB	8075	603818	3.5717	3.5717	1e-05	1e-05	Consensus coexpression network analysis of allelic series of HD knock-in mice across three time-points identified modules of genes that are coexpressed at all three time-points. Striatum M42 module (lightcyan1) was one of the 37 modules identified in striatum. This module turned out to be not associated with CAG repeat length upon a meta-analysis of correlations of module eigengenes (summary expr…	255
EZH2.Q111vsWT.LFC_gt0	EZH2	Enriched in Q111	HDSigDB	2787	20103	3.5694	3.5694	1e-05	1e-05	The list of genes found to be stronger expressed in CA1 area of the hippocampus compared to the CA3 area.	630
H3K27Ac.Q111vsWT.LFC_lt0	H3K27Ac	Enriched in WT	HDSigDB	6172	58833	3.5621	3.5621	1e-05	1e-05	Transcription profiling of caudate nucleus samples from Huntington Disease Vonsattel Grade 1 cases and age and sex-matched controls. HG-U133A Affymetrix Human Genome U133A Array was used. Genes were selected with 1.5-fold, fdr 0.1. Up-regulated genes.	71
H3K4me3.Q111vsWT.LFC_gt0	H3K4me3	Enriched in Q111	HDSigDB	4194	217734	3.5529	3.5529	1e-05	1e-05	Gene expression profiles in peripheral blood mononuclear cells (PBMCs) from Friedreich Ataxia (FRDA) carriers. Cells after in vitro treatment with HDAC inhibitor 9b that increases frataxin levels were compared to untreated cells. Genes were selected with 1.5-fold, fdr 0.1.	110
H3K4me3.Q111vsWT.LFC_gt0	H3K4me3	Enriched in Q111	HDSigDB	7033	200919	3.5316	3.5316	1e-05	1e-05	Expression profiles of PC12 cells with construct of exon 1 huntingtin fragments with extended (Q74) compared to normal (Q23) glutamine repeat length after 1 day of induction. Genes were selected with 1.5-fold, fdr 0.1. Down-regulated genes.	116
EZH2.Q111vsWT.LFC_gt0	EZH2	Enriched in Q111	HDSigDB	6212	30101	3.5292	3.5292	1e-05	1e-05	Gene expression data of cerebellum from 10 weeks-old N171-82Q mouse model of Huntington Disease compared to control wild type mice. Genes were selected with 1.5-fold, fdr 0.1. Up-regulated genes.	1367
H3K4me3.Q111vsWT.LFC_gt0	H3K4me3	Enriched in Q111	HDSigDB	7046	58835	3.5242	3.5242	1e-05	1e-05	Gene profiling changes in yeast mutant strain expressing Htt103Q huntingtin fragment together with suppressor deletion of ume1 (ume1?) compared to wild-type strain expressing Htt25Q fragment. Genes were selected with 1.5-fold, fdr 0.1. Down-regulated genes.	351
EZH2.Q111vsWT.LFC_gt0	EZH2	Enriched in Q111	HDSigDB	9015	34554	3.5107	3.5107	1e-05	1e-05	The list of significantly up-regulated genes in Friedreich Ataxia primary skin fibroblast cells versus control samples. Genes were selected with FDR	1236
H3K4me3.Q111vsWT.LFC_gt0	H3K4me3	Enriched in Q111	HDSigDB	8833	65210	3.492	3.492	1e-05	1e-05	Genes found to be significantly differentially expressed in Htt-Q74 doxycycline induction (adjusted P-value < 0.1) compared to the control PC12 Htt-Q23 samples over time represented HD-specific set of genes. A cluster-based analysis was performed based on genes temporal expression behaviour, and 14 clusters were found.	27
H3K4me3.Q111vsWT.LFC_lt0	H3K4me3	Enriched in WT	HDSigDB	8947	26690	3.4818	3.4818	1e-05	1e-05	The list of proteins down-regulated in striatum of 6 month old Q175 mice compared to Q20 controls. Genes were selected with adj p-value	411
H3K4me3.Q111vsWT.LFC_gt0	H3K4me3	Enriched in Q111	HDSigDB	2879	568157	3.4774	3.4774	1e-05	1e-05	The list of genes coexpressed in mouse brain and functionally characterized as glutamatergic synapse module.	280
H3K4me3.Q111vsWT.LFC_gt0	H3K4me3	Enriched in Q111	HDSigDB	7269	83324	3.4717	3.4717	1e-05	1e-05	Cerebral cortex gene expression data from 7 days old mice with a conditional knockout (cKO) of CTCF versus control mice. Genes were selected with 1.5-fold, fdr 0.1. Down-regulated genes.	195
EZH2.Q111vsWT.LFC_gt0	EZH2	Enriched in Q111	HDSigDB	7041	23443	3.4673	3.4673	1e-05	1e-05	Gene expression in quadriceps muscle of Myotonic Dystrophy mouse model (HSALR line 20b) compared to wild type controls. MOE430A Affymetrix Mouse Expression 430A Array was used. Genes were selected with 1.5-fold, fdr 0.1. Down-regulated genes.	803
H3K4me3.Q111vsWT.LFC_gt0	H3K4me3	Enriched in Q111	HDSigDB	8104	551192	3.4669	3.4669	1e-05	1e-05	Consensus coexpression network analysis of allelic series of HD knock-in mice across three time-points identified modules of genes that are coexpressed at all three time-points. Cortex M20 module (royalblue) was one of the 35 modules identified in cortex. A meta-analysis of correlations of module eigengenes (summary expression profiles) with CAG length showed no association for this module.	304
H3K4me3.Q111vsWT.LFC_lt0	H3K4me3	Enriched in WT	HDSigDB	8292	39803	3.4573	3.4573	1e-05	1e-05	Expression profiles of the heart samples from Myotonic Dystrophy type 1 patients were compared to normal individuals. The list of down-regulated genes. Genes were selected with 1.5-fold, fdr 0.1.	2454
H3K4me3.Q111vsWT.LFC_lt0	H3K4me3	Enriched in WT	HDSigDB	7173	12746	3.4571	3.4571	1e-05	1e-05	Transcription profiling of frontal lobe BA4 samples from Huntington Disease Vonsattel Grade 0 cases and age and sex-matched controls. HG-U133A Affymetrix Human Genome U133A Array was used. Genes were selected with 1.5-fold, fdr 0.1. Down-regulated genes.	231
H3K4me3.Q111vsWT.LFC_lt0	H3K4me3	Enriched in WT	HDSigDB	4445	14709	3.457	3.457	1e-05	1e-05	Expression difference in corpus striatum of R6/2 mouse model of Huntington Disease with normal p62 genotype compared to wild type mice with normal p62 genotype. Genes were selected with 1.5-fold, fdr 0.1.	415
EZH2.Q111vsWT.LFC_gt0	EZH2	Enriched in Q111	HDSigDB	7180	20103	3.4555	3.4555	1e-05	1e-05	Transcription profiling of caudate nucleus samples from Huntington Disease Vonsattel Grade 2 cases and age and sex-matched controls. HG-U133B Affymetrix Human Genome U133B Array was used. Genes were selected with 1.5-fold, fdr 0.1. Down-regulated genes.	541
EZH2.Q111vsWT.LFC_gt0	EZH2	Enriched in Q111	HDSigDB	4328	26556	3.4523	3.4523	1e-05	1e-05	The aim of this study was to examine the effects of antisense oligonucleotides (ASOs) on the muscle transcriptome in a transgenic mouse model of Myotonic Dystrophy. For this purpose the gene expressions in quadriceps muscle of HSALR line 20b with the expanded CUG repeat in a human skeletal actin (hACTA1) transgene treated with ASO 190401 to the hACTA1 transcript were compared to HSALR line 20b mi…	1126
EZH2.Q111vsWT.LFC_gt0	EZH2	Enriched in Q111	HDSigDB	8904	47599	3.4478	3.4478	1e-05	1e-05	The list of down-regulated genes in striatum of 6 month old Q140 mice compared to Q20 controls. Genes were selected with adj p-value	1454
H3K4me3.Q111vsWT.LFC_lt0	H3K4me3	Enriched in WT	HDSigDB	3066	20535	3.4447	3.4447	1e-05	1e-05	A transcriptional atlas of the adult human brain, comprising extensive histological analysis and comprehensive microarray profiling of neuroanatomically precise subdivisions in two individuals (911 from Donor1 and 867 from Donor2).	425
H3K4me3.Q111vsWT.LFC_gt0	H3K4me3	Enriched in Q111	HDSigDB	8095	313500	3.4409	3.4409	1e-05	1e-05	Consensus coexpression network analysis of allelic series of HD knock-in mice across three time-points identified modules of genes that are coexpressed at all three time-points. Cortex M10 module (purple) was one of the 35 modules identified in cortex. A meta-analysis of correlations of module eigengenes (summary expression profiles) with CAG length showed no association for this module.	168
EZH2.Q111vsWT.LFC_gt0	EZH2	Enriched in Q111	HDSigDB	4085	21251	3.4371	3.4371	1e-05	1e-05	Gene expression in quadriceps muscle of Myotonic Dystrophy mouse model (Clcn1 null mice) compared to wild type controls. MOE430A Affymetrix Mouse Expression 430A Array was used. Genes were selected with 1.5-fold, fdr 0.1.	908
H3K4me3.Q111vsWT.LFC_gt0	H3K4me3	Enriched in Q111	HDSigDB	7222	71258	3.4193	3.4193	1e-05	1e-05	Mesencephalon gene expression data from 24 months old control mice and ataxin-2 knock out mouse model of Spinocerebellar Ataxia type 2. Genes were selected with 1.5-fold, fdr 0.1. Down-regulated genes.	57
H3K4me3.Q111vsWT.LFC_gt0	H3K4me3	Enriched in Q111	HDSigDB	5004	106695	3.4072	3.4072	1e-05	1e-05	Cerebral cortex gene expression data from 7 days old mice with a conditional knockout (cKO) of CTCF versus control mice. Genes were selected with 1.5-fold, fdr 0.1.	213
EZH2.Q111vsWT.LFC_gt0	EZH2	Enriched in Q111	HDSigDB	8907	21876	3.3934	3.3934	1e-05	1e-05	The list of differentially expressed genes in cortex of 10 month old Q140 mice compared to Q20 controls. Genes were selected with adj p-value	670
H3K4me3.Q111vsWT.LFC_lt0	H3K4me3	Enriched in WT	HDSigDB	8948	24774	3.3872	3.3872	1e-05	1e-05	The list of proteins down-regulated in striatum of 10 month old Q175 mice compared to Q20 controls. Genes were selected with adj p-value	344
H3K27Ac.Q111vsWT.LFC_lt0	H3K27Ac	Enriched in WT	HDSigDB	7039	195979	3.3813	3.3813	1e-05	1e-05	Gene expression in quadriceps muscle of Myotonic Dystrophy mouse model (HSALR line 41) compared to wild type controls. MOE430A Affymetrix Mouse Expression 430A Array was used. Genes were selected with 1.5-fold, fdr 0.1. Down-regulated genes.	342
H3K4me3.Q111vsWT.LFC_gt0	H3K4me3	Enriched in Q111	HDSigDB	8828	242948	3.3658	3.3658	1e-05	1e-05	Genes found to be significantly differentially expressed in Htt-Q74 doxycycline induction (adjusted P-value < 0.1) compared to the control PC12 Htt-Q23 samples over time represented HD-specific set of genes. A cluster-based analysis was performed based on genes temporal expression behaviour, and 14 clusters were found.	133
H3K4me3.Q111vsWT.LFC_gt0	H3K4me3	Enriched in Q111	HDSigDB	8103	897856	3.3528	3.3528	1e-05	1e-05	Consensus coexpression network analysis of allelic series of HD knock-in mice across three time-points identified modules of genes that are coexpressed at all three time-points. Cortex M19 module (lightyellow) was one of the 35 modules identified in cortex. A meta-analysis of correlations of module eigengenes (summary expression profiles) with CAG length showed no association for this module.	401
H3K27Ac.Q111vsWT.LFC_gt0	H3K27Ac	Enriched in Q111	HDSigDB	8182	12092	-3.3472	3.3472	1e-05	1e-05	The list of genes associated with H3K27me3 in adult mouse medium spiny neurons (MSNs) supposed to be the polycomb repressive complex 2 (PRC2) target genes. Genes were selected with FPKM > 1.2.	2232
H3K4me3.Q111vsWT.LFC_gt0	H3K4me3	Enriched in Q111	HDSigDB	2873	442344	3.3448	3.3448	1e-05	1e-05	The list of genes coexpressed in human brain and functionally characterized as mitochondrion-specific module.	216
H3K4me3.Q111vsWT.LFC_gt0	H3K4me3	Enriched in Q111	HDSigDB	8148	826176	3.3421	3.3421	1e-05	1e-05	Consensus coexpression network analysis of allelic series of HD knock-in mice across three time-points identified modules of genes that are coexpressed at all three time-points. Liver M39 module (orangered4) was one of the 34 modules identified in liver. A meta-analysis of correlations of module eigengenes (summary expression profiles) with CAG length showed no association for this module.	448
H3K4me3.Q111vsWT.LFC_lt0	H3K4me3	Enriched in WT	HDSigDB	8407	21820	3.3099	3.3099	1e-05	1e-05	The list of down-regulated genes in striatum of R6/2 mice with an intrastriatal injections of control/scrambeled LNA-oligonucleotide (LNA-SCB) compared to wild type mice with the same injections. Genes were selected with 1.5-fold, adj p-value	421
H3K4me3.Q111vsWT.LFC_gt0	H3K4me3	Enriched in Q111	HDSigDB	8087	149588	3.3063	3.3063	1e-05	1e-05	Consensus coexpression network analysis of allelic series of HD knock-in mice across three time-points identified modules of genes that are coexpressed at all three time-points. Striatum M54 module (navajowhite2) was one of the 37 modules identified in striatum. This module turned out to be not associated with CAG repeat length upon a meta-analysis of correlations of module eigengenes (summary ex…	83
H3K4me3.Q111vsWT.LFC_gt0	H3K4me3	Enriched in Q111	HDSigDB	4061	200919	3.3054	3.3054	1e-05	1e-05	Expression profiles of PC12 cells with construct of exon 1 huntingtin fragments with extended (Q74) compared to normal (Q23) glutamine repeat length after 1 day of induction. Genes were selected with 1.5-fold, fdr 0.1.	144
H3K4me3.Q111vsWT.LFC_gt0	H3K4me3	Enriched in Q111	HDSigDB	8116	277673	3.2917	3.2917	1e-05	1e-05	Consensus coexpression network analysis of allelic series of HD knock-in mice across three time-points identified modules of genes that are coexpressed at all three time-points. Cortex M43 module (ivory) was one of the 35 modules identified in cortex. A meta-analysis of correlations of module eigengenes (summary expression profiles) with CAG length showed no association for this module.	147
H3K4me3.Q111vsWT.LFC_gt0	H3K4me3	Enriched in Q111	HDSigDB	8120	168035	3.2873	3.2873	1e-05	1e-05	Consensus coexpression network analysis of allelic series of HD knock-in mice across three time-points identified modules of genes that are coexpressed at all three time-points. Cortex M47 module (bisque4) was one of the 35 modules identified in cortex. A meta-analysis of correlations of module eigengenes (summary expression profiles) with CAG length showed no association for this module.	97
H3K4me3.Q111vsWT.LFC_gt0	H3K4me3	Enriched in Q111	HDSigDB	8404	131072	3.2584	3.2584	1e-05	1e-05	The list of up-regulated genes in striatum of R6/2 mice with an intrastriatal injections of control/scrambeled LNA-oligonucleotide (LNA-SCB) compared to wild type mice with the same injections. Genes were selected with 1.5-fold, adj p-value	88
H3K4me3.Q111vsWT.LFC_gt0	H3K4me3	Enriched in Q111	HDSigDB	8127	365055	3.2499	3.2499	1e-05	1e-05	Consensus coexpression network analysis of allelic series of HD knock-in mice across three time-points identified modules of genes that are coexpressed at all three time-points. Liver M5 module (green) was one of the 34 modules identified in liver. A meta-analysis of correlations of module eigengenes (summary expression profiles) with CAG length showed no association for this module.	245
H3K4me3.Q111vsWT.LFC_gt0	H3K4me3	Enriched in Q111	HDSigDB	4265	98458	3.2393	3.2393	1e-05	1e-05	Retina gene expression data from 3 weeks-old control mice and R7E mouse model of Spinocerebellar Ataxia type 7. Genes were selected with 1.5-fold, fdr 0.1.	94
H3K4me3.Q111vsWT.LFC_gt0	H3K4me3	Enriched in Q111	HDSigDB	8959	153680	3.2288	3.2288	1e-05	1e-05	The list of proteins dysregulated in cerebellum of 6 month old Q175 mice compared to Q20 controls. Genes were selected with adj p-value	86
H3K4me3.Q111vsWT.LFC_gt0	H3K4me3	Enriched in Q111	HDSigDB	8080	246352	3.2137	3.2137	1e-05	1e-05	Consensus coexpression network analysis of allelic series of HD knock-in mice across three time-points identified modules of genes that are coexpressed at all three time-points. Striatum M47 module (bisque4) was one of the 37 modules identified in striatum. This module turned out to be not associated with CAG repeat length upon a meta-analysis of correlations of module eigengenes (summary express…	136
EZH2.Q111vsWT.LFC_gt0	EZH2	Enriched in Q111	HDSigDB	4087	33189	3.1976	3.1976	1e-05	1e-05	Gene expression in quadriceps muscle of Myotonic Dystrophy mouse model (Mbnl1 knock out mice) compared to wild type controls. Mouse430.2 Affymetrix Mouse Genome 430 2.0 Array was used. Genes were selected with 1.5-fold, fdr 0.1.	1507
H3K27Ac.Q111vsWT.LFC_lt0	H3K27Ac	Enriched in WT	HDSigDB	8120	51830	3.1856	3.1856	1e-05	1e-05	Consensus coexpression network analysis of allelic series of HD knock-in mice across three time-points identified modules of genes that are coexpressed at all three time-points. Cortex M47 module (bisque4) was one of the 35 modules identified in cortex. A meta-analysis of correlations of module eigengenes (summary expression profiles) with CAG length showed no association for this module.	97
H3K4me3.Q111vsWT.LFC_gt0	H3K4me3	Enriched in Q111	HDSigDB	8855	234464	3.1807	3.1807	1e-05	1e-05	Transcriptional analysis was done in Neuro2a mouse neuroblastoma cells expressing Htt72Q lacking visible aggregates (72Q-ni), cells expressing Htt72Q enriched with Htt inclusions in aggregation state (72Q-i), and control 25Q-ni cells. Gene expression data were classified into different transcriptional signatures using significant results (FDR < 0.05). Transcriptional signature 1 includes genes wi…	150
EZH2.Q111vsWT.LFC_gt0	EZH2	Enriched in Q111	HDSigDB	3091	30202	3.1763	3.1763	1e-05	1e-05	A module of genes coexpressed in human cortex. This module (M9A) consists of genes that are preferentially expressed in oligodendrocytes.	979
H3K4me3.Q111vsWT.LFC_gt0	H3K4me3	Enriched in Q111	HDSigDB	6111	738124	3.1539	3.1539	1e-05	1e-05	Gene expression profiles in peripheral blood mononuclear cells (PBMCs) from Friedreich Ataxia (FRDA) clinically asymptomatic genetic carriers, compared with controls. All samples were in vitro treated with HDAC inhibitor 4b. Genes were selected with 1.5-fold, fdr 0.1. Up-regulated genes.	446
H3K4me3.Q111vsWT.LFC_lt0	H3K4me3	Enriched in WT	HDSigDB	4166	19642	3.1509	3.1509	1e-05	1e-05	Striatal gene expression data from 5 month old control mice and R6/2 mouse model of Huntington Disease. Genes were selected with 1.5-fold, fdr 0.1.	651
H3K4me3.Q111vsWT.LFC_gt0	H3K4me3	Enriched in Q111	HDSigDB	8613	1348951	3.1308	3.1308	1e-05	1e-05	The list of up-regulated genes in cortex of 6 month old Q175 mice compared to Q20 controls. Genes were selected with fdr 0.05.	889
H3K4me3.Q111vsWT.LFC_lt0	H3K4me3	Enriched in WT	HDSigDB	8406	18862	3.1295	3.1295	1e-05	1e-05	The list of down-regulated genes in striatum of R6/2 mice with an intrastriatal injections of LNA-oligonucleotides complementary to the CAG repeats (LNA-CTG) compared to wild type mice injected with a control/scrambeled LNA-oligonucleotide (LNA-SCB). Genes were selected with 1.5-fold, adj p-value	432
H3K4me3.Q111vsWT.LFC_gt0	H3K4me3	Enriched in Q111	HDSigDB	8102	385671	3.1207	3.1207	1e-05	1e-05	Consensus coexpression network analysis of allelic series of HD knock-in mice across three time-points identified modules of genes that are coexpressed at all three time-points. Cortex M17 module (grey60) was one of the 35 modules identified in cortex. A meta-analysis of correlations of module eigengenes (summary expression profiles) with CAG length showed no association for this module.	277
H3K4me3.Q111vsWT.LFC_lt0	H3K4me3	Enriched in WT	HDSigDB	8401	21820	3.0975	3.0975	1e-05	1e-05	The list of differentially expressed genes in striatum of R6/2 mice with an intrastriatal injections of control/scrambeled LNA-oligonucleotide (LNA-SCB) compared to wild type mice with the same injections. Genes were selected with 1.5-fold, adj p-value	509
EZH2.Q111vsWT.LFC_gt0	EZH2	Enriched in Q111	HDSigDB	8035	33457	3.095	3.095	1e-05	1e-05	The list of up-regulated genes in cerebellum of 6 month old Q175 mice compared to wild type controls. Genes were selected with fdr 0.05.	1242
EZH2.Q111vsWT.LFC_gt0	EZH2	Enriched in Q111	HDSigDB	4320	20103	3.0906	3.0906	1e-05	1e-05	Cerebral cortex gene expression data from 9 weeks-old R6/2 mice with reduction of Histone deacetylase (HDAC) 4 gene compared to R6/2 mice. R6/2 is a mouse model of Huntington Disease. Hdac4 plays a crucial role for cytoplasmic aggregation in the molecular pathology of Huntington Disease. Genes were selected with 1.5-fold, fdr 0.1.	966
EZH2.Q111vsWT.LFC_gt0	EZH2	Enriched in Q111	HDSigDB	8052	46804	3.0905	3.0905	1e-05	1e-05	Consensus coexpression network analysis of allelic series of HD knock-in mice across three time-points identified modules of genes that are coexpressed at all three time-points. Striatum M2 module (blue) was highly enriched with genes involved in cAMP signaling, postsynaptic density proteins and caudate (striatum) marker genes. This module had the strongest negative association with CAG repeat le…	1988
H3K4me3.Q111vsWT.LFC_gt0	H3K4me3	Enriched in Q111	HDSigDB	7168	93118	3.0883	3.0883	1e-05	1e-05	Transcription profiling of frontal lobe BA4 samples from Huntington Disease Vonsattel Grade 0 cases and age and sex-matched controls. HG-U133B Affymetrix Human Genome U133B Array was used. Genes were selected with 1.5-fold, fdr 0.1. Down-regulated genes.	59
H3K4me3.Q111vsWT.LFC_gt0	H3K4me3	Enriched in Q111	HDSigDB	2817	96393	3.0833	3.0833	1e-05	1e-05	The list of genes coexpressed in human brain and functionally characterized as mitochondrion-specific module.	68
EZH2.Q111vsWT.LFC_gt0	EZH2	Enriched in Q111	HDSigDB	8043	20103	3.0795	3.0795	1e-05	1e-05	The list of down-regulated genes in hippocampus of 6 month old Q175 mice compared to wild type controls. Genes were selected with fdr 0.05.	747
H3K4me3.Q111vsWT.LFC_lt0	H3K4me3	Enriched in WT	HDSigDB	7177	20052	3.0789	3.0789	1e-05	1e-05	Transcription profiling of frontal lobe BA4 samples from Huntington Disease Vonsattel Grade 3 cases and age and sex-matched controls. HG-U133A Affymetrix Human Genome U133A Array was used. Genes were selected with 1.5-fold, fdr 0.1. Down-regulated genes.	356
H3K4me3.Q111vsWT.LFC_gt0	H3K4me3	Enriched in Q111	HDSigDB	6113	930979	3.0749	3.0749	1e-05	1e-05	Gene expression profiles in peripheral blood mononuclear cells (PBMCs) from healthy donors. Cells were studied both after in vitro treatment with HDAC inhibitor 4b that increases frataxin levels and after vehicle treatment. Genes were selected with 1.5-fold, fdr 0.1. Up-regulated genes.	665
H3K27me3.Q111vsWT.LFC_lt0	H3K27me3	Enriched in WT	HDSigDB	2781	61022	3.0673	3.0673	1e-05	1e-05	A transcriptional atlas of the adult human brain, comprising extensive histological analysis and comprehensive microarray profiling of neuroanatomically precise subdivisions in two individuals (911 from Donor1 and 867 from Donor2).	42
H3K4me3.Q111vsWT.LFC_lt0	H3K4me3	Enriched in WT	HDSigDB	7028	26739	3.0629	3.0629	1e-05	1e-05	Transcription profiling of caudate nucleus samples from Huntington Disease HD-gene-positive cases and age and sex-matched controls. HG-U133B Affymetrix Human Genome U133B Array was used. Genes were selected with 1.5-fold, fdr 0.1. Down-regulated genes.	544
EZH2.Q111vsWT.LFC_gt0	EZH2	Enriched in Q111	HDSigDB	8916	45048	3.0598	3.0598	1e-05	1e-05	The list of up-regulated genes in cerebellum of 10 month old Q175 mice compared to Q20 controls. Genes were selected with adj p-value	1859
H3K4me3.Q111vsWT.LFC_gt0	H3K4me3	Enriched in Q111	HDSigDB	8895	105340	3.0581	3.0581	1e-05	1e-05	The list of proteins strongly enriched in the insoluble fractions of striatum lysates of 12 wk HD R6/2 mice compared to wild type littermates. FDR	73
EZH2.Q111vsWT.LFC_gt0	EZH2	Enriched in Q111	HDSigDB	9014	34554	3.043	3.043	1e-05	1e-05	The list of significantly differentially expressed genes in Friedreich Ataxia primary skin fibroblast cells versus control samples. Genes were selected with FDR	1789
H3K4me3.Q111vsWT.LFC_gt0	H3K4me3	Enriched in Q111	HDSigDB	6255	198605	3.0394	3.0394	1e-05	1e-05	Gene expression data of frontal lobe samples from Mbnl1; Mbnl2 conditional double knock out (Mbnl1-/-; Mbnl2c/c; Nestin-Cre+/-) mouse model of Myotonic Dystrophy compared to wild type mice. Genes were selected with 1.5-fold, fdr 0.1. Up-regulated genes.	263
H3K4me3.Q111vsWT.LFC_gt0	H3K4me3	Enriched in Q111	HDSigDB	2944	303899	3.0393	3.0393	1e-05	1e-05	A module of genes coexpressed in mouse forebrain. This module corresponds to cingulate (layer 5 and 6), somatosensory (layer 5), and basolateral amygdala pyramidal neurons.	306
H3K4me3.Q111vsWT.LFC_lt0	H3K4me3	Enriched in WT	HDSigDB	8860	15863	3.0391	3.0391	1e-05	1e-05	Transcriptional analysis was done in Neuro2a mouse neuroblastoma cells expressing Htt72Q lacking visible aggregates (72Q-ni), cells expressing Htt72Q enriched with Htt inclusions in aggregation state (72Q-i), and control 25Q-ni cells. Gene expression data were classified into different transcriptional signatures using significant results (FDR < 0.05). Transcriptional signature 3 includes genes wi…	399
H3K4me3.Q111vsWT.LFC_gt0	H3K4me3	Enriched in Q111	HDSigDB	6120	1258275	3.0389	3.0389	1e-05	1e-05	Gene expression profiles in peripheral blood mononuclear cells (PBMCs) from Friedreich Ataxia (FRDA) patients. Cells after in vitro treatment with HDAC inhibitor 4b that increases frataxin levels were compared to untreated cells. Genes were selected with 1.5-fold, fdr 0.1. Up-regulated genes.	935
H3K4me3.Q111vsWT.LFC_gt0	H3K4me3	Enriched in Q111	HDSigDB	7032	91111	3.0386	3.0386	1e-05	1e-05	Expression profiles of PC12 cells with construct of exon 1 huntingtin fragments with extended (Q74) compared to normal (Q23) glutamine repeat length before transgene induction (day 0). Genes were selected with 1.5-fold, fdr 0.1. Down-regulated genes.	75
EZH2.Q111vsWT.LFC_gt0	EZH2	Enriched in Q111	HDSigDB	8900	58291	3.0342	3.0342	1e-05	1e-05	The list of differentially expressed genes in striatum of 6 month old Q140 mice compared to Q20 controls. Genes were selected with adj p-value	2402
H3K4me3.Q111vsWT.LFC_gt0	H3K4me3	Enriched in Q111	HDSigDB	8923	1480884	3.0331	3.0331	1e-05	1e-05	The list of down-regulated genes in cerebellum of 6 month old Q140 mice compared to Q20 controls. Genes were selected with adj p-value	1131
H3K4me3.Q111vsWT.LFC_lt0	H3K4me3	Enriched in WT	HDSigDB	7089	15827	3.0231	3.0231	1e-05	1e-05	Cerebral cortex gene expression data from 5 month old control mice and R6/2 mouse model of Huntington Disease. Genes were selected with 1.5-fold, fdr 0.1. Down-regulated genes.	546
EZH2.Q111vsWT.LFC_gt0	EZH2	Enriched in Q111	HDSigDB	2838	56390	3.019	3.019	1e-05	1e-05	Reference to the list of genes found to be down-regulated in AD.	2635
H3K4me3.Q111vsWT.LFC_lt0	H3K4me3	Enriched in WT	HDSigDB	8290	41871	3.0182	3.0182	1e-05	1e-05	Expression profiles of the heart samples from Myotonic Dystrophy type 1 patients were compared to normal individuals. Genes were selected with 1.5-fold, fdr 0.1.	3105
EZH2.Q111vsWT.LFC_gt0	EZH2	Enriched in Q111	HDSigDB	4086	29907	3.0047	3.0047	1e-05	1e-05	Gene expression in quadriceps muscle of Myotonic Dystrophy mouse model (HSALR line 20b) compared to wild type controls. MOE430A Affymetrix Mouse Expression 430A Array was used. Genes were selected with 1.5-fold, fdr 0.1.	1479
H3K4me3.Q111vsWT.LFC_gt0	H3K4me3	Enriched in Q111	HDSigDB	6119	995744	2.9952	2.9952	1e-05	1e-05	Gene expression profiles in peripheral blood mononuclear cells (PBMCs) from Friedreich Ataxia (FRDA) symptomatic patients, compared with controls. All samples were in vitro treated with HDAC inhibitor 4b. Genes were selected with 1.5-fold, fdr 0.1. Up-regulated genes.	690
H3K4me3.Q111vsWT.LFC_gt0	H3K4me3	Enriched in Q111	HDSigDB	2872	712675	2.9812	2.9812	1e-05	1e-05	A module of genes coexpressed in human cortex. This module (M10A) is highly enriched with genes encoding synaptic proteins, neuronal markers, and genes up-regulated in glutamatergic cortical neurons.	485
H3K4me3.Q111vsWT.LFC_gt0	H3K4me3	Enriched in Q111	HDSigDB	6115	958718	2.9806	2.9806	1e-05	1e-05	Gene expression profiles in peripheral blood mononuclear cells (PBMCs) from Friedreich Ataxia (FRDA) carriers. Cells were studied both after in vitro treatment with HDAC inhibitor 106 that increases frataxin levels and after vehicle treatment. Genes were selected with 1.5-fold, fdr 0.1. Up-regulated genes.	719
H3K4me3.Q111vsWT.LFC_gt0	H3K4me3	Enriched in Q111	HDSigDB	8403	116035	2.9781	2.9781	1e-05	1e-05	The list of up-regulated genes in striatum of R6/2 mice with an intrastriatal injections of LNA-oligonucleotides complementary to the CAG repeats (LNA-CTG) compared to wild type mice injected with a control/scrambeled LNA-oligonucleotide (LNA-SCB). Genes were selected with 1.5-fold, adj p-value	121
H3K4me3.Q111vsWT.LFC_gt0	H3K4me3	Enriched in Q111	HDSigDB	6112	618380	2.9697	2.9697	1e-05	1e-05	Gene expression profiles in peripheral blood mononuclear cells (PBMCs) from Friedreich Ataxia (FRDA) clinically asymptomatic genetic carriers, compared with controls. All samples were in vitro treated with vehicle. Genes were selected with 1.5-fold, fdr 0.1. Up-regulated genes.	440
H3K4me3.Q111vsWT.LFC_gt0	H3K4me3	Enriched in Q111	HDSigDB	8506	77608	2.965	2.965	1e-05	1e-05	The list of up-regulated genes in striatum of HdhQ175 HD mice treated with 0.32 mg/kg PDE10A inhibitor compared to vehicle treated HdhQ175 mice. Genes were selected with FDR protected p value < 0.05	105
EZH2.Q111vsWT.LFC_gt0	EZH2	Enriched in Q111	HDSigDB	6264	32297	2.964	2.964	1e-05	1e-05	Striatal medium spiny neurons (MSN) are critically involved in motor control, and their degeneration is a principal component of Huntington Disease. The transcription factor Ctip2 is central to MSN differentiation. In order to investigate the molecular mechanisms that underlie Ctip2-dependent differentiation of MSN, gene expression analysis was performed between Ctip2 null (-/-) and wild type str…	1514
H3K4me3.Q111vsWT.LFC_gt0	H3K4me3	Enriched in Q111	HDSigDB	8138	127680	2.9614	2.9614	1e-05	1e-05	Consensus coexpression network analysis of allelic series of HD knock-in mice across three time-points identified modules of genes that are coexpressed at all three time-points. Liver M17 module (grey60) was one of the 34 modules identified in liver. A meta-analysis of correlations of module eigengenes (summary expression profiles) with CAG length showed no association for this module.	119
H3K27me3.Q111vsWT.LFC_lt0	H3K27me3	Enriched in WT	HDSigDB	3043	67954	2.9591	2.9591	1e-05	1e-05	A transcriptional atlas of the adult human brain, comprising extensive histological analysis and comprehensive microarray profiling of neuroanatomically precise subdivisions in two individuals (911 from Donor1 and 867 from Donor2).	53
EZH2.Q111vsWT.LFC_gt0	EZH2	Enriched in Q111	HDSigDB	6213	26889	2.9585	2.9585	1e-05	1e-05	Expression array analysis of human Myotonic Dystrophy type 2 quadriceps muscle biopsies versus controls. Genes were selected with 1.5-fold, fdr 0.1. Up-regulated genes.	1152
H3K4me3.Q111vsWT.LFC_gt0	H3K4me3	Enriched in Q111	HDSigDB	8076	307329	2.9575	2.9575	1e-05	1e-05	Consensus coexpression network analysis of allelic series of HD knock-in mice across three time-points identified modules of genes that are coexpressed at all three time-points. Striatum M43 module (ivory) was highly enriched with genes involved in mitochondria and postsynaptic density proteins. This module turned out to be positively associated with CAG repeat length upon a meta-analysis of corr…	241
H3K4me3.Q111vsWT.LFC_gt0	H3K4me3	Enriched in Q111	HDSigDB	6122	1394324	2.9547	2.9547	1e-05	1e-05	Gene expression profiles in peripheral blood mononuclear cells (PBMCs) from Friedreich Ataxia (FRDA) carriers. Cells after in vitro treatment with HDAC inhibitor 106 that increases frataxin levels were compared to untreated cells. Genes were selected with 1.5-fold, fdr 0.1. Up-regulated genes.	1090
EZH2.Q111vsWT.LFC_gt0	EZH2	Enriched in Q111	HDSigDB	8616	24816	2.9541	2.9541	1e-05	1e-05	The list of down-regulated genes in cortex of 6 month old Q175 mice compared to Q20 controls. Genes were selected with fdr 0.05.	991
H3K4me3.Q111vsWT.LFC_lt0	H3K4me3	Enriched in WT	HDSigDB	8941	29501	2.9515	2.9515	1e-05	1e-05	The list of proteins dysregulated in striatum of 6 month old Q175 mice compared to Q20 controls. Genes were selected with adj p-value	730
H3K4me3.Q111vsWT.LFC_gt0	H3K4me3	Enriched in Q111	HDSigDB	8153	145253	2.9475	2.9475	1e-05	1e-05	Consensus coexpression network analysis of allelic series of HD knock-in mice across three time-points identified modules of genes that are coexpressed at all three time-points. Liver M44 module (floralwhite) was one of the 34 modules identified in liver. A meta-analysis of correlations of module eigengenes (summary expression profiles) with CAG length showed no association for this module.	122
H3K27Ac.Q111vsWT.LFC_lt0	H3K27Ac	Enriched in WT	HDSigDB	6028	195831	2.9422	2.9422	1e-05	1e-05	Transcription profiling of caudate nucleus samples from Huntington Disease HD-gene-positive cases and age and sex-matched controls. HG-U133B Affymetrix Human Genome U133B Array was used. Genes were selected with 1.5-fold, fdr 0.1. Up-regulated genes.	362
EZH2.Q111vsWT.LFC_gt0	EZH2	Enriched in Q111	HDSigDB	4311	25053	2.9409	2.9409	1e-05	1e-05	Transcription profiling of caudate nucleus samples from Huntington Disease Vonsattel Grade 2 cases and age and sex-matched controls. HG-U133B Affymetrix Human Genome U133B Array was used. Genes were selected with 1.5-fold, fdr 0.1.	951
H3K4me3.Q111vsWT.LFC_gt0	H3K4me3	Enriched in Q111	HDSigDB	6123	1466183	2.9341	2.9341	1e-05	1e-05	Gene expression profiles in peripheral blood mononuclear cells (PBMCs) from Friedreich Ataxia (FRDA) carriers. Cells after in vitro treatment with HDAC inhibitor 4b that increases frataxin levels were compared to untreated cells. Genes were selected with 1.5-fold, fdr 0.1. Up-regulated genes.	1166
H3K4me3.Q111vsWT.LFC_gt0	H3K4me3	Enriched in Q111	HDSigDB	6114	974841	2.9331	2.9331	1e-05	1e-05	Gene expression profiles in peripheral blood mononuclear cells (PBMCs) from Friedreich Ataxia (FRDA) carriers. Cells were studied both after in vitro treatment with HDAC inhibitor 4b that increases frataxin levels and after vehicle treatment. Genes were selected with 1.5-fold, fdr 0.1. Up-regulated genes.	771
EZH2.Q111vsWT.LFC_gt0	EZH2	Enriched in Q111	HDSigDB	4478	39163	2.9301	2.9301	1e-05	1e-05	Striatal medium spiny neurons (MSN) are critically involved in motor control, and their degeneration is a principal component of Huntington Disease. The transcription factor Ctip2 is central to MSN differentiation. In order to investigate the molecular mechanisms that underlie Ctip2-dependent differentiation of MSN, gene expression analysis was performed between Ctip2 null (-/-) and wild type str…	1945
H3K4me3.Q111vsWT.LFC_gt0	H3K4me3	Enriched in Q111	HDSigDB	8929	3188786	2.9221	2.9221	1e-05	1e-05	The list of down-regulated genes in hippocampus of 6 month old Q175 mice compared to Q20 controls. Genes were selected with adj p-value	2391
H3K4me3.Q111vsWT.LFC_lt0	H3K4me3	Enriched in WT	HDSigDB	8162	18531	2.9202	2.9202	1e-05	1e-05	The list of proteins significantly (FDR < 0.1) down-regulated in striatum of 6 month old Q175 mice compared to Q20 controls.	457
H3K4me3.Q111vsWT.LFC_gt0	H3K4me3	Enriched in Q111	HDSigDB	8129	253479	2.9201	2.9201	1e-05	1e-05	Consensus coexpression network analysis of allelic series of HD knock-in mice across three time-points identified modules of genes that are coexpressed at all three time-points. Liver M7 module (black) was one of the 34 modules identified in liver. A meta-analysis of correlations of module eigengenes (summary expression profiles) with CAG length showed no association for this module.	161
H3K27me3.Q111vsWT.LFC_lt0	H3K27me3	Enriched in WT	HDSigDB	2809	127950	2.914	2.914	1e-05	1e-05	A transcriptional atlas of the adult human brain, comprising extensive histological analysis and comprehensive microarray profiling of neuroanatomically precise subdivisions in two individuals (911 from Donor1 and 867 from Donor2).	110
H3K4me3.Q111vsWT.LFC_lt0	H3K4me3	Enriched in WT	HDSigDB	8942	24774	2.9138	2.9138	1e-05	1e-05	The list of proteins dysregulated in striatum of 10 month old Q175 mice compared to Q20 controls. Genes were selected with adj p-value	548
H3K27Ac.Q111vsWT.LFC_lt0	H3K27Ac	Enriched in WT	HDSigDB	8183	409289	2.911	2.911	1e-05	1e-05	The list of genes simultaneously associated with H3K27me3 and H3K4me3 in adult mouse medium spiny neurons (MSNs). The simultaneous presence of H3K27me3 and H3K4me3, which is defined as chromatin bivalency, has been validated by the sequential immunoprecipitation of H3K27me3-associated chromatin from ex vivo-isolated adult MSNs followed by H3K4me3 immunoprecipitation.	869
H3K4me3.Q111vsWT.LFC_gt0	H3K4me3	Enriched in Q111	HDSigDB	4097	99171	2.9055	2.9055	1e-05	1e-05	Gene profiling changes in yeast mutant strain expressing Htt103Q huntingtin fragment together with suppressor deletion of ume1 (ume1?) compared to wild-type strain expressing Htt25Q fragment. Genes were selected with 1.5-fold, fdr 0.1.	805
EZH2.Q111vsWT.LFC_gt0	EZH2	Enriched in Q111	HDSigDB	4354	35768	2.8932	2.8932	1e-05	1e-05	The gene expressions in quadriceps muscle of 16 weeks-old Mbnl1 knock out mouse model of Myotonic Dystrophy were compared to wild type control mice. Genes were selected with 1.5-fold, fdr 0.1.	1829
H3K27Ac.Q111vsWT.LFC_lt0	H3K27Ac	Enriched in WT	HDSigDB	6010	91238	2.8929	2.8929	1e-05	1e-05	Expression array analysis of Myotonic Dystrophy type 2 (DM2) vastus lateralis biopsies versus controls. Genes were selected with 1.5-fold, fdr 0.1. Up-regulated genes.	187
EZH2.Q111vsWT.LFC_gt0	EZH2	Enriched in Q111	HDSigDB	8608	49555	2.8919	2.8919	1e-05	1e-05	The list of down-regulated genes in striatum of 10 month old Q175 mice compared to Q20 controls. Genes were selected with fdr 0.05.	2331
H3K27me3.Q111vsWT.LFC_gt0	H3K27me3	Enriched in Q111	HDSigDB	6214	5119	-2.8911	2.8911	1e-05	1e-05	Expression array analysis of human Myotonic Dystrophy type 1 skeletal (biceps brachii muscle, quadriceps muscle) or respiratory muscles (diaphragm) samples versus controls. Genes were selected with 1.5-fold, fdr 0.1. Up-regulated genes.	8507
EZH2.Q111vsWT.LFC_gt0	EZH2	Enriched in Q111	HDSigDB	6100	38237	2.8899	2.8899	1e-05	1e-05	Expression difference in wild type mice systemically treated with brain penetrant Hsp90 inhibitor to activate the heat shock response in brain versus vehicle treated mice. Genes were selected with 1.5-fold, fdr 0.1. Up-regulated genes.	1914
H3K4me3.Q111vsWT.LFC_gt0	H3K4me3	Enriched in Q111	HDSigDB	8056	481060	2.8877	2.8877	1e-05	1e-05	Consensus coexpression network analysis of allelic series of HD knock-in mice across three time-points identified modules of genes that are coexpressed at all three time-points. Striatum M9 module (magenta) was highly enriched with genes involved in mitochondria and postsynaptic density proteins. This module turned out to be positively associated with CAG repeat length upon a meta-analysis of cor…	462
H3K4me3.Q111vsWT.LFC_gt0	H3K4me3	Enriched in Q111	HDSigDB	7034	657498	2.8849	2.8849	1e-05	1e-05	Expression profiles of PC12 cells with construct of exon 1 huntingtin fragments with extended (Q74) compared to normal (Q23) glutamine repeat length after 5 days of induction. Genes were selected with 1.5-fold, fdr 0.1. Down-regulated genes.	619
EZH2.Q111vsWT.LFC_gt0	EZH2	Enriched in Q111	HDSigDB	8926	34247	2.8805	2.8805	1e-05	1e-05	The list of differentially expressed genes in hippocampus of 10 month old Q175 mice compared to Q20 controls. Genes were selected with adj p-value	1385
H3K4me3.Q111vsWT.LFC_gt0	H3K4me3	Enriched in Q111	HDSigDB	7173	353792	2.876	2.876	1e-05	1e-05	Transcription profiling of frontal lobe BA4 samples from Huntington Disease Vonsattel Grade 0 cases and age and sex-matched controls. HG-U133A Affymetrix Human Genome U133A Array was used. Genes were selected with 1.5-fold, fdr 0.1. Down-regulated genes.	231
EZH2.Q111vsWT.LFC_gt0	EZH2	Enriched in Q111	HDSigDB	8042	57916	2.8754	2.8754	1e-05	1e-05	The list of down-regulated genes in striatum of 6 month old Q175 mice compared to wild type controls. Genes were selected with fdr 0.05.	2899
EZH2.Q111vsWT.LFC_gt0	EZH2	Enriched in Q111	HDSigDB	4329	25849	2.8742	2.8742	1e-05	1e-05	Expression difference in quadriceps muscle of HSALR line 20b mouse model of Myotonic Dystrophy compared to wild type control mice. Genes were selected with 1.5-fold, fdr 0.1.	1556
H3K4me3.Q111vsWT.LFC_lt0	H3K4me3	Enriched in WT	HDSigDB	4309	27075	2.8737	2.8737	1e-05	1e-05	Transcription profiling of caudate nucleus samples from Huntington Disease Vonsattel Grade 4 cases and age and sex-matched controls. HG-U133A Affymetrix Human Genome U133A Array was used. Genes were selected with 1.5-fold, fdr 0.1.	652
H3K4me3.Q111vsWT.LFC_gt0	H3K4me3	Enriched in Q111	HDSigDB	7014	1788992	2.8718	2.8718	1e-05	1e-05	Genome-wide analysis of mRNA expression in human prefrontal cortex from 20 Huntington Disease and 49 neuropathologically normal controls using next generation high-throughput sequencing. Genes were selected with 1.5-fold, fdr 0.1. Down-regulated genes.	1286
H3K4me3.Q111vsWT.LFC_gt0	H3K4me3	Enriched in Q111	HDSigDB	8259	366022	2.8704	2.8704	1e-05	1e-05	Locuses with decreased DNA methylation in Frontal Lobe samples from AD subjects compared to control samples. Genes were selected with 1.5-fold, fdr 0.1.	317
H3K4me3.Q111vsWT.LFC_gt0	H3K4me3	Enriched in Q111	HDSigDB	8507	114390	2.8664	2.8664	1e-05	1e-05	The list of up-regulated genes in striatum of HdhQ175 HD mice treated with 1.0 mg/kg PDE10A inhibitor compared to vehicle treated HdhQ175 mice. Genes were selected with FDR protected p value < 0.05	142
H3K4me3.Q111vsWT.LFC_gt0	H3K4me3	Enriched in Q111	HDSigDB	7022	2063558	2.865	2.865	1e-05	1e-05	Gene expression profile comparison from cultured dermal fibroblasts of Huntington Disease individuals and normal ones. Genes were selected with 1.5-fold, fdr 0.1. Down-regulated genes.	1776
H3K4me3.Q111vsWT.LFC_gt0	H3K4me3	Enriched in Q111	HDSigDB	3093	957970	2.861	2.861	1e-05	1e-05	The list of genes upregulated in human microglia cells activated with CD40L.	700
H3K4me3.Q111vsWT.LFC_gt0	H3K4me3	Enriched in Q111	HDSigDB	8862	536287	2.8602	2.8602	1e-05	1e-05	Transcriptional analysis was done in Neuro2a mouse neuroblastoma cells expressing Htt72Q lacking visible aggregates (72Q-ni), cells expressing Htt72Q enriched with Htt inclusions in aggregation state (72Q-i), and control 25Q-ni cells. Gene expression data were classified into different transcriptional signatures using significant results (FDR < 0.05). Transcriptional signature 4 includes genes wi…	445
H3K4me3.Q111vsWT.LFC_gt0	H3K4me3	Enriched in Q111	HDSigDB	8149	454155	2.8588	2.8588	1e-05	1e-05	Consensus coexpression network analysis of allelic series of HD knock-in mice across three time-points identified modules of genes that are coexpressed at all three time-points. Liver M40 module (mediumpurple3) was one of the 34 modules identified in liver. A meta-analysis of correlations of module eigengenes (summary expression profiles) with CAG length showed no association for this module.	399
H3K4me3.Q111vsWT.LFC_gt0	H3K4me3	Enriched in Q111	HDSigDB	8924	882770	2.8541	2.8541	1e-05	1e-05	The list of down-regulated genes in cerebellum of 10 month old Q140 mice compared to Q20 controls. Genes were selected with adj p-value	650
H3K4me3.Q111vsWT.LFC_gt0	H3K4me3	Enriched in Q111	HDSigDB	8226	103341	2.8454	2.8454	1e-05	1e-05	Locuses with increased DNA methylation in Parietal Lobe Region samples from HD subjects compared to control samples. Genes were selected with 1.5-fold, fdr 0.1.	88
EZH2.Q111vsWT.LFC_gt0	EZH2	Enriched in Q111	HDSigDB	8018	58188	2.8441	2.8441	1e-05	1e-05	The list of genes with CAG length-dependent expression in striatum of allelic series of HD knock-in mice at the age of 10 months. Genes were selected with fdr 0.05. Down-regulated genes.	2989
H3K4me3.Q111vsWT.LFC_gt0	H3K4me3	Enriched in Q111	HDSigDB	8248	489044	2.8408	2.8408	1e-05	1e-05	Locuses with decreased DNA methylation in Frontal Lobe Region samples from AD subjects compared to control samples. Genes were selected with 1.5-fold, fdr 0.1.	447
H3K4me3.Q111vsWT.LFC_lt0	H3K4me3	Enriched in WT	HDSigDB	7012	28940	2.8386	2.8386	1e-05	1e-05	RNA profiles in Striatum of WT and R6/1 mouse model of Huntington Disease by deep sequencing. Genes were selected with 1.5-fold, fdr 0.1. Down-regulated genes.	913
H3K4me3.Q111vsWT.LFC_lt0	H3K4me3	Enriched in WT	HDSigDB	8400	18862	2.8362	2.8362	1e-05	1e-05	The list of differentially expressed genes in striatum of R6/2 mice with an intrastriatal injections of LNA-oligonucleotides complementary to the CAG repeats (LNA-CTG) compared to wild type mice injected with a control/scrambeled LNA-oligonucleotide (LNA-SCB). Genes were selected with 1.5-fold, adj p-value	553
H3K4me3.Q111vsWT.LFC_gt0	H3K4me3	Enriched in Q111	HDSigDB	3100	551356	2.8356	2.8356	1e-05	1e-05	A subset of 554 genes transcriptionally induced (up-regulated) by soluble ABeta42 treatment in mouse microglial BV2 cells.	596
H3K4me3.Q111vsWT.LFC_gt0	H3K4me3	Enriched in Q111	HDSigDB	6118	939827	2.8315	2.8315	1e-05	1e-05	Gene expression profiles in peripheral blood mononuclear cells (PBMCs) from healthy donors. Cells after in vitro treatment with HDAC inhibitor 4b that increases frataxin levels were compared to untreated cells. Genes were selected with 1.5-fold, fdr 0.1. Up-regulated genes.	802
H3K4me3.Q111vsWT.LFC_gt0	H3K4me3	Enriched in Q111	HDSigDB	7230	3119764	2.8289	2.8289	1e-05	1e-05	The CUG-BP and ETR-3-like factor 1 (Celf1) RNA binding protein plays an important role in heart and muscle development, and is over-expressed in the disease Myotonic Dystrophy. To identify transcriptome-wide targets of the Celf1 protein in heart, RNA-Seq of polyA+ RNA was performed for mice inducibly expressing Celf1 in the heart compared to control wild type mice. This geneset contains data from…	2874
H3K4me3.Q111vsWT.LFC_gt0	H3K4me3	Enriched in Q111	HDSigDB	8944	404870	2.8247	2.8247	1e-05	1e-05	The list of proteins up-regulated in striatum of 6 month old Q175 mice compared to Q20 controls. Genes were selected with adj p-value	321
EZH2.Q111vsWT.LFC_gt0	EZH2	Enriched in Q111	HDSigDB	7161	38963	2.8234	2.8234	1e-05	1e-05	Expression difference in iPSC-derived differentiated neural stem cell (NSC) line HD180i.5 from Huntington Disease patient compared to NSC cells from healthy controls. Genes were selected with 1.5-fold, fdr 0.1. Down-regulated genes.	2139
H3K4me3.Q111vsWT.LFC_gt0	H3K4me3	Enriched in Q111	HDSigDB	4204	1215659	2.8232	2.8232	1e-05	1e-05	Gene expression profiles in peripheral blood mononuclear cells (PBMCs) from healthy donors. Cells were studied both after in vitro treatment with HDAC inhibitor 4b that increases frataxin levels and after vehicle treatment. Genes were selected with 1.5-fold, fdr 0.1.	1047
H3K4me3.Q111vsWT.LFC_gt0	H3K4me3	Enriched in Q111	HDSigDB	8012	1060663	2.8215	2.8215	1e-05	1e-05	The list of genes with CAG length-dependent expression in brain cortex of allelic series of HD knock-in mice at the age of 6 months. Genes were selected with fdr 0.05. Up-regulated genes.	848
H3K4me3.Q111vsWT.LFC_gt0	H3K4me3	Enriched in Q111	HDSigDB	4062	700780	2.8169	2.8169	1e-05	1e-05	Expression profiles of PC12 cells with construct of exon 1 huntingtin fragments with extended (Q74) compared to normal (Q23) glutamine repeat length after 5 days of induction. Genes were selected with 1.5-fold, fdr 0.1.	713
H3K4me3.Q111vsWT.LFC_gt0	H3K4me3	Enriched in Q111	HDSigDB	8821	347706	2.81	2.81	1e-05	1e-05	Genes found to be significantly up-regulated in 96 h time point of Htt-Q74 doxycycline induction (adjusted P-value < 0.1) compared to the pre-induction state after correction for effects observed in the control PC12 Htt-Q23 samples.	308
EZH2.Q111vsWT.LFC_gt0	EZH2	Enriched in Q111	HDSigDB	6236	32787	2.809	2.809	1e-05	1e-05	Gene expression analysis of mouse embryo fibroblasts (MEFs) from Mbnl1/MbnI2 double knock out mice (model of Myotonic Dystrophy) treated with Mbnl3 siRNA compared to untreated wild type MEFs. Genes were selected with 1.5-fold, fdr 0.1. Up-regulated genes.	1924
H3K4me3.Q111vsWT.LFC_gt0	H3K4me3	Enriched in Q111	HDSigDB	6013	1587919	2.8034	2.8034	1e-05	1e-05	Genome-wide gene expression data for Parkinson Disease versus controls using an extensive cohort of well characterised post-mortem CNS tissues. Genes were selected with 1.5-fold, fdr 0.1. Up-regulated genes.	1275
H3K4me3.Q111vsWT.LFC_gt0	H3K4me3	Enriched in Q111	HDSigDB	4376	118882	2.7989	2.7989	1e-05	1e-05	Gene expression data of hippocampus from 10 weeks-old N171-82Q mouse model of Huntington Disease compared to control wild type mice. Genes were selected with 1.5-fold, fdr 0.1.	106
H3K4me3.Q111vsWT.LFC_gt0	H3K4me3	Enriched in Q111	HDSigDB	3011	115636	2.7987	2.7987	1e-05	1e-05	A proteomics analysis of two immunoisolated pools of synaptic vesicles: free synaptic vesicles and presynaptic plasma membrane-containing fraction.	147
H3K27Ac.Q111vsWT.LFC_lt0	H3K27Ac	Enriched in WT	HDSigDB	2832	165442	2.7981	2.7981	1e-05	1e-05	The list of genes downregulated in human microglia cells activated with CD40L.	365
H3K27me3.Q111vsWT.LFC_lt0	H3K27me3	Enriched in WT	HDSigDB	8507	103323	2.7977	2.7977	1e-05	1e-05	The list of up-regulated genes in striatum of HdhQ175 HD mice treated with 1.0 mg/kg PDE10A inhibitor compared to vehicle treated HdhQ175 mice. Genes were selected with FDR protected p value < 0.05	142
EZH2.Q111vsWT.LFC_gt0	EZH2	Enriched in Q111	HDSigDB	6060	42467	2.7968	2.7968	1e-05	1e-05	Expression difference in control induced pluripotent stem cell (iPSCs) line MR90C2P28 compared to iPSCs from Friedreich Ataxia patient fibroblasts. Genes were selected with 1.5-fold, fdr 0.1. Up-regulated genes.	2357
EZH2.Q111vsWT.LFC_gt0	EZH2	Enriched in Q111	HDSigDB	8920	27985	2.7943	2.7943	1e-05	1e-05	The list of differentially expressed genes in cerebellum of 10 month old Q140 mice compared to Q20 controls. Genes were selected with adj p-value	1249
H3K4me3.Q111vsWT.LFC_lt0	H3K4me3	Enriched in WT	HDSigDB	8043	25691	2.7941	2.7941	1e-05	1e-05	The list of down-regulated genes in hippocampus of 6 month old Q175 mice compared to wild type controls. Genes were selected with fdr 0.05.	747
EZH2.Q111vsWT.LFC_gt0	EZH2	Enriched in Q111	HDSigDB	4435	32787	2.7899	2.7899	1e-05	1e-05	Gene expression analysis of mouse embryo fibroblasts (MEFs) from Mbnl1/MbnI2 double knock out mice (model of Myotonic Dystrophy) treated with Mbnl3 siRNA compared to untreated wild type MEFs. Genes were selected with 1.5-fold, fdr 0.1.	1951
H3K4me3.Q111vsWT.LFC_gt0	H3K4me3	Enriched in Q111	HDSigDB	7210	106494	2.7821	2.7821	1e-05	1e-05	Gene expression data of hippocampus from 10 weeks-old N171-82Q mouse model of Huntington Disease compared to control wild type mice. Genes were selected with 1.5-fold, fdr 0.1. Down-regulated genes.	97
EZH2.Q111vsWT.LFC_gt0	EZH2	Enriched in Q111	HDSigDB	8109	30240	2.7808	2.7808	1e-05	1e-05	Consensus coexpression network analysis of allelic series of HD knock-in mice across three time-points identified modules of genes that are coexpressed at all three time-points. Cortex M34 module (darkmagenta) was one of the 35 modules identified in cortex. A meta-analysis of correlations of module eigengenes (summary expression profiles) with CAG length showed no association for this module.	1152
EZH2.Q111vsWT.LFC_gt0	EZH2	Enriched in Q111	HDSigDB	6020	48588	2.7796	2.7796	1e-05	1e-05	Striatal gene expression data from 12 weeks-old control mice and R6/2 mouse model of Huntington Disease (Set1). Genes were selected with 1.5-fold, fdr 0.1. Up-regulated genes.	3554
H3K4me3.Q111vsWT.LFC_gt0	H3K4me3	Enriched in Q111	HDSigDB	6117	793943	2.7784	2.7784	1e-05	1e-05	Gene expression profiles in peripheral blood mononuclear cells (PBMCs) from Friedreich Ataxia (FRDA) clinically asymptomatic genetic carriers, compared with controls. All samples were in vitro treated with HDAC inhibitor 9b. Genes were selected with 1.5-fold, fdr 0.1. Up-regulated genes.	619
H3K4me3.Q111vsWT.LFC_gt0	H3K4me3	Enriched in Q111	HDSigDB	4060	91111	2.7718	2.7718	1e-05	1e-05	Expression profiles of PC12 cells with construct of exon 1 huntingtin fragments with extended (Q74) compared to normal (Q23) glutamine repeat length before transgene induction (day 0). Genes were selected with 1.5-fold, fdr 0.1.	96
H3K4me3.Q111vsWT.LFC_gt0	H3K4me3	Enriched in Q111	HDSigDB	6241	100028	2.7631	2.7631	1e-05	1e-05	Gene expression data of cerebral cortex samples from 7 month old BACHD-deltaN17 mouse model of Huntington Disease compared to wild type mice. Genes were selected with 1.5-fold, fdr 0.1. Up-regulated genes.	105
H3K4me3.Q111vsWT.LFC_gt0	H3K4me3	Enriched in Q111	HDSigDB	6211	112439	2.7603	2.7603	1e-05	1e-05	Gene expression data of hippocampus from 20 weeks-old N171-82Q mouse model of Huntington Disease compared to control wild type mice. Genes were selected with 1.5-fold, fdr 0.1. Up-regulated genes.	130
EZH2.Q111vsWT.LFC_gt0	EZH2	Enriched in Q111	HDSigDB	4313	33785	2.7599	2.7599	1e-05	1e-05	Transcription profiling of caudate nucleus samples from Huntington Disease Vonsattel Grade 3 cases and age and sex-matched controls. HG-U133B Affymetrix Human Genome U133B Array was used. Genes were selected with 1.5-fold, fdr 0.1.	1579
H3K27Ac.Q111vsWT.LFC_lt0	H3K27Ac	Enriched in WT	HDSigDB	8253	133519	2.754	2.754	1e-05	1e-05	Locuses with increased DNA methylation in Occipital Lobe Region samples from AD subjects compared to control samples. Genes were selected with 1.5-fold, fdr 0.1.	583
H3K27Ac.Q111vsWT.LFC_lt0	H3K27Ac	Enriched in WT	HDSigDB	6171	56250	2.7536	2.7536	1e-05	1e-05	Transcription profiling of frontal lobe BA4 samples from Huntington Disease Vonsattel Grade 2 cases and age and sex-matched controls. HG-U133B Affymetrix Human Genome U133B Array was used. Genes were selected with 1.5-fold, fdr 0.1. Up-regulated genes.	100
H3K4me3.Q111vsWT.LFC_gt0	H3K4me3	Enriched in Q111	HDSigDB	8045	1419886	2.7485	2.7485	1e-05	1e-05	The list of down-regulated genes in cerebellum of 6 month old Q175 mice compared to wild type controls. Genes were selected with fdr 0.05.	1173
H3K4me3.Q111vsWT.LFC_gt0	H3K4me3	Enriched in Q111	HDSigDB	8131	313084	2.7474	2.7474	1e-05	1e-05	Consensus coexpression network analysis of allelic series of HD knock-in mice across three time-points identified modules of genes that are coexpressed at all three time-points. Liver M10 module (purple) was one of the 34 modules identified in liver. A meta-analysis of correlations of module eigengenes (summary expression profiles) with CAG length showed no association for this module.	252
H3K4me3.Q111vsWT.LFC_gt0	H3K4me3	Enriched in Q111	HDSigDB	6116	722585	2.7461	2.7461	1e-05	1e-05	Gene expression profiles in peripheral blood mononuclear cells (PBMCs) from Friedreich Ataxia (FRDA) patients. Cells were studied both after in vitro treatment with HDAC inhibitor 4b that increases frataxin levels and after vehicle treatment. Genes were selected with 1.5-fold, fdr 0.1. Up-regulated genes.	665
H3K4me3.Q111vsWT.LFC_gt0	H3K4me3	Enriched in Q111	HDSigDB	6124	1179147	2.745	2.745	1e-05	1e-05	Gene expression profiles in peripheral blood mononuclear cells (PBMCs) from Friedreich Ataxia (FRDA) symptomatic patients, compared with controls. All samples were in vitro treated with vehicle. Genes were selected with 1.5-fold, fdr 0.1. Up-regulated genes.	990
H3K4me3.Q111vsWT.LFC_gt0	H3K4me3	Enriched in Q111	HDSigDB	8111	310468	2.745	2.745	1e-05	1e-05	Consensus coexpression network analysis of allelic series of HD knock-in mice across three time-points identified modules of genes that are coexpressed at all three time-points. Cortex M38 module (plum1) was one of the 35 modules identified in cortex. A meta-analysis of correlations of module eigengenes (summary expression profiles) with CAG length showed no association for this module.	229
H3K27Ac.Q111vsWT.LFC_lt0	H3K27Ac	Enriched in WT	HDSigDB	7037	80605	2.7434	2.7434	1e-05	1e-05	Gene expression in quadriceps muscle of Myotonic Dystrophy mouse model (HSALR line 41) compared to wild type controls. MOE430B Affymetrix Mouse Expression 430B Array was used. Genes were selected with 1.5-fold, fdr 0.1. Down-regulated genes.	181
H3K4me3.Q111vsWT.LFC_gt0	H3K4me3	Enriched in Q111	HDSigDB	7016	1653057	2.7421	2.7421	1e-05	1e-05	Markers for Huntington Disease in human peripheral blood samples. Genes were selected with 1.5-fold, fdr 0.1. Down-regulated genes.	1365
EZH2.Q111vsWT.LFC_gt0	EZH2	Enriched in Q111	HDSigDB	6126	32656	2.7381	2.7381	1e-05	1e-05	Gene expression profiles in peripheral blood mononuclear cells (PBMCs) from healthy donors. Cells after in vitro treatment with HDAC inhibitor 106 that increases frataxin levels were compared to untreated cells. Genes were selected with 1.5-fold, fdr 0.1. Up-regulated genes.	1766
H3K4me3.Q111vsWT.LFC_gt0	H3K4me3	Enriched in Q111	HDSigDB	4206	1224573	2.7359	2.7359	1e-05	1e-05	Gene expression profiles in peripheral blood mononuclear cells (PBMCs) from Friedreich Ataxia (FRDA) carriers. Cells were studied both after in vitro treatment with HDAC inhibitor 106 that increases frataxin levels and after vehicle treatment. Genes were selected with 1.5-fold, fdr 0.1.	1099
H3K4me3.Q111vsWT.LFC_lt0	H3K4me3	Enriched in WT	HDSigDB	4308	24462	2.7276	2.7276	1e-05	1e-05	Transcription profiling of frontal lobe BA4 samples from Huntington Disease Vonsattel Grade 3 cases and age and sex-matched controls. HG-U133A Affymetrix Human Genome U133A Array was used. Genes were selected with 1.5-fold, fdr 0.1.	657
EZH2.Q111vsWT.LFC_gt0	EZH2	Enriched in Q111	HDSigDB	6162	36627	2.727	2.727	1e-05	1e-05	Expression difference in iPSC-derived differentiated neural stem cell (NSC) line HD60i.4 from Huntington Disease patient compared to NSC cells from healthy controls. Genes were selected with 1.5-fold, fdr 0.1. Up-regulated genes.	1927
H3K4me3.Q111vsWT.LFC_gt0	H3K4me3	Enriched in Q111	HDSigDB	8841	1159794	2.7225	2.7225	1e-05	1e-05	The significantly up-regulated genes in the disease like Neuro2a mouse neuroblastoma cells expressing Htt72Q (72Q-ni+72Q-i) compared to the 25Q (25Q-ni) as control. Significant genes were designated as having a false discovery rate (FDR)< 0.05.	1017
H3K4me3.Q111vsWT.LFC_gt0	H3K4me3	Enriched in Q111	HDSigDB	9040	315004	2.72	2.72	1e-05	1e-05	The list of down-regulated genes in white adipose tissue around intestine of 6 month old Q175 mice compared to wild type controls. Genes were selected with fdr 0.05.	298
H3K4me3.Q111vsWT.LFC_gt0	H3K4me3	Enriched in Q111	HDSigDB	7179	237196	2.7114	2.7114	1e-05	1e-05	Transcription profiling of caudate nucleus samples from Huntington Disease Vonsattel Grade 4 cases and age and sex-matched controls. HG-U133B Affymetrix Human Genome U133B Array was used. Genes were selected with 1.5-fold, fdr 0.1. Down-regulated genes.	198
H3K27Ac.Q111vsWT.LFC_lt0	H3K27Ac	Enriched in WT	HDSigDB	8252	133519	2.7086	2.7086	1e-05	1e-05	Locuses with changed DNA methylation in Occipital Lobe Region samples from AD subjects compared to control samples. Genes were selected with 1.5-fold, fdr 0.1.	590
EZH2.Q111vsWT.LFC_gt0	EZH2	Enriched in Q111	HDSigDB	6098	41626	2.7043	2.7043	1e-05	1e-05	Striatal gene expression data from 13 weeks-old control mice and Huntington Disease mouse model with conditional knock-out (CKO) of the RNA polymerase I-specific transcription initiation factor IA (TIF-IA). Genes were selected with 1.5-fold, fdr 0.1. Up-regulated genes.	3154
H3K27Ac.Q111vsWT.LFC_lt0	H3K27Ac	Enriched in WT	HDSigDB	6181	342062	2.7034	2.7034	1e-05	1e-05	Transcription profiling of caudate nucleus samples from Huntington Disease Vonsattel Grade 2 cases and age and sex-matched controls. HG-U133A Affymetrix Human Genome U133A Array was used. Genes were selected with 1.5-fold, fdr 0.1. Up-regulated genes.	705
H3K27me3.Q111vsWT.LFC_lt0	H3K27me3	Enriched in WT	HDSigDB	7240	293975	2.7024	2.7024	1e-05	1e-05	Expression difference in corpus striatum of R6/2 mouse model of Huntington Disease with p62 knock out compared to wild type mice with p62 knock out. Genes were selected with 1.5-fold, fdr 0.1. Down-regulated genes.	293
H3K4me3.Q111vsWT.LFC_gt0	H3K4me3	Enriched in Q111	HDSigDB	6128	1875714	2.7005	2.7005	1e-05	1e-05	Gene expression profiles in peripheral blood mononuclear cells (PBMCs) from Friedreich Ataxia (FRDA) clinically asymptomatic genetic carriers, compared with controls. All samples were in vitro treated with HDAC inhibitor 106. Genes were selected with 1.5-fold, fdr 0.1. Up-regulated genes.	1688
EZH2.Q111vsWT.LFC_gt0	EZH2	Enriched in Q111	HDSigDB	7019	41365	2.6975	2.6975	1e-05	1e-05	Gene expression in extensor digitorum longus of Myotonic Dystrophy mouse model (HSALR line 20b) compared to wild type controls. Genes were selected with 1.5-fold, fdr 0.1. Down-regulated genes.	2741
H3K27me3.Q111vsWT.LFC_lt0	H3K27me3	Enriched in WT	HDSigDB	9007	106994	2.6975	2.6975	1e-05	1e-05	The list of significantly differentially expressed genes in striatum of HdhQ111 mice compared to wild type mice. Genes were selected with FDR	100
H3K4me3.Q111vsWT.LFC_gt0	H3K4me3	Enriched in Q111	HDSigDB	8168	314560	2.6962	2.6962	1e-05	1e-05	Consensus weighted gene coexpression network analysis (WGCNA) of allelic series of HD knock-in mice was performed directly on the proteomic data set using label-free quantitative protein inputs. This analysis defined several protein network modules (pMs). pM20 (royalblue) was positively associated with CAG repeat length.	311
H3K4me3.Q111vsWT.LFC_gt0	H3K4me3	Enriched in Q111	HDSigDB	8220	177023	2.6959	2.6959	1e-05	1e-05	Locuses with decreased DNA methylation in Frontal Lobe Region samples from HD subjects compared to control samples. Genes were selected with 1.5-fold, fdr 0.1.	179
H3K4me3.Q111vsWT.LFC_gt0	H3K4me3	Enriched in Q111	HDSigDB	6108	250185	2.6957	2.6957	1e-05	1e-05	Gene expression profiles in peripheral blood mononuclear cells (PBMCs) from Friedreich Ataxia (FRDA) clinically asymptomatic genetic carriers compared with controls. Genes were selected with 1.5-fold, fdr 0.1. Up-regulated genes.	226
H3K4me3.Q111vsWT.LFC_gt0	H3K4me3	Enriched in Q111	HDSigDB	8844	941164	2.6954	2.6954	1e-05	1e-05	The significantly up-regulated genes in the Neuro2a mouse neuroblastoma cells expressing Htt72Q lacking visible aggregates (72Q-ni) versus the control 25Q-ni cells. Significant genes were designated as having a false discovery rate (FDR)< 0.05.	817
H3K27Ac.Q111vsWT.LFC_lt0	H3K27Ac	Enriched in WT	HDSigDB	4081	65353	2.6899	2.6899	1e-05	1e-05	Gene expression in quadriceps muscle of Myotonic Dystrophy mouse model (Clcn1 null mice) compared to wild type controls. MOE430B Affymetrix Mouse Expression 430B Array was used. Genes were selected with 1.5-fold, fdr 0.1.	177
H3K4me3.Q111vsWT.LFC_gt0	H3K4me3	Enriched in Q111	HDSigDB	6189	427409	2.6867	2.6867	1e-05	1e-05	Cerebral cortex gene expression data from 9 weeks-old R6/2 mice with reduction of Histone deacetylase (HDAC) 4 gene compared to R6/2 mice. R6/2 is a mouse model of Huntington Disease. Hdac4 plays a crucial role for cytoplasmic aggregation in the molecular pathology of Huntington Disease. Genes were selected with 1.5-fold, fdr 0.1. Up-regulated genes.	496
H3K4me3.Q111vsWT.LFC_gt0	H3K4me3	Enriched in Q111	HDSigDB	7229	3864397	2.6836	2.6836	1e-05	1e-05	The CUG-BP and ETR-3-like factor 1 (Celf1) RNA binding protein plays an important role in heart and muscle development, and is over-expressed in the disease Myotonic Dystrophy. To identify transcriptome-wide targets of the Celf1 protein in heart, RNA-Seq of polyA+ RNA was performed for mice inducibly expressing Celf1 in the heart compared to control wild type mice. This geneset contains data from…	3861
H3K4me3.Q111vsWT.LFC_gt0	H3K4me3	Enriched in Q111	HDSigDB	4205	1173150	2.6831	2.6831	1e-05	1e-05	Gene expression profiles in peripheral blood mononuclear cells (PBMCs) from Friedreich Ataxia (FRDA) carriers. Cells were studied both after in vitro treatment with HDAC inhibitor 4b that increases frataxin levels and after vehicle treatment. Genes were selected with 1.5-fold, fdr 0.1.	1087
H3K27Ac.Q111vsWT.LFC_lt0	H3K27Ac	Enriched in WT	HDSigDB	6261	66859	2.6831	2.6831	1e-05	1e-05	Comparison of gene expression data between wild-type (SA01) and Myotonic Dystrophy type 1-affected (VUB03) Embryonic Stem Cell (hESC) lines. Genes were selected with 1.5-fold, fdr 0.1. Up-regulated genes.	154
H3K4me3.Q111vsWT.LFC_gt0	H3K4me3	Enriched in Q111	HDSigDB	8432	361734	2.6825	2.6825	1e-05	1e-05	The list of up-regulated genes in HdhQ111 mouse striatal precursor cells upon treatment with the SPL enzyme inhibitor, 4-deoxypyridoxine hydrochloride (DOP) compared to untreated HdhQ111 cells. DOP inhibits S1P lyase (SPL) activity thus inhibiting the degradation of intracellular sphingolipid metabolite sphinogosine-1-phosphate (S1P). Inhibiting the SPL enzyme has neuroprotective effects in HD mo…	288
EZH2.Q111vsWT.LFC_gt0	EZH2	Enriched in Q111	HDSigDB	8017	64874	2.6806	2.6806	1e-05	1e-05	The list of genes with CAG length-dependent expression in striatum of allelic series of HD knock-in mice at the age of 6 months. Genes were selected with fdr 0.05. Down-regulated genes.	3824
EZH2.Q111vsWT.LFC_gt0	EZH2	Enriched in Q111	HDSigDB	7159	26266	2.6788	2.6788	1e-05	1e-05	Expression difference in iPSC-derived differentiated neural stem cell (NSC) lines HD180i.5 and HD60i.4 from Huntington Disease patients. Genes were selected with 1.5-fold, fdr 0.1. Down-regulated genes.	1348
H3K4me3.Q111vsWT.LFC_lt0	H3K4me3	Enriched in WT	HDSigDB	7242	34611	2.676	2.676	1e-05	1e-05	Gene expression data of corpus striatum samples from 7 month old BACHD-deltaN17 mouse model of Huntington Disease compared to wild type mice. Genes were selected with 1.5-fold, fdr 0.1. Down-regulated genes.	1302
H3K4me3.Q111vsWT.LFC_gt0	H3K4me3	Enriched in Q111	HDSigDB	9043	118588	2.6756	2.6756	1e-05	1e-05	Pyramidal neurons (PNs) are the most abundant neuron type in the cortex. Different neuromodulators modulate multiple ionic conductances in cortical PNs. Acetylcholine, Serotonin, L-Glutamic acid and Noradrenaline activate PLC-beta1 signaling, while Dopamine uses Cyclic AMP, PKA-cat (cAMP-dependent) and PKC to regulate intrinsic membrane properties and excitability of cortical PNs.	100
H3K27me3.Q111vsWT.LFC_lt0	H3K27me3	Enriched in WT	HDSigDB	2921	100244	2.6742	2.6742	1e-05	1e-05	A transcriptional atlas of the adult human brain, comprising extensive histological analysis and comprehensive microarray profiling of neuroanatomically precise subdivisions in two individuals (911 from Donor1 and 867 from Donor2).	91
H3K4me3.Q111vsWT.LFC_gt0	H3K4me3	Enriched in Q111	HDSigDB	6029	94824	2.6742	2.6742	1e-05	1e-05	Expression profiles of skeletal muscle biopsies from Myotonic Dystrophy type 1 patients were compared to Myotonic Dystrophy type 2 patients. Genes were selected with 1.5-fold, fdr 0.1. Up-regulated genes.	69
H3K4me3.Q111vsWT.LFC_gt0	H3K4me3	Enriched in Q111	HDSigDB	8257	1195385	2.674	2.674	1e-05	1e-05	Locuses with changed DNA methylation in Frontal Lobe samples from AD subjects compared to control samples. Genes were selected with 1.5-fold, fdr 0.1.	1504
H3K4me3.Q111vsWT.LFC_gt0	H3K4me3	Enriched in Q111	HDSigDB	9042	97487	2.6723	2.6723	1e-05	1e-05	Striatopallidal medium spiny neurons (MSNs) are the principal neurons of the striatum that project to globus pallidus. Normally, dopamine, acetylcholine and NO regulate striatopallidal MSN intrinsic membrane properties and thus modulate striatopallidal MSN excitability. In HD, regulation of intrinsic membrane properties and excitability of MSN is possibly impaired.	77
H3K4me3.Q111vsWT.LFC_gt0	H3K4me3	Enriched in Q111	HDSigDB	6121	1006556	2.6714	2.6714	1e-05	1e-05	Gene expression profiles in peripheral blood mononuclear cells (PBMCs) from Friedreich Ataxia (FRDA) symptomatic patients, compared with controls. All samples were in vitro treated with HDAC inhibitor 9b. Genes were selected with 1.5-fold, fdr 0.1. Up-regulated genes.	871
EZH2.Q111vsWT.LFC_gt0	EZH2	Enriched in Q111	HDSigDB	8607	58272	2.6696	2.6696	1e-05	1e-05	The list of down-regulated genes in striatum of 6 month old Q175 mice compared to Q20 controls. Genes were selected with fdr 0.05.	3350
EZH2.Q111vsWT.LFC_gt0	EZH2	Enriched in Q111	HDSigDB	8023	23546	2.6664	2.6664	1e-05	1e-05	The list of differentially expressed genes in hippocampus of 6 month old Q175 mice compared to wild type controls. Genes were selected with fdr 0.05.	1191
H3K4me3.Q111vsWT.LFC_gt0	H3K4me3	Enriched in Q111	HDSigDB	3018	166243	2.6643	2.6643	1e-05	1e-05	A module of genes coexpressed in mouse forebrain. This module corresponds to cingulate (layer 5 and 6), somatosensory (layer 5), and basolateral amygdala pyramidal neurons.	173
H3K4me3.Q111vsWT.LFC_gt0	H3K4me3	Enriched in Q111	HDSigDB	7129	1997247	2.6568	2.6568	1e-05	1e-05	Gene expression profiles in peripheral blood mononuclear cells (PBMCs) from Friedreich Ataxia (FRDA) patients. Cells were studied both after in vitro treatment with HDAC inhibitor 106 that increases frataxin levels and after vehicle treatment. Genes were selected with 1.5-fold, fdr 0.1. Down-regulated genes.	1893
H3K4me3.Q111vsWT.LFC_gt0	H3K4me3	Enriched in Q111	HDSigDB	8847	1448513	2.6534	2.6534	1e-05	1e-05	The significantly up-regulated genes in the Neuro2a mouse neuroblastoma cells expressing Htt72Q enriched with Htt inclusions in aggregation state (72Q-i) versus the control 25Q-ni cells. Significant genes were designated as having a false discovery rate (FDR)< 0.05.	1353
H3K27Ac.Q111vsWT.LFC_lt0	H3K27Ac	Enriched in WT	HDSigDB	8124	276398	2.652	2.652	1e-05	1e-05	Consensus coexpression network analysis of allelic series of HD knock-in mice across three time-points identified modules of genes that are coexpressed at all three time-points. Liver M2 module (blue) was one of the 34 modules identified in liver. A meta-analysis of correlations of module eigengenes (summary expression profiles) with CAG length showed no association for this module.	627
H3K4me3.Q111vsWT.LFC_gt0	H3K4me3	Enriched in Q111	HDSigDB	7031	3008303	2.6485	2.6485	1e-05	1e-05	Expression profiles of skeletal muscle biopsies from Myotonic Dystrophy type 2 patients were compared to normal adult individuals. Genes were selected with 1.5-fold, fdr 0.1. Down-regulated genes.	3164
H3K27me3.Q111vsWT.LFC_lt0	H3K27me3	Enriched in WT	HDSigDB	9009	87137	2.6478	2.6478	1e-05	1e-05	The list of significantly down-regulated genes in striatum of HdhQ111 mice compared to wild type mice. Genes were selected with FDR	80
H3K4me3.Q111vsWT.LFC_gt0	H3K4me3	Enriched in Q111	HDSigDB	8893	262203	2.6447	2.6447	1e-05	1e-05	The list of proteins strongly enriched in the insoluble fractions of hippocampus lysates of 12 wk HD R6/2 mice compared to wild type littermates. FDR	207
H3K27Ac.Q111vsWT.LFC_lt0	H3K27Ac	Enriched in WT	HDSigDB	6183	547995	2.631	2.631	1e-05	1e-05	Transcription profiling of caudate nucleus samples from Huntington Disease Vonsattel Grade 3 cases and age and sex-matched controls. HG-U133A Affymetrix Human Genome U133A Array was used. Genes were selected with 1.5-fold, fdr 0.1. Up-regulated genes.	1303
H3K4me3.Q111vsWT.LFC_gt0	H3K4me3	Enriched in Q111	HDSigDB	8246	1616471	2.6306	2.6306	1e-05	1e-05	Locuses with changed DNA methylation in Frontal Lobe Region samples from AD subjects compared to control samples. Genes were selected with 1.5-fold, fdr 0.1.	1930
H3K4me3.Q111vsWT.LFC_gt0	H3K4me3	Enriched in Q111	HDSigDB	8218	188983	2.628	2.628	1e-05	1e-05	Locuses with changed DNA methylation in Frontal Lobe Region samples from HD subjects compared to control samples. Genes were selected with 1.5-fold, fdr 0.1.	200
H3K27Ac.Q111vsWT.LFC_lt0	H3K27Ac	Enriched in WT	HDSigDB	4084	261407	2.6268	2.6268	1e-05	1e-05	Gene expression in quadriceps muscle of Myotonic Dystrophy mouse model (HSALR line 41) compared to wild type controls. MOE430A Affymetrix Mouse Expression 430A Array was used. Genes were selected with 1.5-fold, fdr 0.1.	786
EZH2.Q111vsWT.LFC_gt0	EZH2	Enriched in Q111	HDSigDB	8927	46643	2.6268	2.6268	1e-05	1e-05	The list of up-regulated genes in hippocampus of 6 month old Q175 mice compared to Q20 controls. Genes were selected with adj p-value	2346
H3K4me3.Q111vsWT.LFC_gt0	H3K4me3	Enriched in Q111	HDSigDB	8164	296312	2.6243	2.6243	1e-05	1e-05	Consensus weighted gene coexpression network analysis (WGCNA) of allelic series of HD knock-in mice was performed directly on the proteomic data set using label-free quantitative protein inputs. This analysis defined several protein network modules (pMs). pM7 (black) was positively associated with CAG repeat length.	255
EZH2.Q111vsWT.LFC_gt0	EZH2	Enriched in Q111	HDSigDB	4380	33112	2.6208	2.6208	1e-05	1e-05	Expression array analysis of human Myotonic Dystrophy type 2 quadriceps muscle biopsies versus controls. Genes were selected with 1.5-fold, fdr 0.1.	2034
H3K4me3.Q111vsWT.LFC_gt0	H3K4me3	Enriched in Q111	HDSigDB	9038	328669	2.6205	2.6205	1e-05	1e-05	The list of differentially expressed genes in white adipose tissue around intestine of 6 month old Q175 mice compared to wild type controls. Genes were selected with fdr 0.05.	357
H3K4me3.Q111vsWT.LFC_gt0	H3K4me3	Enriched in Q111	HDSigDB	8058	248096	2.6182	2.6182	1e-05	1e-05	Consensus coexpression network analysis of allelic series of HD knock-in mice across three time-points identified modules of genes that are coexpressed at all three time-points. Striatum M11 module (greenyellow) was highly enriched with glial genes. This module turned out to be negatively associated with CAG repeat length upon a meta-analysis of correlations of module eigengenes (summary expressi…	252
H3K27Ac.Q111vsWT.LFC_lt0	H3K27Ac	Enriched in WT	HDSigDB	8417	81001	2.6154	2.6154	1e-05	1e-05	The list of up-regulated genes in quadriceps femoris muscle of wild type mice upon heat shock compared to normal condition. Genes were selected with 1.5-fold, adj p-value	229
EZH2.Q111vsWT.LFC_gt0	EZH2	Enriched in Q111	HDSigDB	7160	34279	2.6153	2.6153	1e-05	1e-05	Expression difference in iPSC-derived differentiated neural stem cell (NSC) line HD109i.1 from Huntington Disease patient compared to NSC cells from healthy controls. Genes were selected with 1.5-fold, fdr 0.1. Down-regulated genes.	2208
H3K4me3.Q111vsWT.LFC_gt0	H3K4me3	Enriched in Q111	HDSigDB	4211	1449262	2.614	2.614	1e-05	1e-05	Gene expression profiles in peripheral blood mononuclear cells (PBMCs) from Friedreich Ataxia (FRDA) patients. Cells after in vitro treatment with HDAC inhibitor 4b that increases frataxin levels were compared to untreated cells. Genes were selected with 1.5-fold, fdr 0.1.	1473
H3K27me3.Q111vsWT.LFC_lt0	H3K27me3	Enriched in WT	HDSigDB	3064	86488	2.6115	2.6115	1e-05	1e-05	A transcriptional atlas of the adult human brain, comprising extensive histological analysis and comprehensive microarray profiling of neuroanatomically precise subdivisions in two individuals (911 from Donor1 and 867 from Donor2).	81
H3K4me3.Q111vsWT.LFC_gt0	H3K4me3	Enriched in Q111	HDSigDB	4419	3893758	2.609	2.609	1e-05	1e-05	The CUG-BP and ETR-3-like factor 1 (Celf1) RNA binding protein plays an important role in heart and muscle development, and is over-expressed in the disease Myotonic Dystrophy. To identify transcriptome-wide targets of the Celf1 protein in heart, RNA-Seq of polyA+ RNA was performed for mice inducibly expressing Celf1 in the heart compared to control wild type mice. This geneset contains data from…	4418
H3K4me3.Q111vsWT.LFC_gt0	H3K4me3	Enriched in Q111	HDSigDB	8166	226287	2.6088	2.6088	1e-05	1e-05	Consensus weighted gene coexpression network analysis (WGCNA) of allelic series of HD knock-in mice was performed directly on the proteomic data set using label-free quantitative protein inputs. This analysis defined several protein network modules (pMs), including pM11 (greenyellow). A meta-analysis of correlations of module with CAG length showed no association for this module.	210
H3K4me3.Q111vsWT.LFC_gt0	H3K4me3	Enriched in Q111	HDSigDB	4304	392794	2.5981	2.5981	1e-05	1e-05	Transcription profiling of frontal lobe BA4 samples from Huntington Disease Vonsattel Grade 0 cases and age and sex-matched controls. HG-U133A Affymetrix Human Genome U133A Array was used. Genes were selected with 1.5-fold, fdr 0.1.	349
H3K4me3.Q111vsWT.LFC_gt0	H3K4me3	Enriched in Q111	HDSigDB	7272	1739131	2.596	2.596	1e-05	1e-05	Expression profiles of skeletal muscle biopsies from non-Myotonic Dystrophy patients (Becker muscular dystrophy, Duchenne muscular dystrophy, tibial muscular dystophy) were compared to normal individuals. Genes were selected with 1.5-fold, fdr 0.1. Down-regulated genes.	1905
H3K4me3.Q111vsWT.LFC_gt0	H3K4me3	Enriched in Q111	HDSigDB	8059	255853	2.5956	2.5956	1e-05	1e-05	Consensus coexpression network analysis of allelic series of HD knock-in mice across three time-points identified modules of genes that are coexpressed at all three time-points. Striatum M12 module (tan) was one of the 37 modules identified in striatum. This module turned out to be not associated with CAG repeat length upon a meta-analysis of correlations of module eigengenes (summary expression …	215
H3K4me3.Q111vsWT.LFC_gt0	H3K4me3	Enriched in Q111	HDSigDB	8945	210155	2.5951	2.5951	1e-05	1e-05	The list of proteins up-regulated in striatum of 10 month old Q175 mice compared to Q20 controls. Genes were selected with adj p-value	204
H3K4me3.Q111vsWT.LFC_gt0	H3K4me3	Enriched in Q111	HDSigDB	3089	803729	2.5946	2.5946	1e-05	1e-05	The list of genes coexpressed in human brain and functionally characterized as nucleus-specific module.	736
H3K4me3.Q111vsWT.LFC_gt0	H3K4me3	Enriched in Q111	HDSigDB	8161	519079	2.5941	2.5941	1e-05	1e-05	The list of proteins significantly (FDR < 0.1) up-regulated in striatum of 6 month old Q175 mice compared to Q20 controls.	502
H3K4me3.Q111vsWT.LFC_lt0	H3K4me3	Enriched in WT	HDSigDB	8509	27006	2.5928	2.5928	1e-05	1e-05	The list of down-regulated genes in cortex of HdhQ175 HD models compared to wild type mice. Genes were selected with FDR protected p value < 0.05	1425
H3K4me3.Q111vsWT.LFC_gt0	H3K4me3	Enriched in Q111	HDSigDB	8505	896249	2.5916	2.5916	1e-05	1e-05	The list of up-regulated genes in striatum of HdhQ175 HD models compared to wild type mice. Genes were selected with FDR protected p value < 0.05	1328
H3K4me3.Q111vsWT.LFC_gt0	H3K4me3	Enriched in Q111	HDSigDB	8151	166370	2.5908	2.5908	1e-05	1e-05	Consensus coexpression network analysis of allelic series of HD knock-in mice across three time-points identified modules of genes that are coexpressed at all three time-points. Liver M42 module (lightcyan1) was one of the 34 modules identified in liver. A meta-analysis of correlations of module eigengenes (summary expression profiles) with CAG length showed no association for this module.	180
H3K4me3.Q111vsWT.LFC_gt0	H3K4me3	Enriched in Q111	HDSigDB	8258	864475	2.5908	2.5908	1e-05	1e-05	Locuses with increased DNA methylation in Frontal Lobe samples from AD subjects compared to control samples. Genes were selected with 1.5-fold, fdr 0.1.	1221
H3K4me3.Q111vsWT.LFC_gt0	H3K4me3	Enriched in Q111	HDSigDB	8141	489685	2.5903	2.5903	1e-05	1e-05	Consensus coexpression network analysis of allelic series of HD knock-in mice across three time-points identified modules of genes that are coexpressed at all three time-points. Liver M22 module (darkgreen) was one of the 34 modules identified in liver. A meta-analysis of correlations of module eigengenes (summary expression profiles) with CAG length showed no association for this module.	589
H3K4me3.Q111vsWT.LFC_gt0	H3K4me3	Enriched in Q111	HDSigDB	7030	2842560	2.5878	2.5878	1e-05	1e-05	Expression profiles of skeletal muscle biopsies from Myotonic Dystrophy type 1 patients were compared to normal adult individuals. Genes were selected with 1.5-fold, fdr 0.1. Down-regulated genes.	3132
H3K4me3.Q111vsWT.LFC_gt0	H3K4me3	Enriched in Q111	HDSigDB	7213	727421	2.5877	2.5877	1e-05	1e-05	Expression array analysis of human Myotonic Dystrophy type 2 quadriceps muscle biopsies versus controls. Genes were selected with 1.5-fold, fdr 0.1. Down-regulated genes.	905
H3K27me3.Q111vsWT.LFC_lt0	H3K27me3	Enriched in WT	HDSigDB	8089	99962	2.584	2.584	1e-05	1e-05	Consensus coexpression network analysis of allelic series of HD knock-in mice across three time-points identified modules of genes that are coexpressed at all three time-points. Cortex M2 module (blue) was highly enriched with genes involved in cAMP signaling. This module turned out to be negatively associated with CAG repeat length upon a meta-analysis of correlations of module eigengenes (summa…	86
H3K4me3.Q111vsWT.LFC_gt0	H3K4me3	Enriched in Q111	HDSigDB	6090	167865	2.5839	2.5839	1e-05	1e-05	Striatal gene expression data from 5 month old control mice and R6/2 mouse model of Huntington Disease. Genes were selected with 1.5-fold, fdr 0.1. Up-regulated genes.	268
H3K4me3.Q111vsWT.LFC_gt0	H3K4me3	Enriched in Q111	HDSigDB	8915	1639910	2.583	2.583	1e-05	1e-05	The list of up-regulated genes in cerebellum of 6 month old Q175 mice compared to Q20 controls. Genes were selected with adj p-value	1520
H3K4me3.Q111vsWT.LFC_gt0	H3K4me3	Enriched in Q111	HDSigDB	6209	119211	2.5826	2.5826	1e-05	1e-05	Microarray analysis of Drosophila line S2 encoding the toxic repeat-containing double-stranded RNA (rCAG.rCUG~100) compared to control line. Genes were selected with 1.5-fold, fdr 0.1. Up-regulated genes.	143
H3K4me3.Q111vsWT.LFC_gt0	H3K4me3	Enriched in Q111	HDSigDB	8827	876381	2.5826	2.5826	1e-05	1e-05	Genes found to be significantly differentially expressed in Htt-Q74 doxycycline induction (adjusted P-value < 0.1) compared to the control PC12 Htt-Q23 samples over time represented HD-specific set of genes. A cluster-based analysis was performed based on genes temporal expression behaviour, and 14 clusters were found. Cluster 2 was enriched for genes involved in developmental processes.	782
EZH2.Q111vsWT.LFC_gt0	EZH2	Enriched in Q111	HDSigDB	7017	42642	2.5819	2.5819	1e-05	1e-05	Genome-wide gene expression data for Huntington Disease versus controls using an extensive cohort of well characterised post-mortem CNS tissues. Genes were selected with 1.5-fold, fdr 0.1. Down-regulated genes.	2522
H3K4me3.Q111vsWT.LFC_gt0	H3K4me3	Enriched in Q111	HDSigDB	6058	2073561	2.5775	2.5775	1e-05	1e-05	Expression difference in control induced pluripotent stem cell (iPSCs) line MR90C2P27 compared to iPSCs from Friedreich Ataxia patient fibroblasts. Genes were selected with 1.5-fold, fdr 0.1. Up-regulated genes.	2161
H3K4me3.Q111vsWT.LFC_gt0	H3K4me3	Enriched in Q111	HDSigDB	7137	89104	2.5764	2.5764	1e-05	1e-05	Expression changes in the W303-1A yeast strain caused by deletion of transcription elongation factor Spt4 which plays a crucial role for transcription of long trinucleotide repeats in the molecular pathology of Huntington Disease. The W303-1A Spt4 Del-1 deletion strain was compared to W303-1A wild type strain. Genes were selected with 1.5-fold, fdr 0.1. Down-regulated genes.	481
H3K4me3.Q111vsWT.LFC_lt0	H3K4me3	Enriched in WT	HDSigDB	7181	26739	2.5742	2.5742	1e-05	1e-05	Transcription profiling of caudate nucleus samples from Huntington Disease Vonsattel Grade 2 cases and age and sex-matched controls. HG-U133A Affymetrix Human Genome U133A Array was used. Genes were selected with 1.5-fold, fdr 0.1. Down-regulated genes.	816
H3K4me3.Q111vsWT.LFC_gt0	H3K4me3	Enriched in Q111	HDSigDB	6012	319708	2.5739	2.5739	1e-05	1e-05	RNA profiles in Striatum of WT and R6/1 mouse model of Huntington Disease by deep sequencing. Genes were selected with 1.5-fold, fdr 0.1. Up-regulated genes.	460
H3K27Ac.Q111vsWT.LFC_lt0	H3K27Ac	Enriched in WT	HDSigDB	8097	101008	2.5719	2.5719	1e-05	1e-05	Consensus coexpression network analysis of allelic series of HD knock-in mice across three time-points identified modules of genes that are coexpressed at all three time-points. Cortex M12 module (tan) was one of the 35 modules identified in cortex. A meta-analysis of correlations of module eigengenes (summary expression profiles) with CAG length showed no association for this module.	256
H3K4me3.Q111vsWT.LFC_gt0	H3K4me3	Enriched in Q111	HDSigDB	6050	687695	2.5718	2.5718	1e-05	1e-05	Genes changed in rat primary striatal cells after 6 weeks of infection with Htt-N171-82Q compared to Htt-N171-19Q-expressing recombinant lentivirus. Genes were selected with 1.5-fold, fdr 0.1. Up-regulated genes.	942
H3K4me3.Q111vsWT.LFC_gt0	H3K4me3	Enriched in Q111	HDSigDB	7242	1184995	2.5706	2.5706	1e-05	1e-05	Gene expression data of corpus striatum samples from 7 month old BACHD-deltaN17 mouse model of Huntington Disease compared to wild type mice. Genes were selected with 1.5-fold, fdr 0.1. Down-regulated genes.	1302
H3K4me3.Q111vsWT.LFC_gt0	H3K4me3	Enriched in Q111	HDSigDB	8247	1195040	2.5678	2.5678	1e-05	1e-05	Locuses with increased DNA methylation in Frontal Lobe Region samples from AD subjects compared to control samples. Genes were selected with 1.5-fold, fdr 0.1.	1561
EZH2.Q111vsWT.LFC_gt0	EZH2	Enriched in Q111	HDSigDB	7151	47648	2.5661	2.5661	1e-05	1e-05	Expression differences in mouse striatal cells derived from HdhQ111 mouse model of Huntington Disease compared to wild type mice. Genes were selected with 1.5-fold, fdr 0.1. Down-regulated genes.	3566
H3K4me3.Q111vsWT.LFC_gt0	H3K4me3	Enriched in Q111	HDSigDB	8205	174675	2.5656	2.5656	1e-05	1e-05	The list of differentially expressed genes in four mouse embryonic fibroblast (MEF) cells lines which contain a single copy of the Hdh gene (Hdh-HET) and four MEF lines in which the Hdh gene was deleted (Hdh-KO). Genes were selected with 1.5-fold, fdr 0.1.	191
H3K4me3.Q111vsWT.LFC_gt0	H3K4me3	Enriched in Q111	HDSigDB	4202	967987	2.5652	2.5652	1e-05	1e-05	Gene expression profiles in peripheral blood mononuclear cells (PBMCs) from Friedreich Ataxia (FRDA) clinically asymptomatic genetic carriers, compared with controls. All samples were in vitro treated with HDAC inhibitor 4b. Genes were selected with 1.5-fold, fdr 0.1.	972
H3K27Ac.Q111vsWT.LFC_lt0	H3K27Ac	Enriched in WT	HDSigDB	4082	98161	2.5623	2.5623	1e-05	1e-05	Gene expression in quadriceps muscle of Myotonic Dystrophy mouse model (HSALR line 41) compared to wild type controls. MOE430B Affymetrix Mouse Expression 430B Array was used. Genes were selected with 1.5-fold, fdr 0.1.	260
H3K4me3.Q111vsWT.LFC_gt0	H3K4me3	Enriched in Q111	HDSigDB	4207	1105543	2.5615	2.5615	1e-05	1e-05	Gene expression profiles in peripheral blood mononuclear cells (PBMCs) from Friedreich Ataxia (FRDA) patients. Cells were studied both after in vitro treatment with HDAC inhibitor 4b that increases frataxin levels and after vehicle treatment. Genes were selected with 1.5-fold, fdr 0.1.	1156
H3K4me3.Q111vsWT.LFC_gt0	H3K4me3	Enriched in Q111	HDSigDB	2971	136442	2.5606	2.5606	1e-05	1e-05	The list of oligodendrocyte-enriched genes identified by expression profile of mouse purified astrocytes compared to the other brain cell types. The 10.0-fold expression difference threshold was used.	153
H3K4me3.Q111vsWT.LFC_gt0	H3K4me3	Enriched in Q111	HDSigDB	6064	2357124	2.5547	2.5547	1e-05	1e-05	Expression difference in control induced pluripotent stem cell (iPSCs) line hFib2-Ips5 compared to iPSCs from Friedreich Ataxia patient fibroblasts. Genes were selected with 1.5-fold, fdr 0.1. Up-regulated genes.	2452
H3K4me3.Q111vsWT.LFC_gt0	H3K4me3	Enriched in Q111	HDSigDB	9016	451959	2.5534	2.5534	1e-05	1e-05	The list of significantly down-regulated genes in Friedreich Ataxia primary skin fibroblast cells versus control samples. Genes were selected with FDR	553
H3K4me3.Q111vsWT.LFC_gt0	H3K4me3	Enriched in Q111	HDSigDB	8891	264845	2.5524	2.5524	1e-05	1e-05	The list of proteins strongly enriched in the insoluble fractions of brain cortex lysates of 12 wk HD R6/2 mice compared to wild type littermates. FDR	229
H3K4me3.Q111vsWT.LFC_gt0	H3K4me3	Enriched in Q111	HDSigDB	8909	258542	2.5519	2.5519	1e-05	1e-05	The list of up-regulated genes in cortex of 10 month old Q140 mice compared to Q20 controls. Genes were selected with adj p-value	288
H3K4me3.Q111vsWT.LFC_gt0	H3K4me3	Enriched in Q111	HDSigDB	8065	532984	2.548	2.548	1e-05	1e-05	Consensus coexpression network analysis of allelic series of HD knock-in mice across three time-points identified modules of genes that are coexpressed at all three time-points. Striatum M22 module (darkgreen) was one of the 37 modules identified in striatum. This module turned out to be not associated with CAG repeat length upon a meta-analysis of correlations of module eigengenes (summary expre…	667
H3K4me3.Q111vsWT.LFC_gt0	H3K4me3	Enriched in Q111	HDSigDB	7178	306809	2.5467	2.5467	1e-05	1e-05	Transcription profiling of caudate nucleus samples from Huntington Disease Vonsattel Grade 4 cases and age and sex-matched controls. HG-U133A Affymetrix Human Genome U133A Array was used. Genes were selected with 1.5-fold, fdr 0.1. Down-regulated genes.	238
H3K4me3.Q111vsWT.LFC_gt0	H3K4me3	Enriched in Q111	HDSigDB	8043	836222	2.5456	2.5456	1e-05	1e-05	The list of down-regulated genes in hippocampus of 6 month old Q175 mice compared to wild type controls. Genes were selected with fdr 0.05.	747
H3K4me3.Q111vsWT.LFC_gt0	H3K4me3	Enriched in Q111	HDSigDB	6236	1691540	2.5451	2.5451	1e-05	1e-05	Gene expression analysis of mouse embryo fibroblasts (MEFs) from Mbnl1/MbnI2 double knock out mice (model of Myotonic Dystrophy) treated with Mbnl3 siRNA compared to untreated wild type MEFs. Genes were selected with 1.5-fold, fdr 0.1. Up-regulated genes.	1924
H3K4me3.Q111vsWT.LFC_gt0	H3K4me3	Enriched in Q111	HDSigDB	7244	1528277	2.5445	2.5445	1e-05	1e-05	Gene expression data of cerebral cortex samples from 11 month old BACHD-deltaN17 mouse model of Huntington Disease compared to wild type mice. Genes were selected with 1.5-fold, fdr 0.1. Down-regulated genes.	1656
H3K27me3.Q111vsWT.LFC_lt0	H3K27me3	Enriched in WT	HDSigDB	6004	70548	2.5428	2.5428	1e-05	1e-05	Transcriptome-wide analysis of Foxp1-transfected mouse striatal cells compared to wild type cells. Genes were selected with 1.5-fold, fdr 0.1. Up-regulated genes.	67
H3K4me3.Q111vsWT.LFC_gt0	H3K4me3	Enriched in Q111	HDSigDB	7089	473024	2.5424	2.5424	1e-05	1e-05	Cerebral cortex gene expression data from 5 month old control mice and R6/2 mouse model of Huntington Disease. Genes were selected with 1.5-fold, fdr 0.1. Down-regulated genes.	546
H3K4me3.Q111vsWT.LFC_gt0	H3K4me3	Enriched in Q111	HDSigDB	4435	1707031	2.5404	2.5404	1e-05	1e-05	Gene expression analysis of mouse embryo fibroblasts (MEFs) from Mbnl1/MbnI2 double knock out mice (model of Myotonic Dystrophy) treated with Mbnl3 siRNA compared to untreated wild type MEFs. Genes were selected with 1.5-fold, fdr 0.1.	1951
EZH2.Q111vsWT.LFC_gt0	EZH2	Enriched in Q111	HDSigDB	2976	27815	2.5396	2.5396	1e-05	1e-05	The list of genes down-regulated more than 4-fold upon differentiation of multipotent human primary hematopoietic stem cells (CD133+) into CD36+ erythrocyte precursor cells.	1668
H3K4me3.Q111vsWT.LFC_gt0	H3K4me3	Enriched in Q111	HDSigDB	4464	561203	2.5392	2.5392	1e-05	1e-05	Gene expression data of frontal lobe samples from Mbnl1; Mbnl2 conditional double knock out (Mbnl1-/-; Mbnl2c/c; Nestin-Cre+/-) mouse model of Myotonic Dystrophy compared to wild type mice. Genes were selected with 1.5-fold, fdr 0.1.	753
H3K4me3.Q111vsWT.LFC_gt0	H3K4me3	Enriched in Q111	HDSigDB	8939	2414002	2.5389	2.5389	1e-05	1e-05	The list of down-regulated genes in the white adipose tissue around gonad of 6 month old Q175 mice compared to wild type controls. Genes were selected with adj p-value	3070
H3K4me3.Q111vsWT.LFC_gt0	H3K4me3	Enriched in Q111	HDSigDB	6065	2348731	2.5367	2.5367	1e-05	1e-05	Expression difference in control embryonic stem cell line BG03 compared to induced pluripotent stem cells (iPSCs) from Friedreich Ataxia patient fibroblasts. Genes were selected with 1.5-fold, fdr 0.1. Up-regulated genes.	2572
H3K4me3.Q111vsWT.LFC_gt0	H3K4me3	Enriched in Q111	HDSigDB	7098	2455786	2.5366	2.5366	1e-05	1e-05	Striatal gene expression data from 13 weeks-old control mice and Huntington Disease mouse model with conditional knock-out (CKO) of the RNA polymerase I-specific transcription initiation factor IA (TIF-IA). Genes were selected with 1.5-fold, fdr 0.1. Down-regulated genes.	2715
H3K4me3.Q111vsWT.LFC_gt0	H3K4me3	Enriched in Q111	HDSigDB	2809	91085	2.5348	2.5348	1e-05	1e-05	A transcriptional atlas of the adult human brain, comprising extensive histological analysis and comprehensive microarray profiling of neuroanatomically precise subdivisions in two individuals (911 from Donor1 and 867 from Donor2).	110
H3K27Ac.Q111vsWT.LFC_lt0	H3K27Ac	Enriched in WT	HDSigDB	8411	102753	2.533	2.533	1e-05	1e-05	The list of differentially expressed genes in quadriceps femoris muscle of wild type mice upon heat shock compared to normal condition. Genes were selected with 1.5-fold, adj p-value	309
H3K27me3.Q111vsWT.LFC_lt0	H3K27me3	Enriched in WT	HDSigDB	2930	117011	2.5302	2.5302	1e-05	1e-05	The list of genes coexpressed in human brain and functionally characterized as microglia-specific module.	127
H3K27Ac.Q111vsWT.LFC_lt0	H3K27Ac	Enriched in WT	HDSigDB	7140	90377	2.5299	2.5299	1e-05	1e-05	Gene expression profiling of multiple human embryonic stem cell (ESC) lines derived from blastocysts of patients diagnosed as carrying the mutant huntingtin gene compared to wild type huntingtin carrying ESC lines. Genes were selected with 1.5-fold, fdr 0.1. Down-regulated genes.	289
H3K4me3.Q111vsWT.LFC_lt0	H3K4me3	Enriched in WT	HDSigDB	8897	20721	2.5275	2.5275	1e-05	1e-05	The list of proteins strongly enriched in the insoluble fractions of whole brain lysates of 12 wk HD R6/2 mice compared to wild type littermates. FDR	639
H3K27Ac.Q111vsWT.LFC_lt0	H3K27Ac	Enriched in WT	HDSigDB	6014	268476	2.5273	2.5273	1e-05	1e-05	Genome-wide analysis of mRNA expression in human prefrontal cortex from 20 Huntington Disease and 49 neuropathologically normal controls using next generation high-throughput sequencing. Genes were selected with 1.5-fold, fdr 0.1. Up-regulated genes.	862
H3K27me3.Q111vsWT.LFC_lt0	H3K27me3	Enriched in WT	HDSigDB	8111	257613	2.5253	2.5253	1e-05	1e-05	Consensus coexpression network analysis of allelic series of HD knock-in mice across three time-points identified modules of genes that are coexpressed at all three time-points. Cortex M38 module (plum1) was one of the 35 modules identified in cortex. A meta-analysis of correlations of module eigengenes (summary expression profiles) with CAG length showed no association for this module.	229
H3K4me3.Q111vsWT.LFC_lt0	H3K4me3	Enriched in WT	HDSigDB	7243	38146	2.5231	2.5231	1e-05	1e-05	Gene expression data of corpus striatum samples from 11 month old BACHD-deltaN17 mouse model of Huntington Disease compared to wild type mice. Genes were selected with 1.5-fold, fdr 0.1. Down-regulated genes.	1533
H3K4me3.Q111vsWT.LFC_gt0	H3K4me3	Enriched in Q111	HDSigDB	4377	288150	2.5176	2.5176	1e-05	1e-05	Gene expression data of hippocampus from 20 weeks-old N171-82Q mouse model of Huntington Disease compared to control wild type mice. Genes were selected with 1.5-fold, fdr 0.1.	346
H3K4me3.Q111vsWT.LFC_gt0	H3K4me3	Enriched in Q111	HDSigDB	7153	337379	2.5176	2.5176	1e-05	1e-05	Cerebrum gene expression data from 18 weeks-old control mice and R6/1 mouse model of Huntington Disease. Genes were selected with 1.5-fold, fdr 0.1. Down-regulated genes.	357
EZH2.Q111vsWT.LFC_gt0	EZH2	Enriched in Q111	HDSigDB	8602	65123	2.5167	2.5167	1e-05	1e-05	The list of differentially expressed genes in striatum of 10 month old Q175 mice compared to Q20 controls. Genes were selected with fdr 0.05.	4499
H3K4me3.Q111vsWT.LFC_gt0	H3K4me3	Enriched in Q111	HDSigDB	6060	2135240	2.5163	2.5163	1e-05	1e-05	Expression difference in control induced pluripotent stem cell (iPSCs) line MR90C2P28 compared to iPSCs from Friedreich Ataxia patient fibroblasts. Genes were selected with 1.5-fold, fdr 0.1. Up-regulated genes.	2357
H3K27Ac.Q111vsWT.LFC_lt0	H3K27Ac	Enriched in WT	HDSigDB	6174	63616	2.5143	2.5143	1e-05	1e-05	Transcription profiling of frontal lobe BA4 samples from Huntington Disease Vonsattel Grade 3 cases and age and sex-matched controls. HG-U133B Affymetrix Human Genome U133B Array was used. Genes were selected with 1.5-fold, fdr 0.1. Up-regulated genes.	166
H3K4me3.Q111vsWT.LFC_gt0	H3K4me3	Enriched in Q111	HDSigDB	4209	1188352	2.5133	2.5133	1e-05	1e-05	Gene expression profiles in peripheral blood mononuclear cells (PBMCs) from healthy donors. Cells after in vitro treatment with HDAC inhibitor 4b that increases frataxin levels were compared to untreated cells. Genes were selected with 1.5-fold, fdr 0.1.	1272
H3K4me3.Q111vsWT.LFC_gt0	H3K4me3	Enriched in Q111	HDSigDB	6191	1420435	2.5122	2.5122	1e-05	1e-05	Cerebral cortex gene expression data from 15 weeks-old control mice and heterozygous mice with reduction of Histone deacetylase (HDAC) 4 gene which plays a crucial role for cytoplasmic aggregation in the molecular pathology of Huntington Disease. Genes were selected with 1.5-fold, fdr 0.1. Up-regulated genes.	1556
H3K4me3.Q111vsWT.LFC_gt0	H3K4me3	Enriched in Q111	HDSigDB	8064	728791	2.5106	2.5106	1e-05	1e-05	Consensus coexpression network analysis of allelic series of HD knock-in mice across three time-points identified modules of genes that are coexpressed at all three time-points. Striatum M20 module (royalblue) was enriched for p53 signaling, cell division, protocadherin and glial genes. This module had the strongest positive association with CAG repeat length upon a meta-analysis of correlations …	875
H3K27Ac.Q111vsWT.LFC_lt0	H3K27Ac	Enriched in WT	HDSigDB	7041	249698	2.507	2.507	1e-05	1e-05	Gene expression in quadriceps muscle of Myotonic Dystrophy mouse model (HSALR line 20b) compared to wild type controls. MOE430A Affymetrix Mouse Expression 430A Array was used. Genes were selected with 1.5-fold, fdr 0.1. Down-regulated genes.	803
H3K4me3.Q111vsWT.LFC_gt0	H3K4me3	Enriched in Q111	HDSigDB	7239	194824	2.5066	2.5066	1e-05	1e-05	Expression difference in corpus striatum of R6/2 mouse model of Huntington Disease with normal p62 genotype compared to wild type mice with normal p62 genotype. Genes were selected with 1.5-fold, fdr 0.1. Down-regulated genes.	223
H3K4me3.Q111vsWT.LFC_gt0	H3K4me3	Enriched in Q111	HDSigDB	8902	949229	2.5019	2.5019	1e-05	1e-05	The list of up-regulated genes in striatum of 6 month old Q140 mice compared to Q20 controls. Genes were selected with adj p-value	950
H3K4me3.Q111vsWT.LFC_gt0	H3K4me3	Enriched in Q111	HDSigDB	4266	104557	2.4989	2.4989	1e-05	1e-05	Retina gene expression data from 9 weeks-old control mice and R6/2 mouse model of Huntington Disease. Genes were selected with 1.5-fold, fdr 0.1.	135
EZH2.Q111vsWT.LFC_gt0	EZH2	Enriched in Q111	HDSigDB	7163	37997	2.4969	2.4969	1e-05	1e-05	Expression difference in iPSC-derived differentiated neural stem cell (NSC) lines HD109i.1 and HD60i.4 from Huntington Disease patients. Genes were selected with 1.5-fold, fdr 0.1. Down-regulated genes.	2494
H3K4me3.Q111vsWT.LFC_gt0	H3K4me3	Enriched in Q111	HDSigDB	8617	1046234	2.4961	2.4961	1e-05	1e-05	The list of down-regulated genes in cortex of 10 month old Q175 mice compared to Q20 controls. Genes were selected with fdr 0.05.	1117
H3K4me3.Q111vsWT.LFC_gt0	H3K4me3	Enriched in Q111	HDSigDB	6061	1955387	2.4934	2.4934	1e-05	1e-05	Expression difference in control embryonic stem cell line H9 compared to induced pluripotent stem cells (iPSCs) from Friedreich Ataxia patient fibroblasts. Genes were selected with 1.5-fold, fdr 0.1. Up-regulated genes.	2109
H3K4me3.Q111vsWT.LFC_gt0	H3K4me3	Enriched in Q111	HDSigDB	6051	1372677	2.4914	2.4914	1e-05	1e-05	Genes changed in rat primary striatal cells after 6 weeks of infection with Htt-N171-82Q-expressing recombinant lentivirus compared to uninfected cells. Genes were selected with 1.5-fold, fdr 0.1. Up-regulated genes.	1930
H3K27me3.Q111vsWT.LFC_lt0	H3K27me3	Enriched in WT	HDSigDB	2825	591381	2.4898	2.4898	1e-05	1e-05	The dataset of signaling protein genes bound by the Polycomb Repressive Complex 2 (PRC2) subunit SUZ12.	542
H3K4me3.Q111vsWT.LFC_gt0	H3K4me3	Enriched in Q111	HDSigDB	8144	475172	2.4895	2.4895	1e-05	1e-05	Consensus coexpression network analysis of allelic series of HD knock-in mice across three time-points identified modules of genes that are coexpressed at all three time-points. Liver M28 module (skyblue) was one of the 34 modules identified in liver. A meta-analysis of correlations of module eigengenes (summary expression profiles) with CAG length showed no association for this module.	455
EZH2.Q111vsWT.LFC_gt0	EZH2	Enriched in Q111	HDSigDB	6053	24724	2.4894	2.4894	1e-05	1e-05	Expression difference in Fragile X Syndrome induced pluripotent stem cells (iPSCs) derived from fibroblasts and the original fibroblasts. Genes were selected with 1.5-fold, fdr 0.1. Up-regulated genes.	1661
H3K4me3.Q111vsWT.LFC_gt0	H3K4me3	Enriched in Q111	HDSigDB	8241	127063	2.4889	2.4889	1e-05	1e-05	Locuses with changed DNA methylation in Parietal Lobe samples from HD subjects compared to control samples. Genes were selected with 1.5-fold, fdr 0.1.	154
H3K27me3.Q111vsWT.LFC_lt0	H3K27me3	Enriched in WT	HDSigDB	8116	153618	2.4868	2.4868	1e-05	1e-05	Consensus coexpression network analysis of allelic series of HD knock-in mice across three time-points identified modules of genes that are coexpressed at all three time-points. Cortex M43 module (ivory) was one of the 35 modules identified in cortex. A meta-analysis of correlations of module eigengenes (summary expression profiles) with CAG length showed no association for this module.	147
H3K4me3.Q111vsWT.LFC_gt0	H3K4me3	Enriched in Q111	HDSigDB	8508	193254	2.4843	2.4843	1e-05	1e-05	The list of up-regulated genes in striatum of HdhQ175 HD mice treated with 3.2 mg/kg PDE10A inhibitor compared to vehicle treated HdhQ175 mice. Genes were selected with FDR protected p value < 0.05	340
H3K4me3.Q111vsWT.LFC_gt0	H3K4me3	Enriched in Q111	HDSigDB	4214	1748927	2.4817	2.4817	1e-05	1e-05	Gene expression profiles in peripheral blood mononuclear cells (PBMCs) from Friedreich Ataxia (FRDA) carriers. Cells after in vitro treatment with HDAC inhibitor 4b that increases frataxin levels were compared to untreated cells. Genes were selected with 1.5-fold, fdr 0.1.	1964
H3K4me3.Q111vsWT.LFC_gt0	H3K4me3	Enriched in Q111	HDSigDB	3029	292019	2.4809	2.4809	1e-05	1e-05	A module of genes coexpressed in human cortex. This module (M19A) isn't functionally characterized in the article.	306
H3K4me3.Q111vsWT.LFC_lt0	H3K4me3	Enriched in WT	HDSigDB	7016	33827	2.4794	2.4794	1e-05	1e-05	Markers for Huntington Disease in human peripheral blood samples. Genes were selected with 1.5-fold, fdr 0.1. Down-regulated genes.	1365
H3K4me3.Q111vsWT.LFC_gt0	H3K4me3	Enriched in Q111	HDSigDB	4039	1989950	2.4774	2.4774	1e-05	1e-05	Genome-wide analysis of mRNA expression in human prefrontal cortex from 20 Huntington Disease and 49 neuropathologically normal controls using next generation high-throughput sequencing. Genes were selected with 1.5-fold, fdr 0.1.	2148
H3K4me3.Q111vsWT.LFC_gt0	H3K4me3	Enriched in Q111	HDSigDB	4163	612443	2.475	2.475	1e-05	1e-05	Cerebral cortex gene expression data from 5 month old control mice and R6/2 mouse model of Huntington Disease. Genes were selected with 1.5-fold, fdr 0.1.	771
H3K4me3.Q111vsWT.LFC_gt0	H3K4me3	Enriched in Q111	HDSigDB	4262	408583	2.475	2.475	1e-05	1e-05	Cerebrum gene expression data from 18 weeks-old control mice and R6/1 mouse model of Huntington Disease. Genes were selected with 1.5-fold, fdr 0.1.	575
EZH2.Q111vsWT.LFC_gt0	EZH2	Enriched in Q111	HDSigDB	7018	33502	2.4732	2.4732	1e-05	1e-05	Expression changes in corpus striatum of 22 month old CHL2 (HdhQ150) mouse model of Huntington Disease compared to wild type animals. Genes were selected with 1.5-fold, fdr 0.1. Down-regulated genes.	2280
H3K4me3.Q111vsWT.LFC_gt0	H3K4me3	Enriched in Q111	HDSigDB	6067	2483917	2.4729	2.4729	1e-05	1e-05	Expression difference in control induced pluripotent stem cell (iPSCs) line IPSY2-1MSC-Ips1 compared to iPSCs from Friedreich Ataxia patient fibroblasts. Genes were selected with 1.5-fold, fdr 0.1. Up-regulated genes.	2626
H3K27Ac.Q111vsWT.LFC_lt0	H3K27Ac	Enriched in WT	HDSigDB	8108	104036	2.4725	2.4725	1e-05	1e-05	Consensus coexpression network analysis of allelic series of HD knock-in mice across three time-points identified modules of genes that are coexpressed at all three time-points. Cortex M28 module (skyblue) was one of the 35 modules identified in cortex. A meta-analysis of correlations of module eigengenes (summary expression profiles) with CAG length showed no association for this module.	335
H3K27Ac.Q111vsWT.LFC_lt0	H3K27Ac	Enriched in WT	HDSigDB	8905	815486	2.4719	2.4719	1e-05	1e-05	The list of down-regulated genes in striatum of 10 month old Q140 mice compared to Q20 controls. Genes were selected with adj p-value	2031
H3K4me3.Q111vsWT.LFC_gt0	H3K4me3	Enriched in Q111	HDSigDB	8960	194081	2.4718	2.4718	1e-05	1e-05	The list of proteins dysregulated in cerebellum of 10 month old Q175 mice compared to Q20 controls. Genes were selected with adj p-value	166
H3K4me3.Q111vsWT.LFC_gt0	H3K4me3	Enriched in Q111	HDSigDB	8859	298536	2.4711	2.4711	1e-05	1e-05	Transcriptional analysis was done in Neuro2a mouse neuroblastoma cells expressing Htt72Q lacking visible aggregates (72Q-ni), cells expressing Htt72Q enriched with Htt inclusions in aggregation state (72Q-i), and control 25Q-ni cells. Gene expression data were classified into different transcriptional signatures using significant results (FDR < 0.05). Transcriptional signature 3 includes genes wi…	313
H3K4me3.Q111vsWT.LFC_gt0	H3K4me3	Enriched in Q111	HDSigDB	6069	3113048	2.4706	2.4706	1e-05	1e-05	Expression difference in control embryonic stem cell line HES-2 compared to induced pluripotent stem cells (iPSCs) from Friedreich Ataxia patient fibroblasts. Genes were selected with 1.5-fold, fdr 0.1. Up-regulated genes.	3279
H3K4me3.Q111vsWT.LFC_gt0	H3K4me3	Enriched in Q111	HDSigDB	7047	300716	2.4694	2.4694	1e-05	1e-05	Gene profiling changes in yeast mutant strain expressing Htt103Q huntingtin fragment together with suppressor deletion of bmbf1 (bmbf1?) compared to wild-type strain expressing Htt25Q fragment. Genes were selected with 1.5-fold, fdr 0.1. Down-regulated genes.	3102
H3K4me3.Q111vsWT.LFC_gt0	H3K4me3	Enriched in Q111	HDSigDB	3087	283946	2.4688	2.4688	1e-05	1e-05	A module of genes coexpressed in mouse forebrain. This module corresponds to cingulate parvalbumin-positive interneurons, as well as layer 5 cingulate and layer 5 somatosensory pyramidal neurons. Also this module is enriched in genes localized to the synaptic mitochondria.	369
H3K27Ac.Q111vsWT.LFC_lt0	H3K27Ac	Enriched in WT	HDSigDB	8059	81614	2.468	2.468	1e-05	1e-05	Consensus coexpression network analysis of allelic series of HD knock-in mice across three time-points identified modules of genes that are coexpressed at all three time-points. Striatum M12 module (tan) was one of the 37 modules identified in striatum. This module turned out to be not associated with CAG repeat length upon a meta-analysis of correlations of module eigengenes (summary expression …	215
H3K4me3.Q111vsWT.LFC_gt0	H3K4me3	Enriched in Q111	HDSigDB	8049	2067244	2.4676	2.4676	1e-05	1e-05	The list of down-regulated genes in white adipose gonadal tissue of 6 month old Q175 mice compared to wild type controls. Genes were selected with fdr 0.05.	2827
H3K4me3.Q111vsWT.LFC_gt0	H3K4me3	Enriched in Q111	HDSigDB	3026	101674	2.4662	2.4662	1e-05	1e-05	The cluster of genes identified as an anterior cingulate cortex and caudate nucleus coexpression module for humans.	114
H3K4me3.Q111vsWT.LFC_gt0	H3K4me3	Enriched in Q111	HDSigDB	9025	273182	2.4655	2.4655	1e-05	1e-05	The list of significantly down-regulated genes in striatum of Foxp1 heterozygous knockout mice compared to wild type mice. Genes were selected with FDR	261
EZH2.Q111vsWT.LFC_gt0	EZH2	Enriched in Q111	HDSigDB	6245	35354	2.4623	2.4623	1e-05	1e-05	Microarray studies were performed to compare global gene expression of Friedreich Ataxia patient and normal control iPSC-derived neurons to that of different fetal tissues (adrenal glands, heart, small intestine, kidney, liver, lung, pancreas, spleen, stomach, thymus gland). Hierarchical clustering showed that these cells have a transcriptional profile close to that of fetal brain. Genes were sel…	2410
H3K4me3.Q111vsWT.LFC_gt0	H3K4me3	Enriched in Q111	HDSigDB	7243	1362382	2.4613	2.4613	1e-05	1e-05	Gene expression data of corpus striatum samples from 11 month old BACHD-deltaN17 mouse model of Huntington Disease compared to wild type mice. Genes were selected with 1.5-fold, fdr 0.1. Down-regulated genes.	1533
H3K27Ac.Q111vsWT.LFC_lt0	H3K27Ac	Enriched in WT	HDSigDB	6155	76928	2.4596	2.4596	1e-05	1e-05	Cerebrum gene expression data from 22 weeks-old control mice and R6/1 mouse model of Huntington Disease. Genes were selected with 1.5-fold, fdr 0.1. Up-regulated genes.	322
H3K4me3.Q111vsWT.LFC_gt0	H3K4me3	Enriched in Q111	HDSigDB	8610	1794849	2.4586	2.4586	1e-05	1e-05	The list of differentially expressed genes in cortex of 6 month old Q175 mice compared to Q20 controls. Genes were selected with fdr 0.05.	1880
H3K4me3.Q111vsWT.LFC_gt0	H3K4me3	Enriched in Q111	HDSigDB	6110	379171	2.4576	2.4576	1e-05	1e-05	Gene expression profiles in peripheral blood mononuclear cells (PBMCs) from Friedreich Ataxia (FRDA) symptomatic patients compared with controls. Genes were selected with 1.5-fold, fdr 0.1. Up-regulated genes.	384
EZH2.Q111vsWT.LFC_gt0	EZH2	Enriched in Q111	HDSigDB	8921	29908	2.4576	2.4576	1e-05	1e-05	The list of up-regulated genes in cerebellum of 6 month old Q140 mice compared to Q20 controls. Genes were selected with adj p-value	1486
H3K4me3.Q111vsWT.LFC_gt0	H3K4me3	Enriched in Q111	HDSigDB	6068	2310443	2.457	2.457	1e-05	1e-05	Expression difference in control induced pluripotent stem cell (iPSCs) line IPS-F-5-hFib2-Ips5 compared to iPSCs from Friedreich Ataxia patient fibroblasts. Genes were selected with 1.5-fold, fdr 0.1. Up-regulated genes.	2551
H3K27me3.Q111vsWT.LFC_lt0	H3K27me3	Enriched in WT	HDSigDB	2878	115247	2.4569	2.4569	1e-05	1e-05	The list of genes coexpressed in human brain and functionally characterized as glutamatergic synapse module.	98
H3K4me3.Q111vsWT.LFC_gt0	H3K4me3	Enriched in Q111	HDSigDB	4420	3277606	2.452	2.452	1e-05	1e-05	The CUG-BP and ETR-3-like factor 1 (Celf1) RNA binding protein plays an important role in heart and muscle development, and is over-expressed in the disease Myotonic Dystrophy. To identify transcriptome-wide targets of the Celf1 protein in heart, RNA-Seq of polyA+ RNA was performed for mice inducibly expressing Celf1 in the heart compared to control wild type mice. This geneset contains data from…	4639
H3K4me3.Q111vsWT.LFC_gt0	H3K4me3	Enriched in Q111	HDSigDB	2818	183999	2.4506	2.4506	1e-05	1e-05	The list of genes coexpressed in mouse brain and functionally characterized as mitochondrion-specific module.	237
EZH2.Q111vsWT.LFC_gt0	EZH2	Enriched in Q111	HDSigDB	6030	42117	2.4497	2.4497	1e-05	1e-05	Expression profiles of skeletal muscle biopsies from Myotonic Dystrophy type 1 patients were compared to normal adult individuals. Genes were selected with 1.5-fold, fdr 0.1. Up-regulated genes.	2533
H3K4me3.Q111vsWT.LFC_gt0	H3K4me3	Enriched in Q111	HDSigDB	8824	244290	2.4474	2.4474	1e-05	1e-05	Genes found to be significantly up-regulated in 120 h time point of Htt-Q74 doxycycline induction (adjusted P-value < 0.1) compared to the pre-induction state after correction for effects observed in the control PC12 Htt-Q23 samples.	294
H3K4me3.Q111vsWT.LFC_gt0	H3K4me3	Enriched in Q111	HDSigDB	8861	407328	2.4473	2.4473	1e-05	1e-05	Transcriptional analysis was done in Neuro2a mouse neuroblastoma cells expressing Htt72Q lacking visible aggregates (72Q-ni), cells expressing Htt72Q enriched with Htt inclusions in aggregation state (72Q-i), and control 25Q-ni cells. Gene expression data were classified into different transcriptional signatures using significant results (FDR < 0.05). Transcriptional signature 4 includes genes wi…	403
EZH2.Q111vsWT.LFC_gt0	EZH2	Enriched in Q111	HDSigDB	4378	35795	2.4434	2.4434	1e-05	1e-05	Gene expression data of cerebellum from 10 weeks-old N171-82Q mouse model of Huntington Disease compared to control wild type mice. Genes were selected with 1.5-fold, fdr 0.1.	3172
H3K4me3.Q111vsWT.LFC_gt0	H3K4me3	Enriched in Q111	HDSigDB	6071	3024039	2.4434	2.4434	1e-05	1e-05	Expression difference in control embryonic stem cell line Miz4 compared to induced pluripotent stem cells (iPSCs) from Friedreich Ataxia patient fibroblasts. Genes were selected with 1.5-fold, fdr 0.1. Up-regulated genes.	3460
H3K4me3.Q111vsWT.LFC_gt0	H3K4me3	Enriched in Q111	HDSigDB	4213	1659614	2.4429	2.4429	1e-05	1e-05	Gene expression profiles in peripheral blood mononuclear cells (PBMCs) from Friedreich Ataxia (FRDA) carriers. Cells after in vitro treatment with HDAC inhibitor 106 that increases frataxin levels were compared to untreated cells. Genes were selected with 1.5-fold, fdr 0.1.	1934
H3K4me3.Q111vsWT.LFC_gt0	H3K4me3	Enriched in Q111	HDSigDB	8897	715479	2.4427	2.4427	1e-05	1e-05	The list of proteins strongly enriched in the insoluble fractions of whole brain lysates of 12 wk HD R6/2 mice compared to wild type littermates. FDR	639
H3K4me3.Q111vsWT.LFC_lt0	H3K4me3	Enriched in WT	HDSigDB	7183	27168	2.4415	2.4415	1e-05	1e-05	Transcription profiling of caudate nucleus samples from Huntington Disease Vonsattel Grade 3 cases and age and sex-matched controls. HG-U133A Affymetrix Human Genome U133A Array was used. Genes were selected with 1.5-fold, fdr 0.1. Down-regulated genes.	913
H3K4me3.Q111vsWT.LFC_lt0	H3K4me3	Enriched in WT	HDSigDB	4056	27883	2.4411	2.4411	1e-05	1e-05	Transcription profiling of caudate nucleus samples from Huntington Disease HD-gene-positive cases and age and sex-matched controls. HG-U133B Affymetrix Human Genome U133B Array was used. Genes were selected with 1.5-fold, fdr 0.1.	906
H3K4me3.Q111vsWT.LFC_gt0	H3K4me3	Enriched in Q111	HDSigDB	6018	1761010	2.4406	2.4406	1e-05	1e-05	Expression changes in corpus striatum of 22 month old CHL2 (HdhQ150) mouse model of Huntington Disease compared to wild type animals. Genes were selected with 1.5-fold, fdr 0.1. Up-regulated genes.	2913
H3K27me3.Q111vsWT.LFC_lt0	H3K27me3	Enriched in WT	HDSigDB	8403	88798	2.44	2.44	1e-05	1e-05	The list of up-regulated genes in striatum of R6/2 mice with an intrastriatal injections of LNA-oligonucleotides complementary to the CAG repeats (LNA-CTG) compared to wild type mice injected with a control/scrambeled LNA-oligonucleotide (LNA-SCB). Genes were selected with 1.5-fold, adj p-value	121
H3K4me3.Q111vsWT.LFC_gt0	H3K4me3	Enriched in Q111	HDSigDB	8820	443128	2.44	2.44	1e-05	1e-05	Genes found to be significantly differentially expressed in 96 h time point of Htt-Q74 doxycycline induction (adjusted P-value < 0.1) compared to the pre-induction state after correction for effects observed in the control PC12 Htt-Q23 samples.	477
H3K4me3.Q111vsWT.LFC_gt0	H3K4me3	Enriched in Q111	HDSigDB	8046	254963	2.4383	2.4383	1e-05	1e-05	The list of down-regulated genes in brainstem of 6 month old Q175 mice compared to wild type controls. Genes were selected with fdr 0.05.	267
H3K4me3.Q111vsWT.LFC_gt0	H3K4me3	Enriched in Q111	HDSigDB	3095	142639	2.4373	2.4373	1e-05	1e-05	The list of genes upregulated in frontal cortex of Alzheimer disease patients with mild/moderate dementia compared to a non-demented AD-related-pathology controls.	182
H3K4me3.Q111vsWT.LFC_gt0	H3K4me3	Enriched in Q111	HDSigDB	8803	1888735	2.4371	2.4371	1e-05	1e-05	The list of significantly differentially expressed genes in at least one time point of Htt-Q74 doxycycline induction (adjusted P-value < 0.1) in PC12 cells compared to pre-induction state after correction for effects observed in the control PC12 Htt-Q23 samples. Huntington-specific differentially expressed genes.	2080
H3K4me3.Q111vsWT.LFC_gt0	H3K4me3	Enriched in Q111	HDSigDB	4371	141941	2.4361	2.4361	1e-05	1e-05	Repressor Element-1 Silencing Transcription Factor (REST) is a repressor whose association with Huntingtin in the cytoplasm is disrupted in Huntington Disease, leading to increased nuclear REST and concomitant repression of its target genes. In this study the expression changes in striatal cells from HdhQ109 mouse model of Huntington Disease treated with shRNA to REST were compared to untreated c…	201
H3K4me3.Q111vsWT.LFC_gt0	H3K4me3	Enriched in Q111	HDSigDB	6245	2010956	2.4358	2.4358	1e-05	1e-05	Microarray studies were performed to compare global gene expression of Friedreich Ataxia patient and normal control iPSC-derived neurons to that of different fetal tissues (adrenal glands, heart, small intestine, kidney, liver, lung, pancreas, spleen, stomach, thymus gland). Hierarchical clustering showed that these cells have a transcriptional profile close to that of fetal brain. Genes were sel…	2410
EZH2.Q111vsWT.LFC_gt0	EZH2	Enriched in Q111	HDSigDB	8282	51226	2.4352	2.4352	1e-05	1e-05	Expression profiles of skeletal muscle samples from Duchenne muscular dystrophy patients were compared to normal individuals. The list of up-regulated genes. Genes were selected with 1.5-fold, fdr 0.1.	4456
H3K4me3.Q111vsWT.LFC_gt0	H3K4me3	Enriched in Q111	HDSigDB	6056	1961784	2.4336	2.4336	1e-05	1e-05	Expression difference in control embryonic stem cell line BG02 compared to induced pluripotent stem cells (iPSCs) from Friedreich Ataxia patient fibroblasts. Genes were selected with 1.5-fold, fdr 0.1. Up-regulated genes.	2157
H3K4me3.Q111vsWT.LFC_gt0	H3K4me3	Enriched in Q111	HDSigDB	6155	200689	2.4325	2.4325	1e-05	1e-05	Cerebrum gene expression data from 22 weeks-old control mice and R6/1 mouse model of Huntington Disease. Genes were selected with 1.5-fold, fdr 0.1. Up-regulated genes.	322
EZH2.Q111vsWT.LFC_gt0	EZH2	Enriched in Q111	HDSigDB	2742	38647	2.431	2.431	1e-05	1e-05	The list of astrocyte-enriched genes identified by expression profile of mouse purified astrocytes compared to the other brain cell types. The 1.5-fold expression difference threshold was used.	3093
H3K4me3.Q111vsWT.LFC_gt0	H3K4me3	Enriched in Q111	HDSigDB	8851	250142	2.4285	2.4285	1e-05	1e-05	The significantly down-regulated genes in the Neuro2a mouse neuroblastoma cells expressing Htt72Q lacking visible aggregates (72Q-ni) versus cells enriched with Htt inclusions in aggregation state (72Q-i). Significant genes were designated as having a false discovery rate (FDR)< 0.05.	289
EZH2.Q111vsWT.LFC_gt0	EZH2	Enriched in Q111	HDSigDB	6021	42157	2.4277	2.4277	1e-05	1e-05	Striatal gene expression data from 12 weeks-old control mice and R6/2 mouse model of Huntington Disease (Set2). Genes were selected with 1.5-fold, fdr 0.1. Up-regulated genes.	3377
H3K4me3.Q111vsWT.LFC_gt0	H3K4me3	Enriched in Q111	HDSigDB	6142	3623556	2.426	2.426	1e-05	1e-05	Gene expression profiling of differentiated neural stem cell progeny of human embryonic stem cell (ESC) line VUB05 derived from blastocysts of patient diagnosed as carrying the mutant huntingtin gene compared to the original undifferentiated ESC line. Genes were selected with 1.5-fold, fdr 0.1. Up-regulated genes.	4170
H3K27me3.Q111vsWT.LFC_lt0	H3K27me3	Enriched in WT	HDSigDB	8975	100614	2.4256	2.4256	1e-05	1e-05	The list of proteins down-regulated in hippocampus of 10 month old Q175 mice compared to Q20 controls. Genes were selected with adj p-value	91
H3K4me3.Q111vsWT.LFC_gt0	H3K4me3	Enriched in Q111	HDSigDB	2878	106883	2.4241	2.4241	1e-05	1e-05	The list of genes coexpressed in human brain and functionally characterized as glutamatergic synapse module.	98
EZH2.Q111vsWT.LFC_gt0	EZH2	Enriched in Q111	HDSigDB	7023	58699	2.4232	2.4232	1e-05	1e-05	Gene expression profile of mouse striatal immortalized cell lines with wild type huntingtin polyQ repeat length (STHdh7/7) compared to mutant repeat length (STHdh111/111). Genes were selected with 1.5-fold, fdr 0.1. Down-regulated genes.	5033
H3K4me3.Q111vsWT.LFC_gt0	H3K4me3	Enriched in Q111	HDSigDB	3113	162569	2.4227	2.4227	1e-05	1e-05	A module of genes coexpressed in mouse forebrain. This module corresponds to hippocampal somatostatin-positive, cingulate parvalbumin-positive, and LGN interneurons.	195
H3K4me3.Q111vsWT.LFC_gt0	H3K4me3	Enriched in Q111	HDSigDB	8858	821999	2.4218	2.4218	1e-05	1e-05	Transcriptional analysis was done in Neuro2a mouse neuroblastoma cells expressing Htt72Q lacking visible aggregates (72Q-ni), cells expressing Htt72Q enriched with Htt inclusions in aggregation state (72Q-i), and control 25Q-ni cells. Gene expression data were classified into different transcriptional signatures using significant results (FDR < 0.05). Transcriptional signature 2 includes genes wi…	786
H3K27Ac.Q111vsWT.LFC_lt0	H3K27Ac	Enriched in WT	HDSigDB	6159	523911	2.4136	2.4136	1e-05	1e-05	Expression difference in iPSC-derived differentiated neural stem cell (NSC) lines HD180i.5 and HD60i.4 from Huntington Disease patients. Genes were selected with 1.5-fold, fdr 0.1. Up-regulated genes.	1573
H3K4me3.Q111vsWT.LFC_gt0	H3K4me3	Enriched in Q111	HDSigDB	8920	1221597	2.4106	2.4106	1e-05	1e-05	The list of differentially expressed genes in cerebellum of 10 month old Q140 mice compared to Q20 controls. Genes were selected with adj p-value	1249
H3K4me3.Q111vsWT.LFC_gt0	H3K4me3	Enriched in Q111	HDSigDB	6097	273187	2.4094	2.4094	1e-05	1e-05	Striatal gene expression data from 9 weeks-old control mice and Huntington Disease mouse model with conditional knock-out (CKO) of the RNA polymerase I-specific transcription initiation factor IA (TIF-IA). Genes were selected with 1.5-fold, fdr 0.1. Up-regulated genes.	442
EZH2.Q111vsWT.LFC_gt0	EZH2	Enriched in Q111	HDSigDB	4217	47116	2.4093	2.4093	1e-05	1e-05	Gene expression profiles in peripheral blood mononuclear cells (PBMCs) from healthy donors. Cells after in vitro treatment with HDAC inhibitor 106 that increases frataxin levels were compared to untreated cells. Genes were selected with 1.5-fold, fdr 0.1.	3405
H3K4me3.Q111vsWT.LFC_gt0	H3K4me3	Enriched in Q111	HDSigDB	6145	3552943	2.4087	2.4087	1e-05	1e-05	Gene expression profiling of differentiated neural stem cell progeny of human embryonic stem cell (ESC) line Huez2.3 derived from blastocysts of patient diagnosed as carrying the mutant huntingtin gene compared to the original undifferentiated ESC line. Genes were selected with 1.5-fold, fdr 0.1. Up-regulated genes.	4061
H3K4me3.Q111vsWT.LFC_gt0	H3K4me3	Enriched in Q111	HDSigDB	6146	3575562	2.4069	2.4069	1e-05	1e-05	Gene expression profiling of differentiated neural stem cell progeny of human embryonic stem cell (ESC) line SA01 derived from blastocysts of patient with wild type huntingtin compared to the original undifferentiated ESC line. Genes were selected with 1.5-fold, fdr 0.1. Up-regulated genes.	4105
H3K27me3.Q111vsWT.LFC_lt0	H3K27me3	Enriched in WT	HDSigDB	7179	207208	2.4069	2.4069	1e-05	1e-05	Transcription profiling of caudate nucleus samples from Huntington Disease Vonsattel Grade 4 cases and age and sex-matched controls. HG-U133B Affymetrix Human Genome U133B Array was used. Genes were selected with 1.5-fold, fdr 0.1. Down-regulated genes.	198
H3K27Ac.Q111vsWT.LFC_lt0	H3K27Ac	Enriched in WT	HDSigDB	2826	113630	2.4063	2.4063	1e-05	1e-05	The dataset of developmental transcription factor genes bound by the Polycomb Repressive Complex 2 (PRC2) subunit SUZ12.	335
H3K4me3.Q111vsWT.LFC_gt0	H3K4me3	Enriched in Q111	HDSigDB	8229	505886	2.4062	2.4062	1e-05	1e-05	Locuses with changed DNA methylation in Caudate Nucleus samples from HD subjects compared to control samples. Genes were selected with 1.5-fold, fdr 0.1.	652
H3K4me3.Q111vsWT.LFC_gt0	H3K4me3	Enriched in Q111	HDSigDB	8142	424280	2.4049	2.4049	1e-05	1e-05	Consensus coexpression network analysis of allelic series of HD knock-in mice across three time-points identified modules of genes that are coexpressed at all three time-points. Liver M23 module (darkturquoise) was one of the 34 modules identified in liver. A meta-analysis of correlations of module eigengenes (summary expression profiles) with CAG length showed no association for this module.	556
H3K4me3.Q111vsWT.LFC_lt0	H3K4me3	Enriched in WT	HDSigDB	8042	67847	2.4041	2.4041	1e-05	1e-05	The list of down-regulated genes in striatum of 6 month old Q175 mice compared to wild type controls. Genes were selected with fdr 0.05.	2899
H3K4me3.Q111vsWT.LFC_gt0	H3K4me3	Enriched in Q111	HDSigDB	8605	1530309	2.4038	2.4038	1e-05	1e-05	The list of up-regulated genes in striatum of 10 month old Q175 mice compared to Q20 controls. Genes were selected with fdr 0.05.	2168
H3K4me3.Q111vsWT.LFC_gt0	H3K4me3	Enriched in Q111	HDSigDB	7224	229886	2.4021	2.4021	1e-05	1e-05	Mesencephalon gene expression data from 6 months old control mice and ataxin-2 knock out mouse model of Spinocerebellar Ataxia type 2. Genes were selected with 1.5-fold, fdr 0.1. Down-regulated genes.	306
H3K4me3.Q111vsWT.LFC_gt0	H3K4me3	Enriched in Q111	HDSigDB	8230	466539	2.4012	2.4012	1e-05	1e-05	Locuses with increased DNA methylation in Caudate Nucleus samples from HD subjects compared to control samples. Genes were selected with 1.5-fold, fdr 0.1.	600
H3K4me3.Q111vsWT.LFC_gt0	H3K4me3	Enriched in Q111	HDSigDB	6126	1515897	2.3999	2.3999	1e-05	1e-05	Gene expression profiles in peripheral blood mononuclear cells (PBMCs) from healthy donors. Cells after in vitro treatment with HDAC inhibitor 106 that increases frataxin levels were compared to untreated cells. Genes were selected with 1.5-fold, fdr 0.1. Up-regulated genes.	1766
H3K4me3.Q111vsWT.LFC_gt0	H3K4me3	Enriched in Q111	HDSigDB	6141	3139804	2.398	2.398	1e-05	1e-05	Gene expression profiling of differentiated neural stem cell progeny of human embryonic stem cell (ESC) line SI-187 derived from blastocysts of patient diagnosed as carrying the mutant huntingtin gene compared to the original undifferentiated ESC line. Genes were selected with 1.5-fold, fdr 0.1. Up-regulated genes.	3727
H3K4me3.Q111vsWT.LFC_gt0	H3K4me3	Enriched in Q111	HDSigDB	4197	245627	2.3979	2.3979	1e-05	1e-05	Gene expression profiles in peripheral blood mononuclear cells (PBMCs) from Friedreich Ataxia (FRDA) patients. In vitro vehicle treated cells were compared to untreated cells. Genes were selected with 1.5-fold, fdr 0.1.	280
H3K4me3.Q111vsWT.LFC_gt0	H3K4me3	Enriched in Q111	HDSigDB	8023	1146722	2.3979	2.3979	1e-05	1e-05	The list of differentially expressed genes in hippocampus of 6 month old Q175 mice compared to wild type controls. Genes were selected with fdr 0.05.	1191
H3K4me3.Q111vsWT.LFC_gt0	H3K4me3	Enriched in Q111	HDSigDB	7270	1563867	2.3949	2.3949	1e-05	1e-05	Expression profiles of skeletal muscle biopsies from Myotonic Dystrophy type 1 patients were compared to normal individuals. Genes were selected with 1.5-fold, fdr 0.1. Down-regulated genes.	1949
H3K27Ac.Q111vsWT.LFC_lt0	H3K27Ac	Enriched in WT	HDSigDB	8123	474649	2.3936	2.3936	1e-05	1e-05	Consensus coexpression network analysis of allelic series of HD knock-in mice across three time-points identified modules of genes that are coexpressed at all three time-points. Liver M1 module (turquoise) was one of the 34 modules identified in liver. A meta-analysis of correlations of module eigengenes (summary expression profiles) with CAG length showed no association for this module.	1366
H3K4me3.Q111vsWT.LFC_gt0	H3K4me3	Enriched in Q111	HDSigDB	7100	1460894	2.3933	2.3933	1e-05	1e-05	Expression difference in wild type mice systemically treated with brain penetrant Hsp90 inhibitor to activate the heat shock response in brain versus vehicle treated mice. Genes were selected with 1.5-fold, fdr 0.1. Down-regulated genes.	2070
EZH2.Q111vsWT.LFC_gt0	EZH2	Enriched in Q111	HDSigDB	8610	28549	2.3931	2.3931	1e-05	1e-05	The list of differentially expressed genes in cortex of 6 month old Q175 mice compared to Q20 controls. Genes were selected with fdr 0.05.	1880
H3K4me3.Q111vsWT.LFC_gt0	H3K4me3	Enriched in Q111	HDSigDB	7211	177710	2.3922	2.3922	1e-05	1e-05	Gene expression data of hippocampus from 20 weeks-old N171-82Q mouse model of Huntington Disease compared to control wild type mice. Genes were selected with 1.5-fold, fdr 0.1. Down-regulated genes.	216
H3K27me3.Q111vsWT.LFC_lt0	H3K27me3	Enriched in WT	HDSigDB	8067	201143	2.3893	2.3893	1e-05	1e-05	Consensus coexpression network analysis of allelic series of HD knock-in mice across three time-points identified modules of genes that are coexpressed at all three time-points. Striatum M24 module (darkgrey) was one of the 37 modules identified in striatum. This module turned out to be not associated with CAG repeat length upon a meta-analysis of correlations of module eigengenes (summary expres…	220
H3K4me3.Q111vsWT.LFC_gt0	H3K4me3	Enriched in Q111	HDSigDB	4098	405191	2.3891	2.3891	1e-05	1e-05	Gene profiling changes in yeast mutant strain expressing Htt103Q huntingtin fragment together with suppressor deletion of bmbf1 (bmbf1?) compared to wild-type strain expressing Htt25Q fragment. Genes were selected with 1.5-fold, fdr 0.1.	4231
H3K4me3.Q111vsWT.LFC_gt0	H3K4me3	Enriched in Q111	HDSigDB	6127	1483339	2.3836	2.3836	1e-05	1e-05	Gene expression profiles in peripheral blood mononuclear cells (PBMCs) from healthy donors. Cells were studied both after in vitro treatment with HDAC inhibitor 106 that increases frataxin levels and after vehicle treatment. Genes were selected with 1.5-fold, fdr 0.1. Up-regulated genes.	1753
H3K4me3.Q111vsWT.LFC_gt0	H3K4me3	Enriched in Q111	HDSigDB	6066	2512293	2.3833	2.3833	1e-05	1e-05	Expression difference in control embryonic stem cell line Mel1_P51 compared to induced pluripotent stem cells (iPSCs) from Friedreich Ataxia patient fibroblasts. Genes were selected with 1.5-fold, fdr 0.1. Up-regulated genes.	2762
H3K4me3.Q111vsWT.LFC_gt0	H3K4me3	Enriched in Q111	HDSigDB	8816	418571	2.3828	2.3828	1e-05	1e-05	Genes found to be significantly down-regulated in 48 h time point of Htt-Q74 doxycycline induction (adjusted P-value < 0.1) compared to the pre-induction state after correction for effects observed in the control PC12 Htt-Q23 samples.	397
H3K4me3.Q111vsWT.LFC_gt0	H3K4me3	Enriched in Q111	HDSigDB	1800	364973	2.3804	2.3804	1e-05	1e-05	The list of high confidence candidate interacting proteins of either wild type 7Q Htt, or mutant 140Q Htt, or both specifically in the cytoplasmic fraction form mouse brain cells.	444
H3K4me3.Q111vsWT.LFC_gt0	H3K4me3	Enriched in Q111	HDSigDB	8843	1844847	2.3803	2.3803	1e-05	1e-05	The differential expression patterns for the Neuro2a mouse neuroblastoma cells expressing Htt72Q lacking visible aggregates (72Q-ni) versus the control 25Q-ni cells. Significant genes were designated as having a false discovery rate (FDR)< 0.05.	2132
H3K4me3.Q111vsWT.LFC_gt0	H3K4me3	Enriched in Q111	HDSigDB	3115	698312	2.3793	2.3793	1e-05	1e-05	A module of genes coexpressed in mouse brain. This module isn't functionally characterized in the article.	1025
H3K4me3.Q111vsWT.LFC_gt0	H3K4me3	Enriched in Q111	HDSigDB	8063	217910	2.3792	2.3792	1e-05	1e-05	Consensus coexpression network analysis of allelic series of HD knock-in mice across three time-points identified modules of genes that are coexpressed at all three time-points. Striatum M19 module (lightyellow) was one of the 37 modules identified in striatum. This module turned out to be not associated with CAG repeat length upon a meta-analysis of correlations of module eigengenes (summary exp…	186
H3K4me3.Q111vsWT.LFC_gt0	H3K4me3	Enriched in Q111	HDSigDB	7197	469642	2.3788	2.3788	1e-05	1e-05	Expression difference in quadriceps muscle of HSALR line 20b mouse model of Myotonic Dystrophy compared to wild type control mice. Genes were selected with 1.5-fold, fdr 0.1. Down-regulated genes.	667
H3K4me3.Q111vsWT.LFC_gt0	H3K4me3	Enriched in Q111	HDSigDB	6144	3438005	2.3783	2.3783	1e-05	1e-05	Gene expression profiling of differentiated neural stem cell progeny of human embryonic stem cell (ESC) line H9 derived from blastocysts of patient with wild type huntingtin compared to the original undifferentiated ESC line. Genes were selected with 1.5-fold, fdr 0.1. Up-regulated genes.	4024
H3K4me3.Q111vsWT.LFC_gt0	H3K4me3	Enriched in Q111	HDSigDB	4038	2076407	2.3773	2.3773	1e-05	1e-05	Genome-wide gene expression data for Parkinson Disease versus controls using an extensive cohort of well characterised post-mortem CNS tissues. Genes were selected with 1.5-fold, fdr 0.1.	2318
H3K4me3.Q111vsWT.LFC_gt0	H3K4me3	Enriched in Q111	HDSigDB	6143	3396228	2.377	2.377	1e-05	1e-05	Gene expression profiling of differentiated neural stem cell progeny of human embryonic stem cell (ESC) line VUB01 derived from blastocysts of patient with wild type huntingtin compared to the original undifferentiated ESC line. Genes were selected with 1.5-fold, fdr 0.1. Up-regulated genes.	4121
H3K4me3.Q111vsWT.LFC_gt0	H3K4me3	Enriched in Q111	HDSigDB	8499	122644	2.3757	2.3757	1e-05	1e-05	The list of differentially expressed genes in striatum of HdhQ175 HD mice treated with 1.0 mg/kg PDE10A inhibitor compared to vehicle treated HdhQ175 mice. Genes were selected with FDR protected p value < 0.05	252
H3K4me3.Q111vsWT.LFC_lt0	H3K4me3	Enriched in WT	HDSigDB	8052	45510	2.3754	2.3754	1e-05	1e-05	Consensus coexpression network analysis of allelic series of HD knock-in mice across three time-points identified modules of genes that are coexpressed at all three time-points. Striatum M2 module (blue) was highly enriched with genes involved in cAMP signaling, postsynaptic density proteins and caudate (striatum) marker genes. This module had the strongest negative association with CAG repeat le…	1988
H3K27Ac.Q111vsWT.LFC_lt0	H3K27Ac	Enriched in WT	HDSigDB	9016	143431	2.3747	2.3747	1e-05	1e-05	The list of significantly down-regulated genes in Friedreich Ataxia primary skin fibroblast cells versus control samples. Genes were selected with FDR	553
H3K4me3.Q111vsWT.LFC_gt0	H3K4me3	Enriched in Q111	HDSigDB	7232	1611237	2.3745	2.3745	1e-05	1e-05	HITS-CLIP analysis was performed to compare the CPSF6 protein binding sites in MEFs from Mbnl1/2 KO Myotonic Dystrophy mouse model and wild type mice. Genes were selected with 1.5-fold, fdr 0.1. Down-regulated genes.	3653
EZH2.Q111vsWT.LFC_gt0	EZH2	Enriched in Q111	HDSigDB	7079	60984	2.3744	2.3744	1e-05	1e-05	Expression difference in control human mesenchymal stromal cell line SC31-MSC compared to iPSCs from Friedreich Ataxia patient fibroblasts. Genes were selected with 1.5-fold, fdr 0.1. Down-regulated genes.	4961
H3K4me3.Q111vsWT.LFC_gt0	H3K4me3	Enriched in Q111	HDSigDB	8941	721385	2.3737	2.3737	1e-05	1e-05	The list of proteins dysregulated in striatum of 6 month old Q175 mice compared to Q20 controls. Genes were selected with adj p-value	730
H3K4me3.Q111vsWT.LFC_lt0	H3K4me3	Enriched in WT	HDSigDB	4037	28940	2.3721	2.3721	1e-05	1e-05	RNA profiles in Striatum of WT and R6/1 mouse model of Huntington Disease by deep sequencing. Genes were selected with 1.5-fold, fdr 0.1.	1373
EZH2.Q111vsWT.LFC_gt0	EZH2	Enriched in Q111	HDSigDB	4269	49002	2.371	2.371	1e-05	1e-05	Expression difference in iPSC-derived differentiated neural stem cell (NSC) line HD109i.1 from Huntington Disease patient compared to NSC cells from healthy controls. Genes were selected with 1.5-fold, fdr 0.1.	3816
H3K4me3.Q111vsWT.LFC_gt0	H3K4me3	Enriched in Q111	HDSigDB	2829	169252	2.3709	2.3709	1e-05	1e-05	A transcriptional atlas of the adult human brain, comprising extensive histological analysis and comprehensive microarray profiling of neuroanatomically precise subdivisions in two individuals (911 from Donor1 and 867 from Donor2).	219
EZH2.Q111vsWT.LFC_gt0	EZH2	Enriched in Q111	HDSigDB	8002	74882	2.3708	2.3708	1e-05	1e-05	The list of genes with CAG length-dependent expression in striatum of allelic series of HD knock-in mice at the age of 10 months. Genes were selected with fdr 0.05.	5965
H3K4me3.Q111vsWT.LFC_gt0	H3K4me3	Enriched in Q111	HDSigDB	2743	433876	2.3693	2.3693	1e-05	1e-05	The module of co-expressed genes down-regulated in the autistic cerebral cortex, and highly enriched for neuronal markers involved in synaptic function, vesicular transport and neuronal projection. The number of autistic patients n=19, the number of controls n=17.	432
H3K4me3.Q111vsWT.LFC_gt0	H3K4me3	Enriched in Q111	HDSigDB	3114	252851	2.3689	2.3689	1e-05	1e-05	A module of genes coexpressed in human brain. This module isn't functionally characterized in the article.	277
EZH2.Q111vsWT.LFC_gt0	EZH2	Enriched in Q111	HDSigDB	7031	37278	2.3665	2.3665	1e-05	1e-05	Expression profiles of skeletal muscle biopsies from Myotonic Dystrophy type 2 patients were compared to normal adult individuals. Genes were selected with 1.5-fold, fdr 0.1. Down-regulated genes.	3164
H3K4me3.Q111vsWT.LFC_gt0	H3K4me3	Enriched in Q111	HDSigDB	2768	313683	2.3642	2.3642	1e-05	1e-05	The cluster of genes identified as a cortex coexpression module for humans.	326
EZH2.Q111vsWT.LFC_gt0	EZH2	Enriched in Q111	HDSigDB	7020	30935	2.3628	2.3628	1e-05	1e-05	Striatal gene expression data from 12 weeks-old control mice and R6/2 mouse model of Huntington Disease (Set1). Genes were selected with 1.5-fold, fdr 0.1. Down-regulated genes.	2307
H3K4me3.Q111vsWT.LFC_gt0	H3K4me3	Enriched in Q111	HDSigDB	4450	1671992	2.3618	2.3618	1e-05	1e-05	Gene expression data of corpus striatum samples from 7 month old BACHD-deltaN17 mouse model of Huntington Disease compared to wild type mice. Genes were selected with 1.5-fold, fdr 0.1.	2395
EZH2.Q111vsWT.LFC_gt0	EZH2	Enriched in Q111	HDSigDB	6056	31095	2.3617	2.3617	1e-05	1e-05	Expression difference in control embryonic stem cell line BG02 compared to induced pluripotent stem cells (iPSCs) from Friedreich Ataxia patient fibroblasts. Genes were selected with 1.5-fold, fdr 0.1. Up-regulated genes.	2157
H3K4me3.Q111vsWT.LFC_gt0	H3K4me3	Enriched in Q111	HDSigDB	8903	1429929	2.3606	2.3606	1e-05	1e-05	The list of up-regulated genes in striatum of 10 month old Q140 mice compared to Q20 controls. Genes were selected with adj p-value	1677
H3K4me3.Q111vsWT.LFC_gt0	H3K4me3	Enriched in Q111	HDSigDB	8400	477077	2.3604	2.3604	1e-05	1e-05	The list of differentially expressed genes in striatum of R6/2 mice with an intrastriatal injections of LNA-oligonucleotides complementary to the CAG repeats (LNA-CTG) compared to wild type mice injected with a control/scrambeled LNA-oligonucleotide (LNA-SCB). Genes were selected with 1.5-fold, adj p-value	553
H3K4me3.Q111vsWT.LFC_gt0	H3K4me3	Enriched in Q111	HDSigDB	7116	419969	2.3602	2.3602	1e-05	1e-05	Gene expression profiles in peripheral blood mononuclear cells (PBMCs) from Friedreich Ataxia (FRDA) patients. Cells were studied both after in vitro treatment with HDAC inhibitor 4b that increases frataxin levels and after vehicle treatment. Genes were selected with 1.5-fold, fdr 0.1. Down-regulated genes.	493
H3K4me3.Q111vsWT.LFC_gt0	H3K4me3	Enriched in Q111	HDSigDB	7102	1355610	2.36	2.36	1e-05	1e-05	CUGBP1 and MBNL1 are developmentally regulated RNA-binding proteins that are causally associated with Myotonic Dystrophy type 1. This geneset represents the gene expression profiling of Cugbp1 siRNA transfected C2C12 cells compared to control siRNA treated cells. Genes were selected with 1.5-fold, fdr 0.1. Down-regulated genes.	1933
H3K27me3.Q111vsWT.LFC_lt0	H3K27me3	Enriched in WT	HDSigDB	8499	119693	2.3583	2.3583	1e-05	1e-05	The list of differentially expressed genes in striatum of HdhQ175 HD mice treated with 1.0 mg/kg PDE10A inhibitor compared to vehicle treated HdhQ175 mice. Genes were selected with FDR protected p value < 0.05	252
H3K4me3.Q111vsWT.LFC_gt0	H3K4me3	Enriched in Q111	HDSigDB	7127	1377156	2.357	2.357	1e-05	1e-05	Gene expression profiles in peripheral blood mononuclear cells (PBMCs) from healthy donors. Cells were studied both after in vitro treatment with HDAC inhibitor 106 that increases frataxin levels and after vehicle treatment. Genes were selected with 1.5-fold, fdr 0.1. Down-regulated genes.	1662
EZH2.Q111vsWT.LFC_gt0	EZH2	Enriched in Q111	HDSigDB	8022	74217	2.3561	2.3561	1e-05	1e-05	The list of differentially expressed genes in striatum of 6 month old Q175 mice compared to wild type controls. Genes were selected with fdr 0.05.	5666
H3K4me3.Q111vsWT.LFC_gt0	H3K4me3	Enriched in Q111	HDSigDB	6248	2651855	2.3526	2.3526	1e-05	1e-05	Gene expression in normal human fetal brain samples compared to several normal tissues (adrenal glands, heart, small intestine, kidney, liver, lung, pancreas, spleen, stomach, thymus gland). Genes were selected with 1.5-fold, fdr 0.1. Up-regulated genes.	2925
H3K4me3.Q111vsWT.LFC_gt0	H3K4me3	Enriched in Q111	HDSigDB	2845	155726	2.3518	2.3518	1e-05	1e-05	The list of proteins identified in endoplasmic reticulum/Golgi vesicle fraction of mouse liver cells by sucrose gradient fractionation with subsequent mass spectrometry.	305
H3K4me3.Q111vsWT.LFC_gt0	H3K4me3	Enriched in Q111	HDSigDB	2871	327612	2.3515	2.3515	1e-05	1e-05	A module of genes coexpressed in mouse forebrain. This module corresponds to all excitatory glutamatergic neurons (cingulate (layer 5 and 6), somatosensory (layer 5), hippocampal, basolateral amygdala, and lateral amygdala pyramidal neurons).	408
H3K4me3.Q111vsWT.LFC_gt0	H3K4me3	Enriched in Q111	HDSigDB	7268	1386385	2.3506	2.3506	1e-05	1e-05	Gene expression data of cerebellum of SCA1 mouse model of Spinocerebellar Ataxia type 1 compared to wild type mice. Genes were selected with 1.5-fold, fdr 0.1. Down-regulated genes.	1839
H3K4me3.Q111vsWT.LFC_gt0	H3K4me3	Enriched in Q111	HDSigDB	8020	848588	2.3465	2.3465	1e-05	1e-05	The list of genes with CAG length-dependent expression in brain cortex of allelic series of HD knock-in mice at the age of 10 months. Genes were selected with fdr 0.05. Down-regulated genes.	1021
H3K27me3.Q111vsWT.LFC_lt0	H3K27me3	Enriched in WT	HDSigDB	3113	158625	2.3435	2.3435	1e-05	1e-05	A module of genes coexpressed in mouse forebrain. This module corresponds to hippocampal somatostatin-positive, cingulate parvalbumin-positive, and LGN interneurons.	195
H3K4me3.Q111vsWT.LFC_gt0	H3K4me3	Enriched in Q111	HDSigDB	6087	3530959	2.3434	2.3434	1e-05	1e-05	Expression difference in control embryonic stem cell line Pel compared to induced pluripotent stem cells (iPSCs) from Friedreich Ataxia patient fibroblasts. Genes were selected with 1.5-fold, fdr 0.1. Up-regulated genes.	4433
H3K4me3.Q111vsWT.LFC_gt0	H3K4me3	Enriched in Q111	HDSigDB	7255	371760	2.3428	2.3428	1e-05	1e-05	Gene expression data of frontal lobe samples from Mbnl1; Mbnl2 conditional double knock out (Mbnl1-/-; Mbnl2c/c; Nestin-Cre+/-) mouse model of Myotonic Dystrophy compared to wild type mice. Genes were selected with 1.5-fold, fdr 0.1. Down-regulated genes.	490
H3K4me3.Q111vsWT.LFC_gt0	H3K4me3	Enriched in Q111	HDSigDB	8052	1725597	2.3405	2.3405	1e-05	1e-05	Consensus coexpression network analysis of allelic series of HD knock-in mice across three time-points identified modules of genes that are coexpressed at all three time-points. Striatum M2 module (blue) was highly enriched with genes involved in cAMP signaling, postsynaptic density proteins and caudate (striatum) marker genes. This module had the strongest negative association with CAG repeat le…	1988
H3K27me3.Q111vsWT.LFC_lt0	H3K27me3	Enriched in WT	HDSigDB	4376	87597	2.3385	2.3385	1e-05	1e-05	Gene expression data of hippocampus from 10 weeks-old N171-82Q mouse model of Huntington Disease compared to control wild type mice. Genes were selected with 1.5-fold, fdr 0.1.	106
H3K4me3.Q111vsWT.LFC_gt0	H3K4me3	Enriched in Q111	HDSigDB	7231	3226201	2.3382	2.3382	1e-05	1e-05	The CUG-BP and ETR-3-like factor 1 (Celf1) RNA binding protein plays an important role in heart and muscle development, and is over-expressed in the disease Myotonic Dystrophy. To identify transcriptome-wide targets of the Celf1 protein in heart, RNA-Seq of polyA+ RNA was performed for mice inducibly expressing Celf1 in the heart compared to control wild type mice. This geneset contains data from…	4410
H3K4me3.Q111vsWT.LFC_gt0	H3K4me3	Enriched in Q111	HDSigDB	8267	268781	2.3379	2.3379	1e-05	1e-05	The list of up-regulated genes in genetically corrected isogenic Huntington Disease Induced Pluripotent Stem Cells (iPSC) compared to the original Huntington Disease patient-derived iPSC. The correction of HD iPSCs was done using a CRISPR-Cas9 and piggyBac transposon-based approach. Genes were selected with 1.5-fold, fdr 0.1.	334
H3K4me3.Q111vsWT.LFC_gt0	H3K4me3	Enriched in Q111	HDSigDB	4264	714911	2.3377	2.3377	1e-05	1e-05	Cerebrum gene expression data from 22 weeks-old control mice and R6/1 mouse model of Huntington Disease. Genes were selected with 1.5-fold, fdr 0.1.	982
H3K4me3.Q111vsWT.LFC_gt0	H3K4me3	Enriched in Q111	HDSigDB	4210	1251391	2.3362	2.3362	1e-05	1e-05	Gene expression profiles in peripheral blood mononuclear cells (PBMCs) from Friedreich Ataxia (FRDA) symptomatic patients, compared with controls. All samples were in vitro treated with HDAC inhibitor 4b. Genes were selected with 1.5-fold, fdr 0.1.	1481
H3K4me3.Q111vsWT.LFC_gt0	H3K4me3	Enriched in Q111	HDSigDB	8826	658138	2.3361	2.3361	1e-05	1e-05	Genes found to be significantly differentially expressed in Htt-Q74 doxycycline induction (adjusted P-value < 0.1) compared to the control PC12 Htt-Q23 samples over time represented HD-specific set of genes. A cluster-based analysis was performed based on genes temporal expression behaviour, and 14 clusters were found. The two most significantly overrepresented GO terms in cluster 1 represent ‘an…	803
EZH2.Q111vsWT.LFC_gt0	EZH2	Enriched in Q111	HDSigDB	4044	57652	2.3326	2.3326	1e-05	1e-05	Gene expression in extensor digitorum longus of Myotonic Dystrophy mouse model (HSALR line 20b) compared to wild type controls. Genes were selected with 1.5-fold, fdr 0.1.	5287
H3K4me3.Q111vsWT.LFC_gt0	H3K4me3	Enriched in Q111	HDSigDB	3099	687266	2.3317	2.3317	1e-05	1e-05	The list of genes upregulated in mixed glial cultures upon treatment with an array of soluble activation factors: serum components, cytokines, and growth factors.	869
H3K27me3.Q111vsWT.LFC_lt0	H3K27me3	Enriched in WT	HDSigDB	7239	180568	2.3308	2.3308	1e-05	1e-05	Expression difference in corpus striatum of R6/2 mouse model of Huntington Disease with normal p62 genotype compared to wild type mice with normal p62 genotype. Genes were selected with 1.5-fold, fdr 0.1. Down-regulated genes.	223
H3K4me3.Q111vsWT.LFC_gt0	H3K4me3	Enriched in Q111	HDSigDB	8163	651390	2.3292	2.3292	1e-05	1e-05	Consensus weighted gene coexpression network analysis (WGCNA) of allelic series of HD knock-in mice was performed directly on the proteomic data set using label-free quantitative protein inputs. This analysis defined several protein network modules (pMs). pM2 (blue) was negatively associated with CAG repeat length.	637
H3K4me3.Q111vsWT.LFC_gt0	H3K4me3	Enriched in Q111	HDSigDB	3112	181619	2.329	2.329	1e-05	1e-05	The cluster of genes identified as a caudate nucleus coexpression module for humans.	185
H3K4me3.Q111vsWT.LFC_gt0	H3K4me3	Enriched in Q111	HDSigDB	7096	253235	2.3278	2.3278	1e-05	1e-05	Forebrain gene expression data from 4 weeks-old control mice and SCA1 knock-in mouse model of Spinocerebellar Ataxia type 1. Genes were selected with 1.5-fold, fdr 0.1. Down-regulated genes.	358
H3K4me3.Q111vsWT.LFC_gt0	H3K4me3	Enriched in Q111	HDSigDB	3101	1579670	2.3277	2.3277	1e-05	1e-05	Lists of genes found to be up-regulated in AD.	1880
EZH2.Q111vsWT.LFC_gt0	EZH2	Enriched in Q111	HDSigDB	4270	57426	2.3254	2.3254	1e-05	1e-05	Expression difference in iPSC-derived differentiated neural stem cell (NSC) line HD180i.5 from Huntington Disease patient compared to NSC cells from healthy controls. Genes were selected with 1.5-fold, fdr 0.1.	4323
H3K4me3.Q111vsWT.LFC_gt0	H3K4me3	Enriched in Q111	HDSigDB	8073	178151	2.3248	2.3248	1e-05	1e-05	Consensus coexpression network analysis of allelic series of HD knock-in mice across three time-points identified modules of genes that are coexpressed at all three time-points. Striatum M40 module (mediumpurple3) was one of the 37 modules identified in striatum. This module turned out to be not associated with CAG repeat length upon a meta-analysis of correlations of module eigengenes (summary e…	284
H3K27Ac.Q111vsWT.LFC_lt0	H3K27Ac	Enriched in WT	HDSigDB	6177	91784	2.3246	2.3246	1e-05	1e-05	Transcription profiling of frontal lobe BA4 samples from Huntington Disease Vonsattel Grade 3 cases and age and sex-matched controls. HG-U133A Affymetrix Human Genome U133A Array was used. Genes were selected with 1.5-fold, fdr 0.1. Up-regulated genes.	303
H3K4me3.Q111vsWT.LFC_gt0	H3K4me3	Enriched in Q111	HDSigDB	7163	1987137	2.3246	2.3246	1e-05	1e-05	Expression difference in iPSC-derived differentiated neural stem cell (NSC) lines HD109i.1 and HD60i.4 from Huntington Disease patients. Genes were selected with 1.5-fold, fdr 0.1. Down-regulated genes.	2494
H3K4me3.Q111vsWT.LFC_lt0	H3K4me3	Enriched in WT	HDSigDB	8607	73609	2.3229	2.3229	1e-05	1e-05	The list of down-regulated genes in striatum of 6 month old Q175 mice compared to Q20 controls. Genes were selected with fdr 0.05.	3350
H3K4me3.Q111vsWT.LFC_gt0	H3K4me3	Enriched in Q111	HDSigDB	4451	2257501	2.3228	2.3228	1e-05	1e-05	Gene expression data of corpus striatum samples from 11 month old BACHD-deltaN17 mouse model of Huntington Disease compared to wild type mice. Genes were selected with 1.5-fold, fdr 0.1.	3059
H3K4me3.Q111vsWT.LFC_gt0	H3K4me3	Enriched in Q111	HDSigDB	8604	2451462	2.3223	2.3223	1e-05	1e-05	The list of up-regulated genes in striatum of 6 month old Q175 mice compared to Q20 controls. Genes were selected with fdr 0.05.	3333
H3K4me3.Q111vsWT.LFC_gt0	H3K4me3	Enriched in Q111	HDSigDB	4203	862697	2.3221	2.3221	1e-05	1e-05	Gene expression profiles in peripheral blood mononuclear cells (PBMCs) from Friedreich Ataxia (FRDA) clinically asymptomatic genetic carriers, compared with controls. All samples were in vitro treated with vehicle. Genes were selected with 1.5-fold, fdr 0.1.	1043
H3K4me3.Q111vsWT.LFC_gt0	H3K4me3	Enriched in Q111	HDSigDB	8913	2480335	2.3216	2.3216	1e-05	1e-05	The list of differentially expressed genes in cerebellum of 6 month old Q175 mice compared to Q20 controls. Genes were selected with adj p-value	2827
H3K4me3.Q111vsWT.LFC_gt0	H3K4me3	Enriched in Q111	HDSigDB	7271	1438705	2.3181	2.3181	1e-05	1e-05	Expression profiles of skeletal muscle biopsies from Myotonic Dystrophy type 2 patients were compared to normal individuals. Genes were selected with 1.5-fold, fdr 0.1. Down-regulated genes.	1898
H3K4me3.Q111vsWT.LFC_gt0	H3K4me3	Enriched in Q111	HDSigDB	7126	1337437	2.3162	2.3162	1e-05	1e-05	Gene expression profiles in peripheral blood mononuclear cells (PBMCs) from healthy donors. Cells after in vitro treatment with HDAC inhibitor 106 that increases frataxin levels were compared to untreated cells. Genes were selected with 1.5-fold, fdr 0.1. Down-regulated genes.	1643
H3K27me3.Q111vsWT.LFC_lt0	H3K27me3	Enriched in WT	HDSigDB	7153	304569	2.3153	2.3153	1e-05	1e-05	Cerebrum gene expression data from 18 weeks-old control mice and R6/1 mouse model of Huntington Disease. Genes were selected with 1.5-fold, fdr 0.1. Down-regulated genes.	357
H3K4me3.Q111vsWT.LFC_gt0	H3K4me3	Enriched in Q111	HDSigDB	2973	117793	2.312	2.312	1e-05	1e-05	A module of genes coexpressed in mouse forebrain. This module corresponds to cingulate cholecystokinin-positive, somatosensory cholecystokinin-positive, and lateral geniculate nucleus (LGN) interneurons.	150
H3K27Ac.Q111vsWT.LFC_lt0	H3K27Ac	Enriched in WT	HDSigDB	4303	98282	2.3114	2.3114	1e-05	1e-05	Transcription profiling of caudate nucleus samples from Huntington Disease Vonsattel Grade 1 cases and age and sex-matched controls. HG-U133A Affymetrix Human Genome U133A Array was used. Genes were selected with 1.5-fold, fdr 0.1.	256
H3K4me3.Q111vsWT.LFC_gt0	H3K4me3	Enriched in Q111	HDSigDB	2765	181875	2.3113	2.3113	1e-05	1e-05	A module of genes coexpressed in mouse forebrain. This module corresponds to hippocampal somatostatin-positive and cingulate parvalbumin interneurons, as well as layer 5 somatosensory pyramidal neurons. Also this module is enriched in genes localized to the non-synaptic (somatic) mitochondria.	263
H3K27me3.Q111vsWT.LFC_lt0	H3K27me3	Enriched in WT	HDSigDB	2957	329144	2.3089	2.3089	1e-05	1e-05	The list of neuron-enriched genes identified by expression profile of mouse purified astrocytes compared to the other brain cell types. The 10.0-fold expression difference threshold was used.	452
H3K4me3.Q111vsWT.LFC_gt0	H3K4me3	Enriched in Q111	HDSigDB	8819	323979	2.3089	2.3089	1e-05	1e-05	Genes found to be significantly down-regulated in 72 h time point of Htt-Q74 doxycycline induction (adjusted P-value < 0.1) compared to the pre-induction state after correction for effects observed in the control PC12 Htt-Q23 samples.	356
H3K4me3.Q111vsWT.LFC_gt0	H3K4me3	Enriched in Q111	HDSigDB	7185	3471920	2.3073	2.3073	1e-05	1e-05	Expression difference in striatal cells derived from wild type HdhQ7/Q7 mice and HdhQ111/Q111 knock-in mouse model of Huntington Disease in heat shock conditions (42oC). Genes were selected with 1.5-fold, fdr 0.1. Down-regulated genes.	5264
H3K4me3.Q111vsWT.LFC_gt0	H3K4me3	Enriched in Q111	HDSigDB	7113	310083	2.305	2.305	1e-05	1e-05	Gene expression profiles in peripheral blood mononuclear cells (PBMCs) from healthy donors. Cells were studied both after in vitro treatment with HDAC inhibitor 4b that increases frataxin levels and after vehicle treatment. Genes were selected with 1.5-fold, fdr 0.1. Down-regulated genes.	383
H3K4me3.Q111vsWT.LFC_gt0	H3K4me3	Enriched in Q111	HDSigDB	8025	2131188	2.3031	2.3031	1e-05	1e-05	The list of differentially expressed genes in cerebellum of 6 month old Q175 mice compared to wild type controls. Genes were selected with fdr 0.05.	2415
H3K4me3.Q111vsWT.LFC_gt0	H3K4me3	Enriched in Q111	HDSigDB	8266	410141	2.3016	2.3016	1e-05	1e-05	The list of differentially expressed genes in genetically corrected isogenic Huntington Disease Induced Pluripotent Stem Cells (iPSC) compared to the original Huntington Disease patient-derived iPSCs. The correction of HD iPSCs was done using a CRISPR-Cas9 and piggyBac transposon-based approach. Genes were selected with 1.5-fold, fdr 0.1.	539
H3K4me3.Q111vsWT.LFC_gt0	H3K4me3	Enriched in Q111	HDSigDB	6077	3290348	2.3012	2.3012	1e-05	1e-05	Expression difference in control fibroblast cell line HS27 compared to induced pluripotent stem cells (iPSCs) from Friedreich Ataxia patient fibroblasts. Genes were selected with 1.5-fold, fdr 0.1. Up-regulated genes.	4238
H3K4me3.Q111vsWT.LFC_gt0	H3K4me3	Enriched in Q111	HDSigDB	8039	158677	2.3001	2.3001	1e-05	1e-05	The list of up-regulated genes in brown adipose tissue of 6 month old Q175 mice compared to wild type controls. Genes were selected with fdr 0.05.	182
H3K4me3.Q111vsWT.LFC_gt0	H3K4me3	Enriched in Q111	HDSigDB	8411	230902	2.2999	2.2999	1e-05	1e-05	The list of differentially expressed genes in quadriceps femoris muscle of wild type mice upon heat shock compared to normal condition. Genes were selected with 1.5-fold, adj p-value	309
H3K4me3.Q111vsWT.LFC_gt0	H3K4me3	Enriched in Q111	HDSigDB	4452	2249913	2.2997	2.2997	1e-05	1e-05	Gene expression data of cerebral cortex samples from 11 month old BACHD-deltaN17 mouse model of Huntington Disease compared to wild type mice. Genes were selected with 1.5-fold, fdr 0.1.	3199
H3K4me3.Q111vsWT.LFC_gt0	H3K4me3	Enriched in Q111	HDSigDB	8253	247642	2.2995	2.2995	1e-05	1e-05	Locuses with increased DNA methylation in Occipital Lobe Region samples from AD subjects compared to control samples. Genes were selected with 1.5-fold, fdr 0.1.	583
EZH2.Q111vsWT.LFC_gt0	EZH2	Enriched in Q111	HDSigDB	6246	38478	2.2985	2.2985	1e-05	1e-05	Expression difference in neuronal cells derived from normal patient induced pluripotent stem cells (iPSC) and original iPSCs. Genes were selected with 1.5-fold, fdr 0.1. Up-regulated genes.	2642
H3K4me3.Q111vsWT.LFC_gt0	H3K4me3	Enriched in Q111	HDSigDB	7155	514222	2.2982	2.2982	1e-05	1e-05	Cerebrum gene expression data from 22 weeks-old control mice and R6/1 mouse model of Huntington Disease. Genes were selected with 1.5-fold, fdr 0.1. Down-regulated genes.	660
H3K4me3.Q111vsWT.LFC_gt0	H3K4me3	Enriched in Q111	HDSigDB	3027	233514	2.2976	2.2976	1e-05	1e-05	A module of genes coexpressed in mouse forebrain. This module corresponds to lateral geniculate nucleus (LGN) interneurons.	274
H3K27me3.Q111vsWT.LFC_lt0	H3K27me3	Enriched in WT	HDSigDB	7089	408949	2.2976	2.2976	1e-05	1e-05	Cerebral cortex gene expression data from 5 month old control mice and R6/2 mouse model of Huntington Disease. Genes were selected with 1.5-fold, fdr 0.1. Down-regulated genes.	546
H3K4me3.Q111vsWT.LFC_gt0	H3K4me3	Enriched in Q111	HDSigDB	4218	2649635	2.2956	2.2956	1e-05	1e-05	Gene expression profiles in peripheral blood mononuclear cells (PBMCs) from healthy donors. Cells were studied both after in vitro treatment with HDAC inhibitor 106 that increases frataxin levels and after vehicle treatment. Genes were selected with 1.5-fold, fdr 0.1.	3410
H3K4me3.Q111vsWT.LFC_gt0	H3K4me3	Enriched in Q111	HDSigDB	7020	1736036	2.2946	2.2946	1e-05	1e-05	Striatal gene expression data from 12 weeks-old control mice and R6/2 mouse model of Huntington Disease (Set1). Genes were selected with 1.5-fold, fdr 0.1. Down-regulated genes.	2307
H3K4me3.Q111vsWT.LFC_gt0	H3K4me3	Enriched in Q111	HDSigDB	8802	771237	2.2945	2.2945	1e-05	1e-05	Significantly down-regulated genes in the PC12 Htt-Q74 cells compared to control PC12 Htt-Q23 cells before doxycycline induction (the baseline differences between the two cell lines). Adjusted p-value < 0.05	962
H3K27me3.Q111vsWT.LFC_lt0	H3K27me3	Enriched in WT	HDSigDB	7154	359516	2.2942	2.2942	1e-05	1e-05	Cerebrum gene expression data from 27 weeks-old control mice and R6/1 mouse model of Huntington Disease. Genes were selected with 1.5-fold, fdr 0.1. Down-regulated genes.	476
H3K4me3.Q111vsWT.LFC_gt0	H3K4me3	Enriched in Q111	HDSigDB	8252	253129	2.293	2.293	1e-05	1e-05	Locuses with changed DNA methylation in Occipital Lobe Region samples from AD subjects compared to control samples. Genes were selected with 1.5-fold, fdr 0.1.	590
H3K4me3.Q111vsWT.LFC_gt0	H3K4me3	Enriched in Q111	HDSigDB	6246	2157502	2.2929	2.2929	1e-05	1e-05	Expression difference in neuronal cells derived from normal patient induced pluripotent stem cells (iPSC) and original iPSCs. Genes were selected with 1.5-fold, fdr 0.1. Up-regulated genes.	2642
EZH2.Q111vsWT.LFC_gt0	EZH2	Enriched in Q111	HDSigDB	7185	54998	2.2923	2.2923	1e-05	1e-05	Expression difference in striatal cells derived from wild type HdhQ7/Q7 mice and HdhQ111/Q111 knock-in mouse model of Huntington Disease in heat shock conditions (42oC). Genes were selected with 1.5-fold, fdr 0.1. Down-regulated genes.	5264
H3K4me3.Q111vsWT.LFC_gt0	H3K4me3	Enriched in Q111	HDSigDB	4102	1283732	2.2922	2.2922	1e-05	1e-05	Genes changed in rat primary striatal cells after 6 weeks of infection with Htt-N171-82Q compared to Htt-N171-19Q-expressing recombinant lentivirus. Genes were selected with 1.5-fold, fdr 0.1.	1783
H3K4me3.Q111vsWT.LFC_gt0	H3K4me3	Enriched in Q111	HDSigDB	8159	649061	2.2915	2.2915	1e-05	1e-05	The list of proteins significantly (FDR < 0.1) up-regulated with increasing CAG length in striatum of allelic series of HD knock-in mice at the age of 6 months.	782
H3K4me3.Q111vsWT.LFC_gt0	H3K4me3	Enriched in Q111	HDSigDB	6243	1041664	2.2914	2.2914	1e-05	1e-05	Gene expression data of corpus striatum samples from 11 month old BACHD-deltaN17 mouse model of Huntington Disease compared to wild type mice. Genes were selected with 1.5-fold, fdr 0.1. Up-regulated genes.	1532
H3K4me3.Q111vsWT.LFC_lt0	H3K4me3	Enriched in WT	HDSigDB	8608	52828	2.2912	2.2912	1e-05	1e-05	The list of down-regulated genes in striatum of 10 month old Q175 mice compared to Q20 controls. Genes were selected with fdr 0.05.	2331
H3K4me3.Q111vsWT.LFC_gt0	H3K4me3	Enriched in Q111	HDSigDB	2735	1559795	2.2911	2.2911	1e-05	1e-05	The dataset of genes bound by the Polycomb Repressive Complex 2 (PRC2) subunit SUZ12.	1876
H3K4me3.Q111vsWT.LFC_gt0	H3K4me3	Enriched in Q111	HDSigDB	8067	177732	2.291	2.291	1e-05	1e-05	Consensus coexpression network analysis of allelic series of HD knock-in mice across three time-points identified modules of genes that are coexpressed at all three time-points. Striatum M24 module (darkgrey) was one of the 37 modules identified in striatum. This module turned out to be not associated with CAG repeat length upon a meta-analysis of correlations of module eigengenes (summary expres…	220
H3K4me3.Q111vsWT.LFC_gt0	H3K4me3	Enriched in Q111	HDSigDB	4166	444643	2.29	2.29	1e-05	1e-05	Striatal gene expression data from 5 month old control mice and R6/2 mouse model of Huntington Disease. Genes were selected with 1.5-fold, fdr 0.1.	651
H3K4me3.Q111vsWT.LFC_gt0	H3K4me3	Enriched in Q111	HDSigDB	4217	2651318	2.2896	2.2896	1e-05	1e-05	Gene expression profiles in peripheral blood mononuclear cells (PBMCs) from healthy donors. Cells after in vitro treatment with HDAC inhibitor 106 that increases frataxin levels were compared to untreated cells. Genes were selected with 1.5-fold, fdr 0.1.	3405
H3K4me3.Q111vsWT.LFC_gt0	H3K4me3	Enriched in Q111	HDSigDB	7154	357945	2.2891	2.2891	1e-05	1e-05	Cerebrum gene expression data from 27 weeks-old control mice and R6/1 mouse model of Huntington Disease. Genes were selected with 1.5-fold, fdr 0.1. Down-regulated genes.	476
H3K4me3.Q111vsWT.LFC_gt0	H3K4me3	Enriched in Q111	HDSigDB	8611	1552888	2.289	2.289	1e-05	1e-05	The list of differentially expressed genes in cortex of 10 month old Q175 mice compared to Q20 controls. Genes were selected with fdr 0.05.	1924
H3K4me3.Q111vsWT.LFC_gt0	H3K4me3	Enriched in Q111	HDSigDB	4103	2189156	2.2881	2.2881	1e-05	1e-05	Genes changed in rat primary striatal cells after 6 weeks of infection with Htt-N171-82Q-expressing recombinant lentivirus compared to uninfected cells. Genes were selected with 1.5-fold, fdr 0.1.	3189
H3K4me3.Q111vsWT.LFC_gt0	H3K4me3	Enriched in Q111	HDSigDB	8817	584498	2.2865	2.2865	1e-05	1e-05	Genes found to be significantly differentially expressed in 72 h time point of Htt-Q74 doxycycline induction (adjusted P-value < 0.1) compared to the pre-induction state after correction for effects observed in the control PC12 Htt-Q23 samples.	696
H3K4me3.Q111vsWT.LFC_gt0	H3K4me3	Enriched in Q111	HDSigDB	8010	1962423	2.2861	2.2861	1e-05	1e-05	The list of genes with CAG length-dependent expression in striatum of allelic series of HD knock-in mice at the age of 10 months. Genes were selected with fdr 0.05. Up-regulated genes.	2976
H3K4me3.Q111vsWT.LFC_gt0	H3K4me3	Enriched in Q111	HDSigDB	7182	521164	2.2857	2.2857	1e-05	1e-05	Transcription profiling of caudate nucleus samples from Huntington Disease Vonsattel Grade 3 cases and age and sex-matched controls. HG-U133B Affymetrix Human Genome U133B Array was used. Genes were selected with 1.5-fold, fdr 0.1. Down-regulated genes.	568
H3K4me3.Q111vsWT.LFC_gt0	H3K4me3	Enriched in Q111	HDSigDB	8160	595153	2.2857	2.2857	1e-05	1e-05	The list of proteins significantly (FDR < 0.1) down-regulated with increasing CAG length in striatum of allelic series of HD knock-in mice at the age of 6 months.	606
H3K4me3.Q111vsWT.LFC_gt0	H3K4me3	Enriched in Q111	HDSigDB	3086	908896	2.2853	2.2853	1e-05	1e-05	The cluster of genes identified as a cerebellum coexpression module for humans.	974
H3K4me3.Q111vsWT.LFC_gt0	H3K4me3	Enriched in Q111	HDSigDB	7125	1050380	2.2848	2.2848	1e-05	1e-05	Gene expression profiles in peripheral blood mononuclear cells (PBMCs) from Friedreich Ataxia (FRDA) patients. Cells after in vitro treatment with HDAC inhibitor 106 that increases frataxin levels were compared to untreated cells. Genes were selected with 1.5-fold, fdr 0.1. Down-regulated genes.	1248
EZH2.Q111vsWT.LFC_gt0	EZH2	Enriched in Q111	HDSigDB	7071	47674	2.2843	2.2843	1e-05	1e-05	Expression difference in control embryonic stem cell line Miz4 compared to induced pluripotent stem cells (iPSCs) from Friedreich Ataxia patient fibroblasts. Genes were selected with 1.5-fold, fdr 0.1. Down-regulated genes.	3899
H3K4me3.Q111vsWT.LFC_gt0	H3K4me3	Enriched in Q111	HDSigDB	7095	276267	2.284	2.284	1e-05	1e-05	Forebrain gene expression data from 11 weeks-old control mice and SCA1 knock-in mouse model of Spinocerebellar Ataxia type 1. Genes were selected with 1.5-fold, fdr 0.1. Down-regulated genes.	453
H3K4me3.Q111vsWT.LFC_gt0	H3K4me3	Enriched in Q111	HDSigDB	4463	105003	2.2813	2.2813	1e-05	1e-05	PolyA-seq analysis of Myotonic Dystrophy type 2 (DM2) hippocampus samples versus controls. Genes were selected with 1.5-fold, fdr 0.1.	122
H3K4me3.Q111vsWT.LFC_gt0	H3K4me3	Enriched in Q111	HDSigDB	8250	493321	2.2812	2.2812	1e-05	1e-05	Locuses with increased DNA methylation in Limbic Lobe Region samples from AD subjects compared to control samples. Genes were selected with 1.5-fold, fdr 0.1.	788
H3K4me3.Q111vsWT.LFC_gt0	H3K4me3	Enriched in Q111	HDSigDB	4175	301370	2.281	2.281	1e-05	1e-05	Forebrain gene expression data from 11 weeks-old control mice and SCA1 knock-in mouse model of Spinocerebellar Ataxia type 1. Genes were selected with 1.5-fold, fdr 0.1.	531
H3K27Ac.Q111vsWT.LFC_lt0	H3K27Ac	Enriched in WT	HDSigDB	8821	90447	2.2805	2.2805	1e-05	1e-05	Genes found to be significantly up-regulated in 96 h time point of Htt-Q74 doxycycline induction (adjusted P-value < 0.1) compared to the pre-induction state after correction for effects observed in the control PC12 Htt-Q23 samples.	308
H3K4me3.Q111vsWT.LFC_gt0	H3K4me3	Enriched in Q111	HDSigDB	8814	616017	2.2772	2.2772	1e-05	1e-05	Genes found to be significantly differentially expressed in 48 h time point of Htt-Q74 doxycycline induction (adjusted P-value < 0.1) compared to the pre-induction state after correction for effects observed in the control PC12 Htt-Q23 samples.	707
H3K4me3.Q111vsWT.LFC_gt0	H3K4me3	Enriched in Q111	HDSigDB	6078	3302306	2.2761	2.2761	1e-05	1e-05	Expression difference in control fibroblast cell line IMR90 compared to induced pluripotent stem cells (iPSCs) from Friedreich Ataxia patient fibroblasts. Genes were selected with 1.5-fold, fdr 0.1. Up-regulated genes.	4197
H3K4me3.Q111vsWT.LFC_gt0	H3K4me3	Enriched in Q111	HDSigDB	8852	224335	2.2761	2.2761	1e-05	1e-05	Differential expression gene list of R6/1 Huntington disease mouse striatum compared to the wild type litter mates at a time point prior to motor onset (12 weeks of age). P adj < 0.05.	228
H3K4me3.Q111vsWT.LFC_gt0	H3K4me3	Enriched in Q111	HDSigDB	3103	1105994	2.2758	2.2758	1e-05	1e-05	Reference to the list of genes found to be up-regulated in AD.	1321
H3K4me3.Q111vsWT.LFC_gt0	H3K4me3	Enriched in Q111	HDSigDB	8270	1652899	2.2756	2.2756	1e-05	1e-05	The list of up-regulated genes in healthy control iPSC-derived neural progenitor cells (NPC) compared to Huntington Disease patient-derived NPCs. Genes were selected with 1.5-fold, fdr 0.1.	2148
H3K4me3.Q111vsWT.LFC_gt0	H3K4me3	Enriched in Q111	HDSigDB	8401	443194	2.2748	2.2748	1e-05	1e-05	The list of differentially expressed genes in striatum of R6/2 mice with an intrastriatal injections of control/scrambeled LNA-oligonucleotide (LNA-SCB) compared to wild type mice with the same injections. Genes were selected with 1.5-fold, adj p-value	509
H3K4me3.Q111vsWT.LFC_gt0	H3K4me3	Enriched in Q111	HDSigDB	8815	232667	2.2734	2.2734	1e-05	1e-05	Genes found to be significantly up-regulated in 48 h time point of Htt-Q74 doxycycline induction (adjusted P-value < 0.1) compared to the pre-induction state after correction for effects observed in the control PC12 Htt-Q23 samples.	310
H3K4me3.Q111vsWT.LFC_gt0	H3K4me3	Enriched in Q111	HDSigDB	8157	1224961	2.2726	2.2726	1e-05	1e-05	The list of proteins significantly (FDR < 0.1) associated with CAG length in striatum of allelic series of HD knock-in mice at the age of 6 months.	1386
H3K4me3.Q111vsWT.LFC_gt0	H3K4me3	Enriched in Q111	HDSigDB	8042	2319645	2.272	2.272	1e-05	1e-05	The list of down-regulated genes in striatum of 6 month old Q175 mice compared to wild type controls. Genes were selected with fdr 0.05.	2899
H3K4me3.Q111vsWT.LFC_gt0	H3K4me3	Enriched in Q111	HDSigDB	6235	1125130	2.2717	2.2717	1e-05	1e-05	Gene expression analysis of mouse embryo fibroblasts (MEFs) from Mbnl1/MbnI2 double knock out mice (model of Myotonic Dystrophy) treated with negative control siRNA compared to untreated wild type MEFs. Genes were selected with 1.5-fold, fdr 0.1. Up-regulated genes.	1668
H3K4me3.Q111vsWT.LFC_gt0	H3K4me3	Enriched in Q111	HDSigDB	7140	206886	2.2699	2.2699	1e-05	1e-05	Gene expression profiling of multiple human embryonic stem cell (ESC) lines derived from blastocysts of patients diagnosed as carrying the mutant huntingtin gene compared to wild type huntingtin carrying ESC lines. Genes were selected with 1.5-fold, fdr 0.1. Down-regulated genes.	289
H3K27Ac.Q111vsWT.LFC_lt0	H3K27Ac	Enriched in WT	HDSigDB	8182	604977	2.2697	2.2697	1e-05	1e-05	The list of genes associated with H3K27me3 in adult mouse medium spiny neurons (MSNs) supposed to be the polycomb repressive complex 2 (PRC2) target genes. Genes were selected with FPKM > 1.2.	2232
EZH2.Q111vsWT.LFC_gt0	EZH2	Enriched in Q111	HDSigDB	8914	53033	2.2676	2.2676	1e-05	1e-05	The list of differentially expressed genes in cerebellum of 10 month old Q175 mice compared to Q20 controls. Genes were selected with adj p-value	3645
H3K4me3.Q111vsWT.LFC_gt0	H3K4me3	Enriched in Q111	HDSigDB	4434	1125130	2.2672	2.2672	1e-05	1e-05	Gene expression analysis of mouse embryo fibroblasts (MEFs) from Mbnl1/MbnI2 double knock out mice (model of Myotonic Dystrophy) treated with negative control siRNA compared to untreated wild type MEFs. Genes were selected with 1.5-fold, fdr 0.1.	1672
H3K4me3.Q111vsWT.LFC_gt0	H3K4me3	Enriched in Q111	HDSigDB	8868	1336217	2.2657	2.2657	1e-05	1e-05	The insoluble brain proteomes of wild-type (WT) and HD R6/2 mice were identified using liquid chromatography-tandem mass spectrometry (LC-MS/MS). Samples were obtained from WT and HD R6/2 mice at three different time points (5, 8 and 12 weeks), and from four brian regions (striatum, cortex, hippocampus, and cerebellum). Proteins were chosen by stringent filtering for valid values for all brain re…	1391
H3K27Ac.Q111vsWT.LFC_lt0	H3K27Ac	Enriched in WT	HDSigDB	6016	479029	2.2652	2.2652	1e-05	1e-05	Markers for Huntington Disease in human peripheral blood samples. Genes were selected with 1.5-fold, fdr 0.1. Up-regulated genes.	1602
H3K4me3.Q111vsWT.LFC_gt0	H3K4me3	Enriched in Q111	HDSigDB	4208	1049606	2.2647	2.2647	1e-05	1e-05	Gene expression profiles in peripheral blood mononuclear cells (PBMCs) from Friedreich Ataxia (FRDA) clinically asymptomatic genetic carriers, compared with controls. All samples were in vitro treated with HDAC inhibitor 9b. Genes were selected with 1.5-fold, fdr 0.1.	1275
H3K4me3.Q111vsWT.LFC_gt0	H3K4me3	Enriched in Q111	HDSigDB	8818	264036	2.2627	2.2627	1e-05	1e-05	Genes found to be significantly up-regulated in 72 h time point of Htt-Q74 doxycycline induction (adjusted P-value < 0.1) compared to the pre-induction state after correction for effects observed in the control PC12 Htt-Q23 samples.	340
H3K4me3.Q111vsWT.LFC_gt0	H3K4me3	Enriched in Q111	HDSigDB	8857	348516	2.2601	2.2601	1e-05	1e-05	Transcriptional analysis was done in Neuro2a mouse neuroblastoma cells expressing Htt72Q lacking visible aggregates (72Q-ni), cells expressing Htt72Q enriched with Htt inclusions in aggregation state (72Q-i), and control 25Q-ni cells. Gene expression data were classified into different transcriptional signatures using significant results (FDR < 0.05). Transcriptional signature 2 includes genes wi…	392
H3K4me3.Q111vsWT.LFC_gt0	H3K4me3	Enriched in Q111	HDSigDB	8004	1505216	2.2597	2.2597	1e-05	1e-05	The list of genes with CAG length-dependent expression in brain cortex of allelic series of HD knock-in mice at the age of 6 months. Genes were selected with fdr 0.05.	1804
H3K4me3.Q111vsWT.LFC_gt0	H3K4me3	Enriched in Q111	HDSigDB	7090	304430	2.2569	2.2569	1e-05	1e-05	Striatal gene expression data from 5 month old control mice and R6/2 mouse model of Huntington Disease. Genes were selected with 1.5-fold, fdr 0.1. Down-regulated genes.	383
H3K4me3.Q111vsWT.LFC_gt0	H3K4me3	Enriched in Q111	HDSigDB	8158	841971	2.2558	2.2558	1e-05	1e-05	The list of proteins significantly (FDR < 0.1) dysregulated in striatum of 6 month old Q175 mice compared to Q20 controls.	958
H3K4me3.Q111vsWT.LFC_gt0	H3K4me3	Enriched in Q111	HDSigDB	6057	1694691	2.2557	2.2557	1e-05	1e-05	Expression difference in control induced pluripotent stem cell (iPSCs) line ES4CL2 compared to iPSCs from Friedreich Ataxia patient fibroblasts. Genes were selected with 1.5-fold, fdr 0.1. Up-regulated genes.	2269
H3K4me3.Q111vsWT.LFC_gt0	H3K4me3	Enriched in Q111	HDSigDB	4212	1482926	2.2553	2.2553	1e-05	1e-05	Gene expression profiles in peripheral blood mononuclear cells (PBMCs) from Friedreich Ataxia (FRDA) symptomatic patients, compared with controls. All samples were in vitro treated with HDAC inhibitor 9b. Genes were selected with 1.5-fold, fdr 0.1.	1826
H3K4me3.Q111vsWT.LFC_gt0	H3K4me3	Enriched in Q111	HDSigDB	7101	3141591	2.2547	2.2547	1e-05	1e-05	Striatal gene expression data from 12 weeks-old control mice versus R6/2 mouse model of Huntington Disease both treated with brain penetrant Hsp90 inhibitor to activate the heat shock response in brain. Genes were selected with 1.5-fold, fdr 0.1. Down-regulated genes.	4610
H3K4me3.Q111vsWT.LFC_gt0	H3K4me3	Enriched in Q111	HDSigDB	7247	2111373	2.2528	2.2528	1e-05	1e-05	Expression difference in neuronal cells derived from Friedreich Ataxia patient induced pluripotent stem cells (iPSC) and original iPSCs. Genes were selected with 1.5-fold, fdr 0.1. Down-regulated genes.	3266
H3K27Ac.Q111vsWT.LFC_lt0	H3K27Ac	Enriched in WT	HDSigDB	2772	98841	2.2521	2.2521	1e-05	1e-05	A module of genes coexpressed in mouse forebrain. This module corresponds to layer 5 and 6 cingulate, layer 5 somatosensory, hippocampal, and basolateral amygdala pyramidal neurons.	432
H3K4me3.Q111vsWT.LFC_gt0	H3K4me3	Enriched in Q111	HDSigDB	8840	2468439	2.2519	2.2519	1e-05	1e-05	The differential expression between the disease like Neuro2a mouse neuroblastoma cells expressing Htt72Q (72Q-ni+72Q-i) and 25Q (25Q-ni) as control. Significant genes were designated as having a false discovery rate (FDR)< 0.05.	3143
H3K4me3.Q111vsWT.LFC_lt0	H3K4me3	Enriched in WT	HDSigDB	8017	78023	2.2512	2.2512	1e-05	1e-05	The list of genes with CAG length-dependent expression in striatum of allelic series of HD knock-in mice at the age of 6 months. Genes were selected with fdr 0.05. Down-regulated genes.	3824
EZH2.Q111vsWT.LFC_gt0	EZH2	Enriched in Q111	HDSigDB	8025	34576	2.2499	2.2499	1e-05	1e-05	The list of differentially expressed genes in cerebellum of 6 month old Q175 mice compared to wild type controls. Genes were selected with fdr 0.05.	2415
H3K4me3.Q111vsWT.LFC_gt0	H3K4me3	Enriched in Q111	HDSigDB	2826	272810	2.2496	2.2496	1e-05	1e-05	The dataset of developmental transcription factor genes bound by the Polycomb Repressive Complex 2 (PRC2) subunit SUZ12.	335
H3K4me3.Q111vsWT.LFC_gt0	H3K4me3	Enriched in Q111	HDSigDB	4329	1014215	2.249	2.249	1e-05	1e-05	Expression difference in quadriceps muscle of HSALR line 20b mouse model of Myotonic Dystrophy compared to wild type control mice. Genes were selected with 1.5-fold, fdr 0.1.	1556
H3K4me3.Q111vsWT.LFC_gt0	H3K4me3	Enriched in Q111	HDSigDB	8044	226969	2.2484	2.2484	1e-05	1e-05	The list of down-regulated genes in hypothalamus/thalamus of 6 month old Q175 mice compared to wild type controls. Genes were selected with fdr 0.05.	301
H3K4me3.Q111vsWT.LFC_gt0	H3K4me3	Enriched in Q111	HDSigDB	3007	1419069	2.2483	2.2483	1e-05	1e-05	The set of proteins identified in the postsynaptic density from human neocortex using Liquid chromatography-tandem mass spectrometry.	1458
H3K27Ac.Q111vsWT.LFC_lt0	H3K27Ac	Enriched in WT	HDSigDB	4035	135295	2.2478	2.2478	1e-05	1e-05	Expression array analysis of Myotonic Dystrophy type 2 (DM2) vastus lateralis biopsies versus controls. Genes were selected with 1.5-fold, fdr 0.1.	447
H3K4me3.Q111vsWT.LFC_gt0	H3K4me3	Enriched in Q111	HDSigDB	6017	1979272	2.2471	2.2471	1e-05	1e-05	Genome-wide gene expression data for Huntington Disease versus controls using an extensive cohort of well characterised post-mortem CNS tissues. Genes were selected with 1.5-fold, fdr 0.1. Up-regulated genes.	2397
H3K27Ac.Q111vsWT.LFC_lt0	H3K27Ac	Enriched in WT	HDSigDB	7225	109579	2.2454	2.2454	1e-05	1e-05	Mesencephalon gene expression data from 12 months old control mice and ataxin-2 knock out mouse model of Spinocerebellar Ataxia type 2. Genes were selected with 1.5-fold, fdr 0.1. Down-regulated genes.	510
H3K4me3.Q111vsWT.LFC_gt0	H3K4me3	Enriched in Q111	HDSigDB	4220	3154360	2.2452	2.2452	1e-05	1e-05	Gene expression profiles in peripheral blood mononuclear cells (PBMCs) from Friedreich Ataxia (FRDA) patients. Cells were studied both after in vitro treatment with HDAC inhibitor 106 that increases frataxin levels and after vehicle treatment. Genes were selected with 1.5-fold, fdr 0.1.	4269
EZH2.Q111vsWT.LFC_gt0	EZH2	Enriched in Q111	HDSigDB	6067	34162	2.2452	2.2452	1e-05	1e-05	Expression difference in control induced pluripotent stem cell (iPSCs) line IPSY2-1MSC-Ips1 compared to iPSCs from Friedreich Ataxia patient fibroblasts. Genes were selected with 1.5-fold, fdr 0.1. Up-regulated genes.	2626
H3K4me3.Q111vsWT.LFC_gt0	H3K4me3	Enriched in Q111	HDSigDB	7015	345110	2.2452	2.2452	1e-05	1e-05	Whole mRNAs expression analysis of Myotonic Dystrophy type 2 (DM2) biceps brachii biopsies compared to controls. Genes were selected with 1.5-fold, fdr 0.1. Down-regulated genes.	416
H3K4me3.Q111vsWT.LFC_gt0	H3K4me3	Enriched in Q111	HDSigDB	6089	139419	2.2436	2.2436	1e-05	1e-05	Cerebral cortex gene expression data from 5 month old control mice and R6/2 mouse model of Huntington Disease. Genes were selected with 1.5-fold, fdr 0.1. Up-regulated genes.	225
H3K4me3.Q111vsWT.LFC_gt0	H3K4me3	Enriched in Q111	HDSigDB	7264	293737	2.2434	2.2434	1e-05	1e-05	Striatal medium spiny neurons (MSN) are critically involved in motor control, and their degeneration is a principal component of Huntington Disease. The transcription factor Ctip2 is central to MSN differentiation. In order to investigate the molecular mechanisms that underlie Ctip2-dependent differentiation of MSN, gene expression analysis was performed between Ctip2 null (-/-) and wild type str…	434
H3K4me3.Q111vsWT.LFC_gt0	H3K4me3	Enriched in Q111	HDSigDB	2972	1764896	2.242	2.242	1e-05	1e-05	The list of oligodendrocyte-enriched genes identified by expression profile of mouse purified astrocytes compared to the other brain cell types. The 1.5-fold expression difference threshold was used.	2656
H3K4me3.Q111vsWT.LFC_gt0	H3K4me3	Enriched in Q111	HDSigDB	8009	2717959	2.241	2.241	1e-05	1e-05	The list of genes with CAG length-dependent expression in striatum of allelic series of HD knock-in mice at the age of 6 months. Genes were selected with fdr 0.05. Up-regulated genes.	3970
H3K4me3.Q111vsWT.LFC_gt0	H3K4me3	Enriched in Q111	HDSigDB	8849	762691	2.24	2.24	1e-05	1e-05	The differential expression patterns for the Neuro2a mouse neuroblastoma cells expressing Htt72Q lacking visible aggregates (72Q-ni) versus cells enriched with Htt inclusions in aggregation state (72Q-i). Significant genes were designated as having a false discovery rate (FDR)< 0.05.	857
H3K4me3.Q111vsWT.LFC_gt0	H3K4me3	Enriched in Q111	HDSigDB	4178	3617244	2.2382	2.2382	1e-05	1e-05	Striatal gene expression data from 13 weeks-old control mice and Huntington Disease mouse model with conditional knock-out (CKO) of the RNA polymerase I-specific transcription initiation factor IA (TIF-IA). Genes were selected with 1.5-fold, fdr 0.1.	5838
H3K4me3.Q111vsWT.LFC_gt0	H3K4me3	Enriched in Q111	HDSigDB	6041	465764	2.2382	2.2382	1e-05	1e-05	Gene expression in quadriceps muscle of Myotonic Dystrophy mouse model (HSALR line 20b) compared to wild type controls. MOE430A Affymetrix Mouse Expression 430A Array was used. Genes were selected with 1.5-fold, fdr 0.1. Up-regulated genes.	685
H3K4me3.Q111vsWT.LFC_gt0	H3K4me3	Enriched in Q111	HDSigDB	6062	1879478	2.2379	2.2379	1e-05	1e-05	Expression difference in control embryonic stem cell line HSF6 compared to induced pluripotent stem cells (iPSCs) from Friedreich Ataxia patient fibroblasts. Genes were selected with 1.5-fold, fdr 0.1. Up-regulated genes.	2342
H3K4me3.Q111vsWT.LFC_lt0	H3K4me3	Enriched in WT	HDSigDB	8493	30712	2.2378	2.2378	1e-05	1e-05	The list of differentially expressed genes in cortex of HdhQ175 HD models compared to wild type mice. Genes were selected with FDR protected p value < 0.05	2093
H3K27me3.Q111vsWT.LFC_lt0	H3K27me3	Enriched in WT	HDSigDB	2829	157493	2.2358	2.2358	1e-05	1e-05	A transcriptional atlas of the adult human brain, comprising extensive histological analysis and comprehensive microarray profiling of neuroanatomically precise subdivisions in two individuals (911 from Donor1 and 867 from Donor2).	219
H3K4me3.Q111vsWT.LFC_gt0	H3K4me3	Enriched in Q111	HDSigDB	7228	1170466	2.2347	2.2347	1e-05	1e-05	The CUG-BP and ETR-3-like factor 1 (Celf1) RNA binding protein plays an important role in heart and muscle development, and is over-expressed in the disease Myotonic Dystrophy. To identify transcriptome-wide targets of the Celf1 protein in heart, RNA-Seq of polyA+ RNA was performed for mice inducibly expressing Celf1 in the heart compared to control wild type mice. This geneset contains data from…	1515
H3K4me3.Q111vsWT.LFC_gt0	H3K4me3	Enriched in Q111	HDSigDB	4032	129953	2.2345	2.2345	1e-05	1e-05	Expression profiles of murine microglial BV2 cells transduced with mutant human huntingtin compared to BV2 cells transduced with wild-type human huntingtin. Genes were selected with 1.5-fold, fdr 0.1.	238
EZH2.Q111vsWT.LFC_gt0	EZH2	Enriched in Q111	HDSigDB	6192	66746	2.2329	2.2329	1e-05	1e-05	Cerebral cortex gene expression data from 15 weeks-old control mice and R6/2 mouse model of Huntington Disease. Genes were selected with 1.5-fold, fdr 0.1. Up-regulated genes.	7255
H3K4me3.Q111vsWT.LFC_gt0	H3K4me3	Enriched in Q111	HDSigDB	4428	2175888	2.2325	2.2325	1e-05	1e-05	HITS-CLIP analysis was performed to compare the CPSF6 protein binding sites in MEFs from Mbnl1/2 KO Myotonic Dystrophy mouse model and wild type mice. Genes were selected with 1.5-fold, fdr 0.1.	5071
H3K4me3.Q111vsWT.LFC_gt0	H3K4me3	Enriched in Q111	HDSigDB	8846	3352871	2.2323	2.2323	1e-05	1e-05	The differential expression patterns for the Neuro2a mouse neuroblastoma cells expressing Htt72Q enriched with Htt inclusions in aggregation state (72Q-i) versus the control 25Q-ni cells. Significant genes were designated as having a false discovery rate (FDR)< 0.05.	4211
H3K4me3.Q111vsWT.LFC_gt0	H3K4me3	Enriched in Q111	HDSigDB	7265	709373	2.2317	2.2317	1e-05	1e-05	Comparison of gene expression profiles between mouse embryonic stem cells (ESC) with expanded CAG repeats and control ESCs on days 4 of neuronal differentiation. Genes were selected with 1.5-fold, fdr 0.1. Down-regulated genes.	1182
H3K4me3.Q111vsWT.LFC_gt0	H3K4me3	Enriched in Q111	HDSigDB	6158	204668	2.2313	2.2313	1e-05	1e-05	Retina gene expression data from 9 weeks-old control mice and R7E mouse model of Spinocerebellar Ataxia type 7. Genes were selected with 1.5-fold, fdr 0.1. Up-regulated genes.	340
H3K27me3.Q111vsWT.LFC_lt0	H3K27me3	Enriched in WT	HDSigDB	8910	399410	2.2312	2.2312	1e-05	1e-05	The list of down-regulated genes in cortex of 6 month old Q140 mice compared to Q20 controls. Genes were selected with adj p-value	414
H3K4me3.Q111vsWT.LFC_gt0	H3K4me3	Enriched in Q111	HDSigDB	8497	2029403	2.2287	2.2287	1e-05	1e-05	The list of differentially expressed genes in striatum of HdhQ175 HD models compared to wild type mice. Genes were selected with FDR protected p value < 0.05	3468
H3K4me3.Q111vsWT.LFC_gt0	H3K4me3	Enriched in Q111	HDSigDB	8147	472326	2.2286	2.2286	1e-05	1e-05	Consensus coexpression network analysis of allelic series of HD knock-in mice across three time-points identified modules of genes that are coexpressed at all three time-points. Liver M38 module (plum1) was one of the 34 modules identified in liver. A meta-analysis of correlations of module eigengenes (summary expression profiles) with CAG length showed no association for this module.	630
H3K4me3.Q111vsWT.LFC_gt0	H3K4me3	Enriched in Q111	HDSigDB	6080	3243342	2.2274	2.2274	1e-05	1e-05	Expression difference in control fibroblast cell line SC30 compared to induced pluripotent stem cells (iPSCs) from Friedreich Ataxia patient fibroblasts. Genes were selected with 1.5-fold, fdr 0.1. Up-regulated genes.	4311
H3K27me3.Q111vsWT.LFC_lt0	H3K27me3	Enriched in WT	HDSigDB	8401	437888	2.226	2.226	1e-05	1e-05	The list of differentially expressed genes in striatum of R6/2 mice with an intrastriatal injections of control/scrambeled LNA-oligonucleotide (LNA-SCB) compared to wild type mice with the same injections. Genes were selected with 1.5-fold, adj p-value	509
H3K4me3.Q111vsWT.LFC_gt0	H3K4me3	Enriched in Q111	HDSigDB	4445	210851	2.2251	2.2251	1e-05	1e-05	Expression difference in corpus striatum of R6/2 mouse model of Huntington Disease with normal p62 genotype compared to wild type mice with normal p62 genotype. Genes were selected with 1.5-fold, fdr 0.1.	415
H3K4me3.Q111vsWT.LFC_gt0	H3K4me3	Enriched in Q111	HDSigDB	6197	584982	2.2235	2.2235	1e-05	1e-05	Expression difference in quadriceps muscle of HSALR line 20b mouse model of Myotonic Dystrophy compared to wild type control mice. Genes were selected with 1.5-fold, fdr 0.1. Up-regulated genes.	897
H3K4me3.Q111vsWT.LFC_gt0	H3K4me3	Enriched in Q111	HDSigDB	6150	3517677	2.222	2.222	1e-05	1e-05	Gene expression profiling of differentiated neural stem cell progeny of human embryonic stem cell (ESC) line SIVF018 derived from blastocysts of patient diagnosed as carrying the mutant huntingtin gene compared to the original undifferentiated ESC line. Genes were selected with 1.5-fold, fdr 0.1. Up-regulated genes.	4818
H3K4me3.Q111vsWT.LFC_gt0	H3K4me3	Enriched in Q111	HDSigDB	7103	2987235	2.2215	2.2215	1e-05	1e-05	CUGBP1 and MBNL1 are developmentally regulated RNA-binding proteins that are causally associated with Myotonic Dystrophy type 1. This geneset represents the gene expression profiling of Mbnl1 siRNA transfected C2C12 cells compared to control siRNA treated cells. Genes were selected with 1.5-fold, fdr 0.1. Down-regulated genes.	4972
H3K4me3.Q111vsWT.LFC_gt0	H3K4me3	Enriched in Q111	HDSigDB	8925	3768807	2.2204	2.2204	1e-05	1e-05	The list of differentially expressed genes in hippocampus of 6 month old Q175 mice compared to Q20 controls. Genes were selected with adj p-value	4732
H3K4me3.Q111vsWT.LFC_gt0	H3K4me3	Enriched in Q111	HDSigDB	8005	1390669	2.2199	2.2199	1e-05	1e-05	The list of genes with CAG length-dependent expression in brain cortex of allelic series of HD knock-in mice at the age of 10 months. Genes were selected with fdr 0.05.	1844
H3K4me3.Q111vsWT.LFC_gt0	H3K4me3	Enriched in Q111	HDSigDB	8429	511148	2.2192	2.2192	1e-05	1e-05	The list of differentially expressed genes in HdhQ111 mouse striatal precursor cells upon treatment with the SPL enzyme inhibitor, 4-deoxypyridoxine hydrochloride (DOP) compared to untreated HdhQ111 cells. DOP inhibits S1P lyase (SPL) activity thus inhibiting the degradation of intracellular sphingolipid metabolite sphinogosine-1-phosphate (S1P). Inhibiting the SPL enzyme has neuroprotective effe…	677
H3K4me3.Q111vsWT.LFC_gt0	H3K4me3	Enriched in Q111	HDSigDB	6233	2250356	2.2169	2.2169	1e-05	1e-05	Expression difference in 1 day old wild type mice compared to 4 wk HSALR mouse model of Myotonic Dystrophy. Genes were selected with 1.5-fold, fdr 0.1. Up-regulated genes.	5023
H3K4me3.Q111vsWT.LFC_gt0	H3K4me3	Enriched in Q111	HDSigDB	6079	3233858	2.2162	2.2162	1e-05	1e-05	Expression difference in control human mesenchymal stromal cell line SC31-MSC compared to iPSCs from Friedreich Ataxia patient fibroblasts. Genes were selected with 1.5-fold, fdr 0.1. Up-regulated genes.	4350
H3K4me3.Q111vsWT.LFC_gt0	H3K4me3	Enriched in Q111	HDSigDB	7158	243032	2.216	2.216	1e-05	1e-05	Retina gene expression data from 9 weeks-old control mice and R7E mouse model of Spinocerebellar Ataxia type 7. Genes were selected with 1.5-fold, fdr 0.1. Down-regulated genes.	352
H3K4me3.Q111vsWT.LFC_gt0	H3K4me3	Enriched in Q111	HDSigDB	4216	2029080	2.2155	2.2155	1e-05	1e-05	Gene expression profiles in peripheral blood mononuclear cells (PBMCs) from Friedreich Ataxia (FRDA) patients. Cells after in vitro treatment with HDAC inhibitor 106 that increases frataxin levels were compared to untreated cells. Genes were selected with 1.5-fold, fdr 0.1.	2721
H3K4me3.Q111vsWT.LFC_gt0	H3K4me3	Enriched in Q111	HDSigDB	6075	2970107	2.2144	2.2144	1e-05	1e-05	Expression difference in control keratinocytes compared to induced pluripotent stem cells (iPSCs) from Friedreich Ataxia patient fibroblasts. Genes were selected with 1.5-fold, fdr 0.1. Up-regulated genes.	4031
H3K4me3.Q111vsWT.LFC_gt0	H3K4me3	Enriched in Q111	HDSigDB	4267	442919	2.2143	2.2143	1e-05	1e-05	Retina gene expression data from 9 weeks-old control mice and R7E mouse model of Spinocerebellar Ataxia type 7. Genes were selected with 1.5-fold, fdr 0.1.	692
EZH2.Q111vsWT.LFC_gt0	EZH2	Enriched in Q111	HDSigDB	4316	74467	2.2142	2.2142	1e-05	1e-05	Expression difference in striatal cells derived from wild type HdhQ7/Q7 mice and HdhQ111/Q111 knock-in mouse model of Huntington Disease in heat shock conditions (42oC). Genes were selected with 1.5-fold, fdr 0.1.	8024
H3K4me3.Q111vsWT.LFC_gt0	H3K4me3	Enriched in Q111	HDSigDB	3023	204045	2.2125	2.2125	1e-05	1e-05	The list of proteins identified in recycling endosome/trans-Golgi network fraction of mouse liver cells by sucrose gradient fractionation with subsequent mass spectrometry.	465
H3K4me3.Q111vsWT.LFC_gt0	H3K4me3	Enriched in Q111	HDSigDB	8268	141360	2.2106	2.2106	1e-05	1e-05	The list of down-regulated genes in genetically corrected isogenic Huntington Disease Induced Pluripotent Stem Cells (iPSC) compared to the original Huntington Disease patient-derived iPSC. The correction of HD iPSCs was done using a CRISPR-Cas9 and piggyBac transposon-based approach. Genes were selected with 1.5-fold, fdr 0.1.	206
H3K4me3.Q111vsWT.LFC_gt0	H3K4me3	Enriched in Q111	HDSigDB	8823	481512	2.2102	2.2102	1e-05	1e-05	Genes found to be significantly differentially expressed in 120 h time point of Htt-Q74 doxycycline induction (adjusted P-value < 0.1) compared to the pre-induction state after correction for effects observed in the control PC12 Htt-Q23 samples.	563
H3K4me3.Q111vsWT.LFC_gt0	H3K4me3	Enriched in Q111	HDSigDB	8406	361042	2.2088	2.2088	1e-05	1e-05	The list of down-regulated genes in striatum of R6/2 mice with an intrastriatal injections of LNA-oligonucleotides complementary to the CAG repeats (LNA-CTG) compared to wild type mice injected with a control/scrambeled LNA-oligonucleotide (LNA-SCB). Genes were selected with 1.5-fold, adj p-value	432
H3K4me3.Q111vsWT.LFC_gt0	H3K4me3	Enriched in Q111	HDSigDB	6076	3185913	2.2085	2.2085	1e-05	1e-05	Expression difference in control human mesenchymal stromal cell line SC41-MSC compared to iPSCs from Friedreich Ataxia patient fibroblasts. Genes were selected with 1.5-fold, fdr 0.1. Up-regulated genes.	4297
H3K4me3.Q111vsWT.LFC_gt0	H3K4me3	Enriched in Q111	HDSigDB	4397	133940	2.2084	2.2084	1e-05	1e-05	PC12 cells expressing the androgen receptor (AR) with normal length of polyglutamine tract (AR10Q) were assessed for alterations in AR function in response to ligand by comparing gene expression changes in the presence or absence of synthetic androgen R1881. Genes were selected with 1.5-fold, fdr 0.1.	161
H3K4me3.Q111vsWT.LFC_gt0	H3K4me3	Enriched in Q111	HDSigDB	6219	146505	2.2081	2.2081	1e-05	1e-05	PC12 cells expressing the nonSUMOylatable androgen receptor (AR) with expanded length of polyglutamine tract AR112Q (KRKR) were assessed for alterations in AR function in response to ligand by comparing gene expression changes in the presence or absence of synthetic androgen R1881. Genes were selected with 1.5-fold, fdr 0.1. Up-regulated genes.	195
H3K4me3.Q111vsWT.LFC_gt0	H3K4me3	Enriched in Q111	HDSigDB	7261	254998	2.208	2.208	1e-05	1e-05	Comparison of gene expression data between wild-type (SA01) and Myotonic Dystrophy type 1-affected (VUB03) Embryonic Stem Cell (hESC) lines. Genes were selected with 1.5-fold, fdr 0.1. Down-regulated genes.	496
H3K27me3.Q111vsWT.LFC_lt0	H3K27me3	Enriched in WT	HDSigDB	8880	91638	2.2069	2.2069	1e-05	1e-05	The list of proteins strongly decreased in the insoluble fractions of cerebellum lysates of 8 wk HD R6/2 mice compared to wild type littermates. FDR	72
H3K4me3.Q111vsWT.LFC_gt0	H3K4me3	Enriched in Q111	HDSigDB	8918	1564828	2.2054	2.2054	1e-05	1e-05	The list of down-regulated genes in cerebellum of 10 month old Q175 mice compared to Q20 controls. Genes were selected with adj p-value	1790
H3K4me3.Q111vsWT.LFC_gt0	H3K4me3	Enriched in Q111	HDSigDB	6125	1073284	2.2036	2.2036	1e-05	1e-05	Gene expression profiles in peripheral blood mononuclear cells (PBMCs) from Friedreich Ataxia (FRDA) patients. Cells after in vitro treatment with HDAC inhibitor 106 that increases frataxin levels were compared to untreated cells. Genes were selected with 1.5-fold, fdr 0.1. Up-regulated genes.	1482
H3K4me3.Q111vsWT.LFC_gt0	H3K4me3	Enriched in Q111	HDSigDB	6109	274881	2.2033	2.2033	1e-05	1e-05	Gene expression profiles in peripheral blood mononuclear cells (PBMCs) from Friedreich Ataxia (FRDA) symptomatic patients, compared with controls. All samples were in vitro treated with HDAC inhibitor 106. Genes were selected with 1.5-fold, fdr 0.1. Up-regulated genes.	347
H3K27me3.Q111vsWT.LFC_lt0	H3K27me3	Enriched in WT	HDSigDB	2973	109821	2.2031	2.2031	1e-05	1e-05	A module of genes coexpressed in mouse forebrain. This module corresponds to cingulate cholecystokinin-positive, somatosensory cholecystokinin-positive, and lateral geniculate nucleus (LGN) interneurons.	150
H3K4me3.Q111vsWT.LFC_gt0	H3K4me3	Enriched in Q111	HDSigDB	7202	630789	2.2029	2.2029	1e-05	1e-05	The gene expressions in quadriceps muscle of 16 weeks-old Mbnl1 knock out mouse model of Myotonic Dystrophy were compared to wild type control mice. Genes were selected with 1.5-fold, fdr 0.1. Down-regulated genes.	929
H3K27me3.Q111vsWT.LFC_lt0	H3K27me3	Enriched in WT	HDSigDB	7155	503583	2.2014	2.2014	1e-05	1e-05	Cerebrum gene expression data from 22 weeks-old control mice and R6/1 mouse model of Huntington Disease. Genes were selected with 1.5-fold, fdr 0.1. Down-regulated genes.	660
H3K27Ac.Q111vsWT.LFC_lt0	H3K27Ac	Enriched in WT	HDSigDB	7158	90337	2.2008	2.2008	1e-05	1e-05	Retina gene expression data from 9 weeks-old control mice and R7E mouse model of Spinocerebellar Ataxia type 7. Genes were selected with 1.5-fold, fdr 0.1. Down-regulated genes.	352
H3K27Ac.Q111vsWT.LFC_lt0	H3K27Ac	Enriched in WT	HDSigDB	7265	281778	2.1997	2.1997	1e-05	1e-05	Comparison of gene expression profiles between mouse embryonic stem cells (ESC) with expanded CAG repeats and control ESCs on days 4 of neuronal differentiation. Genes were selected with 1.5-fold, fdr 0.1. Down-regulated genes.	1182
H3K4me3.Q111vsWT.LFC_gt0	H3K4me3	Enriched in Q111	HDSigDB	7115	293698	2.1995	2.1995	1e-05	1e-05	Gene expression profiles in peripheral blood mononuclear cells (PBMCs) from Friedreich Ataxia (FRDA) carriers. Cells were studied both after in vitro treatment with HDAC inhibitor 106 that increases frataxin levels and after vehicle treatment. Genes were selected with 1.5-fold, fdr 0.1. Down-regulated genes.	381
H3K27me3.Q111vsWT.LFC_lt0	H3K27me3	Enriched in WT	HDSigDB	8407	365726	2.1994	2.1994	1e-05	1e-05	The list of down-regulated genes in striatum of R6/2 mice with an intrastriatal injections of control/scrambeled LNA-oligonucleotide (LNA-SCB) compared to wild type mice with the same injections. Genes were selected with 1.5-fold, adj p-value	421
H3K4me3.Q111vsWT.LFC_gt0	H3K4me3	Enriched in Q111	HDSigDB	7212	1138453	2.1985	2.1985	1e-05	1e-05	Gene expression data of cerebellum from 10 weeks-old N171-82Q mouse model of Huntington Disease compared to control wild type mice. Genes were selected with 1.5-fold, fdr 0.1. Down-regulated genes.	1805
EZH2.Q111vsWT.LFC_gt0	EZH2	Enriched in Q111	HDSigDB	4180	43983	2.1957	2.1957	1e-05	1e-05	Expression difference in wild type mice systemically treated with brain penetrant Hsp90 inhibitor to activate the heat shock response in brain versus vehicle treated mice. Genes were selected with 1.5-fold, fdr 0.1.	3954
H3K27me3.Q111vsWT.LFC_lt0	H3K27me3	Enriched in WT	HDSigDB	4446	346107	2.1956	2.1956	1e-05	1e-05	Expression difference in corpus striatum of R6/2 mouse model of Huntington Disease with p62 knock out compared to wild type mice with p62 knock out. Genes were selected with 1.5-fold, fdr 0.1.	746
H3K4me3.Q111vsWT.LFC_gt0	H3K4me3	Enriched in Q111	HDSigDB	7053	975547	2.1946	2.1946	1e-05	1e-05	Expression difference in Fragile X Syndrome induced pluripotent stem cells (iPSCs) derived from fibroblasts and the original fibroblasts. Genes were selected with 1.5-fold, fdr 0.1. Down-regulated genes.	1324
H3K4me3.Q111vsWT.LFC_gt0	H3K4me3	Enriched in Q111	HDSigDB	4320	586665	2.1939	2.1939	1e-05	1e-05	Cerebral cortex gene expression data from 9 weeks-old R6/2 mice with reduction of Histone deacetylase (HDAC) 4 gene compared to R6/2 mice. R6/2 is a mouse model of Huntington Disease. Hdac4 plays a crucial role for cytoplasmic aggregation in the molecular pathology of Huntington Disease. Genes were selected with 1.5-fold, fdr 0.1.	966
H3K4me3.Q111vsWT.LFC_gt0	H3K4me3	Enriched in Q111	HDSigDB	4240	372119	2.1938	2.1938	1e-05	1e-05	Gene expression profiling of multiple human embryonic stem cell (ESC) lines derived from blastocysts of patients diagnosed as carrying the mutant huntingtin gene compared to wild type huntingtin carrying ESC lines. Genes were selected with 1.5-fold, fdr 0.1.	556
H3K4me3.Q111vsWT.LFC_gt0	H3K4me3	Enriched in Q111	HDSigDB	4219	2626386	2.193	2.193	1e-05	1e-05	Gene expression profiles in peripheral blood mononuclear cells (PBMCs) from Friedreich Ataxia (FRDA) clinically asymptomatic genetic carriers, compared with controls. All samples were in vitro treated with HDAC inhibitor 106. Genes were selected with 1.5-fold, fdr 0.1.	3574
H3K4me3.Q111vsWT.LFC_gt0	H3K4me3	Enriched in Q111	HDSigDB	6148	3254297	2.192	2.192	1e-05	1e-05	Gene expression profiling of differentiated neural stem cell progeny of human embryonic stem cell (ESC) line SIVF020 derived from blastocysts of patient diagnosed as carrying the mutant huntingtin gene compared to the original undifferentiated ESC line. Genes were selected with 1.5-fold, fdr 0.1. Up-regulated genes.	4647
EZH2.Q111vsWT.LFC_gt0	EZH2	Enriched in Q111	HDSigDB	6248	41637	2.1912	2.1912	1e-05	1e-05	Gene expression in normal human fetal brain samples compared to several normal tissues (adrenal glands, heart, small intestine, kidney, liver, lung, pancreas, spleen, stomach, thymus gland). Genes were selected with 1.5-fold, fdr 0.1. Up-regulated genes.	2925
H3K4me3.Q111vsWT.LFC_gt0	H3K4me3	Enriched in Q111	HDSigDB	2819	329270	2.1901	2.1901	1e-05	1e-05	The list of proteins identified in cytoplasmic fraction of mouse liver cells by sucrose gradient fractionation with subsequent mass spectrometry.	662
H3K4me3.Q111vsWT.LFC_gt0	H3K4me3	Enriched in Q111	HDSigDB	8900	1917723	2.1901	2.1901	1e-05	1e-05	The list of differentially expressed genes in striatum of 6 month old Q140 mice compared to Q20 controls. Genes were selected with adj p-value	2402
H3K27Ac.Q111vsWT.LFC_lt0	H3K27Ac	Enriched in WT	HDSigDB	8820	135269	2.19	2.19	1e-05	1e-05	Genes found to be significantly differentially expressed in 96 h time point of Htt-Q74 doxycycline induction (adjusted P-value < 0.1) compared to the pre-induction state after correction for effects observed in the control PC12 Htt-Q23 samples.	477
EZH2.Q111vsWT.LFC_gt0	EZH2	Enriched in Q111	HDSigDB	2958	30269	2.1884	2.1884	1e-05	1e-05	The list of neuron-enriched genes identified by expression profile of mouse purified astrocytes compared to the other brain cell types. The 1.5-fold expression difference threshold was used.	2508
EZH2.Q111vsWT.LFC_gt0	EZH2	Enriched in Q111	HDSigDB	5018	53843	2.1868	2.1868	1e-05	1e-05	ChIP-seq for H3K4me3 in human post-mortem prefrontal cortex brain samples from Huntington Disease patients compred to controls. Genes were selected with 1.5-fold, fdr 0.1.	4951
H3K27Ac.Q111vsWT.LFC_lt0	H3K27Ac	Enriched in WT	HDSigDB	8061	229512	2.1835	2.1835	1e-05	1e-05	Consensus coexpression network analysis of allelic series of HD knock-in mice across three time-points identified modules of genes that are coexpressed at all three time-points. Striatum M14 module (cyan) was one of the 37 modules identified in striatum. This module turned out to be not associated with CAG repeat length upon a meta-analysis of correlations of module eigengenes (summary expression…	848
H3K4me3.Q111vsWT.LFC_gt0	H3K4me3	Enriched in Q111	HDSigDB	6081	3157973	2.1825	2.1825	1e-05	1e-05	Expression difference in control fibroblast cell line NuFF compared to induced pluripotent stem cells (iPSCs) from Friedreich Ataxia patient fibroblasts. Genes were selected with 1.5-fold, fdr 0.1. Up-regulated genes.	4325
H3K4me3.Q111vsWT.LFC_gt0	H3K4me3	Enriched in Q111	HDSigDB	8032	1809930	2.1822	2.1822	1e-05	1e-05	The list of up-regulated genes in striatum of 6 month old Q175 mice compared to wild type controls. Genes were selected with fdr 0.05.	2767
H3K4me3.Q111vsWT.LFC_gt0	H3K4me3	Enriched in Q111	HDSigDB	6083	3136317	2.182	2.182	1e-05	1e-05	Expression difference in control human umbilical vein endothelial cell line HUVEC-BF4 compared to induced pluripotent stem cells (iPSCs) from Friedreich Ataxia patient fibroblasts. Genes were selected with 1.5-fold, fdr 0.1. Up-regulated genes.	4383
H3K4me3.Q111vsWT.LFC_gt0	H3K4me3	Enriched in Q111	HDSigDB	4113	2781299	2.1819	2.1819	1e-05	1e-05	Expression difference in control induced pluripotent stem cell (iPSCs) line MR90C2P27 compared to iPSCs from Friedreich Ataxia patient fibroblasts. Genes were selected with 1.5-fold, fdr 0.1.	4160
H3K4me3.Q111vsWT.LFC_gt0	H3K4me3	Enriched in Q111	HDSigDB	4237	116521	2.1815	2.1815	1e-05	1e-05	Expression changes in the W303-1A yeast strain caused by deletion of transcription elongation factor Spt4 which plays a crucial role for transcription of long trinucleotide repeats in the molecular pathology of Huntington Disease. The W303-1A Spt4 Del-1 deletion strain was compared to W303-1A wild type strain. Genes were selected with 1.5-fold, fdr 0.1.	1278
H3K27Ac.Q111vsWT.LFC_lt0	H3K27Ac	Enriched in WT	HDSigDB	4305	94437	2.1799	2.1799	1e-05	1e-05	Transcription profiling of frontal lobe BA4 samples from Huntington Disease Vonsattel Grade 3 cases and age and sex-matched controls. HG-U133B Affymetrix Human Genome U133B Array was used. Genes were selected with 1.5-fold, fdr 0.1.	314
H3K4me3.Q111vsWT.LFC_gt0	H3K4me3	Enriched in Q111	HDSigDB	8203	292486	2.1779	2.1779	1e-05	1e-05	The list of differentially expressed genes in four mouse embryonic fibroblast (MEF) cells lines which contain a single copy of the Hdh gene (Hdh-HET) and four MEF lines in which the Hdh gene was deleted (Hdh-KO). Genes were selected with 1.5-fold, fdr 0.1.	438
H3K4me3.Q111vsWT.LFC_gt0	H3K4me3	Enriched in Q111	HDSigDB	6048	141266	2.1777	2.1777	1e-05	1e-05	Gene profiling changes in yeast mutant strain expressing Htt103Q huntingtin fragment together with suppressor deletion of bna4 (bna4?) compared to wild-type strain expressing Htt25Q fragment. Genes were selected with 1.5-fold, fdr 0.1. Up-regulated genes.	1485
H3K4me3.Q111vsWT.LFC_gt0	H3K4me3	Enriched in Q111	HDSigDB	6161	1573564	2.1777	2.1777	1e-05	1e-05	Expression difference in iPSC-derived differentiated neural stem cell (NSC) line HD180i.5 from Huntington Disease patient compared to NSC cells from healthy controls. Genes were selected with 1.5-fold, fdr 0.1. Up-regulated genes.	2191
H3K4me3.Q111vsWT.LFC_gt0	H3K4me3	Enriched in Q111	HDSigDB	7052	243871	2.1769	2.1769	1e-05	1e-05	Expression changes in corpus striatum of 10 weeks-old HdhQ111 mouse model of Huntington Disease compared to wild type animals. Genes were selected with 1.5-fold, fdr 0.1. Down-regulated genes.	352
H3K4me3.Q111vsWT.LFC_gt0	H3K4me3	Enriched in Q111	HDSigDB	8431	2290263	2.1749	2.1749	1e-05	1e-05	The list of up-regulated genes in HdhQ111 mouse striatal precursor cells upon treatment with the SPL enzyme inhibitor, 4-deoxypyridoxine hydrochloride (DOP) compared to untreated HdhQ7 cells. DOP inhibits S1P lyase (SPL) activity thus inhibiting the degradation of intracellular sphingolipid metabolite sphinogosine-1-phosphate (S1P). Inhibiting the SPL enzyme has neuroprotective effects in HD mode…	4206
H3K4me3.Q111vsWT.LFC_gt0	H3K4me3	Enriched in Q111	HDSigDB	2787	397769	2.1739	2.1739	1e-05	1e-05	The list of genes found to be stronger expressed in CA1 area of the hippocampus compared to the CA3 area.	630
EZH2.Q111vsWT.LFC_gt0	EZH2	Enriched in Q111	HDSigDB	8281	54772	2.1732	2.1732	1e-05	1e-05	Expression profiles of skeletal muscle samples from Duchenne muscular dystrophy patients were compared to normal individuals. Genes were selected with 1.5-fold, fdr 0.1.	8060
H3K4me3.Q111vsWT.LFC_gt0	H3K4me3	Enriched in Q111	HDSigDB	8865	3386094	2.1723	2.1723	1e-05	1e-05	A deep learning approach, namely stacked restricted Boltzmann machine (SRBM), was used to analyze the RNA-seq data of Huntington’s disease HdhQ111 mice at 6 and 2 months. This approach yielded the list of 4433 genes with large mean value and variance of the 16 samples. This list was further ranked in regard to the disease relatedness of the genes included.	4292
H3K4me3.Q111vsWT.LFC_gt0	H3K4me3	Enriched in Q111	HDSigDB	8077	160971	2.1722	2.1722	1e-05	1e-05	Consensus coexpression network analysis of allelic series of HD knock-in mice across three time-points identified modules of genes that are coexpressed at all three time-points. Striatum M44 module (floralwhite) was one of the 37 modules identified in striatum. This module turned out to be not associated with CAG repeat length upon a meta-analysis of correlations of module eigengenes (summary exp…	200
H3K4me3.Q111vsWT.LFC_gt0	H3K4me3	Enriched in Q111	HDSigDB	8134	551569	2.1721	2.1721	1e-05	1e-05	Consensus coexpression network analysis of allelic series of HD knock-in mice across three time-points identified modules of genes that are coexpressed at all three time-points. Liver M13 module (salmon) was one of the 34 modules identified in liver. A meta-analysis of correlations of module eigengenes (summary expression profiles) with CAG length showed no association for this module.	809
H3K4me3.Q111vsWT.LFC_gt0	H3K4me3	Enriched in Q111	HDSigDB	8942	502827	2.1707	2.1707	1e-05	1e-05	The list of proteins dysregulated in striatum of 10 month old Q175 mice compared to Q20 controls. Genes were selected with adj p-value	548
H3K27Ac.Q111vsWT.LFC_lt0	H3K27Ac	Enriched in WT	HDSigDB	8071	103508	2.1662	2.1662	1e-05	1e-05	Consensus coexpression network analysis of allelic series of HD knock-in mice across three time-points identified modules of genes that are coexpressed at all three time-points. Striatum M38 module (plum1) was one of the 37 modules identified in striatum. This module turned out to be not associated with CAG repeat length upon a meta-analysis of correlations of module eigengenes (summary expressio…	491
H3K4me3.Q111vsWT.LFC_gt0	H3K4me3	Enriched in Q111	HDSigDB	8024	296417	2.1659	2.1659	1e-05	1e-05	The list of differentially expressed genes in hypothalamus/thalamus of 6 month old Q175 mice compared to wild type controls. Genes were selected with fdr 0.05.	422
H3K4me3.Q111vsWT.LFC_gt0	H3K4me3	Enriched in Q111	HDSigDB	6072	2769386	2.1658	2.1658	1e-05	1e-05	Expression difference in control human umbilical vein endothelial cell line HUVEC-BF5 compared to induced pluripotent stem cells (iPSCs) from Friedreich Ataxia patient fibroblasts. Genes were selected with 1.5-fold, fdr 0.1. Up-regulated genes.	3840
H3K4me3.Q111vsWT.LFC_gt0	H3K4me3	Enriched in Q111	HDSigDB	6074	2875852	2.1658	2.1658	1e-05	1e-05	Expression difference in control human adipose mesenchymal stem cell line HMSC-ad compared to iPSCs from Friedreich Ataxia patient fibroblasts. Genes were selected with 1.5-fold, fdr 0.1. Up-regulated genes.	4142
H3K27me3.Q111vsWT.LFC_lt0	H3K27me3	Enriched in WT	HDSigDB	7170	108206	2.165	2.165	1e-05	1e-05	Transcription profiling of caudate nucleus samples from Huntington Disease Vonsattel Grade 1 cases and age and sex-matched controls. HG-U133B Affymetrix Human Genome U133B Array was used. Genes were selected with 1.5-fold, fdr 0.1. Down-regulated genes.	128
H3K4me3.Q111vsWT.LFC_gt0	H3K4me3	Enriched in Q111	HDSigDB	4115	2922716	2.1639	2.1639	1e-05	1e-05	Expression difference in control induced pluripotent stem cell (iPSCs) line MR90C2P28 compared to iPSCs from Friedreich Ataxia patient fibroblasts. Genes were selected with 1.5-fold, fdr 0.1.	4394
H3K4me3.Q111vsWT.LFC_gt0	H3K4me3	Enriched in Q111	HDSigDB	4263	398759	2.1633	2.1633	1e-05	1e-05	Cerebrum gene expression data from 27 weeks-old control mice and R6/1 mouse model of Huntington Disease. Genes were selected with 1.5-fold, fdr 0.1.	617
EZH2.Q111vsWT.LFC_gt0	EZH2	Enriched in Q111	HDSigDB	6064	27818	2.1627	2.1627	1e-05	1e-05	Expression difference in control induced pluripotent stem cell (iPSCs) line hFib2-Ips5 compared to iPSCs from Friedreich Ataxia patient fibroblasts. Genes were selected with 1.5-fold, fdr 0.1. Up-regulated genes.	2452
H3K4me3.Q111vsWT.LFC_gt0	H3K4me3	Enriched in Q111	HDSigDB	4429	2539823	2.1626	2.1626	1e-05	1e-05	Expression difference in 1 day old wild type mice compared to 4 wk HSALR mouse model of Myotonic Dystrophy. Genes were selected with 1.5-fold, fdr 0.1.	6450
H3K4me3.Q111vsWT.LFC_gt0	H3K4me3	Enriched in Q111	HDSigDB	8143	125335	2.1601	2.1601	1e-05	1e-05	Consensus coexpression network analysis of allelic series of HD knock-in mice across three time-points identified modules of genes that are coexpressed at all three time-points. Liver M27 module (white) was one of the 34 modules identified in liver. A meta-analysis of correlations of module eigengenes (summary expression profiles) with CAG length showed no association for this module.	252
H3K27Ac.Q111vsWT.LFC_lt0	H3K27Ac	Enriched in WT	HDSigDB	7038	87419	2.16	2.16	1e-05	1e-05	Gene expression in quadriceps muscle of Myotonic Dystrophy mouse model (HSALR line 20b) compared to wild type controls. MOE430B Affymetrix Mouse Expression 430B Array was used. Genes were selected with 1.5-fold, fdr 0.1. Down-regulated genes.	313
H3K4me3.Q111vsWT.LFC_gt0	H3K4me3	Enriched in Q111	HDSigDB	7048	335210	2.1593	2.1593	1e-05	1e-05	Gene profiling changes in yeast mutant strain expressing Htt103Q huntingtin fragment together with suppressor deletion of bna4 (bna4?) compared to wild-type strain expressing Htt25Q fragment. Genes were selected with 1.5-fold, fdr 0.1. Down-regulated genes.	3877
H3K4me3.Q111vsWT.LFC_gt0	H3K4me3	Enriched in Q111	HDSigDB	9014	1131020	2.1583	2.1583	1e-05	1e-05	The list of significantly differentially expressed genes in Friedreich Ataxia primary skin fibroblast cells versus control samples. Genes were selected with FDR	1789
H3K4me3.Q111vsWT.LFC_gt0	H3K4me3	Enriched in Q111	HDSigDB	5008	2462772	2.1581	2.1581	1e-05	1e-05	Expression profiles of skeletal muscle biopsies from non-Myotonic Dystrophy patients (Becker muscular dystrophy, Duchenne muscular dystrophy, tibial muscular dystophy) were compared to normal individuals. Genes were selected with 1.5-fold, fdr 0.1.	3371
H3K4me3.Q111vsWT.LFC_gt0	H3K4me3	Enriched in Q111	HDSigDB	8146	519613	2.1562	2.1562	1e-05	1e-05	Consensus coexpression network analysis of allelic series of HD knock-in mice across three time-points identified modules of genes that are coexpressed at all three time-points. Liver M37 module (skyblue3) was one of the 34 modules identified in liver. A meta-analysis of correlations of module eigengenes (summary expression profiles) with CAG length showed no association for this module.	882
H3K4me3.Q111vsWT.LFC_gt0	H3K4me3	Enriched in Q111	HDSigDB	9000	1188508	2.156	2.156	1e-05	1e-05	As part of the collaboration between the CHDI Foundation and Prof Jenny Morton at Cambridge University, six wild type C57BL/6J mice were harvested every 3 hrs over a 36 hour time period (ZT0 to ZT36), for a total of 13 time points. From each mouse, striatal samples were harvested, flash frozen, and transferred to the CRO, Expression Analysis, for RNA extraction and RNA-seq analysis. Samples passi…	1564
H3K27me3.Q111vsWT.LFC_lt0	H3K27me3	Enriched in WT	HDSigDB	8442	98726	2.1559	2.1559	1e-05	1e-05	The list of down-regulated genes in striatum of HdhQ111 mice compared to HdhQ7 mice on a Pin1 wild-type background. Genes were selected with 1.5-fold, adj p-value	130
EZH2.Q111vsWT.LFC_gt0	EZH2	Enriched in Q111	HDSigDB	6101	63054	2.1549	2.1549	1e-05	1e-05	Striatal gene expression data from 12 weeks-old control mice versus R6/2 mouse model of Huntington Disease both treated with brain penetrant Hsp90 inhibitor to activate the heat shock response in brain. Genes were selected with 1.5-fold, fdr 0.1. Up-regulated genes.	7713
H3K4me3.Q111vsWT.LFC_gt0	H3K4me3	Enriched in Q111	HDSigDB	4354	1226768	2.1545	2.1545	1e-05	1e-05	The gene expressions in quadriceps muscle of 16 weeks-old Mbnl1 knock out mouse model of Myotonic Dystrophy were compared to wild type control mice. Genes were selected with 1.5-fold, fdr 0.1.	1829
H3K27Ac.Q111vsWT.LFC_lt0	H3K27Ac	Enriched in WT	HDSigDB	3090	194246	2.1544	2.1544	1e-05	1e-05	The list of genes coexpressed in mouse brain and functionally characterized as nucleus-specific module.	813
H3K4me3.Q111vsWT.LFC_gt0	H3K4me3	Enriched in Q111	HDSigDB	8850	512764	2.1534	2.1534	1e-05	1e-05	The significantly up-regulated genes in the Neuro2a mouse neuroblastoma cells expressing Htt72Q lacking visible aggregates (72Q-ni) versus cells enriched with Htt inclusions in aggregation state (72Q-i). Significant genes were designated as having a false discovery rate (FDR)< 0.05.	568
H3K27me3.Q111vsWT.LFC_lt0	H3K27me3	Enriched in WT	HDSigDB	8400	421517	2.153	2.153	1e-05	1e-05	The list of differentially expressed genes in striatum of R6/2 mice with an intrastriatal injections of LNA-oligonucleotides complementary to the CAG repeats (LNA-CTG) compared to wild type mice injected with a control/scrambeled LNA-oligonucleotide (LNA-SCB). Genes were selected with 1.5-fold, adj p-value	553
EZH2.Q111vsWT.LFC_gt0	EZH2	Enriched in Q111	HDSigDB	6186	36649	2.1526	2.1526	1e-05	1e-05	Gene expression in control STHdhQ7/Q7 striatal cells upon heat shock (42oC for six hours) compared to normal growth conditions (33oC). Genes were selected with 1.5-fold, fdr 0.1. Up-regulated genes.	4459
H3K4me3.Q111vsWT.LFC_gt0	H3K4me3	Enriched in Q111	HDSigDB	7019	1707861	2.1516	2.1516	1e-05	1e-05	Gene expression in extensor digitorum longus of Myotonic Dystrophy mouse model (HSALR line 20b) compared to wild type controls. Genes were selected with 1.5-fold, fdr 0.1. Down-regulated genes.	2741
H3K4me3.Q111vsWT.LFC_gt0	H3K4me3	Enriched in Q111	HDSigDB	2745	203120	2.1509	2.1509	1e-05	1e-05	The list of genes showing significant differential splicing between autism samples (n=3) with low neural-specific alternative splicing regulator A2BP1 expression and controls (n=3).	189
H3K4me3.Q111vsWT.LFC_gt0	H3K4me3	Enriched in Q111	HDSigDB	1801	1922126	2.1508	2.1508	1e-05	1e-05	The neuropil data set (8,379 transcripts) was filtered to remove the overlap with transcripts enriched in glia (astrocytes and oligodendroctyes) interneurons, mitochondria and nucleus as well as the endothelium (blood vessels). The remaining transcripts number is 2,550.	2963
H3K27me3.Q111vsWT.LFC_lt0	H3K27me3	Enriched in WT	HDSigDB	4445	209623	2.1504	2.1504	1e-05	1e-05	Expression difference in corpus striatum of R6/2 mouse model of Huntington Disease with normal p62 genotype compared to wild type mice with normal p62 genotype. Genes were selected with 1.5-fold, fdr 0.1.	415
H3K4me3.Q111vsWT.LFC_gt0	H3K4me3	Enriched in Q111	HDSigDB	7051	920995	2.149	2.149	1e-05	1e-05	Genes changed in rat primary striatal cells after 6 weeks of infection with Htt-N171-82Q-expressing recombinant lentivirus compared to uninfected cells. Genes were selected with 1.5-fold, fdr 0.1. Down-regulated genes.	1217
H3K4me3.Q111vsWT.LFC_gt0	H3K4me3	Enriched in Q111	HDSigDB	3024	132625	2.1483	2.1483	1e-05	1e-05	A transcriptional atlas of the adult human brain, comprising extensive histological analysis and comprehensive microarray profiling of neuroanatomically precise subdivisions in two individuals (911 from Donor1 and 867 from Donor2).	164
H3K4me3.Q111vsWT.LFC_lt0	H3K4me3	Enriched in WT	HDSigDB	8905	46782	2.1477	2.1477	1e-05	1e-05	The list of down-regulated genes in striatum of 10 month old Q140 mice compared to Q20 controls. Genes were selected with adj p-value	2031
H3K4me3.Q111vsWT.LFC_gt0	H3K4me3	Enriched in Q111	HDSigDB	8022	3779122	2.1465	2.1465	1e-05	1e-05	The list of differentially expressed genes in striatum of 6 month old Q175 mice compared to wild type controls. Genes were selected with fdr 0.05.	5666
EZH2.Q111vsWT.LFC_gt0	EZH2	Enriched in Q111	HDSigDB	4178	56938	2.1463	2.1463	1e-05	1e-05	Striatal gene expression data from 13 weeks-old control mice and Huntington Disease mouse model with conditional knock-out (CKO) of the RNA polymerase I-specific transcription initiation factor IA (TIF-IA). Genes were selected with 1.5-fold, fdr 0.1.	5838
H3K4me3.Q111vsWT.LFC_gt0	H3K4me3	Enriched in Q111	HDSigDB	6192	3808237	2.1463	2.1463	1e-05	1e-05	Cerebral cortex gene expression data from 15 weeks-old control mice and R6/2 mouse model of Huntington Disease. Genes were selected with 1.5-fold, fdr 0.1. Up-regulated genes.	7255
H3K4me3.Q111vsWT.LFC_gt0	H3K4me3	Enriched in Q111	HDSigDB	8017	2689144	2.1447	2.1447	1e-05	1e-05	The list of genes with CAG length-dependent expression in striatum of allelic series of HD knock-in mice at the age of 6 months. Genes were selected with fdr 0.05. Down-regulated genes.	3824
H3K4me3.Q111vsWT.LFC_gt0	H3K4me3	Enriched in Q111	HDSigDB	8430	2031485	2.1446	2.1446	1e-05	1e-05	The list of up-regulated genes in untreated HdhQ111 mouse striatal precursor cells compared to untreated HdhQ7 cells. Genes were selected with 1.5-fold, adj p-value	3944
H3K27Ac.Q111vsWT.LFC_lt0	H3K27Ac	Enriched in WT	HDSigDB	2767	200536	2.1438	2.1438	1e-05	1e-05	The list of genes coexpressed in human brain and functionally characterized as oligodendrocyte-specific module.	596
H3K4me3.Q111vsWT.LFC_gt0	H3K4me3	Enriched in Q111	HDSigDB	8800	1316563	2.1426	2.1426	1e-05	1e-05	Differentially expressed genes in the PC12 Htt-Q74 cells compared to control PC12 Htt-Q23 cells before doxycycline induction (the baseline differences between the two cell lines). Adjusted p-value < 0.05	1965
H3K4me3.Q111vsWT.LFC_gt0	H3K4me3	Enriched in Q111	HDSigDB	4116	2783003	2.1425	2.1425	1e-05	1e-05	Expression difference in control embryonic stem cell line H9 compared to induced pluripotent stem cells (iPSCs) from Friedreich Ataxia patient fibroblasts. Genes were selected with 1.5-fold, fdr 0.1.	4317
EZH2.Q111vsWT.LFC_gt0	EZH2	Enriched in Q111	HDSigDB	8271	27579	2.1416	2.1416	1e-05	1e-05	The list of down-regulated genes in healthy control iPSC-derived neural progenitor cells (NPC) compared to Huntington Disease patient-derived NPCs. Genes were selected with 1.5-fold, fdr 0.1.	2421
EZH2.Q111vsWT.LFC_gt0	EZH2	Enriched in Q111	HDSigDB	4323	40164	2.1403	2.1403	1e-05	1e-05	Cerebral cortex gene expression data from 15 weeks-old control mice and heterozygous mice with reduction of Histone deacetylase (HDAC) 4 gene which plays a crucial role for cytoplasmic aggregation in the molecular pathology of Huntington Disease. Genes were selected with 1.5-fold, fdr 0.1.	3745
H3K27Ac.Q111vsWT.LFC_lt0	H3K27Ac	Enriched in WT	HDSigDB	2771	130853	2.1397	2.1397	1e-05	1e-05	The list of genes coexpressed in human brain and functionally characterized as astrocyte-specific module.	422
H3K27me3.Q111vsWT.LFC_lt0	H3K27me3	Enriched in WT	HDSigDB	4263	389360	2.1395	2.1395	1e-05	1e-05	Cerebrum gene expression data from 27 weeks-old control mice and R6/1 mouse model of Huntington Disease. Genes were selected with 1.5-fold, fdr 0.1.	617
H3K27Ac.Q111vsWT.LFC_lt0	H3K27Ac	Enriched in WT	HDSigDB	8250	170795	2.1385	2.1385	1e-05	1e-05	Locuses with increased DNA methylation in Limbic Lobe Region samples from AD subjects compared to control samples. Genes were selected with 1.5-fold, fdr 0.1.	788
H3K4me3.Q111vsWT.LFC_gt0	H3K4me3	Enriched in Q111	HDSigDB	8500	222536	2.1383	2.1383	1e-05	1e-05	The list of differentially expressed genes in striatum of HdhQ175 HD mice treated with 3.2 mg/kg PDE10A inhibitor compared to vehicle treated HdhQ175 mice. Genes were selected with FDR protected p value < 0.05	561
H3K4me3.Q111vsWT.LFC_gt0	H3K4me3	Enriched in Q111	HDSigDB	7187	5007268	2.1382	2.1382	1e-05	1e-05	Gene expression in Huntington Disease mutant STHdhQ111/Q111 striatal cells upon heat shock (42oC for six hours) compared to normal growth conditions (33oC). Genes were selected with 1.5-fold, fdr 0.1. Down-regulated genes.	8526
H3K4me3.Q111vsWT.LFC_gt0	H3K4me3	Enriched in Q111	HDSigDB	4043	2851350	2.1379	2.1379	1e-05	1e-05	Expression changes in corpus striatum of 22 month old CHL2 (HdhQ150) mouse model of Huntington Disease compared to wild type animals. Genes were selected with 1.5-fold, fdr 0.1.	5134
H3K4me3.Q111vsWT.LFC_gt0	H3K4me3	Enriched in Q111	HDSigDB	4111	2620007	2.137	2.137	1e-05	1e-05	Expression difference in control embryonic stem cell line BG02 compared to induced pluripotent stem cells (iPSCs) from Friedreich Ataxia patient fibroblasts. Genes were selected with 1.5-fold, fdr 0.1.	3886
H3K4me3.Q111vsWT.LFC_gt0	H3K4me3	Enriched in Q111	HDSigDB	8607	2396997	2.1349	2.1349	1e-05	1e-05	The list of down-regulated genes in striatum of 6 month old Q175 mice compared to Q20 controls. Genes were selected with fdr 0.05.	3350
H3K4me3.Q111vsWT.LFC_gt0	H3K4me3	Enriched in Q111	HDSigDB	8602	2971837	2.1336	2.1336	1e-05	1e-05	The list of differentially expressed genes in striatum of 10 month old Q175 mice compared to Q20 controls. Genes were selected with fdr 0.05.	4499
H3K4me3.Q111vsWT.LFC_gt0	H3K4me3	Enriched in Q111	HDSigDB	7147	2601655	2.1334	2.1334	1e-05	1e-05	Gene expression profiling of differentiated neural stem cell progeny of human embryonic stem cell (ESC) line WT4 derived from blastocysts of patient with wild type huntingtin compared to the original undifferentiated ESC line. Genes were selected with 1.5-fold, fdr 0.1. Down-regulated genes.	3948
H3K4me3.Q111vsWT.LFC_gt0	H3K4me3	Enriched in Q111	HDSigDB	4040	621385	2.1333	2.1333	1e-05	1e-05	Whole mRNAs expression analysis of Myotonic Dystrophy type 2 (DM2) biceps brachii biopsies compared to controls. Genes were selected with 1.5-fold, fdr 0.1.	885
EZH2.Q111vsWT.LFC_gt0	EZH2	Enriched in Q111	HDSigDB	7152	37301	2.1333	2.1333	1e-05	1e-05	Expression changes produced by succinate dehydrogenase inhibitor 3-nitropropionic acid (3-NP) treatment of wild-type mouse striatal cells. Genes were selected with 1.5-fold, fdr 0.1. Down-regulated genes.	4716
H3K4me3.Q111vsWT.LFC_gt0	H3K4me3	Enriched in Q111	HDSigDB	8033	330216	2.133	2.133	1e-05	1e-05	The list of up-regulated genes in hippocampus of 6 month old Q175 mice compared to wild type controls. Genes were selected with fdr 0.05.	444
H3K4me3.Q111vsWT.LFC_gt0	H3K4me3	Enriched in Q111	HDSigDB	4375	190751	2.1319	2.1319	1e-05	1e-05	Microarray analysis of Drosophila line S2 encoding the toxic repeat-containing double-stranded RNA (rCAG.rCUG~100) compared to control line. Genes were selected with 1.5-fold, fdr 0.1.	291
H3K4me3.Q111vsWT.LFC_gt0	H3K4me3	Enriched in Q111	HDSigDB	2825	457597	2.1311	2.1311	1e-05	1e-05	The dataset of signaling protein genes bound by the Polycomb Repressive Complex 2 (PRC2) subunit SUZ12.	542
H3K4me3.Q111vsWT.LFC_gt0	H3K4me3	Enriched in Q111	HDSigDB	8433	2592550	2.1309	2.1309	1e-05	1e-05	The list of down-regulated genes in untreated HdhQ111 mouse striatal precursor cells compared to untreated HdhQ7 cells. Genes were selected with 1.5-fold, adj p-value	3984
H3K27me3.Q111vsWT.LFC_lt0	H3K27me3	Enriched in WT	HDSigDB	8508	149820	2.1296	2.1296	1e-05	1e-05	The list of up-regulated genes in striatum of HdhQ175 HD mice treated with 3.2 mg/kg PDE10A inhibitor compared to vehicle treated HdhQ175 mice. Genes were selected with FDR protected p value < 0.05	340
H3K4me3.Q111vsWT.LFC_gt0	H3K4me3	Enriched in Q111	HDSigDB	6059	2842785	2.1295	2.1295	1e-05	1e-05	Expression difference in control embryonic stem cell line Mel1_P52 compared to induced pluripotent stem cells (iPSCs) from Friedreich Ataxia patient fibroblasts. Genes were selected with 1.5-fold, fdr 0.1. Up-regulated genes.	4178
H3K4me3.Q111vsWT.LFC_gt0	H3K4me3	Enriched in Q111	HDSigDB	4099	458079	2.1285	2.1285	1e-05	1e-05	Gene profiling changes in yeast mutant strain expressing Htt103Q huntingtin fragment together with suppressor deletion of bna4 (bna4?) compared to wild-type strain expressing Htt25Q fragment. Genes were selected with 1.5-fold, fdr 0.1.	5356
H3K4me3.Q111vsWT.LFC_gt0	H3K4me3	Enriched in Q111	HDSigDB	4114	2842785	2.1279	2.1279	1e-05	1e-05	Expression difference in control embryonic stem cell line Mel1_P52 compared to induced pluripotent stem cells (iPSCs) from Friedreich Ataxia patient fibroblasts. Genes were selected with 1.5-fold, fdr 0.1.	4178
H3K4me3.Q111vsWT.LFC_gt0	H3K4me3	Enriched in Q111	HDSigDB	2957	267996	2.1269	2.1269	1e-05	1e-05	The list of neuron-enriched genes identified by expression profile of mouse purified astrocytes compared to the other brain cell types. The 10.0-fold expression difference threshold was used.	452
H3K4me3.Q111vsWT.LFC_gt0	H3K4me3	Enriched in Q111	HDSigDB	8601	4367314	2.1264	2.1264	1e-05	1e-05	The list of differentially expressed genes in striatum of 6 month old Q175 mice compared to Q20 controls. Genes were selected with fdr 0.05.	6683
H3K4me3.Q111vsWT.LFC_gt0	H3K4me3	Enriched in Q111	HDSigDB	6232	727412	2.1262	2.1262	1e-05	1e-05	HITS-CLIP analysis was performed to compare the CPSF6 protein binding sites in MEFs from Mbnl1/2 KO Myotonic Dystrophy mouse model and wild type mice. Genes were selected with 1.5-fold, fdr 0.1. Up-regulated genes.	1407
H3K4me3.Q111vsWT.LFC_gt0	H3K4me3	Enriched in Q111	HDSigDB	4200	536528	2.126	2.126	1e-05	1e-05	Gene expression profiles in peripheral blood mononuclear cells (PBMCs) from Friedreich Ataxia (FRDA) symptomatic patients, compared with controls. All samples were in vitro treated with HDAC inhibitor 106. Genes were selected with 1.5-fold, fdr 0.1.	731
H3K27Ac.Q111vsWT.LFC_lt0	H3K27Ac	Enriched in WT	HDSigDB	2825	168020	2.1258	2.1258	1e-05	1e-05	The dataset of signaling protein genes bound by the Polycomb Repressive Complex 2 (PRC2) subunit SUZ12.	542
EZH2.Q111vsWT.LFC_gt0	EZH2	Enriched in Q111	HDSigDB	4115	47486	2.1258	2.1258	1e-05	1e-05	Expression difference in control induced pluripotent stem cell (iPSCs) line MR90C2P28 compared to iPSCs from Friedreich Ataxia patient fibroblasts. Genes were selected with 1.5-fold, fdr 0.1.	4394
H3K4me3.Q111vsWT.LFC_gt0	H3K4me3	Enriched in Q111	HDSigDB	8264	1264930	2.1257	2.1257	1e-05	1e-05	The list of up-regulated genes in healthy control Induced Pluripotent Stem Cells (iPSC) compared to Huntington Disease patient-derived iPSCs. Genes were selected with 1.5-fold, fdr 0.1.	2035
H3K4me3.Q111vsWT.LFC_gt0	H3K4me3	Enriched in Q111	HDSigDB	8018	2150979	2.1249	2.1249	1e-05	1e-05	The list of genes with CAG length-dependent expression in striatum of allelic series of HD knock-in mice at the age of 10 months. Genes were selected with fdr 0.05. Down-regulated genes.	2989
H3K27Ac.Q111vsWT.LFC_lt0	H3K27Ac	Enriched in WT	HDSigDB	4314	668569	2.1241	2.1241	1e-05	1e-05	Transcription profiling of caudate nucleus samples from Huntington Disease Vonsattel Grade 3 cases and age and sex-matched controls. HG-U133A Affymetrix Human Genome U133A Array was used. Genes were selected with 1.5-fold, fdr 0.1.	2211
EZH2.Q111vsWT.LFC_gt0	EZH2	Enriched in Q111	HDSigDB	8601	74154	2.1239	2.1239	1e-05	1e-05	The list of differentially expressed genes in striatum of 6 month old Q175 mice compared to Q20 controls. Genes were selected with fdr 0.05.	6683
H3K27me3.Q111vsWT.LFC_lt0	H3K27me3	Enriched in WT	HDSigDB	8075	209238	2.1234	2.1234	1e-05	1e-05	Consensus coexpression network analysis of allelic series of HD knock-in mice across three time-points identified modules of genes that are coexpressed at all three time-points. Striatum M42 module (lightcyan1) was one of the 37 modules identified in striatum. This module turned out to be not associated with CAG repeat length upon a meta-analysis of correlations of module eigengenes (summary expr…	255
H3K4me3.Q111vsWT.LFC_gt0	H3K4me3	Enriched in Q111	HDSigDB	8097	199273	2.1232	2.1232	1e-05	1e-05	Consensus coexpression network analysis of allelic series of HD knock-in mice across three time-points identified modules of genes that are coexpressed at all three time-points. Cortex M12 module (tan) was one of the 35 modules identified in cortex. A meta-analysis of correlations of module eigengenes (summary expression profiles) with CAG length showed no association for this module.	256
H3K4me3.Q111vsWT.LFC_gt0	H3K4me3	Enriched in Q111	HDSigDB	4121	3522092	2.1228	2.1228	1e-05	1e-05	Expression difference in control embryonic stem cell line Mel1_P51 compared to induced pluripotent stem cells (iPSCs) from Friedreich Ataxia patient fibroblasts. Genes were selected with 1.5-fold, fdr 0.1.	5349
H3K4me3.Q111vsWT.LFC_gt0	H3K4me3	Enriched in Q111	HDSigDB	8417	150590	2.1225	2.1225	1e-05	1e-05	The list of up-regulated genes in quadriceps femoris muscle of wild type mice upon heat shock compared to normal condition. Genes were selected with 1.5-fold, adj p-value	229
H3K4me3.Q111vsWT.LFC_gt0	H3K4me3	Enriched in Q111	HDSigDB	7073	2774522	2.1221	2.1221	1e-05	1e-05	Expression difference in control fibroblast cell line HDF compared to induced pluripotent stem cells (iPSCs) from Friedreich Ataxia patient fibroblasts. Genes were selected with 1.5-fold, fdr 0.1. Down-regulated genes.	4396
H3K4me3.Q111vsWT.LFC_gt0	H3K4me3	Enriched in Q111	HDSigDB	6149	3016433	2.1218	2.1218	1e-05	1e-05	Gene expression profiling of differentiated neural stem cell progeny of human embryonic stem cell (ESC) line SIVF017 derived from blastocysts of patient diagnosed as carrying the mutant huntingtin gene compared to the original undifferentiated ESC line. Genes were selected with 1.5-fold, fdr 0.1. Up-regulated genes.	4466
H3K4me3.Q111vsWT.LFC_gt0	H3K4me3	Enriched in Q111	HDSigDB	7021	1538413	2.1212	2.1212	1e-05	1e-05	Striatal gene expression data from 12 weeks-old control mice and R6/2 mouse model of Huntington Disease (Set2). Genes were selected with 1.5-fold, fdr 0.1. Down-regulated genes.	2724
H3K4me3.Q111vsWT.LFC_gt0	H3K4me3	Enriched in Q111	HDSigDB	6263	218078	2.1209	2.1209	1e-05	1e-05	Gene expression profiling of Neural Stem Cells (NSC) derived from Huntington Disease patients compared to isogenic controls. Genes were selected with 1.5-fold, fdr 0.1. Up-regulated genes.	302
H3K4me3.Q111vsWT.LFC_gt0	H3K4me3	Enriched in Q111	HDSigDB	8919	2063970	2.12	2.12	1e-05	1e-05	The list of differentially expressed genes in cerebellum of 6 month old Q140 mice compared to Q20 controls. Genes were selected with adj p-value	2616
H3K4me3.Q111vsWT.LFC_gt0	H3K4me3	Enriched in Q111	HDSigDB	8608	1766508	2.1184	2.1184	1e-05	1e-05	The list of down-regulated genes in striatum of 10 month old Q175 mice compared to Q20 controls. Genes were selected with fdr 0.05.	2331
EZH2.Q111vsWT.LFC_gt0	EZH2	Enriched in Q111	HDSigDB	7076	48258	2.1181	2.1181	1e-05	1e-05	Expression difference in control human mesenchymal stromal cell line SC41-MSC compared to iPSCs from Friedreich Ataxia patient fibroblasts. Genes were selected with 1.5-fold, fdr 0.1. Down-regulated genes.	4732
H3K27Ac.Q111vsWT.LFC_lt0	H3K27Ac	Enriched in WT	HDSigDB	8053	271728	2.1171	2.1171	1e-05	1e-05	Consensus coexpression network analysis of allelic series of HD knock-in mice across three time-points identified modules of genes that are coexpressed at all three time-points. Striatum M4 module (yellow) was one of the 37 modules identified in striatum. This module turned out to be not associated with CAG repeat length upon a meta-analysis of correlations of module eigengenes (summary expressio…	873
H3K4me3.Q111vsWT.LFC_gt0	H3K4me3	Enriched in Q111	HDSigDB	7207	678389	2.1158	2.1158	1e-05	1e-05	Cerebral cortex gene expression data from HdhQ109 mouse model of Huntington Disease and control HdhQ7 mice. Genes were selected with 1.5-fold, fdr 0.1. Down-regulated genes.	1149
H3K4me3.Q111vsWT.LFC_gt0	H3K4me3	Enriched in Q111	HDSigDB	4456	4155791	2.1146	2.1146	1e-05	1e-05	Gene expression in normal human fetal brain samples compared to several normal tissues (adrenal glands, heart, small intestine, kidney, liver, lung, pancreas, spleen, stomach, thymus gland). Genes were selected with 1.5-fold, fdr 0.1.	6174
H3K27Ac.Q111vsWT.LFC_lt0	H3K27Ac	Enriched in WT	HDSigDB	6013	344587	2.1145	2.1145	1e-05	1e-05	Genome-wide gene expression data for Parkinson Disease versus controls using an extensive cohort of well characterised post-mortem CNS tissues. Genes were selected with 1.5-fold, fdr 0.1. Up-regulated genes.	1275
H3K27Ac.Q111vsWT.LFC_lt0	H3K27Ac	Enriched in WT	HDSigDB	8099	275695	2.1143	2.1143	1e-05	1e-05	Consensus coexpression network analysis of allelic series of HD knock-in mice across three time-points identified modules of genes that are coexpressed at all three time-points. Cortex M14 module (cyan) was one of the 35 modules identified in cortex. A meta-analysis of correlations of module eigengenes (summary expression profiles) with CAG length showed no association for this module.	900
H3K4me3.Q111vsWT.LFC_gt0	H3K4me3	Enriched in Q111	HDSigDB	9023	431641	2.1134	2.1134	1e-05	1e-05	The list of significantly differentially expressed genes in striatum of Foxp1 heterozygous knockout mice compared to wild type mice. Genes were selected with FDR	522
H3K27me3.Q111vsWT.LFC_lt0	H3K27me3	Enriched in WT	HDSigDB	2735	1397646	2.1131	2.1131	1e-05	1e-05	The dataset of genes bound by the Polycomb Repressive Complex 2 (PRC2) subunit SUZ12.	1876
H3K4me3.Q111vsWT.LFC_gt0	H3K4me3	Enriched in Q111	HDSigDB	6152	3207624	2.1117	2.1117	1e-05	1e-05	Expression changes produced by succinate dehydrogenase inhibitor 3-nitropropionic acid (3-NP) treatment of wild-type mouse striatal cells. Genes were selected with 1.5-fold, fdr 0.1. Up-regulated genes.	5331
H3K4me3.Q111vsWT.LFC_gt0	H3K4me3	Enriched in Q111	HDSigDB	8026	601008	2.1114	2.1114	1e-05	1e-05	The list of differentially expressed genes in brainstem of 6 month old Q175 mice compared to wild type controls. Genes were selected with fdr 0.05.	805
H3K4me3.Q111vsWT.LFC_gt0	H3K4me3	Enriched in Q111	HDSigDB	8013	575894	2.1104	2.1104	1e-05	1e-05	The list of genes with CAG length-dependent expression in brain cortex of allelic series of HD knock-in mice at the age of 10 months. Genes were selected with fdr 0.05. Up-regulated genes.	823
H3K27me3.Q111vsWT.LFC_lt0	H3K27me3	Enriched in WT	HDSigDB	4301	116112	2.1101	2.1101	1e-05	1e-05	Transcription profiling of caudate nucleus samples from Huntington Disease Vonsattel Grade 1 cases and age and sex-matched controls. HG-U133B Affymetrix Human Genome U133B Array was used. Genes were selected with 1.5-fold, fdr 0.1.	144
H3K4me3.Q111vsWT.LFC_gt0	H3K4me3	Enriched in Q111	HDSigDB	4124	4172958	2.11	2.11	1e-05	1e-05	Expression difference in control embryonic stem cell line HES-2 compared to induced pluripotent stem cells (iPSCs) from Friedreich Ataxia patient fibroblasts. Genes were selected with 1.5-fold, fdr 0.1.	6521
H3K4me3.Q111vsWT.LFC_gt0	H3K4me3	Enriched in Q111	HDSigDB	6070	2391551	2.108	2.108	1e-05	1e-05	Expression difference in control human mesenchymal stromal cell line HMSC-bm compared to iPSCs from Friedreich Ataxia patient fibroblasts. Genes were selected with 1.5-fold, fdr 0.1. Up-regulated genes.	3529
H3K4me3.Q111vsWT.LFC_gt0	H3K4me3	Enriched in Q111	HDSigDB	7190	3912193	2.1079	2.1079	1e-05	1e-05	Cerebral cortex gene expression data from 9 weeks-old control mice and R6/2 mouse model of Huntington Disease. Genes were selected with 1.5-fold, fdr 0.1. Down-regulated genes.	7238
H3K4me3.Q111vsWT.LFC_gt0	H3K4me3	Enriched in Q111	HDSigDB	7023	2754315	2.1072	2.1072	1e-05	1e-05	Gene expression profile of mouse striatal immortalized cell lines with wild type huntingtin polyQ repeat length (STHdh7/7) compared to mutant repeat length (STHdh111/111). Genes were selected with 1.5-fold, fdr 0.1. Down-regulated genes.	5033
H3K4me3.Q111vsWT.LFC_gt0	H3K4me3	Enriched in Q111	HDSigDB	8216	1786031	2.1071	2.1071	1e-05	1e-05	The list of differentially expressed genes in SCA6 patient iPSC-derived neural progenitor cells (NPC) compared to healthy control NPCs. Genes were selected with 1.5-fold, fdr 0.1.	3363
H3K4me3.Q111vsWT.LFC_gt0	H3K4me3	Enriched in Q111	HDSigDB	4120	3181111	2.1067	2.1067	1e-05	1e-05	Expression difference in control embryonic stem cell line BG03 compared to induced pluripotent stem cells (iPSCs) from Friedreich Ataxia patient fibroblasts. Genes were selected with 1.5-fold, fdr 0.1.	5035
H3K4me3.Q111vsWT.LFC_gt0	H3K4me3	Enriched in Q111	HDSigDB	6151	2393249	2.1064	2.1064	1e-05	1e-05	Expression differences in mouse striatal cells derived from HdhQ111 mouse model of Huntington Disease compared to wild type mice. Genes were selected with 1.5-fold, fdr 0.1. Up-regulated genes.	4106
H3K4me3.Q111vsWT.LFC_gt0	H3K4me3	Enriched in Q111	HDSigDB	6202	606168	2.1061	2.1061	1e-05	1e-05	The gene expressions in quadriceps muscle of 16 weeks-old Mbnl1 knock out mouse model of Myotonic Dystrophy were compared to wild type control mice. Genes were selected with 1.5-fold, fdr 0.1. Up-regulated genes.	900
H3K4me3.Q111vsWT.LFC_gt0	H3K4me3	Enriched in Q111	HDSigDB	8867	560034	2.1057	2.1057	1e-05	1e-05	The cerebrospinal fluid proteomes of wild-type (WT) and HD R6/2 mice were identified using liquid chromatography-tandem mass spectrometry (LC-MS/MS). Samples were obtained from mice at three different time points (5, 8 and 12 weeks). Proteins were chosen by stringent filtering for valid values.	815
H3K4me3.Q111vsWT.LFC_gt0	H3K4me3	Enriched in Q111	HDSigDB	6162	1300449	2.1044	2.1044	1e-05	1e-05	Expression difference in iPSC-derived differentiated neural stem cell (NSC) line HD60i.4 from Huntington Disease patient compared to NSC cells from healthy controls. Genes were selected with 1.5-fold, fdr 0.1. Up-regulated genes.	1927
H3K4me3.Q111vsWT.LFC_gt0	H3K4me3	Enriched in Q111	HDSigDB	4122	3352991	2.1025	2.1025	1e-05	1e-05	Expression difference in control induced pluripotent stem cell (iPSCs) line IPSY2-1MSC-Ips1 compared to iPSCs from Friedreich Ataxia patient fibroblasts. Genes were selected with 1.5-fold, fdr 0.1.	5235
H3K4me3.Q111vsWT.LFC_gt0	H3K4me3	Enriched in Q111	HDSigDB	4449	216081	2.1022	2.1022	1e-05	1e-05	Gene expression data of cerebral cortex samples from 7 month old BACHD-deltaN17 mouse model of Huntington Disease compared to wild type mice. Genes were selected with 1.5-fold, fdr 0.1.	322
H3K4me3.Q111vsWT.LFC_gt0	H3K4me3	Enriched in Q111	HDSigDB	6073	2555172	2.1021	2.1021	1e-05	1e-05	Expression difference in control fibroblast cell line HDF compared to induced pluripotent stem cells (iPSCs) from Friedreich Ataxia patient fibroblasts. Genes were selected with 1.5-fold, fdr 0.1. Up-regulated genes.	3820
H3K27me3.Q111vsWT.LFC_lt0	H3K27me3	Enriched in WT	HDSigDB	9025	217459	2.1021	2.1021	1e-05	1e-05	The list of significantly down-regulated genes in striatum of Foxp1 heterozygous knockout mice compared to wild type mice. Genes were selected with FDR	261
H3K4me3.Q111vsWT.LFC_gt0	H3K4me3	Enriched in Q111	HDSigDB	8434	2677238	2.1011	2.1011	1e-05	1e-05	The list of down-regulated genes in HdhQ111 mouse striatal precursor cells upon treatment with the SPL enzyme inhibitor, 4-deoxypyridoxine hydrochloride (DOP) compared to untreated HdhQ7 cells. DOP inhibits S1P lyase (SPL) activity thus inhibiting the degradation of intracellular sphingolipid metabolite sphinogosine-1-phosphate (S1P). Inhibiting the SPL enzyme has neuroprotective effects in HD mo…	4335
H3K4me3.Q111vsWT.LFC_gt0	H3K4me3	Enriched in Q111	HDSigDB	7183	752435	2.1007	2.1007	1e-05	1e-05	Transcription profiling of caudate nucleus samples from Huntington Disease Vonsattel Grade 3 cases and age and sex-matched controls. HG-U133A Affymetrix Human Genome U133A Array was used. Genes were selected with 1.5-fold, fdr 0.1. Down-regulated genes.	913
H3K4me3.Q111vsWT.LFC_gt0	H3K4me3	Enriched in Q111	HDSigDB	8901	2812253	2.0996	2.0996	1e-05	1e-05	The list of differentially expressed genes in striatum of 10 month old Q140 mice compared to Q20 controls. Genes were selected with adj p-value	3706
H3K4me3.Q111vsWT.LFC_gt0	H3K4me3	Enriched in Q111	HDSigDB	2779	382720	2.0993	2.0993	1e-05	1e-05	The list of genes found to be stronger expressed in CA1 area of the hippocampus compared to the CA3 area.	523
H3K4me3.Q111vsWT.LFC_gt0	H3K4me3	Enriched in Q111	HDSigDB	8845	909570	2.0993	2.0993	1e-05	1e-05	The significantly down-regulated genes in the Neuro2a mouse neuroblastoma cells expressing Htt72Q lacking visible aggregates (72Q-ni) versus the control 25Q-ni cells. Significant genes were designated as having a false discovery rate (FDR)< 0.05.	1315
H3K4me3.Q111vsWT.LFC_gt0	H3K4me3	Enriched in Q111	HDSigDB	4119	3129387	2.098	2.098	1e-05	1e-05	Expression difference in control induced pluripotent stem cell (iPSCs) line hFib2-Ips5 compared to iPSCs from Friedreich Ataxia patient fibroblasts. Genes were selected with 1.5-fold, fdr 0.1.	4959
H3K4me3.Q111vsWT.LFC_gt0	H3K4me3	Enriched in Q111	HDSigDB	7195	233340	2.0973	2.0973	1e-05	1e-05	The aim of this study was to examine the effects of antisense oligonucleotides (ASOs) on the muscle transcriptome in a transgenic mouse model of Myotonic Dystrophy. For this purpose the gene expressions in quadriceps muscle of HSALR line 20b with the expanded CUG repeat in a human skeletal actin (hACTA1) transgene treated with ASO 445236 to the hACTA1 transcript were compared to HSALR line 20b mi…	420
H3K27Ac.Q111vsWT.LFC_lt0	H3K27Ac	Enriched in WT	HDSigDB	4470	134525	2.0955	2.0955	1e-05	1e-05	Comparison of gene expression data between wild-type (SA01) and Myotonic Dystrophy type 1-affected (VUB03) Embryonic Stem Cell (hESC) lines. Genes were selected with 1.5-fold, fdr 0.1.	646
H3K27me3.Q111vsWT.LFC_lt0	H3K27me3	Enriched in WT	HDSigDB	4262	325215	2.0929	2.0929	1e-05	1e-05	Cerebrum gene expression data from 18 weeks-old control mice and R6/1 mouse model of Huntington Disease. Genes were selected with 1.5-fold, fdr 0.1.	575
H3K4me3.Q111vsWT.LFC_gt0	H3K4me3	Enriched in Q111	HDSigDB	8002	3696053	2.0924	2.0924	1e-05	1e-05	The list of genes with CAG length-dependent expression in striatum of allelic series of HD knock-in mice at the age of 10 months. Genes were selected with fdr 0.05.	5965
EZH2.Q111vsWT.LFC_gt0	EZH2	Enriched in Q111	HDSigDB	8001	82606	2.0909	2.0909	1e-05	1e-05	The list of genes with CAG length-dependent expression in striatum of allelic series of HD knock-in mice at the age of 6 months. Genes were selected with fdr 0.05.	7794
H3K4me3.Q111vsWT.LFC_gt0	H3K4me3	Enriched in Q111	HDSigDB	7011	175315	2.0883	2.0883	1e-05	1e-05	Genome-wide gene expression data for Amyotrophic Lateral Sclerosis versus controls using an extensive cohort of well characterised post-mortem CNS tissues. Genes were selected with 1.5-fold, fdr 0.1. Down-regulated genes.	260
H3K4me3.Q111vsWT.LFC_gt0	H3K4me3	Enriched in Q111	HDSigDB	7201	224649	2.0883	2.0883	1e-05	1e-05	The gene expressions in whole heart of 16 weeks-old Mbnl1 knock out mouse model of Myotonic Dystrophy were compared to wild type control mice. Genes were selected with 1.5-fold, fdr 0.1. Down-regulated genes.	275
H3K4me3.Q111vsWT.LFC_gt0	H3K4me3	Enriched in Q111	HDSigDB	8513	1232177	2.0878	2.0878	1e-05	1e-05	The list of down-regulated genes in striatum of HdhQ175 HD models compared to wild type mice. Genes were selected with FDR protected p value < 0.05	2141
H3K27Ac.Q111vsWT.LFC_lt0	H3K27Ac	Enriched in WT	HDSigDB	4479	517500	2.086	2.086	1e-05	1e-05	Comparison of gene expression profiles between mouse embryonic stem cells (ESC) with expanded CAG repeats and control ESCs on days 4 of neuronal differentiation. Genes were selected with 1.5-fold, fdr 0.1.	2323
H3K4me3.Q111vsWT.LFC_gt0	H3K4me3	Enriched in Q111	HDSigDB	6140	165233	2.0859	2.0859	1e-05	1e-05	Gene expression profiling of multiple human embryonic stem cell (ESC) lines derived from blastocysts of patients diagnosed as carrying the mutant huntingtin gene compared to wild type huntingtin carrying ESC lines. Genes were selected with 1.5-fold, fdr 0.1. Up-regulated genes.	267
H3K27Ac.Q111vsWT.LFC_lt0	H3K27Ac	Enriched in WT	HDSigDB	8146	185502	2.0858	2.0858	1e-05	1e-05	Consensus coexpression network analysis of allelic series of HD knock-in mice across three time-points identified modules of genes that are coexpressed at all three time-points. Liver M37 module (skyblue3) was one of the 34 modules identified in liver. A meta-analysis of correlations of module eigengenes (summary expression profiles) with CAG length showed no association for this module.	882
EZH2.Q111vsWT.LFC_gt0	EZH2	Enriched in Q111	HDSigDB	4271	49200	2.0856	2.0856	1e-05	1e-05	Expression difference in iPSC-derived differentiated neural stem cell (NSC) line HD60i.4 from Huntington Disease patient compared to NSC cells from healthy controls. Genes were selected with 1.5-fold, fdr 0.1.	4358
EZH2.Q111vsWT.LFC_gt0	EZH2	Enriched in Q111	HDSigDB	4272	50451	2.0844	2.0844	1e-05	1e-05	Expression difference in iPSC-derived differentiated neural stem cell (NSC) lines HD109i.1 and HD60i.4 from Huntington Disease patients. Genes were selected with 1.5-fold, fdr 0.1.	4673
H3K4me3.Q111vsWT.LFC_gt0	H3K4me3	Enriched in Q111	HDSigDB	8050	1045309	2.0832	2.0832	1e-05	1e-05	The list of down-regulated genes in skin of 6 month old Q175 mice compared to wild type controls. Genes were selected with fdr 0.05.	1534
H3K27me3.Q111vsWT.LFC_lt0	H3K27me3	Enriched in WT	HDSigDB	8406	332719	2.0829	2.0829	1e-05	1e-05	The list of down-regulated genes in striatum of R6/2 mice with an intrastriatal injections of LNA-oligonucleotides complementary to the CAG repeats (LNA-CTG) compared to wild type mice injected with a control/scrambeled LNA-oligonucleotide (LNA-SCB). Genes were selected with 1.5-fold, adj p-value	432
H3K4me3.Q111vsWT.LFC_gt0	H3K4me3	Enriched in Q111	HDSigDB	8030	3218880	2.0827	2.0827	1e-05	1e-05	The list of differentially expressed genes in white adipose gonadal tissue of 6 month old Q175 mice compared to wild type controls. Genes were selected with fdr 0.05.	5185
H3K4me3.Q111vsWT.LFC_gt0	H3K4me3	Enriched in Q111	HDSigDB	4453	3165782	2.082	2.082	1e-05	1e-05	Microarray studies were performed to compare global gene expression of Friedreich Ataxia patient and normal control iPSC-derived neurons to that of different fetal tissues (adrenal glands, heart, small intestine, kidney, liver, lung, pancreas, spleen, stomach, thymus gland). Hierarchical clustering showed that these cells have a transcriptional profile close to that of fetal brain. Genes were sel…	4941
EZH2.Q111vsWT.LFC_gt0	EZH2	Enriched in Q111	HDSigDB	7074	47687	2.0812	2.0812	1e-05	1e-05	Expression difference in control human adipose mesenchymal stem cell line HMSC-ad compared to iPSCs from Friedreich Ataxia patient fibroblasts. Genes were selected with 1.5-fold, fdr 0.1. Down-regulated genes.	4602
H3K4me3.Q111vsWT.LFC_gt0	H3K4me3	Enriched in Q111	HDSigDB	4309	529725	2.0805	2.0805	1e-05	1e-05	Transcription profiling of caudate nucleus samples from Huntington Disease Vonsattel Grade 4 cases and age and sex-matched controls. HG-U133A Affymetrix Human Genome U133A Array was used. Genes were selected with 1.5-fold, fdr 0.1.	652
H3K4me3.Q111vsWT.LFC_gt0	H3K4me3	Enriched in Q111	HDSigDB	8001	4814590	2.0804	2.0804	1e-05	1e-05	The list of genes with CAG length-dependent expression in striatum of allelic series of HD knock-in mice at the age of 6 months. Genes were selected with fdr 0.05.	7794
H3K27Ac.Q111vsWT.LFC_lt0	H3K27Ac	Enriched in WT	HDSigDB	3099	227299	2.0789	2.0789	1e-05	1e-05	The list of genes upregulated in mixed glial cultures upon treatment with an array of soluble activation factors: serum components, cytokines, and growth factors.	869
H3K27Ac.Q111vsWT.LFC_lt0	H3K27Ac	Enriched in WT	HDSigDB	4268	778855	2.0785	2.0785	1e-05	1e-05	Expression difference in iPSC-derived differentiated neural stem cell (NSC) lines HD180i.5 and HD60i.4 from Huntington Disease patients. Genes were selected with 1.5-fold, fdr 0.1.	2919
H3K4me3.Q111vsWT.LFC_gt0	H3K4me3	Enriched in Q111	HDSigDB	4117	2845697	2.0773	2.0773	1e-05	1e-05	Expression difference in control embryonic stem cell line HSF6 compared to induced pluripotent stem cells (iPSCs) from Friedreich Ataxia patient fibroblasts. Genes were selected with 1.5-fold, fdr 0.1.	4468
H3K4me3.Q111vsWT.LFC_gt0	H3K4me3	Enriched in Q111	HDSigDB	4045	3065617	2.0771	2.0771	1e-05	1e-05	Striatal gene expression data from 12 weeks-old control mice and R6/2 mouse model of Huntington Disease (Set1). Genes were selected with 1.5-fold, fdr 0.1.	5802
H3K4me3.Q111vsWT.LFC_gt0	H3K4me3	Enriched in Q111	HDSigDB	4242	4867251	2.0767	2.0767	1e-05	1e-05	Gene expression profiling of differentiated neural stem cell progeny of human embryonic stem cell (ESC) line VUB05 derived from blastocysts of patient diagnosed as carrying the mutant huntingtin gene compared to the original undifferentiated ESC line. Genes were selected with 1.5-fold, fdr 0.1.	7994
H3K4me3.Q111vsWT.LFC_gt0	H3K4me3	Enriched in Q111	HDSigDB	4246	5085115	2.0764	2.0764	1e-05	1e-05	Gene expression profiling of differentiated neural stem cell progeny of human embryonic stem cell (ESC) line SA01 derived from blastocysts of patient with wild type huntingtin compared to the original undifferentiated ESC line. Genes were selected with 1.5-fold, fdr 0.1.	8305
H3K4me3.Q111vsWT.LFC_gt0	H3K4me3	Enriched in Q111	HDSigDB	4243	4879287	2.0761	2.0761	1e-05	1e-05	Gene expression profiling of differentiated neural stem cell progeny of human embryonic stem cell (ESC) line VUB01 derived from blastocysts of patient with wild type huntingtin compared to the original undifferentiated ESC line. Genes were selected with 1.5-fold, fdr 0.1.	8059
H3K4me3.Q111vsWT.LFC_lt0	H3K4me3	Enriched in WT	HDSigDB	7020	40382	2.0757	2.0757	1e-05	1e-05	Striatal gene expression data from 12 weeks-old control mice and R6/2 mouse model of Huntington Disease (Set1). Genes were selected with 1.5-fold, fdr 0.1. Down-regulated genes.	2307
EZH2.Q111vsWT.LFC_gt0	EZH2	Enriched in Q111	HDSigDB	4043	47726	2.0754	2.0754	1e-05	1e-05	Expression changes in corpus striatum of 22 month old CHL2 (HdhQ150) mouse model of Huntington Disease compared to wild type animals. Genes were selected with 1.5-fold, fdr 0.1.	5134
H3K4me3.Q111vsWT.LFC_gt0	H3K4me3	Enriched in Q111	HDSigDB	2767	490794	2.0751	2.0751	1e-05	1e-05	The list of genes coexpressed in human brain and functionally characterized as oligodendrocyte-specific module.	596
H3K4me3.Q111vsWT.LFC_gt0	H3K4me3	Enriched in Q111	HDSigDB	4378	1651409	2.0743	2.0743	1e-05	1e-05	Gene expression data of cerebellum from 10 weeks-old N171-82Q mouse model of Huntington Disease compared to control wild type mice. Genes were selected with 1.5-fold, fdr 0.1.	3172
H3K4me3.Q111vsWT.LFC_gt0	H3K4me3	Enriched in Q111	HDSigDB	6242	552998	2.0743	2.0743	1e-05	1e-05	Gene expression data of corpus striatum samples from 7 month old BACHD-deltaN17 mouse model of Huntington Disease compared to wild type mice. Genes were selected with 1.5-fold, fdr 0.1. Up-regulated genes.	1097
H3K4me3.Q111vsWT.LFC_gt0	H3K4me3	Enriched in Q111	HDSigDB	7276	6495096	2.0738	2.0738	1e-05	1e-05	Methylation profiles of cerebral cortex form Huntington Disease patients and normal individuals were compared to methylation profiles of paired liver samples. Genes were selected with 1.5-fold, fdr 0.1. Down-regulated genes.	10105
EZH2.Q111vsWT.LFC_gt0	EZH2	Enriched in Q111	HDSigDB	4058	59684	2.073	2.073	1e-05	1e-05	Expression profiles of skeletal muscle biopsies from Myotonic Dystrophy type 1 patients were compared to normal adult individuals. Genes were selected with 1.5-fold, fdr 0.1.	5519
H3K4me3.Q111vsWT.LFC_gt0	H3K4me3	Enriched in Q111	HDSigDB	8427	4287863	2.0721	2.0721	1e-05	1e-05	The list of differentially expressed genes in untreated HdhQ111 mouse striatal precursor cells compared to untreated HdhQ7 cells. Genes were selected with 1.5-fold, adj p-value	7928
H3K4me3.Q111vsWT.LFC_gt0	H3K4me3	Enriched in Q111	HDSigDB	2742	1759039	2.0717	2.0717	1e-05	1e-05	The list of astrocyte-enriched genes identified by expression profile of mouse purified astrocytes compared to the other brain cell types. The 1.5-fold expression difference threshold was used.	3093
H3K4me3.Q111vsWT.LFC_gt0	H3K4me3	Enriched in Q111	HDSigDB	4199	325787	2.0714	2.0714	1e-05	1e-05	Gene expression profiles in peripheral blood mononuclear cells (PBMCs) from Friedreich Ataxia (FRDA) clinically asymptomatic genetic carriers compared with controls. Genes were selected with 1.5-fold, fdr 0.1.	496
H3K4me3.Q111vsWT.LFC_gt0	H3K4me3	Enriched in Q111	HDSigDB	6244	860004	2.071	2.071	1e-05	1e-05	Gene expression data of cerebral cortex samples from 11 month old BACHD-deltaN17 mouse model of Huntington Disease compared to wild type mice. Genes were selected with 1.5-fold, fdr 0.1. Up-regulated genes.	1558
H3K4me3.Q111vsWT.LFC_gt0	H3K4me3	Enriched in Q111	HDSigDB	4176	307998	2.0709	2.0709	1e-05	1e-05	Forebrain gene expression data from 4 weeks-old control mice and SCA1 knock-in mouse model of Spinocerebellar Ataxia type 1. Genes were selected with 1.5-fold, fdr 0.1.	706
H3K4me3.Q111vsWT.LFC_gt0	H3K4me3	Enriched in Q111	HDSigDB	8055	196628	2.0709	2.0709	1e-05	1e-05	Consensus coexpression network analysis of allelic series of HD knock-in mice across three time-points identified modules of genes that are coexpressed at all three time-points. Striatum M7 module (black) was highly enriched with genes involved in stress responses, including cell death. This module turned out to be positively associated with CAG repeat length upon a meta-analysis of correlations …	285
H3K4me3.Q111vsWT.LFC_gt0	H3K4me3	Enriched in Q111	HDSigDB	7149	2730298	2.0702	2.0702	1e-05	1e-05	Gene expression profiling of differentiated neural stem cell progeny of human embryonic stem cell (ESC) line SIVF017 derived from blastocysts of patient diagnosed as carrying the mutant huntingtin gene compared to the original undifferentiated ESC line. Genes were selected with 1.5-fold, fdr 0.1. Down-regulated genes.	4479
H3K4me3.Q111vsWT.LFC_gt0	H3K4me3	Enriched in Q111	HDSigDB	8031	1896393	2.0701	2.0701	1e-05	1e-05	The list of differentially expressed genes in skin of 6 month old Q175 mice compared to wild type controls. Genes were selected with fdr 0.05.	2770
EZH2.Q111vsWT.LFC_gt0	EZH2	Enriched in Q111	HDSigDB	4045	53004	2.07	2.07	1e-05	1e-05	Striatal gene expression data from 12 weeks-old control mice and R6/2 mouse model of Huntington Disease (Set1). Genes were selected with 1.5-fold, fdr 0.1.	5802
H3K4me3.Q111vsWT.LFC_gt0	H3K4me3	Enriched in Q111	HDSigDB	4215	1566619	2.0692	2.0692	1e-05	1e-05	Gene expression profiles in peripheral blood mononuclear cells (PBMCs) from Friedreich Ataxia (FRDA) symptomatic patients, compared with controls. All samples were in vitro treated with vehicle. Genes were selected with 1.5-fold, fdr 0.1.	2344
H3K4me3.Q111vsWT.LFC_gt0	H3K4me3	Enriched in Q111	HDSigDB	4126	4288572	2.0687	2.0687	1e-05	1e-05	Expression difference in control embryonic stem cell line Miz4 compared to induced pluripotent stem cells (iPSCs) from Friedreich Ataxia patient fibroblasts. Genes were selected with 1.5-fold, fdr 0.1.	7110
H3K27Ac.Q111vsWT.LFC_lt0	H3K27Ac	Enriched in WT	HDSigDB	6184	305389	2.068	2.068	1e-05	1e-05	Expression difference in striatal cells derived from wild type HdhQ7/Q7 mice and HdhQ111/Q111 knock-in mouse model of Huntington Disease in control temperature conditions (33oC). Genes were selected with 1.5-fold, fdr 0.1. Up-regulated genes.	1531
H3K27Ac.Q111vsWT.LFC_lt0	H3K27Ac	Enriched in WT	HDSigDB	8901	1027851	2.068	2.068	1e-05	1e-05	The list of differentially expressed genes in striatum of 10 month old Q140 mice compared to Q20 controls. Genes were selected with adj p-value	3706
H3K4me3.Q111vsWT.LFC_gt0	H3K4me3	Enriched in Q111	HDSigDB	8848	2089387	2.0671	2.0671	1e-05	1e-05	The significantly down-regulated genes in the Neuro2a mouse neuroblastoma cells expressing Htt72Q enriched with Htt inclusions in aggregation state (72Q-i) versus the control 25Q-ni cells. Significant genes were designated as having a false discovery rate (FDR)< 0.05.	2861
H3K4me3.Q111vsWT.LFC_gt0	H3K4me3	Enriched in Q111	HDSigDB	8269	2873074	2.067	2.067	1e-05	1e-05	The list of differentially expressed genes in healthy control iPSC-derived neural progenitor cells (NPC) compared to Huntington Disease patient-derived NPCs. Genes were selected with 1.5-fold, fdr 0.1.	4549
H3K4me3.Q111vsWT.LFC_gt0	H3K4me3	Enriched in Q111	HDSigDB	4380	1282005	2.0667	2.0667	1e-05	1e-05	Expression array analysis of human Myotonic Dystrophy type 2 quadriceps muscle biopsies versus controls. Genes were selected with 1.5-fold, fdr 0.1.	2034
H3K27Ac.Q111vsWT.LFC_lt0	H3K27Ac	Enriched in WT	HDSigDB	6113	173365	2.0659	2.0659	1e-05	1e-05	Gene expression profiles in peripheral blood mononuclear cells (PBMCs) from healthy donors. Cells were studied both after in vitro treatment with HDAC inhibitor 4b that increases frataxin levels and after vehicle treatment. Genes were selected with 1.5-fold, fdr 0.1. Up-regulated genes.	665
H3K27Ac.Q111vsWT.LFC_lt0	H3K27Ac	Enriched in WT	HDSigDB	7053	350144	2.0658	2.0658	1e-05	1e-05	Expression difference in Fragile X Syndrome induced pluripotent stem cells (iPSCs) derived from fibroblasts and the original fibroblasts. Genes were selected with 1.5-fold, fdr 0.1. Down-regulated genes.	1324
H3K4me3.Q111vsWT.LFC_gt0	H3K4me3	Enriched in Q111	HDSigDB	3084	226028	2.0653	2.0653	1e-05	1e-05	A transcriptional atlas of the adult human brain, comprising extensive histological analysis and comprehensive microarray profiling of neuroanatomically precise subdivisions in two individuals (911 from Donor1 and 867 from Donor2).	292
H3K27Ac.Q111vsWT.LFC_lt0	H3K27Ac	Enriched in WT	HDSigDB	8100	119085	2.0652	2.0652	1e-05	1e-05	Consensus coexpression network analysis of allelic series of HD knock-in mice across three time-points identified modules of genes that are coexpressed at all three time-points. Cortex M15 module (midnightblue) was one of the 35 modules identified in cortex. A meta-analysis of correlations of module eigengenes (summary expression profiles) with CAG length showed no association for this module.	472
H3K4me3.Q111vsWT.LFC_gt0	H3K4me3	Enriched in Q111	HDSigDB	4058	3553622	2.0648	2.0648	1e-05	1e-05	Expression profiles of skeletal muscle biopsies from Myotonic Dystrophy type 1 patients were compared to normal adult individuals. Genes were selected with 1.5-fold, fdr 0.1.	5519
H3K4me3.Q111vsWT.LFC_gt0	H3K4me3	Enriched in Q111	HDSigDB	4180	2282698	2.0642	2.0642	1e-05	1e-05	Expression difference in wild type mice systemically treated with brain penetrant Hsp90 inhibitor to activate the heat shock response in brain versus vehicle treated mice. Genes were selected with 1.5-fold, fdr 0.1.	3954
H3K4me3.Q111vsWT.LFC_gt0	H3K4me3	Enriched in Q111	HDSigDB	6021	1898931	2.0642	2.0642	1e-05	1e-05	Striatal gene expression data from 12 weeks-old control mice and R6/2 mouse model of Huntington Disease (Set2). Genes were selected with 1.5-fold, fdr 0.1. Up-regulated genes.	3377
H3K27me3.Q111vsWT.LFC_lt0	H3K27me3	Enriched in WT	HDSigDB	4163	473922	2.0632	2.0632	1e-05	1e-05	Cerebral cortex gene expression data from 5 month old control mice and R6/2 mouse model of Huntington Disease. Genes were selected with 1.5-fold, fdr 0.1.	771
H3K4me3.Q111vsWT.LFC_gt0	H3K4me3	Enriched in Q111	HDSigDB	6023	2219575	2.0615	2.0615	1e-05	1e-05	Gene expression profile of mouse striatal immortalized cell lines with wild type huntingtin polyQ repeat length (STHdh7/7) compared to mutant repeat length (STHdh111/111). Genes were selected with 1.5-fold, fdr 0.1. Up-regulated genes.	4317
H3K4me3.Q111vsWT.LFC_gt0	H3K4me3	Enriched in Q111	HDSigDB	5015	244584	2.0596	2.0596	1e-05	1e-05	Expression profiles of GABAergic neurons differentiated in parrallel from human pluripotent stem cells obtained from Huntington Disease or control patients. Genes were selected with 1.5-fold, fdr 0.1.	374
H3K4me3.Q111vsWT.LFC_gt0	H3K4me3	Enriched in Q111	HDSigDB	4108	1920401	2.0595	2.0595	1e-05	1e-05	Expression difference in Fragile X Syndrome induced pluripotent stem cells (iPSCs) derived from fibroblasts and the original fibroblasts. Genes were selected with 1.5-fold, fdr 0.1.	2983
H3K4me3.Q111vsWT.LFC_gt0	H3K4me3	Enriched in Q111	HDSigDB	4123	3168444	2.0595	2.0595	1e-05	1e-05	Expression difference in control induced pluripotent stem cell (iPSCs) line IPS-F-5-hFib2-Ips5 compared to iPSCs from Friedreich Ataxia patient fibroblasts. Genes were selected with 1.5-fold, fdr 0.1.	5200
H3K4me3.Q111vsWT.LFC_gt0	H3K4me3	Enriched in Q111	HDSigDB	7151	1875655	2.0593	2.0593	1e-05	1e-05	Expression differences in mouse striatal cells derived from HdhQ111 mouse model of Huntington Disease compared to wild type mice. Genes were selected with 1.5-fold, fdr 0.1. Down-regulated genes.	3566
H3K4me3.Q111vsWT.LFC_gt0	H3K4me3	Enriched in Q111	HDSigDB	2958	1473783	2.0591	2.0591	1e-05	1e-05	The list of neuron-enriched genes identified by expression profile of mouse purified astrocytes compared to the other brain cell types. The 1.5-fold expression difference threshold was used.	2508
H3K4me3.Q111vsWT.LFC_gt0	H3K4me3	Enriched in Q111	HDSigDB	6275	186757	2.0591	2.0591	1e-05	1e-05	Expression profiles of GABAergic neurons differentiated in parrallel from human pluripotent stem cells obtained from Huntington Disease or control patients. Genes were selected with 1.5-fold, fdr 0.1. Up-regulated genes.	299
H3K4me3.Q111vsWT.LFC_gt0	H3K4me3	Enriched in Q111	HDSigDB	7086	3032578	2.0591	2.0591	1e-05	1e-05	Expression difference in control patients adipose tissue compared to induced pluripotent stem cells (iPSCs) from Friedreich Ataxia patient fibroblasts. Genes were selected with 1.5-fold, fdr 0.1. Down-regulated genes.	5315
H3K27me3.Q111vsWT.LFC_lt0	H3K27me3	Enriched in WT	HDSigDB	8854	172083	2.0589	2.0589	1e-05	1e-05	The significantly down-regulated genes in R6/1 Huntington disease mouse striatum compared to the wild type litter mates at a time point prior to motor onset (12 weeks of age). P adj < 0.05.	194
H3K4me3.Q111vsWT.LFC_gt0	H3K4me3	Enriched in Q111	HDSigDB	6086	3138592	2.0579	2.0579	1e-05	1e-05	Expression difference in control patients adipose tissue compared to induced pluripotent stem cells (iPSCs) from Friedreich Ataxia patient fibroblasts. Genes were selected with 1.5-fold, fdr 0.1. Up-regulated genes.	4743
H3K4me3.Q111vsWT.LFC_gt0	H3K4me3	Enriched in Q111	HDSigDB	6177	205269	2.0565	2.0565	1e-05	1e-05	Transcription profiling of frontal lobe BA4 samples from Huntington Disease Vonsattel Grade 3 cases and age and sex-matched controls. HG-U133A Affymetrix Human Genome U133A Array was used. Genes were selected with 1.5-fold, fdr 0.1. Up-regulated genes.	303
H3K4me3.Q111vsWT.LFC_lt0	H3K4me3	Enriched in WT	HDSigDB	8904	29783	2.0565	2.0565	1e-05	1e-05	The list of down-regulated genes in striatum of 6 month old Q140 mice compared to Q20 controls. Genes were selected with adj p-value	1454
EZH2.Q111vsWT.LFC_gt0	EZH2	Enriched in Q111	HDSigDB	7077	49320	2.0561	2.0561	1e-05	1e-05	Expression difference in control fibroblast cell line HS27 compared to induced pluripotent stem cells (iPSCs) from Friedreich Ataxia patient fibroblasts. Genes were selected with 1.5-fold, fdr 0.1. Down-regulated genes.	4902
EZH2.Q111vsWT.LFC_gt0	EZH2	Enriched in Q111	HDSigDB	8925	57576	2.0546	2.0546	1e-05	1e-05	The list of differentially expressed genes in hippocampus of 6 month old Q175 mice compared to Q20 controls. Genes were selected with adj p-value	4732
H3K27Ac.Q111vsWT.LFC_lt0	H3K27Ac	Enriched in WT	HDSigDB	4240	127373	2.054	2.054	1e-05	1e-05	Gene expression profiling of multiple human embryonic stem cell (ESC) lines derived from blastocysts of patients diagnosed as carrying the mutant huntingtin gene compared to wild type huntingtin carrying ESC lines. Genes were selected with 1.5-fold, fdr 0.1.	556
H3K4me3.Q111vsWT.LFC_gt0	H3K4me3	Enriched in Q111	HDSigDB	6015	297314	2.0536	2.0536	1e-05	1e-05	Whole mRNAs expression analysis of Myotonic Dystrophy type 2 (DM2) biceps brachii biopsies compared to controls. Genes were selected with 1.5-fold, fdr 0.1. Up-regulated genes.	482
H3K4me3.Q111vsWT.LFC_gt0	H3K4me3	Enriched in Q111	HDSigDB	6147	2685483	2.0521	2.0521	1e-05	1e-05	Gene expression profiling of differentiated neural stem cell progeny of human embryonic stem cell (ESC) line WT4 derived from blastocysts of patient with wild type huntingtin compared to the original undifferentiated ESC line. Genes were selected with 1.5-fold, fdr 0.1. Up-regulated genes.	4224
H3K4me3.Q111vsWT.LFC_gt0	H3K4me3	Enriched in Q111	HDSigDB	4041	1973933	2.0518	2.0518	1e-05	1e-05	Markers for Huntington Disease in human peripheral blood samples. Genes were selected with 1.5-fold, fdr 0.1.	2935
H3K4me3.Q111vsWT.LFC_lt0	H3K4me3	Enriched in WT	HDSigDB	8610	35292	2.0516	2.0516	1e-05	1e-05	The list of differentially expressed genes in cortex of 6 month old Q175 mice compared to Q20 controls. Genes were selected with fdr 0.05.	1880
H3K4me3.Q111vsWT.LFC_gt0	H3K4me3	Enriched in Q111	HDSigDB	4272	2776785	2.0514	2.0514	1e-05	1e-05	Expression difference in iPSC-derived differentiated neural stem cell (NSC) lines HD109i.1 and HD60i.4 from Huntington Disease patients. Genes were selected with 1.5-fold, fdr 0.1.	4673
H3K27Ac.Q111vsWT.LFC_lt0	H3K27Ac	Enriched in WT	HDSigDB	4083	137762	2.0509	2.0509	1e-05	1e-05	Gene expression in quadriceps muscle of Myotonic Dystrophy mouse model (HSALR line 20b) compared to wild type controls. MOE430B Affymetrix Mouse Expression 430B Array was used. Genes were selected with 1.5-fold, fdr 0.1.	543
H3K27me3.Q111vsWT.LFC_lt0	H3K27me3	Enriched in WT	HDSigDB	8852	196678	2.0508	2.0508	1e-05	1e-05	Differential expression gene list of R6/1 Huntington disease mouse striatum compared to the wild type litter mates at a time point prior to motor onset (12 weeks of age). P adj < 0.05.	228
H3K4me3.Q111vsWT.LFC_gt0	H3K4me3	Enriched in Q111	HDSigDB	8428	4514743	2.0507	2.0507	1e-05	1e-05	The list of differentially expressed genes in HdhQ111 mouse striatal precursor cells upon treatment with the SPL enzyme inhibitor, 4-deoxypyridoxine hydrochloride (DOP) compared to untreated HdhQ7 cells. DOP inhibits S1P lyase (SPL) activity thus inhibiting the degradation of intracellular sphingolipid metabolite sphinogosine-1-phosphate (S1P). Inhibiting the SPL enzyme has neuroprotective effect…	8541
H3K4me3.Q111vsWT.LFC_gt0	H3K4me3	Enriched in Q111	HDSigDB	8279	1002473	2.0499	2.0499	1e-05	1e-05	The list of up-regulated genes in Huntington Disease patient iPSC-derived neural progenitor cells (NPC) compared to healthy control NPCs. Genes were selected with 1.5-fold, fdr 0.1.	1827
H3K27Ac.Q111vsWT.LFC_lt0	H3K27Ac	Enriched in WT	HDSigDB	8826	207431	2.0499	2.0499	1e-05	1e-05	Genes found to be significantly differentially expressed in Htt-Q74 doxycycline induction (adjusted P-value < 0.1) compared to the control PC12 Htt-Q23 samples over time represented HD-specific set of genes. A cluster-based analysis was performed based on genes temporal expression behaviour, and 14 clusters were found. The two most significantly overrepresented GO terms in cluster 1 represent ‘an…	803
EZH2.Q111vsWT.LFC_gt0	EZH2	Enriched in Q111	HDSigDB	7186	59824	2.0495	2.0495	1e-05	1e-05	Gene expression in control STHdhQ7/Q7 striatal cells upon heat shock (42oC for six hours) compared to normal growth conditions (33oC). Genes were selected with 1.5-fold, fdr 0.1. Down-regulated genes.	5790
H3K4me3.Q111vsWT.LFC_gt0	H3K4me3	Enriched in Q111	HDSigDB	7234	1861800	2.0486	2.0486	1e-05	1e-05	Expression difference in 4 wk old wild type mice compared to 4 wk HSALR mouse model of Myotonic Dystrophy. Genes were selected with 1.5-fold, fdr 0.1. Down-regulated genes.	5237
H3K4me3.Q111vsWT.LFC_gt0	H3K4me3	Enriched in Q111	HDSigDB	8905	1610628	2.0472	2.0472	1e-05	1e-05	The list of down-regulated genes in striatum of 10 month old Q140 mice compared to Q20 controls. Genes were selected with adj p-value	2031
H3K4me3.Q111vsWT.LFC_gt0	H3K4me3	Enriched in Q111	HDSigDB	8041	873049	2.0469	2.0469	1e-05	1e-05	The list of up-regulated genes in skin of 6 month old Q175 mice compared to wild type controls. Genes were selected with fdr 0.05.	1236
H3K4me3.Q111vsWT.LFC_gt0	H3K4me3	Enriched in Q111	HDSigDB	6063	1620763	2.0464	2.0464	1e-05	1e-05	Expression difference in control embryonic stem cell line BG01 compared to induced pluripotent stem cells (iPSCs) from Friedreich Ataxia patient fibroblasts. Genes were selected with 1.5-fold, fdr 0.1. Up-regulated genes.	2507
H3K4me3.Q111vsWT.LFC_gt0	H3K4me3	Enriched in Q111	HDSigDB	8061	556505	2.0457	2.0457	1e-05	1e-05	Consensus coexpression network analysis of allelic series of HD knock-in mice across three time-points identified modules of genes that are coexpressed at all three time-points. Striatum M14 module (cyan) was one of the 37 modules identified in striatum. This module turned out to be not associated with CAG repeat length upon a meta-analysis of correlations of module eigengenes (summary expression…	848
H3K4me3.Q111vsWT.LFC_gt0	H3K4me3	Enriched in Q111	HDSigDB	8614	554360	2.0457	2.0457	1e-05	1e-05	The list of up-regulated genes in cortex of 10 month old Q175 mice compared to Q20 controls. Genes were selected with fdr 0.05.	807
H3K4me3.Q111vsWT.LFC_gt0	H3K4me3	Enriched in Q111	HDSigDB	4244	4923168	2.0444	2.0444	1e-05	1e-05	Gene expression profiling of differentiated neural stem cell progeny of human embryonic stem cell (ESC) line H9 derived from blastocysts of patient with wild type huntingtin compared to the original undifferentiated ESC line. Genes were selected with 1.5-fold, fdr 0.1.	8127
H3K4me3.Q111vsWT.LFC_lt0	H3K4me3	Enriched in WT	HDSigDB	8513	31140	2.0443	2.0443	1e-05	1e-05	The list of down-regulated genes in striatum of HdhQ175 HD models compared to wild type mice. Genes were selected with FDR protected p value < 0.05	2141
H3K4me3.Q111vsWT.LFC_gt0	H3K4me3	Enriched in Q111	HDSigDB	8801	595811	2.0443	2.0443	1e-05	1e-05	Significantly up-regulated genes in the PC12 Htt-Q74 cells compared to control PC12 Htt-Q23 cells before doxycycline induction (the baseline differences between the two cell lines). Adjusted p-value < 0.05	1004
H3K4me3.Q111vsWT.LFC_gt0	H3K4me3	Enriched in Q111	HDSigDB	8937	4288509	2.0443	2.0443	1e-05	1e-05	The list of differentially expressed genes in the white adipose tissue around gonad of 6 month old Q175 mice compared to wild type controls. Genes were selected with adj p-value	6505
H3K4me3.Q111vsWT.LFC_gt0	H3K4me3	Enriched in Q111	HDSigDB	4042	3317147	2.0438	2.0438	1e-05	1e-05	Genome-wide gene expression data for Huntington Disease versus controls using an extensive cohort of well characterised post-mortem CNS tissues. Genes were selected with 1.5-fold, fdr 0.1.	4903
H3K4me3.Q111vsWT.LFC_gt0	H3K4me3	Enriched in Q111	HDSigDB	4046	3221390	2.0433	2.0433	1e-05	1e-05	Striatal gene expression data from 12 weeks-old control mice and R6/2 mouse model of Huntington Disease (Set2). Genes were selected with 1.5-fold, fdr 0.1.	6033
H3K4me3.Q111vsWT.LFC_gt0	H3K4me3	Enriched in Q111	HDSigDB	4455	3584635	2.043	2.043	1e-05	1e-05	Expression difference in neuronal cells derived from Friedreich Ataxia patient induced pluripotent stem cells (iPSC) and original iPSCs. Genes were selected with 1.5-fold, fdr 0.1.	5978
H3K4me3.Q111vsWT.LFC_gt0	H3K4me3	Enriched in Q111	HDSigDB	7070	2222322	2.043	2.043	1e-05	1e-05	Expression difference in control human mesenchymal stromal cell line HMSC-bm compared to iPSCs from Friedreich Ataxia patient fibroblasts. Genes were selected with 1.5-fold, fdr 0.1. Down-regulated genes.	3708
H3K4me3.Q111vsWT.LFC_gt0	H3K4me3	Enriched in Q111	HDSigDB	7082	2848912	2.043	2.043	1e-05	1e-05	Expression difference in control patients adrenal gland compared to induced pluripotent stem cells (iPSCs) from Friedreich Ataxia patient fibroblasts. Genes were selected with 1.5-fold, fdr 0.1. Down-regulated genes.	5042
H3K4me3.Q111vsWT.LFC_gt0	H3K4me3	Enriched in Q111	HDSigDB	7109	261647	2.0418	2.0418	1e-05	1e-05	Gene expression profiles in peripheral blood mononuclear cells (PBMCs) from Friedreich Ataxia (FRDA) symptomatic patients, compared with controls. All samples were in vitro treated with HDAC inhibitor 106. Genes were selected with 1.5-fold, fdr 0.1. Down-regulated genes.	384
H3K4me3.Q111vsWT.LFC_gt0	H3K4me3	Enriched in Q111	HDSigDB	9022	796457	2.0409	2.0409	1e-05	1e-05	The list of significantly down-regulated genes in hippocampus of Foxp1 heterozygous knockout mice compared to wild type mice. Genes were selected with FDR	1058
EZH2.Q111vsWT.LFC_gt0	EZH2	Enriched in Q111	HDSigDB	7101	45996	2.0403	2.0403	1e-05	1e-05	Striatal gene expression data from 12 weeks-old control mice versus R6/2 mouse model of Huntington Disease both treated with brain penetrant Hsp90 inhibitor to activate the heat shock response in brain. Genes were selected with 1.5-fold, fdr 0.1. Down-regulated genes.	4610
H3K4me3.Q111vsWT.LFC_gt0	H3K4me3	Enriched in Q111	HDSigDB	4454	3366828	2.0388	2.0388	1e-05	1e-05	Expression difference in neuronal cells derived from normal patient induced pluripotent stem cells (iPSC) and original iPSCs. Genes were selected with 1.5-fold, fdr 0.1.	5571
H3K27Ac.Q111vsWT.LFC_lt0	H3K27Ac	Enriched in WT	HDSigDB	8861	109111	2.0387	2.0387	1e-05	1e-05	Transcriptional analysis was done in Neuro2a mouse neuroblastoma cells expressing Htt72Q lacking visible aggregates (72Q-ni), cells expressing Htt72Q enriched with Htt inclusions in aggregation state (72Q-i), and control 25Q-ni cells. Gene expression data were classified into different transcriptional signatures using significant results (FDR < 0.05). Transcriptional signature 4 includes genes wi…	403
H3K4me3.Q111vsWT.LFC_gt0	H3K4me3	Enriched in Q111	HDSigDB	8249	888263	2.0382	2.0382	1e-05	1e-05	Locuses with changed DNA methylation in Limbic Lobe Region samples from AD subjects compared to control samples. Genes were selected with 1.5-fold, fdr 0.1.	1451
H3K4me3.Q111vsWT.LFC_gt0	H3K4me3	Enriched in Q111	HDSigDB	4316	3947402	2.0379	2.0379	1e-05	1e-05	Expression difference in striatal cells derived from wild type HdhQ7/Q7 mice and HdhQ111/Q111 knock-in mouse model of Huntington Disease in heat shock conditions (42oC). Genes were selected with 1.5-fold, fdr 0.1.	8024
H3K4me3.Q111vsWT.LFC_gt0	H3K4me3	Enriched in Q111	HDSigDB	7062	1259410	2.0379	2.0379	1e-05	1e-05	Expression difference in control embryonic stem cell line HSF6 compared to induced pluripotent stem cells (iPSCs) from Friedreich Ataxia patient fibroblasts. Genes were selected with 1.5-fold, fdr 0.1. Down-regulated genes.	2184
H3K4me3.Q111vsWT.LFC_gt0	H3K4me3	Enriched in Q111	HDSigDB	8914	2621512	2.0367	2.0367	1e-05	1e-05	The list of differentially expressed genes in cerebellum of 10 month old Q175 mice compared to Q20 controls. Genes were selected with adj p-value	3645
H3K4me3.Q111vsWT.LFC_gt0	H3K4me3	Enriched in Q111	HDSigDB	2754	150125	2.0362	2.0362	1e-05	1e-05	A compilation of gene lists specific for B cells from three articles: 15789058 - Supplementary Table 1, 20976225 - Table S5, 19228925 - Table S5. The number of samples used is 160 for PMID=20976225, 50 for PMID=19228925. Number of subjects is 15 for PMID=20976225, 7 for PMID=19228925.	254
H3K4me3.Q111vsWT.LFC_gt0	H3K4me3	Enriched in Q111	HDSigDB	6181	522400	2.0362	2.0362	1e-05	1e-05	Transcription profiling of caudate nucleus samples from Huntington Disease Vonsattel Grade 2 cases and age and sex-matched controls. HG-U133A Affymetrix Human Genome U133A Array was used. Genes were selected with 1.5-fold, fdr 0.1. Up-regulated genes.	705
H3K4me3.Q111vsWT.LFC_gt0	H3K4me3	Enriched in Q111	HDSigDB	6227	959363	2.0356	2.0356	1e-05	1e-05	Cerebellum gene expression data from 12 months old control mice and ataxin-2 knock out mouse model of Spinocerebellar Ataxia type 2. Genes were selected with 1.5-fold, fdr 0.1. Up-regulated genes.	2406
H3K4me3.Q111vsWT.LFC_gt0	H3K4me3	Enriched in Q111	HDSigDB	4128	4794129	2.0354	2.0354	1e-05	1e-05	Expression difference in control fibroblast cell line HDF compared to induced pluripotent stem cells (iPSCs) from Friedreich Ataxia patient fibroblasts. Genes were selected with 1.5-fold, fdr 0.1.	8175
H3K27Ac.Q111vsWT.LFC_lt0	H3K27Ac	Enriched in WT	HDSigDB	4056	278374	2.0346	2.0346	1e-05	1e-05	Transcription profiling of caudate nucleus samples from Huntington Disease HD-gene-positive cases and age and sex-matched controls. HG-U133B Affymetrix Human Genome U133B Array was used. Genes were selected with 1.5-fold, fdr 0.1.	906
EZH2.Q111vsWT.LFC_gt0	EZH2	Enriched in Q111	HDSigDB	4046	55358	2.0338	2.0338	1e-05	1e-05	Striatal gene expression data from 12 weeks-old control mice and R6/2 mouse model of Huntington Disease (Set2). Genes were selected with 1.5-fold, fdr 0.1.	6033
H3K4me3.Q111vsWT.LFC_gt0	H3K4me3	Enriched in Q111	HDSigDB	8947	338509	2.0323	2.0323	1e-05	1e-05	The list of proteins down-regulated in striatum of 6 month old Q175 mice compared to Q20 controls. Genes were selected with adj p-value	411
H3K4me3.Q111vsWT.LFC_gt0	H3K4me3	Enriched in Q111	HDSigDB	4241	4605810	2.0311	2.0311	1e-05	1e-05	Gene expression profiling of differentiated neural stem cell progeny of human embryonic stem cell (ESC) line SI-187 derived from blastocysts of patient diagnosed as carrying the mutant huntingtin gene compared to the original undifferentiated ESC line. Genes were selected with 1.5-fold, fdr 0.1.	7657
H3K4me3.Q111vsWT.LFC_gt0	H3K4me3	Enriched in Q111	HDSigDB	8842	1441732	2.0309	2.0309	1e-05	1e-05	The significantly down-regulated genes in the disease like Neuro2a mouse neuroblastoma cells expressing Htt72Q (72Q-ni+72Q-i) compared to the 25Q (25Q-ni) as control. Significant genes were designated as having a false discovery rate (FDR)< 0.05.	2129
H3K27Ac.Q111vsWT.LFC_lt0	H3K27Ac	Enriched in WT	HDSigDB	6161	537471	2.0305	2.0305	1e-05	1e-05	Expression difference in iPSC-derived differentiated neural stem cell (NSC) line HD180i.5 from Huntington Disease patient compared to NSC cells from healthy controls. Genes were selected with 1.5-fold, fdr 0.1. Up-regulated genes.	2191
H3K4me3.Q111vsWT.LFC_gt0	H3K4me3	Enriched in Q111	HDSigDB	8948	316706	2.0298	2.0298	1e-05	1e-05	The list of proteins down-regulated in striatum of 10 month old Q175 mice compared to Q20 controls. Genes were selected with adj p-value	344
EZH2.Q111vsWT.LFC_gt0	EZH2	Enriched in Q111	HDSigDB	4042	56151	2.0281	2.0281	1e-05	1e-05	Genome-wide gene expression data for Huntington Disease versus controls using an extensive cohort of well characterised post-mortem CNS tissues. Genes were selected with 1.5-fold, fdr 0.1.	4903
H3K27me3.Q111vsWT.LFC_lt0	H3K27me3	Enriched in WT	HDSigDB	8509	729201	2.0278	2.0278	1e-05	1e-05	The list of down-regulated genes in cortex of HdhQ175 HD models compared to wild type mice. Genes were selected with FDR protected p value < 0.05	1425
H3K4me3.Q111vsWT.LFC_gt0	H3K4me3	Enriched in Q111	HDSigDB	4245	4892689	2.0269	2.0269	1e-05	1e-05	Gene expression profiling of differentiated neural stem cell progeny of human embryonic stem cell (ESC) line Huez2.3 derived from blastocysts of patient diagnosed as carrying the mutant huntingtin gene compared to the original undifferentiated ESC line. Genes were selected with 1.5-fold, fdr 0.1.	8235
H3K4me3.Q111vsWT.LFC_gt0	H3K4me3	Enriched in Q111	HDSigDB	4260	3924961	2.026	2.026	1e-05	1e-05	Expression differences in mouse striatal cells derived from HdhQ111 mouse model of Huntington Disease compared to wild type mice. Genes were selected with 1.5-fold, fdr 0.1.	7548
H3K4me3.Q111vsWT.LFC_gt0	H3K4me3	Enriched in Q111	HDSigDB	4125	4243538	2.0258	2.0258	1e-05	1e-05	Expression difference in control human mesenchymal stromal cell line HMSC-bm compared to iPSCs from Friedreich Ataxia patient fibroblasts. Genes were selected with 1.5-fold, fdr 0.1.	7197
H3K4me3.Q111vsWT.LFC_gt0	H3K4me3	Enriched in Q111	HDSigDB	4398	224773	2.0255	2.0255	1e-05	1e-05	PC12 cells expressing the nonSUMOylatable androgen receptor (AR) with expanded length of polyglutamine tract AR112Q (KRKR) were assessed for alterations in AR function in response to ligand by comparing gene expression changes in the presence or absence of synthetic androgen R1881. Genes were selected with 1.5-fold, fdr 0.1.	335
H3K4me3.Q111vsWT.LFC_gt0	H3K4me3	Enriched in Q111	HDSigDB	2992	158015	2.0239	2.0239	1e-05	1e-05	A module of genes coexpressed in mouse forebrain. This module corresponds to all excitatory glutamatergic neurons (cingulate (layer 5 and 6), somatosensory (layer 5), hippocampal, basolateral amygdala, and lateral amygdala pyramidal neurons).	302
H3K4me3.Q111vsWT.LFC_gt0	H3K4me3	Enriched in Q111	HDSigDB	4105	444723	2.0239	2.0239	1e-05	1e-05	Expression changes in corpus striatum of 10 weeks-old HdhQ111 mouse model of Huntington Disease compared to wild type animals. Genes were selected with 1.5-fold, fdr 0.1.	654
H3K27Ac.Q111vsWT.LFC_lt0	H3K27Ac	Enriched in WT	HDSigDB	6182	276693	2.0236	2.0236	1e-05	1e-05	Transcription profiling of caudate nucleus samples from Huntington Disease Vonsattel Grade 3 cases and age and sex-matched controls. HG-U133B Affymetrix Human Genome U133B Array was used. Genes were selected with 1.5-fold, fdr 0.1. Up-regulated genes.	1017
H3K27Ac.Q111vsWT.LFC_lt0	H3K27Ac	Enriched in WT	HDSigDB	7229	859073	2.0224	2.0224	1e-05	1e-05	The CUG-BP and ETR-3-like factor 1 (Celf1) RNA binding protein plays an important role in heart and muscle development, and is over-expressed in the disease Myotonic Dystrophy. To identify transcriptome-wide targets of the Celf1 protein in heart, RNA-Seq of polyA+ RNA was performed for mice inducibly expressing Celf1 in the heart compared to control wild type mice. This geneset contains data from…	3861
H3K4me3.Q111vsWT.LFC_gt0	H3K4me3	Enriched in Q111	HDSigDB	8210	3781098	2.0214	2.0214	1e-05	1e-05	The list of differentially expressed genes in healthy control dermal fibroblasts compared to control Induced Pluripotent Stem Cells (iPSC). Genes were selected with 1.5-fold, fdr 0.1.	9146
EZH2.Q111vsWT.LFC_gt0	EZH2	Enriched in Q111	HDSigDB	8919	32834	2.0208	2.0208	1e-05	1e-05	The list of differentially expressed genes in cerebellum of 6 month old Q140 mice compared to Q20 controls. Genes were selected with adj p-value	2616
H3K4me3.Q111vsWT.LFC_gt0	H3K4me3	Enriched in Q111	HDSigDB	4247	4725221	2.0201	2.0201	1e-05	1e-05	Gene expression profiling of differentiated neural stem cell progeny of human embryonic stem cell (ESC) line WT4 derived from blastocysts of patient with wild type huntingtin compared to the original undifferentiated ESC line. Genes were selected with 1.5-fold, fdr 0.1.	8012
H3K4me3.Q111vsWT.LFC_lt0	H3K4me3	Enriched in WT	HDSigDB	8018	53602	2.0199	2.0199	1e-05	1e-05	The list of genes with CAG length-dependent expression in striatum of allelic series of HD knock-in mice at the age of 10 months. Genes were selected with fdr 0.05. Down-regulated genes.	2989
H3K4me3.Q111vsWT.LFC_gt0	H3K4me3	Enriched in Q111	HDSigDB	4086	852313	2.0198	2.0198	1e-05	1e-05	Gene expression in quadriceps muscle of Myotonic Dystrophy mouse model (HSALR line 20b) compared to wild type controls. MOE430A Affymetrix Mouse Expression 430A Array was used. Genes were selected with 1.5-fold, fdr 0.1.	1479
H3K4me3.Q111vsWT.LFC_gt0	H3K4me3	Enriched in Q111	HDSigDB	4037	805403	2.0192	2.0192	1e-05	1e-05	RNA profiles in Striatum of WT and R6/1 mouse model of Huntington Disease by deep sequencing. Genes were selected with 1.5-fold, fdr 0.1.	1373
H3K4me3.Q111vsWT.LFC_gt0	H3K4me3	Enriched in Q111	HDSigDB	8928	436821	2.0188	2.0188	1e-05	1e-05	The list of up-regulated genes in hippocampus of 10 month old Q175 mice compared to Q20 controls. Genes were selected with adj p-value	549
H3K4me3.Q111vsWT.LFC_lt0	H3K4me3	Enriched in WT	HDSigDB	8216	45062	2.0186	2.0186	1e-05	1e-05	The list of differentially expressed genes in SCA6 patient iPSC-derived neural progenitor cells (NPC) compared to healthy control NPCs. Genes were selected with 1.5-fold, fdr 0.1.	3363
H3K4me3.Q111vsWT.LFC_gt0	H3K4me3	Enriched in Q111	HDSigDB	8105	333716	2.017	2.017	1e-05	1e-05	Consensus coexpression network analysis of allelic series of HD knock-in mice across three time-points identified modules of genes that are coexpressed at all three time-points. Cortex M22 module (darkgreen) was one of the 35 modules identified in cortex. A meta-analysis of correlations of module eigengenes (summary expression profiles) with CAG length showed no association for this module.	617
H3K4me3.Q111vsWT.LFC_gt0	H3K4me3	Enriched in Q111	HDSigDB	4059	3737362	2.0165	2.0165	1e-05	1e-05	Expression profiles of skeletal muscle biopsies from Myotonic Dystrophy type 2 patients were compared to normal adult individuals. Genes were selected with 1.5-fold, fdr 0.1.	5986
H3K4me3.Q111vsWT.LFC_gt0	H3K4me3	Enriched in Q111	HDSigDB	6237	1199626	2.0164	2.0164	1e-05	1e-05	Gene expression analysis of untreated mouse embryo fibroblasts (MEFs) from Mbnl1/MbnI2 double knock out mice (model of Myotonic Dystrophy) compared to untreated wild type MEFs. Genes were selected with 1.5-fold, fdr 0.1. Up-regulated genes.	2101
H3K27me3.Q111vsWT.LFC_lt0	H3K27me3	Enriched in WT	HDSigDB	8617	764673	2.0143	2.0143	1e-05	1e-05	The list of down-regulated genes in cortex of 10 month old Q175 mice compared to Q20 controls. Genes were selected with fdr 0.05.	1117
H3K4me3.Q111vsWT.LFC_gt0	H3K4me3	Enriched in Q111	HDSigDB	8285	880452	2.0128	2.0128	1e-05	1e-05	Expression profiles of skeletal muscle samples from Myotonic Dystrophy type 1 patients were compared to normal individuals. The list of up-regulated genes. Genes were selected with 1.5-fold, fdr 0.1.	1736
H3K27Ac.Q111vsWT.LFC_lt0	H3K27Ac	Enriched in WT	HDSigDB	8816	109701	2.0124	2.0124	1e-05	1e-05	Genes found to be significantly down-regulated in 48 h time point of Htt-Q74 doxycycline induction (adjusted P-value < 0.1) compared to the pre-induction state after correction for effects observed in the control PC12 Htt-Q23 samples.	397
H3K4me3.Q111vsWT.LFC_gt0	H3K4me3	Enriched in Q111	HDSigDB	4470	329532	2.0119	2.0119	1e-05	1e-05	Comparison of gene expression data between wild-type (SA01) and Myotonic Dystrophy type 1-affected (VUB03) Embryonic Stem Cell (hESC) lines. Genes were selected with 1.5-fold, fdr 0.1.	646
H3K27me3.Q111vsWT.LFC_lt0	H3K27me3	Enriched in WT	HDSigDB	8131	203239	2.0119	2.0119	1e-05	1e-05	Consensus coexpression network analysis of allelic series of HD knock-in mice across three time-points identified modules of genes that are coexpressed at all three time-points. Liver M10 module (purple) was one of the 34 modules identified in liver. A meta-analysis of correlations of module eigengenes (summary expression profiles) with CAG length showed no association for this module.	252
H3K4me3.Q111vsWT.LFC_gt0	H3K4me3	Enriched in Q111	HDSigDB	7050	579937	2.0117	2.0117	1e-05	1e-05	Genes changed in rat primary striatal cells after 6 weeks of infection with Htt-N171-82Q compared to Htt-N171-19Q-expressing recombinant lentivirus. Genes were selected with 1.5-fold, fdr 0.1. Down-regulated genes.	813
H3K27Ac.Q111vsWT.LFC_lt0	H3K27Ac	Enriched in WT	HDSigDB	6098	581207	2.0116	2.0116	1e-05	1e-05	Striatal gene expression data from 13 weeks-old control mice and Huntington Disease mouse model with conditional knock-out (CKO) of the RNA polymerase I-specific transcription initiation factor IA (TIF-IA). Genes were selected with 1.5-fold, fdr 0.1. Up-regulated genes.	3154
H3K4me3.Q111vsWT.LFC_gt0	H3K4me3	Enriched in Q111	HDSigDB	4372	156971	2.0114	2.0114	1e-05	1e-05	Repressor Element-1 Silencing Transcription Factor (REST) is a repressor whose association with Huntingtin in the cytoplasm is disrupted in Huntington Disease, leading to increased nuclear REST and concomitant repression of its target genes. In this study the expression changes in striatal cells from HdhQ7 control mice treated with shRNA to REST were compared to untreated cells. Genes were select…	284
H3K4me3.Q111vsWT.LFC_gt0	H3K4me3	Enriched in Q111	HDSigDB	7084	2984996	2.0114	2.0114	1e-05	1e-05	Expression difference in control patients urinary bladder compared to induced pluripotent stem cells (iPSCs) from Friedreich Ataxia patient fibroblasts. Genes were selected with 1.5-fold, fdr 0.1. Down-regulated genes.	5462
H3K4me3.Q111vsWT.LFC_gt0	H3K4me3	Enriched in Q111	HDSigDB	4430	1973199	2.0112	2.0112	1e-05	1e-05	Expression difference in 4 wk old wild type mice compared to 4 wk HSALR mouse model of Myotonic Dystrophy. Genes were selected with 1.5-fold, fdr 0.1.	5562
H3K4me3.Q111vsWT.LFC_gt0	H3K4me3	Enriched in Q111	HDSigDB	4436	1207540	2.0112	2.0112	1e-05	1e-05	Gene expression analysis of untreated mouse embryo fibroblasts (MEFs) from Mbnl1/MbnI2 double knock out mice (model of Myotonic Dystrophy) compared to untreated wild type MEFs. Genes were selected with 1.5-fold, fdr 0.1.	2124
H3K4me3.Q111vsWT.LFC_gt0	H3K4me3	Enriched in Q111	HDSigDB	5006	2181553	2.0112	2.0112	1e-05	1e-05	Expression profiles of skeletal muscle biopsies from Myotonic Dystrophy type 1 patients were compared to normal individuals. Genes were selected with 1.5-fold, fdr 0.1.	3295
H3K4me3.Q111vsWT.LFC_gt0	H3K4me3	Enriched in Q111	HDSigDB	4261	4575254	2.0095	2.0095	1e-05	1e-05	Expression changes produced by succinate dehydrogenase inhibitor 3-nitropropionic acid (3-NP) treatment of wild-type mouse striatal cells. Genes were selected with 1.5-fold, fdr 0.1.	9618
H3K4me3.Q111vsWT.LFC_gt0	H3K4me3	Enriched in Q111	HDSigDB	8977	687438	2.0082	2.0082	1e-05	1e-05	The list of proteins dysregulated in the liver of 6 month old Q175 mice compared to Q20 controls. Genes were selected with adj p-value	924
H3K4me3.Q111vsWT.LFC_gt0	H3K4me3	Enriched in Q111	HDSigDB	8917	925178	2.0081	2.0081	1e-05	1e-05	The list of down-regulated genes in cerebellum of 6 month old Q175 mice compared to Q20 controls. Genes were selected with adj p-value	1309
H3K4me3.Q111vsWT.LFC_gt0	H3K4me3	Enriched in Q111	HDSigDB	4131	5089718	2.0078	2.0078	1e-05	1e-05	Expression difference in control human mesenchymal stromal cell line SC41-MSC compared to iPSCs from Friedreich Ataxia patient fibroblasts. Genes were selected with 1.5-fold, fdr 0.1.	8955
H3K4me3.Q111vsWT.LFC_gt0	H3K4me3	Enriched in Q111	HDSigDB	4412	334105	2.0078	2.0078	1e-05	1e-05	Mesencephalon gene expression data from 6 months old control mice and ataxin-2 knock out mouse model of Spinocerebellar Ataxia type 2. Genes were selected with 1.5-fold, fdr 0.1.	624
H3K4me3.Q111vsWT.LFC_gt0	H3K4me3	Enriched in Q111	HDSigDB	4248	4921796	2.0077	2.0077	1e-05	1e-05	Gene expression profiling of differentiated neural stem cell progeny of human embryonic stem cell (ESC) line SIVF020 derived from blastocysts of patient diagnosed as carrying the mutant huntingtin gene compared to the original undifferentiated ESC line. Genes were selected with 1.5-fold, fdr 0.1.	8593
H3K4me3.Q111vsWT.LFC_lt0	H3K4me3	Enriched in WT	HDSigDB	8004	33209	2.0072	2.0072	1e-05	1e-05	The list of genes with CAG length-dependent expression in brain cortex of allelic series of HD knock-in mice at the age of 6 months. Genes were selected with fdr 0.05.	1804
H3K4me3.Q111vsWT.LFC_gt0	H3K4me3	Enriched in Q111	HDSigDB	4127	4551825	2.0069	2.0069	1e-05	1e-05	Expression difference in control human umbilical vein endothelial cell line HUVEC-BF5 compared to induced pluripotent stem cells (iPSCs) from Friedreich Ataxia patient fibroblasts. Genes were selected with 1.5-fold, fdr 0.1.	7873
H3K27me3.Q111vsWT.LFC_lt0	H3K27me3	Enriched in WT	HDSigDB	3084	225588	2.0057	2.0057	1e-05	1e-05	A transcriptional atlas of the adult human brain, comprising extensive histological analysis and comprehensive microarray profiling of neuroanatomically precise subdivisions in two individuals (911 from Donor1 and 867 from Donor2).	292
H3K4me3.Q111vsWT.LFC_gt0	H3K4me3	Enriched in Q111	HDSigDB	4044	2695075	2.0035	2.0035	1e-05	1e-05	Gene expression in extensor digitorum longus of Myotonic Dystrophy mouse model (HSALR line 20b) compared to wild type controls. Genes were selected with 1.5-fold, fdr 0.1.	5287
H3K4me3.Q111vsWT.LFC_gt0	H3K4me3	Enriched in Q111	HDSigDB	8407	312122	2.0034	2.0034	1e-05	1e-05	The list of down-regulated genes in striatum of R6/2 mice with an intrastriatal injections of control/scrambeled LNA-oligonucleotide (LNA-SCB) compared to wild type mice with the same injections. Genes were selected with 1.5-fold, adj p-value	421
H3K27Ac.Q111vsWT.LFC_lt0	H3K27Ac	Enriched in WT	HDSigDB	8249	337388	2.003	2.003	1e-05	1e-05	Locuses with changed DNA methylation in Limbic Lobe Region samples from AD subjects compared to control samples. Genes were selected with 1.5-fold, fdr 0.1.	1451
H3K4me3.Q111vsWT.LFC_gt0	H3K4me3	Enriched in Q111	HDSigDB	8866	5408249	2.0029	2.0029	1e-05	1e-05	The soluble brain proteomes of wild-type (WT) and HD R6/2 mice were identified using liquid chromatography-tandem mass spectrometry (LC-MS/MS). Samples were obtained from WT and HD R6/2 mice at three different time points (5, 8 and 12 weeks), and from four brian regions (striatum, cortex, hippocampus, and cerebellum). Proteins were chosen by stringent filtering for valid values for all brain regi…	8413
H3K4me3.Q111vsWT.LFC_gt0	H3K4me3	Enriched in Q111	HDSigDB	8135	677675	2.0015	2.0015	1e-05	1e-05	Consensus coexpression network analysis of allelic series of HD knock-in mice across three time-points identified modules of genes that are coexpressed at all three time-points. Liver M14 module (cyan) was one of the 34 modules identified in liver. A meta-analysis of correlations of module eigengenes (summary expression profiles) with CAG length showed no association for this module.	1036
H3K4me3.Q111vsWT.LFC_gt0	H3K4me3	Enriched in Q111	HDSigDB	4112	2395472	2.0009	2.0009	1e-05	1e-05	Expression difference in control induced pluripotent stem cell (iPSCs) line ES4CL2 compared to iPSCs from Friedreich Ataxia patient fibroblasts. Genes were selected with 1.5-fold, fdr 0.1.	4042
H3K4me3.Q111vsWT.LFC_gt0	H3K4me3	Enriched in Q111	HDSigDB	8053	673429	2.0008	2.0008	1e-05	1e-05	Consensus coexpression network analysis of allelic series of HD knock-in mice across three time-points identified modules of genes that are coexpressed at all three time-points. Striatum M4 module (yellow) was one of the 37 modules identified in striatum. This module turned out to be not associated with CAG repeat length upon a meta-analysis of correlations of module eigengenes (summary expressio…	873
H3K4me3.Q111vsWT.LFC_lt0	H3K4me3	Enriched in WT	HDSigDB	6159	29895	2.0004	2.0004	1e-05	1e-05	Expression difference in iPSC-derived differentiated neural stem cell (NSC) lines HD180i.5 and HD60i.4 from Huntington Disease patients. Genes were selected with 1.5-fold, fdr 0.1. Up-regulated genes.	1573
H3K4me3.Q111vsWT.LFC_gt0	H3K4me3	Enriched in Q111	HDSigDB	8904	1031270	1.9999	1.9999	1e-05	1e-05	The list of down-regulated genes in striatum of 6 month old Q140 mice compared to Q20 controls. Genes were selected with adj p-value	1454
H3K4me3.Q111vsWT.LFC_gt0	H3K4me3	Enriched in Q111	HDSigDB	7196	315865	1.9993	1.9993	1e-05	1e-05	The aim of this study was to examine the effects of antisense oligonucleotides (ASOs) on the muscle transcriptome in a transgenic mouse model of Myotonic Dystrophy. For this purpose the gene expressions in quadriceps muscle of HSALR line 20b with the expanded CUG repeat in a human skeletal actin (hACTA1) transgene treated with ASO 190401 to the hACTA1 transcript were compared to HSALR line 20b mi…	618
H3K27Ac.Q111vsWT.LFC_lt0	H3K27Ac	Enriched in WT	HDSigDB	7057	399734	1.999	1.999	1e-05	1e-05	Expression difference in control induced pluripotent stem cell (iPSCs) line ES4CL2 compared to iPSCs from Friedreich Ataxia patient fibroblasts. Genes were selected with 1.5-fold, fdr 0.1. Down-regulated genes.	1811
H3K27Ac.Q111vsWT.LFC_lt0	H3K27Ac	Enriched in WT	HDSigDB	6115	180860	1.9989	1.9989	1e-05	1e-05	Gene expression profiles in peripheral blood mononuclear cells (PBMCs) from Friedreich Ataxia (FRDA) carriers. Cells were studied both after in vitro treatment with HDAC inhibitor 106 that increases frataxin levels and after vehicle treatment. Genes were selected with 1.5-fold, fdr 0.1. Up-regulated genes.	719
H3K27Ac.Q111vsWT.LFC_lt0	H3K27Ac	Enriched in WT	HDSigDB	8042	709433	1.9986	1.9986	1e-05	1e-05	The list of down-regulated genes in striatum of 6 month old Q175 mice compared to wild type controls. Genes were selected with fdr 0.05.	2899
H3K4me3.Q111vsWT.LFC_gt0	H3K4me3	Enriched in Q111	HDSigDB	4418	1776716	1.9984	1.9984	1e-05	1e-05	The CUG-BP and ETR-3-like factor 1 (Celf1) RNA binding protein plays an important role in heart and muscle development, and is over-expressed in the disease Myotonic Dystrophy. To identify transcriptome-wide targets of the Celf1 protein in heart, RNA-Seq of polyA+ RNA was performed for mice inducibly expressing Celf1 in the heart compared to control wild type mice. This geneset contains data from…	3408
H3K4me3.Q111vsWT.LFC_gt0	H3K4me3	Enriched in Q111	HDSigDB	8983	665474	1.9967	1.9967	1e-05	1e-05	The list of proteins down-regulated in the liver of 6 month old Q175 mice compared to Q20 controls. Genes were selected with adj p-value	891
H3K4me3.Q111vsWT.LFC_gt0	H3K4me3	Enriched in Q111	HDSigDB	4249	4964364	1.9962	1.9962	1e-05	1e-05	Gene expression profiling of differentiated neural stem cell progeny of human embryonic stem cell (ESC) line SIVF017 derived from blastocysts of patient diagnosed as carrying the mutant huntingtin gene compared to the original undifferentiated ESC line. Genes were selected with 1.5-fold, fdr 0.1.	8730
H3K27me3.Q111vsWT.LFC_lt0	H3K27me3	Enriched in WT	HDSigDB	7265	650926	1.9961	1.9961	1e-05	1e-05	Comparison of gene expression profiles between mouse embryonic stem cells (ESC) with expanded CAG repeats and control ESCs on days 4 of neuronal differentiation. Genes were selected with 1.5-fold, fdr 0.1. Down-regulated genes.	1182
H3K4me3.Q111vsWT.LFC_gt0	H3K4me3	Enriched in Q111	HDSigDB	6085	3084423	1.9959	1.9959	1e-05	1e-05	Expression difference in control patients lung compared to induced pluripotent stem cells (iPSCs) from Friedreich Ataxia patient fibroblasts. Genes were selected with 1.5-fold, fdr 0.1. Up-regulated genes.	4839
H3K4me3.Q111vsWT.LFC_gt0	H3K4me3	Enriched in Q111	HDSigDB	4048	4396031	1.9952	1.9952	1e-05	1e-05	Gene expression profile of mouse striatal immortalized cell lines with wild type huntingtin polyQ repeat length (STHdh7/7) compared to mutant repeat length (STHdh111/111). Genes were selected with 1.5-fold, fdr 0.1.	9225
H3K27Ac.Q111vsWT.LFC_lt0	H3K27Ac	Enriched in WT	HDSigDB	6180	127513	1.9945	1.9945	1e-05	1e-05	Transcription profiling of caudate nucleus samples from Huntington Disease Vonsattel Grade 2 cases and age and sex-matched controls. HG-U133B Affymetrix Human Genome U133B Array was used. Genes were selected with 1.5-fold, fdr 0.1. Up-regulated genes.	413
H3K4me3.Q111vsWT.LFC_gt0	H3K4me3	Enriched in Q111	HDSigDB	4373	1191541	1.9941	1.9941	1e-05	1e-05	Cerebral cortex gene expression data from HdhQ109 mouse model of Huntington Disease and control HdhQ7 mice. Genes were selected with 1.5-fold, fdr 0.1.	2240
H3K4me3.Q111vsWT.LFC_gt0	H3K4me3	Enriched in Q111	HDSigDB	7085	2819056	1.994	1.994	1e-05	1e-05	Expression difference in control patients lung compared to induced pluripotent stem cells (iPSCs) from Friedreich Ataxia patient fibroblasts. Genes were selected with 1.5-fold, fdr 0.1. Down-regulated genes.	5309
H3K27me3.Q111vsWT.LFC_lt0	H3K27me3	Enriched in WT	HDSigDB	7263	383084	1.9936	1.9936	1e-05	1e-05	Gene expression profiling of Neural Stem Cells (NSC) derived from Huntington Disease patients compared to isogenic controls. Genes were selected with 1.5-fold, fdr 0.1. Down-regulated genes.	557
H3K27me3.Q111vsWT.LFC_lt0	H3K27me3	Enriched in WT	HDSigDB	7172	158524	1.9934	1.9934	1e-05	1e-05	Transcription profiling of caudate nucleus samples from Huntington Disease Vonsattel Grade 1 cases and age and sex-matched controls. HG-U133A Affymetrix Human Genome U133A Array was used. Genes were selected with 1.5-fold, fdr 0.1. Down-regulated genes.	185
H3K4me3.Q111vsWT.LFC_gt0	H3K4me3	Enriched in Q111	HDSigDB	7114	223311	1.9904	1.9904	1e-05	1e-05	Gene expression profiles in peripheral blood mononuclear cells (PBMCs) from Friedreich Ataxia (FRDA) carriers. Cells were studied both after in vitro treatment with HDAC inhibitor 4b that increases frataxin levels and after vehicle treatment. Genes were selected with 1.5-fold, fdr 0.1. Down-regulated genes.	317
H3K4me3.Q111vsWT.LFC_gt0	H3K4me3	Enriched in Q111	HDSigDB	6098	1473323	1.9901	1.9901	1e-05	1e-05	Striatal gene expression data from 13 weeks-old control mice and Huntington Disease mouse model with conditional knock-out (CKO) of the RNA polymerase I-specific transcription initiation factor IA (TIF-IA). Genes were selected with 1.5-fold, fdr 0.1. Up-regulated genes.	3154
H3K4me3.Q111vsWT.LFC_gt0	H3K4me3	Enriched in Q111	HDSigDB	7160	1319808	1.9895	1.9895	1e-05	1e-05	Expression difference in iPSC-derived differentiated neural stem cell (NSC) line HD109i.1 from Huntington Disease patient compared to NSC cells from healthy controls. Genes were selected with 1.5-fold, fdr 0.1. Down-regulated genes.	2208
H3K4me3.Q111vsWT.LFC_gt0	H3K4me3	Enriched in Q111	HDSigDB	4133	5123915	1.9889	1.9889	1e-05	1e-05	Expression difference in control fibroblast cell line IMR90 compared to induced pluripotent stem cells (iPSCs) from Friedreich Ataxia patient fibroblasts. Genes were selected with 1.5-fold, fdr 0.1.	9093
H3K27me3.Q111vsWT.LFC_lt0	H3K27me3	Enriched in WT	HDSigDB	8108	204946	1.9889	1.9889	1e-05	1e-05	Consensus coexpression network analysis of allelic series of HD knock-in mice across three time-points identified modules of genes that are coexpressed at all three time-points. Cortex M28 module (skyblue) was one of the 35 modules identified in cortex. A meta-analysis of correlations of module eigengenes (summary expression profiles) with CAG length showed no association for this module.	335
EZH2.Q111vsWT.LFC_gt0	EZH2	Enriched in Q111	HDSigDB	4059	60792	1.9887	1.9887	1e-05	1e-05	Expression profiles of skeletal muscle biopsies from Myotonic Dystrophy type 2 patients were compared to normal adult individuals. Genes were selected with 1.5-fold, fdr 0.1.	5986
H3K27Ac.Q111vsWT.LFC_lt0	H3K27Ac	Enriched in WT	HDSigDB	4086	320082	1.9878	1.9878	1e-05	1e-05	Gene expression in quadriceps muscle of Myotonic Dystrophy mouse model (HSALR line 20b) compared to wild type controls. MOE430A Affymetrix Mouse Expression 430A Array was used. Genes were selected with 1.5-fold, fdr 0.1.	1479
H3K4me3.Q111vsWT.LFC_gt0	H3K4me3	Enriched in Q111	HDSigDB	4324	5805190	1.9866	1.9866	1e-05	1e-05	Cerebral cortex gene expression data from 15 weeks-old control mice and R6/2 mouse model of Huntington Disease. Genes were selected with 1.5-fold, fdr 0.1.	12452
H3K27Ac.Q111vsWT.LFC_lt0	H3K27Ac	Enriched in WT	HDSigDB	8924	167780	1.9862	1.9862	1e-05	1e-05	The list of down-regulated genes in cerebellum of 10 month old Q140 mice compared to Q20 controls. Genes were selected with adj p-value	650
H3K4me3.Q111vsWT.LFC_gt0	H3K4me3	Enriched in Q111	HDSigDB	4201	530589	1.9859	1.9859	1e-05	1e-05	Gene expression profiles in peripheral blood mononuclear cells (PBMCs) from Friedreich Ataxia (FRDA) symptomatic patients compared with controls. Genes were selected with 1.5-fold, fdr 0.1.	802
H3K4me3.Q111vsWT.LFC_gt0	H3K4me3	Enriched in Q111	HDSigDB	6040	215287	1.9858	1.9858	1e-05	1e-05	Gene expression in quadriceps muscle of Myotonic Dystrophy mouse model (Clcn1 null mice) compared to wild type controls. MOE430A Affymetrix Mouse Expression 430A Array was used. Genes were selected with 1.5-fold, fdr 0.1. Up-regulated genes.	470
H3K4me3.Q111vsWT.LFC_gt0	H3K4me3	Enriched in Q111	HDSigDB	8263	2383838	1.9855	1.9855	1e-05	1e-05	The list of differentially expressed genes in healthy control Induced Pluripotent Stem Cells (iPSC) compared to Huntington Disease patient-derived iPSCs. Genes were selected with 1.5-fold, fdr 0.1.	4264
H3K4me3.Q111vsWT.LFC_gt0	H3K4me3	Enriched in Q111	HDSigDB	6247	1819030	1.9853	1.9853	1e-05	1e-05	Expression difference in neuronal cells derived from Friedreich Ataxia patient induced pluripotent stem cells (iPSC) and original iPSCs. Genes were selected with 1.5-fold, fdr 0.1. Up-regulated genes.	2741
H3K4me3.Q111vsWT.LFC_gt0	H3K4me3	Enriched in Q111	HDSigDB	4250	5092386	1.9841	1.9841	1e-05	1e-05	Gene expression profiling of differentiated neural stem cell progeny of human embryonic stem cell (ESC) line SIVF018 derived from blastocysts of patient diagnosed as carrying the mutant huntingtin gene compared to the original undifferentiated ESC line. Genes were selected with 1.5-fold, fdr 0.1.	9022
H3K4me3.Q111vsWT.LFC_gt0	H3K4me3	Enriched in Q111	HDSigDB	8207	443830	1.9841	1.9841	1e-05	1e-05	The list of differentially expressed genes in healthy control Embryonic Stem Cells (ESC) compared to control Induced Pluripotent Stem Cells (iPSC). Genes were selected with 1.5-fold, fdr 0.1.	717
H3K4me3.Q111vsWT.LFC_gt0	H3K4me3	Enriched in Q111	HDSigDB	7248	1869620	1.9839	1.9839	1e-05	1e-05	Gene expression in normal human fetal brain samples compared to several normal tissues (adrenal glands, heart, small intestine, kidney, liver, lung, pancreas, spleen, stomach, thymus gland). Genes were selected with 1.5-fold, fdr 0.1. Down-regulated genes.	3269
H3K4me3.Q111vsWT.LFC_gt0	H3K4me3	Enriched in Q111	HDSigDB	8825	237222	1.9839	1.9839	1e-05	1e-05	Genes found to be significantly down-regulated in 120 h time point of Htt-Q74 doxycycline induction (adjusted P-value < 0.1) compared to the pre-induction state after correction for effects observed in the control PC12 Htt-Q23 samples.	269
H3K4me3.Q111vsWT.LFC_gt0	H3K4me3	Enriched in Q111	HDSigDB	7148	2452660	1.9836	1.9836	1e-05	1e-05	Gene expression profiling of differentiated neural stem cell progeny of human embryonic stem cell (ESC) line SIVF020 derived from blastocysts of patient diagnosed as carrying the mutant huntingtin gene compared to the original undifferentiated ESC line. Genes were selected with 1.5-fold, fdr 0.1. Down-regulated genes.	4158
H3K27me3.Q111vsWT.LFC_lt0	H3K27me3	Enriched in WT	HDSigDB	8906	512034	1.9832	1.9832	1e-05	1e-05	The list of differentially expressed genes in cortex of 6 month old Q140 mice compared to Q20 controls. Genes were selected with adj p-value	620
H3K27Ac.Q111vsWT.LFC_lt0	H3K27Ac	Enriched in WT	HDSigDB	7266	308856	1.9829	1.9829	1e-05	1e-05	Comparison of gene expression profiles between mouse embryonic stem cells (ESC) with expanded CAG repeats and control ESCs on days 6 of neuronal differentiation. Genes were selected with 1.5-fold, fdr 0.1. Down-regulated genes.	1532
H3K4me3.Q111vsWT.LFC_gt0	H3K4me3	Enriched in Q111	HDSigDB	8282	2232984	1.9819	1.9819	1e-05	1e-05	Expression profiles of skeletal muscle samples from Duchenne muscular dystrophy patients were compared to normal individuals. The list of up-regulated genes. Genes were selected with 1.5-fold, fdr 0.1.	4456
H3K4me3.Q111vsWT.LFC_gt0	H3K4me3	Enriched in Q111	HDSigDB	4308	486728	1.9815	1.9815	1e-05	1e-05	Transcription profiling of frontal lobe BA4 samples from Huntington Disease Vonsattel Grade 3 cases and age and sex-matched controls. HG-U133A Affymetrix Human Genome U133A Array was used. Genes were selected with 1.5-fold, fdr 0.1.	657
H3K4me3.Q111vsWT.LFC_gt0	H3K4me3	Enriched in Q111	HDSigDB	7076	2618540	1.9813	1.9813	1e-05	1e-05	Expression difference in control human mesenchymal stromal cell line SC41-MSC compared to iPSCs from Friedreich Ataxia patient fibroblasts. Genes were selected with 1.5-fold, fdr 0.1. Down-regulated genes.	4732
H3K27me3.Q111vsWT.LFC_lt0	H3K27me3	Enriched in WT	HDSigDB	5015	248978	1.9807	1.9807	1e-05	1e-05	Expression profiles of GABAergic neurons differentiated in parrallel from human pluripotent stem cells obtained from Huntington Disease or control patients. Genes were selected with 1.5-fold, fdr 0.1.	374
H3K4me3.Q111vsWT.LFC_gt0	H3K4me3	Enriched in Q111	HDSigDB	6225	256465	1.9807	1.9807	1e-05	1e-05	Mesencephalon gene expression data from 12 months old control mice and ataxin-2 knock out mouse model of Spinocerebellar Ataxia type 2. Genes were selected with 1.5-fold, fdr 0.1. Up-regulated genes.	548
H3K4me3.Q111vsWT.LFC_gt0	H3K4me3	Enriched in Q111	HDSigDB	8856	318147	1.9804	1.9804	1e-05	1e-05	Transcriptional analysis was done in Neuro2a mouse neuroblastoma cells expressing Htt72Q lacking visible aggregates (72Q-ni), cells expressing Htt72Q enriched with Htt inclusions in aggregation state (72Q-i), and control 25Q-ni cells. Gene expression data were classified into different transcriptional signatures using significant results (FDR < 0.05). Transcriptional signature 1 includes genes wi…	528
H3K4me3.Q111vsWT.LFC_gt0	H3K4me3	Enriched in Q111	HDSigDB	4132	5045691	1.9785	1.9785	1e-05	1e-05	Expression difference in control fibroblast cell line HS27 compared to induced pluripotent stem cells (iPSCs) from Friedreich Ataxia patient fibroblasts. Genes were selected with 1.5-fold, fdr 0.1.	9046
H3K27Ac.Q111vsWT.LFC_lt0	H3K27Ac	Enriched in WT	HDSigDB	6114	188659	1.9784	1.9784	1e-05	1e-05	Gene expression profiles in peripheral blood mononuclear cells (PBMCs) from Friedreich Ataxia (FRDA) carriers. Cells were studied both after in vitro treatment with HDAC inhibitor 4b that increases frataxin levels and after vehicle treatment. Genes were selected with 1.5-fold, fdr 0.1. Up-regulated genes.	771
H3K27Ac.Q111vsWT.LFC_lt0	H3K27Ac	Enriched in WT	HDSigDB	6127	438563	1.9782	1.9782	1e-05	1e-05	Gene expression profiles in peripheral blood mononuclear cells (PBMCs) from healthy donors. Cells were studied both after in vitro treatment with HDAC inhibitor 106 that increases frataxin levels and after vehicle treatment. Genes were selected with 1.5-fold, fdr 0.1. Up-regulated genes.	1753
H3K27Ac.Q111vsWT.LFC_lt0	H3K27Ac	Enriched in WT	HDSigDB	4315	641371	1.9777	1.9777	1e-05	1e-05	Expression difference in striatal cells derived from wild type HdhQ7/Q7 mice and HdhQ111/Q111 knock-in mouse model of Huntington Disease in control temperature conditions (33oC). Genes were selected with 1.5-fold, fdr 0.1.	3229
H3K4me3.Q111vsWT.LFC_gt0	H3K4me3	Enriched in Q111	HDSigDB	4134	5083084	1.9776	1.9776	1e-05	1e-05	Expression difference in control human mesenchymal stromal cell line SC31-MSC compared to iPSCs from Friedreich Ataxia patient fibroblasts. Genes were selected with 1.5-fold, fdr 0.1.	9194
H3K4me3.Q111vsWT.LFC_gt0	H3K4me3	Enriched in Q111	HDSigDB	8183	585964	1.9775	1.9775	1e-05	1e-05	The list of genes simultaneously associated with H3K27me3 and H3K4me3 in adult mouse medium spiny neurons (MSNs). The simultaneous presence of H3K27me3 and H3K4me3, which is defined as chromatin bivalency, has been validated by the sequential immunoprecipitation of H3K27me3-associated chromatin from ex vivo-isolated adult MSNs followed by H3K4me3 immunoprecipitation.	869
EZH2.Q111vsWT.LFC_gt0	EZH2	Enriched in Q111	HDSigDB	4260	65215	1.9773	1.9773	1e-05	1e-05	Expression differences in mouse striatal cells derived from HdhQ111 mouse model of Huntington Disease compared to wild type mice. Genes were selected with 1.5-fold, fdr 0.1.	7548
H3K27Ac.Q111vsWT.LFC_lt0	H3K27Ac	Enriched in WT	HDSigDB	8144	124676	1.9772	1.9772	1e-05	1e-05	Consensus coexpression network analysis of allelic series of HD knock-in mice across three time-points identified modules of genes that are coexpressed at all three time-points. Liver M28 module (skyblue) was one of the 34 modules identified in liver. A meta-analysis of correlations of module eigengenes (summary expression profiles) with CAG length showed no association for this module.	455
H3K4me3.Q111vsWT.LFC_gt0	H3K4me3	Enriched in Q111	HDSigDB	4181	5389153	1.9766	1.9766	1e-05	1e-05	Striatal gene expression data from 12 weeks-old control mice versus R6/2 mouse model of Huntington Disease both treated with brain penetrant Hsp90 inhibitor to activate the heat shock response in brain. Genes were selected with 1.5-fold, fdr 0.1.	11951
H3K4me3.Q111vsWT.LFC_gt0	H3K4me3	Enriched in Q111	HDSigDB	8907	460919	1.9766	1.9766	1e-05	1e-05	The list of differentially expressed genes in cortex of 10 month old Q140 mice compared to Q20 controls. Genes were selected with adj p-value	670
H3K4me3.Q111vsWT.LFC_gt0	H3K4me3	Enriched in Q111	HDSigDB	9015	702994	1.9762	1.9762	1e-05	1e-05	The list of significantly up-regulated genes in Friedreich Ataxia primary skin fibroblast cells versus control samples. Genes were selected with FDR	1236
H3K27Ac.Q111vsWT.LFC_lt0	H3K27Ac	Enriched in WT	HDSigDB	4419	887863	1.9752	1.9752	1e-05	1e-05	The CUG-BP and ETR-3-like factor 1 (Celf1) RNA binding protein plays an important role in heart and muscle development, and is over-expressed in the disease Myotonic Dystrophy. To identify transcriptome-wide targets of the Celf1 protein in heart, RNA-Seq of polyA+ RNA was performed for mice inducibly expressing Celf1 in the heart compared to control wild type mice. This geneset contains data from…	4418
H3K4me3.Q111vsWT.LFC_gt0	H3K4me3	Enriched in Q111	HDSigDB	4482	2453205	1.9744	1.9744	1e-05	1e-05	Gene expression data of cerebellum of SCA1 mouse model of Spinocerebellar Ataxia type 1 compared to wild type mice. Genes were selected with 1.5-fold, fdr 0.1.	6012
H3K4me3.Q111vsWT.LFC_gt0	H3K4me3	Enriched in Q111	HDSigDB	6082	2913995	1.9728	1.9728	1e-05	1e-05	Expression difference in control patients adrenal gland compared to induced pluripotent stem cells (iPSCs) from Friedreich Ataxia patient fibroblasts. Genes were selected with 1.5-fold, fdr 0.1. Up-regulated genes.	4746
H3K4me3.Q111vsWT.LFC_gt0	H3K4me3	Enriched in Q111	HDSigDB	8099	678697	1.972	1.972	1e-05	1e-05	Consensus coexpression network analysis of allelic series of HD knock-in mice across three time-points identified modules of genes that are coexpressed at all three time-points. Cortex M14 module (cyan) was one of the 35 modules identified in cortex. A meta-analysis of correlations of module eigengenes (summary expression profiles) with CAG length showed no association for this module.	900
H3K4me3.Q111vsWT.LFC_gt0	H3K4me3	Enriched in Q111	HDSigDB	4036	345583	1.9718	1.9718	1e-05	1e-05	Genome-wide gene expression data for Amyotrophic Lateral Sclerosis versus controls using an extensive cohort of well characterised post-mortem CNS tissues. Genes were selected with 1.5-fold, fdr 0.1.	537
H3K27me3.Q111vsWT.LFC_lt0	H3K27me3	Enriched in WT	HDSigDB	8092	817278	1.9716	1.9716	1e-05	1e-05	Consensus coexpression network analysis of allelic series of HD knock-in mice across three time-points identified modules of genes that are coexpressed at all three time-points. Cortex M5 module (green) was one of the 35 modules identified in cortex. A meta-analysis of correlations of module eigengenes (summary expression profiles) with CAG length showed no association for this module.	1198
H3K4me3.Q111vsWT.LFC_gt0	H3K4me3	Enriched in Q111	HDSigDB	6055	1063459	1.9713	1.9713	1e-05	1e-05	Expression difference in control induced pluripotent stem cell (iPSCs) line IPS-J1-12-BJ1-iPS12 compared to iPSCs from Friedreich Ataxia patient fibroblasts. Genes were selected with 1.5-fold, fdr 0.1. Up-regulated genes.	1523
H3K4me3.Q111vsWT.LFC_gt0	H3K4me3	Enriched in Q111	HDSigDB	4270	2531318	1.9707	1.9707	1e-05	1e-05	Expression difference in iPSC-derived differentiated neural stem cell (NSC) line HD180i.5 from Huntington Disease patient compared to NSC cells from healthy controls. Genes were selected with 1.5-fold, fdr 0.1.	4323
H3K4me3.Q111vsWT.LFC_gt0	H3K4me3	Enriched in Q111	HDSigDB	6223	211025	1.9706	1.9706	1e-05	1e-05	Cerebellum gene expression data from 6 months old control mice and ataxin-2 knock out mouse model of Spinocerebellar Ataxia type 2. Genes were selected with 1.5-fold, fdr 0.1. Up-regulated genes.	283
H3K4me3.Q111vsWT.LFC_lt0	H3K4me3	Enriched in WT	HDSigDB	4450	34611	1.97	1.97	1e-05	1e-05	Gene expression data of corpus striatum samples from 7 month old BACHD-deltaN17 mouse model of Huntington Disease compared to wild type mice. Genes were selected with 1.5-fold, fdr 0.1.	2395
H3K27Ac.Q111vsWT.LFC_lt0	H3K27Ac	Enriched in WT	HDSigDB	8258	220119	1.9698	1.9698	1e-05	1e-05	Locuses with increased DNA methylation in Frontal Lobe samples from AD subjects compared to control samples. Genes were selected with 1.5-fold, fdr 0.1.	1221
H3K4me3.Q111vsWT.LFC_gt0	H3K4me3	Enriched in Q111	HDSigDB	7072	2280003	1.9696	1.9696	1e-05	1e-05	Expression difference in control human umbilical vein endothelial cell line HUVEC-BF5 compared to induced pluripotent stem cells (iPSCs) from Friedreich Ataxia patient fibroblasts. Genes were selected with 1.5-fold, fdr 0.1. Down-regulated genes.	4092
H3K4me3.Q111vsWT.LFC_gt0	H3K4me3	Enriched in Q111	HDSigDB	8206	830654	1.9683	1.9683	1e-05	1e-05	The list of differentially expressed genes in healthy control Embryonic Stem Cells (ESC) compared to control Induced Pluripotent Stem Cells (iPSC). Genes were selected with 1.5-fold, fdr 0.1.	1371
H3K27Ac.Q111vsWT.LFC_lt0	H3K27Ac	Enriched in WT	HDSigDB	8827	195280	1.9683	1.9683	1e-05	1e-05	Genes found to be significantly differentially expressed in Htt-Q74 doxycycline induction (adjusted P-value < 0.1) compared to the control PC12 Htt-Q23 samples over time represented HD-specific set of genes. A cluster-based analysis was performed based on genes temporal expression behaviour, and 14 clusters were found. Cluster 2 was enriched for genes involved in developmental processes.	782
H3K4me3.Q111vsWT.LFC_gt0	H3K4me3	Enriched in Q111	HDSigDB	3116	530802	1.9678	1.9678	1e-05	1e-05	A module of genes coexpressed in human cortex. This module (M18A) isn't functionally characterized in the article.	815
H3K4me3.Q111vsWT.LFC_gt0	H3K4me3	Enriched in Q111	HDSigDB	4130	4911928	1.9674	1.9674	1e-05	1e-05	Expression difference in control keratinocytes compared to induced pluripotent stem cells (iPSCs) from Friedreich Ataxia patient fibroblasts. Genes were selected with 1.5-fold, fdr 0.1.	8875
H3K4me3.Q111vsWT.LFC_gt0	H3K4me3	Enriched in Q111	HDSigDB	5007	2087952	1.9673	1.9673	1e-05	1e-05	Expression profiles of skeletal muscle biopsies from Myotonic Dystrophy type 2 patients were compared to normal individuals. Genes were selected with 1.5-fold, fdr 0.1.	3262
H3K4me3.Q111vsWT.LFC_gt0	H3K4me3	Enriched in Q111	HDSigDB	8271	1414418	1.9669	1.9669	1e-05	1e-05	The list of down-regulated genes in healthy control iPSC-derived neural progenitor cells (NPC) compared to Huntington Disease patient-derived NPCs. Genes were selected with 1.5-fold, fdr 0.1.	2421
H3K4me3.Q111vsWT.LFC_gt0	H3K4me3	Enriched in Q111	HDSigDB	6214	4703764	1.9666	1.9666	1e-05	1e-05	Expression array analysis of human Myotonic Dystrophy type 1 skeletal (biceps brachii muscle, quadriceps muscle) or respiratory muscles (diaphragm) samples versus controls. Genes were selected with 1.5-fold, fdr 0.1. Up-regulated genes.	8507
H3K4me3.Q111vsWT.LFC_gt0	H3K4me3	Enriched in Q111	HDSigDB	4118	2770950	1.9664	1.9664	1e-05	1e-05	Expression difference in control embryonic stem cell line BG01 compared to induced pluripotent stem cells (iPSCs) from Friedreich Ataxia patient fibroblasts. Genes were selected with 1.5-fold, fdr 0.1.	4861
H3K4me3.Q111vsWT.LFC_gt0	H3K4me3	Enriched in Q111	HDSigDB	6052	224990	1.9657	1.9657	1e-05	1e-05	Expression changes in corpus striatum of 10 weeks-old HdhQ111 mouse model of Huntington Disease compared to wild type animals. Genes were selected with 1.5-fold, fdr 0.1. Up-regulated genes.	314
H3K4me3.Q111vsWT.LFC_gt0	H3K4me3	Enriched in Q111	HDSigDB	4136	5126426	1.9653	1.9653	1e-05	1e-05	Expression difference in control fibroblast cell line NuFF compared to induced pluripotent stem cells (iPSCs) from Friedreich Ataxia patient fibroblasts. Genes were selected with 1.5-fold, fdr 0.1.	9354
H3K27Ac.Q111vsWT.LFC_lt0	H3K27Ac	Enriched in WT	HDSigDB	8050	365544	1.965	1.965	1e-05	1e-05	The list of down-regulated genes in skin of 6 month old Q175 mice compared to wild type controls. Genes were selected with fdr 0.05.	1534
H3K4me3.Q111vsWT.LFC_lt0	H3K4me3	Enriched in WT	HDSigDB	6163	35182	1.9648	1.9648	1e-05	1e-05	Expression difference in iPSC-derived differentiated neural stem cell (NSC) lines HD109i.1 and HD60i.4 from Huntington Disease patients. Genes were selected with 1.5-fold, fdr 0.1. Up-regulated genes.	2191
H3K4me3.Q111vsWT.LFC_gt0	H3K4me3	Enriched in Q111	HDSigDB	4472	557658	1.9646	1.9646	1e-05	1e-05	Gene expression profiling of Neural Stem Cells (NSC) derived from Huntington Disease patients compared to isogenic controls. Genes were selected with 1.5-fold, fdr 0.1.	859
H3K27Ac.Q111vsWT.LFC_lt0	H3K27Ac	Enriched in WT	HDSigDB	6265	240459	1.9635	1.9635	1e-05	1e-05	Comparison of gene expression profiles between mouse embryonic stem cells (ESC) with expanded CAG repeats and control ESCs on days 4 of neuronal differentiation. Genes were selected with 1.5-fold, fdr 0.1. Up-regulated genes.	1147
H3K4me3.Q111vsWT.LFC_gt0	H3K4me3	Enriched in Q111	HDSigDB	4138	5068001	1.962	1.962	1e-05	1e-05	Expression difference in control human umbilical vein endothelial cell line HUVEC-BF4 compared to induced pluripotent stem cells (iPSCs) from Friedreich Ataxia patient fibroblasts. Genes were selected with 1.5-fold, fdr 0.1.	9386
H3K27Ac.Q111vsWT.LFC_lt0	H3K27Ac	Enriched in WT	HDSigDB	8017	884151	1.9619	1.9619	1e-05	1e-05	The list of genes with CAG length-dependent expression in striatum of allelic series of HD knock-in mice at the age of 6 months. Genes were selected with fdr 0.05. Down-regulated genes.	3824
H3K27Ac.Q111vsWT.LFC_lt0	H3K27Ac	Enriched in WT	HDSigDB	3066	93035	1.9604	1.9604	1e-05	1e-05	A transcriptional atlas of the adult human brain, comprising extensive histological analysis and comprehensive microarray profiling of neuroanatomically precise subdivisions in two individuals (911 from Donor1 and 867 from Donor2).	425
EZH2.Q111vsWT.LFC_gt0	EZH2	Enriched in Q111	HDSigDB	7070	35622	1.9604	1.9604	1e-05	1e-05	Expression difference in control human mesenchymal stromal cell line HMSC-bm compared to iPSCs from Friedreich Ataxia patient fibroblasts. Genes were selected with 1.5-fold, fdr 0.1. Down-regulated genes.	3708
H3K4me3.Q111vsWT.LFC_gt0	H3K4me3	Enriched in Q111	HDSigDB	6053	985608	1.9597	1.9597	1e-05	1e-05	Expression difference in Fragile X Syndrome induced pluripotent stem cells (iPSCs) derived from fibroblasts and the original fibroblasts. Genes were selected with 1.5-fold, fdr 0.1. Up-regulated genes.	1661
H3K4me3.Q111vsWT.LFC_gt0	H3K4me3	Enriched in Q111	HDSigDB	2770	524472	1.9589	1.9589	1e-05	1e-05	A module of genes coexpressed in human cortex. This module (M15A) consists of genes that are preferentially expressed in astrocytes.	759
H3K27Ac.Q111vsWT.LFC_lt0	H3K27Ac	Enriched in WT	HDSigDB	7245	583110	1.9588	1.9588	1e-05	1e-05	Microarray studies were performed to compare global gene expression of Friedreich Ataxia patient and normal control iPSC-derived neurons to that of different fetal tissues (adrenal glands, heart, small intestine, kidney, liver, lung, pancreas, spleen, stomach, thymus gland). Hierarchical clustering showed that these cells have a transcriptional profile close to that of fetal brain. Genes were sel…	2539
EZH2.Q111vsWT.LFC_gt0	EZH2	Enriched in Q111	HDSigDB	7084	48678	1.9584	1.9584	1e-05	1e-05	Expression difference in control patients urinary bladder compared to induced pluripotent stem cells (iPSCs) from Friedreich Ataxia patient fibroblasts. Genes were selected with 1.5-fold, fdr 0.1. Down-regulated genes.	5462
H3K4me3.Q111vsWT.LFC_gt0	H3K4me3	Enriched in Q111	HDSigDB	6186	1863614	1.9579	1.9579	1e-05	1e-05	Gene expression in control STHdhQ7/Q7 striatal cells upon heat shock (42oC for six hours) compared to normal growth conditions (33oC). Genes were selected with 1.5-fold, fdr 0.1. Up-regulated genes.	4459
H3K4me3.Q111vsWT.LFC_gt0	H3K4me3	Enriched in Q111	HDSigDB	6088	3090715	1.9566	1.9566	1e-05	1e-05	Expression difference in control patients ureter compared to induced pluripotent stem cells (iPSCs) from Friedreich Ataxia patient fibroblasts. Genes were selected with 1.5-fold, fdr 0.1. Up-regulated genes.	5015
H3K4me3.Q111vsWT.LFC_gt0	H3K4me3	Enriched in Q111	HDSigDB	7088	3005328	1.9561	1.9561	1e-05	1e-05	Expression difference in control patients ureter compared to induced pluripotent stem cells (iPSCs) from Friedreich Ataxia patient fibroblasts. Genes were selected with 1.5-fold, fdr 0.1. Down-regulated genes.	5710
H3K4me3.Q111vsWT.LFC_gt0	H3K4me3	Enriched in Q111	HDSigDB	9018	359681	1.956	1.956	1e-05	1e-05	The list of significantly up-regulated genes in human FOXP1 overexpressing neural progenitor cells compared to control cells. Genes were selected with FDR	528
H3K4me3.Q111vsWT.LFC_gt0	H3K4me3	Enriched in Q111	HDSigDB	8265	1293513	1.9557	1.9557	1e-05	1e-05	The list of down-regulated genes in healthy control Induced Pluripotent Stem Cells (iPSC) compared to Huntington Disease patient-derived iPSCs. Genes were selected with 1.5-fold, fdr 0.1.	2263
EZH2.Q111vsWT.LFC_gt0	EZH2	Enriched in Q111	HDSigDB	6147	44491	1.9555	1.9555	1e-05	1e-05	Gene expression profiling of differentiated neural stem cell progeny of human embryonic stem cell (ESC) line WT4 derived from blastocysts of patient with wild type huntingtin compared to the original undifferentiated ESC line. Genes were selected with 1.5-fold, fdr 0.1. Up-regulated genes.	4224
H3K27Ac.Q111vsWT.LFC_lt0	H3K27Ac	Enriched in WT	HDSigDB	4180	824701	1.9554	1.9554	1e-05	1e-05	Expression difference in wild type mice systemically treated with brain penetrant Hsp90 inhibitor to activate the heat shock response in brain versus vehicle treated mice. Genes were selected with 1.5-fold, fdr 0.1.	3954
H3K27me3.Q111vsWT.LFC_lt0	H3K27me3	Enriched in WT	HDSigDB	7211	129220	1.9552	1.9552	1e-05	1e-05	Gene expression data of hippocampus from 20 weeks-old N171-82Q mouse model of Huntington Disease compared to control wild type mice. Genes were selected with 1.5-fold, fdr 0.1. Down-regulated genes.	216
H3K4me3.Q111vsWT.LFC_gt0	H3K4me3	Enriched in Q111	HDSigDB	8036	357628	1.9542	1.9542	1e-05	1e-05	The list of up-regulated genes in brainstem of 6 month old Q175 mice compared to wild type controls. Genes were selected with fdr 0.05.	538
H3K4me3.Q111vsWT.LFC_gt0	H3K4me3	Enriched in Q111	HDSigDB	7240	174640	1.9538	1.9538	1e-05	1e-05	Expression difference in corpus striatum of R6/2 mouse model of Huntington Disease with p62 knock out compared to wild type mice with p62 knock out. Genes were selected with 1.5-fold, fdr 0.1. Down-regulated genes.	293
H3K27Ac.Q111vsWT.LFC_lt0	H3K27Ac	Enriched in WT	HDSigDB	8251	183196	1.9528	1.9528	1e-05	1e-05	Locuses with decreased DNA methylation in Limbic Lobe Region samples from AD subjects compared to control samples. Genes were selected with 1.5-fold, fdr 0.1.	690
H3K4me3.Q111vsWT.LFC_gt0	H3K4me3	Enriched in Q111	HDSigDB	4311	663421	1.9514	1.9514	1e-05	1e-05	Transcription profiling of caudate nucleus samples from Huntington Disease Vonsattel Grade 2 cases and age and sex-matched controls. HG-U133B Affymetrix Human Genome U133B Array was used. Genes were selected with 1.5-fold, fdr 0.1.	951
H3K4me3.Q111vsWT.LFC_gt0	H3K4me3	Enriched in Q111	HDSigDB	4135	5024100	1.9508	1.9508	1e-05	1e-05	Expression difference in control fibroblast cell line SC30 compared to induced pluripotent stem cells (iPSCs) from Friedreich Ataxia patient fibroblasts. Genes were selected with 1.5-fold, fdr 0.1.	9232
H3K27Ac.Q111vsWT.LFC_lt0	H3K27Ac	Enriched in WT	HDSigDB	4312	431687	1.9502	1.9502	1e-05	1e-05	Transcription profiling of caudate nucleus samples from Huntington Disease Vonsattel Grade 2 cases and age and sex-matched controls. HG-U133A Affymetrix Human Genome U133A Array was used. Genes were selected with 1.5-fold, fdr 0.1.	1520
H3K4me3.Q111vsWT.LFC_gt0	H3K4me3	Enriched in Q111	HDSigDB	7150	2494437	1.9502	1.9502	1e-05	1e-05	Gene expression profiling of differentiated neural stem cell progeny of human embryonic stem cell (ESC) line SIVF018 derived from blastocysts of patient diagnosed as carrying the mutant huntingtin gene compared to the original undifferentiated ESC line. Genes were selected with 1.5-fold, fdr 0.1. Down-regulated genes.	4445
EZH2.Q111vsWT.LFC_gt0	EZH2	Enriched in Q111	HDSigDB	4048	71917	1.9495	1.9495	1e-05	1e-05	Gene expression profile of mouse striatal immortalized cell lines with wild type huntingtin polyQ repeat length (STHdh7/7) compared to mutant repeat length (STHdh111/111). Genes were selected with 1.5-fold, fdr 0.1.	9225
H3K4me3.Q111vsWT.LFC_gt0	H3K4me3	Enriched in Q111	HDSigDB	7192	3128804	1.9485	1.9485	1e-05	1e-05	Cerebral cortex gene expression data from 15 weeks-old control mice and R6/2 mouse model of Huntington Disease. Genes were selected with 1.5-fold, fdr 0.1. Down-regulated genes.	6033
H3K27Ac.Q111vsWT.LFC_lt0	H3K27Ac	Enriched in WT	HDSigDB	6023	771565	1.9473	1.9473	1e-05	1e-05	Gene expression profile of mouse striatal immortalized cell lines with wild type huntingtin polyQ repeat length (STHdh7/7) compared to mutant repeat length (STHdh111/111). Genes were selected with 1.5-fold, fdr 0.1. Up-regulated genes.	4317
H3K4me3.Q111vsWT.LFC_gt0	H3K4me3	Enriched in Q111	HDSigDB	6276	5215491	1.9466	1.9466	1e-05	1e-05	Methylation profiles of cerebral cortex form Huntington Disease patients and normal individuals were compared to methylation profiles of paired liver samples. Genes were selected with 1.5-fold, fdr 0.1. Up-regulated genes.	8837
H3K4me3.Q111vsWT.LFC_gt0	H3K4me3	Enriched in Q111	HDSigDB	7159	831223	1.9464	1.9464	1e-05	1e-05	Expression difference in iPSC-derived differentiated neural stem cell (NSC) lines HD180i.5 and HD60i.4 from Huntington Disease patients. Genes were selected with 1.5-fold, fdr 0.1. Down-regulated genes.	1348
H3K4me3.Q111vsWT.LFC_gt0	H3K4me3	Enriched in Q111	HDSigDB	4129	4708672	1.9463	1.9463	1e-05	1e-05	Expression difference in control human adipose mesenchymal stem cell line HMSC-ad compared to iPSCs from Friedreich Ataxia patient fibroblasts. Genes were selected with 1.5-fold, fdr 0.1.	8639
H3K4me3.Q111vsWT.LFC_gt0	H3K4me3	Enriched in Q111	HDSigDB	7180	366558	1.9455	1.9455	1e-05	1e-05	Transcription profiling of caudate nucleus samples from Huntington Disease Vonsattel Grade 2 cases and age and sex-matched controls. HG-U133B Affymetrix Human Genome U133B Array was used. Genes were selected with 1.5-fold, fdr 0.1. Down-regulated genes.	541
H3K27me3.Q111vsWT.LFC_lt0	H3K27me3	Enriched in WT	HDSigDB	9040	179371	1.9446	1.9446	1e-05	1e-05	The list of down-regulated genes in white adipose tissue around intestine of 6 month old Q175 mice compared to wild type controls. Genes were selected with fdr 0.05.	298
EZH2.Q111vsWT.LFC_gt0	EZH2	Enriched in Q111	HDSigDB	7192	53370	1.9434	1.9434	1e-05	1e-05	Cerebral cortex gene expression data from 15 weeks-old control mice and R6/2 mouse model of Huntington Disease. Genes were selected with 1.5-fold, fdr 0.1. Down-regulated genes.	6033
H3K4me3.Q111vsWT.LFC_gt0	H3K4me3	Enriched in Q111	HDSigDB	7266	777715	1.9434	1.9434	1e-05	1e-05	Comparison of gene expression profiles between mouse embryonic stem cells (ESC) with expanded CAG repeats and control ESCs on days 6 of neuronal differentiation. Genes were selected with 1.5-fold, fdr 0.1. Down-regulated genes.	1532
H3K4me3.Q111vsWT.LFC_gt0	H3K4me3	Enriched in Q111	HDSigDB	4142	5176055	1.9433	1.9433	1e-05	1e-05	Expression difference in control embryonic stem cell line Pel compared to induced pluripotent stem cells (iPSCs) from Friedreich Ataxia patient fibroblasts. Genes were selected with 1.5-fold, fdr 0.1.	9670
H3K4me3.Q111vsWT.LFC_gt0	H3K4me3	Enriched in Q111	HDSigDB	4323	2018661	1.943	1.943	1e-05	1e-05	Cerebral cortex gene expression data from 15 weeks-old control mice and heterozygous mice with reduction of Histone deacetylase (HDAC) 4 gene which plays a crucial role for cytoplasmic aggregation in the molecular pathology of Huntington Disease. Genes were selected with 1.5-fold, fdr 0.1.	3745
H3K4me3.Q111vsWT.LFC_gt0	H3K4me3	Enriched in Q111	HDSigDB	8509	684262	1.943	1.943	1e-05	1e-05	The list of down-regulated genes in cortex of HdhQ175 HD models compared to wild type mice. Genes were selected with FDR protected p value < 0.05	1425
H3K4me3.Q111vsWT.LFC_gt0	H3K4me3	Enriched in Q111	HDSigDB	6180	296863	1.9418	1.9418	1e-05	1e-05	Transcription profiling of caudate nucleus samples from Huntington Disease Vonsattel Grade 2 cases and age and sex-matched controls. HG-U133B Affymetrix Human Genome U133B Array was used. Genes were selected with 1.5-fold, fdr 0.1. Up-regulated genes.	413
H3K4me3.Q111vsWT.LFC_gt0	H3K4me3	Enriched in Q111	HDSigDB	4182	2490622	1.9414	1.9414	1e-05	1e-05	CUGBP1 and MBNL1 are developmentally regulated RNA-binding proteins that are causally associated with Myotonic Dystrophy type 1. This geneset represents the gene expression profiling of Cugbp1 siRNA transfected C2C12 cells compared to control siRNA treated cells. Genes were selected with 1.5-fold, fdr 0.1.	5011
H3K27Ac.Q111vsWT.LFC_lt0	H3K27Ac	Enriched in WT	HDSigDB	7100	408825	1.9412	1.9412	1e-05	1e-05	Expression difference in wild type mice systemically treated with brain penetrant Hsp90 inhibitor to activate the heat shock response in brain versus vehicle treated mice. Genes were selected with 1.5-fold, fdr 0.1. Down-regulated genes.	2070
H3K27Ac.Q111vsWT.LFC_lt0	H3K27Ac	Enriched in WT	HDSigDB	8802	211736	1.9394	1.9394	1e-05	1e-05	Significantly down-regulated genes in the PC12 Htt-Q74 cells compared to control PC12 Htt-Q23 cells before doxycycline induction (the baseline differences between the two cell lines). Adjusted p-value < 0.05	962
H3K27Ac.Q111vsWT.LFC_lt0	H3K27Ac	Enriched in WT	HDSigDB	6100	427142	1.9393	1.9393	1e-05	1e-05	Expression difference in wild type mice systemically treated with brain penetrant Hsp90 inhibitor to activate the heat shock response in brain versus vehicle treated mice. Genes were selected with 1.5-fold, fdr 0.1. Up-regulated genes.	1914
EZH2.Q111vsWT.LFC_gt0	EZH2	Enriched in Q111	HDSigDB	6247	32227	1.9393	1.9393	1e-05	1e-05	Expression difference in neuronal cells derived from Friedreich Ataxia patient induced pluripotent stem cells (iPSC) and original iPSCs. Genes were selected with 1.5-fold, fdr 0.1. Up-regulated genes.	2741
H3K4me3.Q111vsWT.LFC_gt0	H3K4me3	Enriched in Q111	HDSigDB	4353	234345	1.9391	1.9391	1e-05	1e-05	The gene expressions in whole heart of 16 weeks-old Mbnl1 knock out mouse model of Myotonic Dystrophy were compared to wild type control mice. Genes were selected with 1.5-fold, fdr 0.1.	339
H3K27me3.Q111vsWT.LFC_lt0	H3K27me3	Enriched in WT	HDSigDB	9023	394781	1.9389	1.9389	1e-05	1e-05	The list of significantly differentially expressed genes in striatum of Foxp1 heterozygous knockout mice compared to wild type mice. Genes were selected with FDR	522
H3K27Ac.Q111vsWT.LFC_lt0	H3K27Ac	Enriched in WT	HDSigDB	7230	586381	1.9385	1.9385	1e-05	1e-05	The CUG-BP and ETR-3-like factor 1 (Celf1) RNA binding protein plays an important role in heart and muscle development, and is over-expressed in the disease Myotonic Dystrophy. To identify transcriptome-wide targets of the Celf1 protein in heart, RNA-Seq of polyA+ RNA was performed for mice inducibly expressing Celf1 in the heart compared to control wild type mice. This geneset contains data from…	2874
EZH2.Q111vsWT.LFC_gt0	EZH2	Enriched in Q111	HDSigDB	8211	69803	1.9366	1.9366	1e-05	1e-05	The list of differentially expressed genes in healthy control dermal fibroblasts compared to control Induced Pluripotent Stem Cells (iPSC). Genes were selected with 1.5-fold, fdr 0.1.	7528
H3K4me3.Q111vsWT.LFC_gt0	H3K4me3	Enriched in Q111	HDSigDB	7017	1572565	1.9362	1.9362	1e-05	1e-05	Genome-wide gene expression data for Huntington Disease versus controls using an extensive cohort of well characterised post-mortem CNS tissues. Genes were selected with 1.5-fold, fdr 0.1. Down-regulated genes.	2522
H3K4me3.Q111vsWT.LFC_gt0	H3K4me3	Enriched in Q111	HDSigDB	8162	349133	1.9356	1.9356	1e-05	1e-05	The list of proteins significantly (FDR < 0.1) down-regulated in striatum of 6 month old Q175 mice compared to Q20 controls.	457
H3K27Ac.Q111vsWT.LFC_lt0	H3K27Ac	Enriched in WT	HDSigDB	8031	640672	1.9353	1.9353	1e-05	1e-05	The list of differentially expressed genes in skin of 6 month old Q175 mice compared to wild type controls. Genes were selected with fdr 0.05.	2770
H3K4me3.Q111vsWT.LFC_gt0	H3K4me3	Enriched in Q111	HDSigDB	7083	2752168	1.9342	1.9342	1e-05	1e-05	Expression difference in control human umbilical vein endothelial cell line HUVEC-BF4 compared to induced pluripotent stem cells (iPSCs) from Friedreich Ataxia patient fibroblasts. Genes were selected with 1.5-fold, fdr 0.1. Down-regulated genes.	5193
H3K4me3.Q111vsWT.LFC_gt0	H3K4me3	Enriched in Q111	HDSigDB	4141	5292597	1.9337	1.9337	1e-05	1e-05	Expression difference in control patients adipose tissue compared to induced pluripotent stem cells (iPSCs) from Friedreich Ataxia patient fibroblasts. Genes were selected with 1.5-fold, fdr 0.1.	9963
H3K4me3.Q111vsWT.LFC_gt0	H3K4me3	Enriched in Q111	HDSigDB	8860	293087	1.9336	1.9336	1e-05	1e-05	Transcriptional analysis was done in Neuro2a mouse neuroblastoma cells expressing Htt72Q lacking visible aggregates (72Q-ni), cells expressing Htt72Q enriched with Htt inclusions in aggregation state (72Q-i), and control 25Q-ni cells. Gene expression data were classified into different transcriptional signatures using significant results (FDR < 0.05). Transcriptional signature 3 includes genes wi…	399
EZH2.Q111vsWT.LFC_gt0	EZH2	Enriched in Q111	HDSigDB	7087	50001	1.9321	1.9321	1e-05	1e-05	Expression difference in control embryonic stem cell line Pel compared to induced pluripotent stem cells (iPSCs) from Friedreich Ataxia patient fibroblasts. Genes were selected with 1.5-fold, fdr 0.1. Down-regulated genes.	5397
EZH2.Q111vsWT.LFC_gt0	EZH2	Enriched in Q111	HDSigDB	6149	46199	1.9317	1.9317	1e-05	1e-05	Gene expression profiling of differentiated neural stem cell progeny of human embryonic stem cell (ESC) line SIVF017 derived from blastocysts of patient diagnosed as carrying the mutant huntingtin gene compared to the original undifferentiated ESC line. Genes were selected with 1.5-fold, fdr 0.1. Up-regulated genes.	4466
H3K4me3.Q111vsWT.LFC_gt0	H3K4me3	Enriched in Q111	HDSigDB	3091	707311	1.9306	1.9306	1e-05	1e-05	A module of genes coexpressed in human cortex. This module (M9A) consists of genes that are preferentially expressed in oligodendrocytes.	979
H3K4me3.Q111vsWT.LFC_gt0	H3K4me3	Enriched in Q111	HDSigDB	4437	762113	1.9302	1.9302	1e-05	1e-05	Gene expression analysis of human Myotonic Dystrophy type 1 biceps brachii muscle samples versus controls. Genes were selected with 1.5-fold, fdr 0.1. All genes were up-regulated.	1478
EZH2.Q111vsWT.LFC_gt0	EZH2	Enriched in Q111	HDSigDB	6190	62472	1.9298	1.9298	1e-05	1e-05	Cerebral cortex gene expression data from 9 weeks-old control mice and R6/2 mouse model of Huntington Disease. Genes were selected with 1.5-fold, fdr 0.1. Up-regulated genes.	8371
H3K4me3.Q111vsWT.LFC_gt0	H3K4me3	Enriched in Q111	HDSigDB	6020	1512163	1.9285	1.9285	1e-05	1e-05	Striatal gene expression data from 12 weeks-old control mice and R6/2 mouse model of Huntington Disease (Set1). Genes were selected with 1.5-fold, fdr 0.1. Up-regulated genes.	3554
H3K4me3.Q111vsWT.LFC_gt0	H3K4me3	Enriched in Q111	HDSigDB	8284	2102108	1.927	1.927	1e-05	1e-05	Expression profiles of skeletal muscle samples from Myotonic Dystrophy type 1 patients were compared to normal individuals. Genes were selected with 1.5-fold, fdr 0.1.	7825
H3K4me3.Q111vsWT.LFC_gt0	H3K4me3	Enriched in Q111	HDSigDB	7177	281459	1.9269	1.9269	1e-05	1e-05	Transcription profiling of frontal lobe BA4 samples from Huntington Disease Vonsattel Grade 3 cases and age and sex-matched controls. HG-U133A Affymetrix Human Genome U133A Array was used. Genes were selected with 1.5-fold, fdr 0.1. Down-regulated genes.	356
H3K4me3.Q111vsWT.LFC_gt0	H3K4me3	Enriched in Q111	HDSigDB	8208	389657	1.9267	1.9267	1e-05	1e-05	The list of differentially expressed genes in healthy control Embryonic Stem Cells (ESC) compared to control Induced Pluripotent Stem Cells (iPSC). Genes were selected with 1.5-fold, fdr 0.1.	656
H3K4me3.Q111vsWT.LFC_gt0	H3K4me3	Enriched in Q111	HDSigDB	4271	2415628	1.9251	1.9251	1e-05	1e-05	Expression difference in iPSC-derived differentiated neural stem cell (NSC) line HD60i.4 from Huntington Disease patient compared to NSC cells from healthy controls. Genes were selected with 1.5-fold, fdr 0.1.	4358
H3K4me3.Q111vsWT.LFC_lt0	H3K4me3	Enriched in WT	HDSigDB	7062	32815	1.9248	1.9248	1e-05	1e-05	Expression difference in control embryonic stem cell line HSF6 compared to induced pluripotent stem cells (iPSCs) from Friedreich Ataxia patient fibroblasts. Genes were selected with 1.5-fold, fdr 0.1. Down-regulated genes.	2184
H3K4me3.Q111vsWT.LFC_lt0	H3K4me3	Enriched in WT	HDSigDB	8282	58025	1.9235	1.9235	1e-05	1e-05	Expression profiles of skeletal muscle samples from Duchenne muscular dystrophy patients were compared to normal individuals. The list of up-regulated genes. Genes were selected with 1.5-fold, fdr 0.1.	4456
H3K27Ac.Q111vsWT.LFC_lt0	H3K27Ac	Enriched in WT	HDSigDB	8844	197575	1.9224	1.9224	1e-05	1e-05	The significantly up-regulated genes in the Neuro2a mouse neuroblastoma cells expressing Htt72Q lacking visible aggregates (72Q-ni) versus the control 25Q-ni cells. Significant genes were designated as having a false discovery rate (FDR)< 0.05.	817
H3K27me3.Q111vsWT.LFC_lt0	H3K27me3	Enriched in WT	HDSigDB	2879	184452	1.9222	1.9222	1e-05	1e-05	The list of genes coexpressed in mouse brain and functionally characterized as glutamatergic synapse module.	280
H3K27Ac.Q111vsWT.LFC_lt0	H3K27Ac	Enriched in WT	HDSigDB	2735	444999	1.9221	1.9221	1e-05	1e-05	The dataset of genes bound by the Polycomb Repressive Complex 2 (PRC2) subunit SUZ12.	1876
EZH2.Q111vsWT.LFC_gt0	EZH2	Enriched in Q111	HDSigDB	7086	46283	1.9221	1.9221	1e-05	1e-05	Expression difference in control patients adipose tissue compared to induced pluripotent stem cells (iPSCs) from Friedreich Ataxia patient fibroblasts. Genes were selected with 1.5-fold, fdr 0.1. Down-regulated genes.	5315
H3K27me3.Q111vsWT.LFC_lt0	H3K27me3	Enriched in WT	HDSigDB	8020	645517	1.9219	1.9219	1e-05	1e-05	The list of genes with CAG length-dependent expression in brain cortex of allelic series of HD knock-in mice at the age of 10 months. Genes were selected with fdr 0.05. Down-regulated genes.	1021
H3K4me3.Q111vsWT.LFC_gt0	H3K4me3	Enriched in Q111	HDSigDB	4047	2516203	1.9213	1.9213	1e-05	1e-05	Gene expression profile comparison from cultured dermal fibroblasts of Huntington Disease individuals and normal ones. Genes were selected with 1.5-fold, fdr 0.1.	4513
H3K4me3.Q111vsWT.LFC_gt0	H3K4me3	Enriched in Q111	HDSigDB	8286	1303778	1.9207	1.9207	1e-05	1e-05	Expression profiles of skeletal muscle samples from Myotonic Dystrophy type 1 patients were compared to normal individuals. The list of down-regulated genes. Genes were selected with 1.5-fold, fdr 0.1.	6091
H3K4me3.Q111vsWT.LFC_lt0	H3K4me3	Enriched in WT	HDSigDB	7103	62793	1.9205	1.9205	1e-05	1e-05	CUGBP1 and MBNL1 are developmentally regulated RNA-binding proteins that are causally associated with Myotonic Dystrophy type 1. This geneset represents the gene expression profiling of Mbnl1 siRNA transfected C2C12 cells compared to control siRNA treated cells. Genes were selected with 1.5-fold, fdr 0.1. Down-regulated genes.	4972
H3K4me3.Q111vsWT.LFC_gt0	H3K4me3	Enriched in Q111	HDSigDB	4177	525876	1.9191	1.9191	1e-05	1e-05	Striatal gene expression data from 9 weeks-old control mice and Huntington Disease mouse model with conditional knock-out (CKO) of the RNA polymerase I-specific transcription initiation factor IA (TIF-IA). Genes were selected with 1.5-fold, fdr 0.1.	964
H3K4me3.Q111vsWT.LFC_gt0	H3K4me3	Enriched in Q111	HDSigDB	4085	446089	1.9187	1.9187	1e-05	1e-05	Gene expression in quadriceps muscle of Myotonic Dystrophy mouse model (Clcn1 null mice) compared to wild type controls. MOE430A Affymetrix Mouse Expression 430A Array was used. Genes were selected with 1.5-fold, fdr 0.1.	908
H3K4me3.Q111vsWT.LFC_gt0	H3K4me3	Enriched in Q111	HDSigDB	8133	431298	1.9184	1.9184	1e-05	1e-05	Consensus coexpression network analysis of allelic series of HD knock-in mice across three time-points identified modules of genes that are coexpressed at all three time-points. Liver M12 module (tan) was one of the 34 modules identified in liver. A meta-analysis of correlations of module eigengenes (summary expression profiles) with CAG length showed no association for this module.	823
EZH2.Q111vsWT.LFC_gt0	EZH2	Enriched in Q111	HDSigDB	6148	46048	1.9183	1.9183	1e-05	1e-05	Gene expression profiling of differentiated neural stem cell progeny of human embryonic stem cell (ESC) line SIVF020 derived from blastocysts of patient diagnosed as carrying the mutant huntingtin gene compared to the original undifferentiated ESC line. Genes were selected with 1.5-fold, fdr 0.1. Up-regulated genes.	4647
H3K4me3.Q111vsWT.LFC_gt0	H3K4me3	Enriched in Q111	HDSigDB	4314	1476988	1.9182	1.9182	1e-05	1e-05	Transcription profiling of caudate nucleus samples from Huntington Disease Vonsattel Grade 3 cases and age and sex-matched controls. HG-U133A Affymetrix Human Genome U133A Array was used. Genes were selected with 1.5-fold, fdr 0.1.	2211
H3K27me3.Q111vsWT.LFC_lt0	H3K27me3	Enriched in WT	HDSigDB	8144	328463	1.9174	1.9174	1e-05	1e-05	Consensus coexpression network analysis of allelic series of HD knock-in mice across three time-points identified modules of genes that are coexpressed at all three time-points. Liver M28 module (skyblue) was one of the 34 modules identified in liver. A meta-analysis of correlations of module eigengenes (summary expression profiles) with CAG length showed no association for this module.	455
H3K4me3.Q111vsWT.LFC_gt0	H3K4me3	Enriched in Q111	HDSigDB	7186	3269469	1.9162	1.9162	1e-05	1e-05	Gene expression in control STHdhQ7/Q7 striatal cells upon heat shock (42oC for six hours) compared to normal growth conditions (33oC). Genes were selected with 1.5-fold, fdr 0.1. Down-regulated genes.	5790
H3K4me3.Q111vsWT.LFC_gt0	H3K4me3	Enriched in Q111	HDSigDB	7081	2673285	1.9155	1.9155	1e-05	1e-05	Expression difference in control fibroblast cell line NuFF compared to induced pluripotent stem cells (iPSCs) from Friedreich Ataxia patient fibroblasts. Genes were selected with 1.5-fold, fdr 0.1. Down-regulated genes.	5128
H3K27me3.Q111vsWT.LFC_lt0	H3K27me3	Enriched in WT	HDSigDB	7090	247318	1.9155	1.9155	1e-05	1e-05	Striatal gene expression data from 5 month old control mice and R6/2 mouse model of Huntington Disease. Genes were selected with 1.5-fold, fdr 0.1. Down-regulated genes.	383
H3K4me3.Q111vsWT.LFC_gt0	H3K4me3	Enriched in Q111	HDSigDB	7079	2610386	1.9146	1.9146	1e-05	1e-05	Expression difference in control human mesenchymal stromal cell line SC31-MSC compared to iPSCs from Friedreich Ataxia patient fibroblasts. Genes were selected with 1.5-fold, fdr 0.1. Down-regulated genes.	4961
H3K4me3.Q111vsWT.LFC_gt0	H3K4me3	Enriched in Q111	HDSigDB	6130	1106805	1.9139	1.9139	1e-05	1e-05	Gene expression data from the hearts of 10 weeks-old control mice and muscle creatine kinase (MCK) conditional frataxin (Fxn) knock-out mouse model of Friedreich Ataxia. Genes were selected with 1.5-fold, fdr 0.1. Up-regulated genes.	2262
H3K27Ac.Q111vsWT.LFC_lt0	H3K27Ac	Enriched in WT	HDSigDB	6118	186007	1.9121	1.9121	1e-05	1e-05	Gene expression profiles in peripheral blood mononuclear cells (PBMCs) from healthy donors. Cells after in vitro treatment with HDAC inhibitor 4b that increases frataxin levels were compared to untreated cells. Genes were selected with 1.5-fold, fdr 0.1. Up-regulated genes.	802
H3K4me3.Q111vsWT.LFC_gt0	H3K4me3	Enriched in Q111	HDSigDB	6129	1391837	1.9119	1.9119	1e-05	1e-05	Gene expression profiles in peripheral blood mononuclear cells (PBMCs) from Friedreich Ataxia (FRDA) patients. Cells were studied both after in vitro treatment with HDAC inhibitor 106 that increases frataxin levels and after vehicle treatment. Genes were selected with 1.5-fold, fdr 0.1. Up-regulated genes.	2401
EZH2.Q111vsWT.LFC_gt0	EZH2	Enriched in Q111	HDSigDB	4108	30434	1.91	1.91	1e-05	1e-05	Expression difference in Fragile X Syndrome induced pluripotent stem cells (iPSCs) derived from fibroblasts and the original fibroblasts. Genes were selected with 1.5-fold, fdr 0.1.	2983
H3K4me3.Q111vsWT.LFC_gt0	H3K4me3	Enriched in Q111	HDSigDB	4269	2038693	1.909	1.909	1e-05	1e-05	Expression difference in iPSC-derived differentiated neural stem cell (NSC) line HD109i.1 from Huntington Disease patient compared to NSC cells from healthy controls. Genes were selected with 1.5-fold, fdr 0.1.	3816
H3K27me3.Q111vsWT.LFC_lt0	H3K27me3	Enriched in WT	HDSigDB	4472	555731	1.9052	1.9052	1e-05	1e-05	Gene expression profiling of Neural Stem Cells (NSC) derived from Huntington Disease patients compared to isogenic controls. Genes were selected with 1.5-fold, fdr 0.1.	859
H3K4me3.Q111vsWT.LFC_gt0	H3K4me3	Enriched in Q111	HDSigDB	4137	5025725	1.9048	1.9048	1e-05	1e-05	Expression difference in control patients adrenal gland compared to induced pluripotent stem cells (iPSCs) from Friedreich Ataxia patient fibroblasts. Genes were selected with 1.5-fold, fdr 0.1.	9693
H3K27Ac.Q111vsWT.LFC_lt0	H3K27Ac	Enriched in WT	HDSigDB	7184	340541	1.9042	1.9042	1e-05	1e-05	Expression difference in striatal cells derived from wild type HdhQ7/Q7 mice and HdhQ111/Q111 knock-in mouse model of Huntington Disease in control temperature conditions (33oC). Genes were selected with 1.5-fold, fdr 0.1. Down-regulated genes.	1709
H3K4me3.Q111vsWT.LFC_gt0	H3K4me3	Enriched in Q111	HDSigDB	7152	1895312	1.9035	1.9035	1e-05	1e-05	Expression changes produced by succinate dehydrogenase inhibitor 3-nitropropionic acid (3-NP) treatment of wild-type mouse striatal cells. Genes were selected with 1.5-fold, fdr 0.1. Down-regulated genes.	4716
H3K27Ac.Q111vsWT.LFC_lt0	H3K27Ac	Enriched in WT	HDSigDB	7128	448462	1.9031	1.9031	1e-05	1e-05	Gene expression profiles in peripheral blood mononuclear cells (PBMCs) from Friedreich Ataxia (FRDA) clinically asymptomatic genetic carriers, compared with controls. All samples were in vitro treated with HDAC inhibitor 106. Genes were selected with 1.5-fold, fdr 0.1. Down-regulated genes.	1894
H3K4me3.Q111vsWT.LFC_gt0	H3K4me3	Enriched in Q111	HDSigDB	4421	4406546	1.9029	1.9029	1e-05	1e-05	The CUG-BP and ETR-3-like factor 1 (Celf1) RNA binding protein plays an important role in heart and muscle development, and is over-expressed in the disease Myotonic Dystrophy. To identify transcriptome-wide targets of the Celf1 protein in heart, RNA-Seq of polyA+ RNA was performed for mice inducibly expressing Celf1 in the heart compared to control wild type mice. This geneset contains data from…	9862
H3K27Ac.Q111vsWT.LFC_lt0	H3K27Ac	Enriched in WT	HDSigDB	6116	153894	1.9029	1.9029	1e-05	1e-05	Gene expression profiles in peripheral blood mononuclear cells (PBMCs) from Friedreich Ataxia (FRDA) patients. Cells were studied both after in vitro treatment with HDAC inhibitor 4b that increases frataxin levels and after vehicle treatment. Genes were selected with 1.5-fold, fdr 0.1. Up-regulated genes.	665
H3K27me3.Q111vsWT.LFC_lt0	H3K27me3	Enriched in WT	HDSigDB	6275	180456	1.9024	1.9024	1e-05	1e-05	Expression profiles of GABAergic neurons differentiated in parrallel from human pluripotent stem cells obtained from Huntington Disease or control patients. Genes were selected with 1.5-fold, fdr 0.1. Up-regulated genes.	299
H3K4me3.Q111vsWT.LFC_gt0	H3K4me3	Enriched in Q111	HDSigDB	4312	1058854	1.9012	1.9012	1e-05	1e-05	Transcription profiling of caudate nucleus samples from Huntington Disease Vonsattel Grade 2 cases and age and sex-matched controls. HG-U133A Affymetrix Human Genome U133A Array was used. Genes were selected with 1.5-fold, fdr 0.1.	1520
H3K27Ac.Q111vsWT.LFC_lt0	H3K27Ac	Enriched in WT	HDSigDB	7248	675077	1.9003	1.9003	1e-05	1e-05	Gene expression in normal human fetal brain samples compared to several normal tissues (adrenal glands, heart, small intestine, kidney, liver, lung, pancreas, spleen, stomach, thymus gland). Genes were selected with 1.5-fold, fdr 0.1. Down-regulated genes.	3269
H3K27Ac.Q111vsWT.LFC_lt0	H3K27Ac	Enriched in WT	HDSigDB	8920	328386	1.8995	1.8995	1e-05	1e-05	The list of differentially expressed genes in cerebellum of 10 month old Q140 mice compared to Q20 controls. Genes were selected with adj p-value	1249
H3K4me3.Q111vsWT.LFC_lt0	H3K4me3	Enriched in WT	HDSigDB	2958	37936	1.8994	1.8994	1e-05	1e-05	The list of neuron-enriched genes identified by expression profile of mouse purified astrocytes compared to the other brain cell types. The 1.5-fold expression difference threshold was used.	2508
H3K4me3.Q111vsWT.LFC_gt0	H3K4me3	Enriched in Q111	HDSigDB	2838	1511487	1.8973	1.8973	1e-05	1e-05	Reference to the list of genes found to be down-regulated in AD.	2635
H3K4me3.Q111vsWT.LFC_gt0	H3K4me3	Enriched in Q111	HDSigDB	7063	1312119	1.897	1.897	1e-05	1e-05	Expression difference in control embryonic stem cell line BG01 compared to induced pluripotent stem cells (iPSCs) from Friedreich Ataxia patient fibroblasts. Genes were selected with 1.5-fold, fdr 0.1. Down-regulated genes.	2425
H3K4me3.Q111vsWT.LFC_gt0	H3K4me3	Enriched in Q111	HDSigDB	7018	1291856	1.8968	1.8968	1e-05	1e-05	Expression changes in corpus striatum of 22 month old CHL2 (HdhQ150) mouse model of Huntington Disease compared to wild type animals. Genes were selected with 1.5-fold, fdr 0.1. Down-regulated genes.	2280
H3K27Ac.Q111vsWT.LFC_lt0	H3K27Ac	Enriched in WT	HDSigDB	4414	179657	1.8966	1.8966	1e-05	1e-05	Mesencephalon gene expression data from 12 months old control mice and ataxin-2 knock out mouse model of Spinocerebellar Ataxia type 2. Genes were selected with 1.5-fold, fdr 0.1.	1040
H3K27Ac.Q111vsWT.LFC_lt0	H3K27Ac	Enriched in WT	HDSigDB	2779	127522	1.8965	1.8965	1e-05	1e-05	The list of genes found to be stronger expressed in CA1 area of the hippocampus compared to the CA3 area.	523
H3K27me3.Q111vsWT.LFC_lt0	H3K27me3	Enriched in WT	HDSigDB	3066	247304	1.8939	1.8939	1e-05	1e-05	A transcriptional atlas of the adult human brain, comprising extensive histological analysis and comprehensive microarray profiling of neuroanatomically precise subdivisions in two individuals (911 from Donor1 and 867 from Donor2).	425
H3K4me3.Q111vsWT.LFC_gt0	H3K4me3	Enriched in Q111	HDSigDB	7075	2563995	1.8929	1.8929	1e-05	1e-05	Expression difference in control keratinocytes compared to induced pluripotent stem cells (iPSCs) from Friedreich Ataxia patient fibroblasts. Genes were selected with 1.5-fold, fdr 0.1. Down-regulated genes.	4905
H3K4me3.Q111vsWT.LFC_gt0	H3K4me3	Enriched in Q111	HDSigDB	4479	1223487	1.8916	1.8916	1e-05	1e-05	Comparison of gene expression profiles between mouse embryonic stem cells (ESC) with expanded CAG repeats and control ESCs on days 4 of neuronal differentiation. Genes were selected with 1.5-fold, fdr 0.1.	2323
H3K27me3.Q111vsWT.LFC_lt0	H3K27me3	Enriched in WT	HDSigDB	8513	1099715	1.8916	1.8916	1e-05	1e-05	The list of down-regulated genes in striatum of HdhQ175 HD models compared to wild type mice. Genes were selected with FDR protected p value < 0.05	2141
H3K4me3.Q111vsWT.LFC_gt0	H3K4me3	Enriched in Q111	HDSigDB	7263	347922	1.8915	1.8915	1e-05	1e-05	Gene expression profiling of Neural Stem Cells (NSC) derived from Huntington Disease patients compared to isogenic controls. Genes were selected with 1.5-fold, fdr 0.1. Down-regulated genes.	557
H3K27Ac.Q111vsWT.LFC_lt0	H3K27Ac	Enriched in WT	HDSigDB	8257	269147	1.8898	1.8898	1e-05	1e-05	Locuses with changed DNA methylation in Frontal Lobe samples from AD subjects compared to control samples. Genes were selected with 1.5-fold, fdr 0.1.	1504
H3K4me3.Q111vsWT.LFC_gt0	H3K4me3	Enriched in Q111	HDSigDB	7055	586911	1.8891	1.8891	1e-05	1e-05	Expression difference in control induced pluripotent stem cell (iPSCs) line IPS-J1-12-BJ1-iPS12 compared to iPSCs from Friedreich Ataxia patient fibroblasts. Genes were selected with 1.5-fold, fdr 0.1. Down-regulated genes.	1165
H3K4me3.Q111vsWT.LFC_gt0	H3K4me3	Enriched in Q111	HDSigDB	7246	1512327	1.8889	1.8889	1e-05	1e-05	Expression difference in neuronal cells derived from normal patient induced pluripotent stem cells (iPSC) and original iPSCs. Genes were selected with 1.5-fold, fdr 0.1. Down-regulated genes.	2954
H3K4me3.Q111vsWT.LFC_gt0	H3K4me3	Enriched in Q111	HDSigDB	7078	2608149	1.8877	1.8877	1e-05	1e-05	Expression difference in control fibroblast cell line IMR90 compared to induced pluripotent stem cells (iPSCs) from Friedreich Ataxia patient fibroblasts. Genes were selected with 1.5-fold, fdr 0.1. Down-regulated genes.	5034
H3K27Ac.Q111vsWT.LFC_lt0	H3K27Ac	Enriched in WT	HDSigDB	7031	629039	1.8874	1.8874	1e-05	1e-05	Expression profiles of skeletal muscle biopsies from Myotonic Dystrophy type 2 patients were compared to normal adult individuals. Genes were selected with 1.5-fold, fdr 0.1. Down-regulated genes.	3164
H3K27me3.Q111vsWT.LFC_lt0	H3K27me3	Enriched in WT	HDSigDB	8288	302818	1.887	1.887	1e-05	1e-05	Expression profiles of skeletal muscle samples from Myotonic Dystrophy type 2 patients were compared to normal individuals. The list of up-regulated genes. Genes were selected with 1.5-fold, fdr 0.1.	1044
H3K4me3.Q111vsWT.LFC_gt0	H3K4me3	Enriched in Q111	HDSigDB	6101	3085691	1.8858	1.8858	1e-05	1e-05	Striatal gene expression data from 12 weeks-old control mice versus R6/2 mouse model of Huntington Disease both treated with brain penetrant Hsp90 inhibitor to activate the heat shock response in brain. Genes were selected with 1.5-fold, fdr 0.1. Up-regulated genes.	7713
H3K27me3.Q111vsWT.LFC_lt0	H3K27me3	Enriched in WT	HDSigDB	7178	192241	1.8833	1.8833	1e-05	1e-05	Transcription profiling of caudate nucleus samples from Huntington Disease Vonsattel Grade 4 cases and age and sex-matched controls. HG-U133A Affymetrix Human Genome U133A Array was used. Genes were selected with 1.5-fold, fdr 0.1. Down-regulated genes.	238
H3K4me3.Q111vsWT.LFC_gt0	H3K4me3	Enriched in Q111	HDSigDB	8176	497870	1.8826	1.8826	1e-05	1e-05	Consensus weighted gene coexpression network analysis (WGCNA) of allelic series of HD knock-in mice was performed directly on the proteomic data set using label-free quantitative protein inputs. This analysis defined several protein network modules (pMs), including pM30 (steelblue). A meta-analysis of correlations of module with CAG length showed no association for this module.	786
H3K27Ac.Q111vsWT.LFC_lt0	H3K27Ac	Enriched in WT	HDSigDB	4179	138627	1.8823	1.8823	1e-05	1e-05	Expression difference in R6/2 Huntington Disease model mice systemically treated with brain penetrant Hsp90 inhibitor to activate the heat shock response in brain versus vehicle treated mice. Genes were selected with 1.5-fold, fdr 0.1.	739
H3K27Ac.Q111vsWT.LFC_lt0	H3K27Ac	Enriched in WT	HDSigDB	6125	342106	1.8823	1.8823	1e-05	1e-05	Gene expression profiles in peripheral blood mononuclear cells (PBMCs) from Friedreich Ataxia (FRDA) patients. Cells after in vitro treatment with HDAC inhibitor 106 that increases frataxin levels were compared to untreated cells. Genes were selected with 1.5-fold, fdr 0.1. Up-regulated genes.	1482
H3K27Ac.Q111vsWT.LFC_lt0	H3K27Ac	Enriched in WT	HDSigDB	2742	588881	1.8816	1.8816	1e-05	1e-05	The list of astrocyte-enriched genes identified by expression profile of mouse purified astrocytes compared to the other brain cell types. The 1.5-fold expression difference threshold was used.	3093
EZH2.Q111vsWT.LFC_gt0	EZH2	Enriched in Q111	HDSigDB	4454	51700	1.8813	1.8813	1e-05	1e-05	Expression difference in neuronal cells derived from normal patient induced pluripotent stem cells (iPSC) and original iPSCs. Genes were selected with 1.5-fold, fdr 0.1.	5571
EZH2.Q111vsWT.LFC_gt0	EZH2	Enriched in Q111	HDSigDB	4126	63030	1.8805	1.8805	1e-05	1e-05	Expression difference in control embryonic stem cell line Miz4 compared to induced pluripotent stem cells (iPSCs) from Friedreich Ataxia patient fibroblasts. Genes were selected with 1.5-fold, fdr 0.1.	7110
H3K4me3.Q111vsWT.LFC_gt0	H3K4me3	Enriched in Q111	HDSigDB	7061	1143164	1.8795	1.8795	1e-05	1e-05	Expression difference in control embryonic stem cell line H9 compared to induced pluripotent stem cells (iPSCs) from Friedreich Ataxia patient fibroblasts. Genes were selected with 1.5-fold, fdr 0.1. Down-regulated genes.	2273
H3K4me3.Q111vsWT.LFC_gt0	H3K4me3	Enriched in Q111	HDSigDB	4110	1549532	1.8787	1.8787	1e-05	1e-05	Expression difference in control induced pluripotent stem cell (iPSCs) line IPS-J1-12-BJ1-iPS12 compared to iPSCs from Friedreich Ataxia patient fibroblasts. Genes were selected with 1.5-fold, fdr 0.1.	2671
H3K4me3.Q111vsWT.LFC_gt0	H3K4me3	Enriched in Q111	HDSigDB	4140	5082090	1.8786	1.8786	1e-05	1e-05	Expression difference in control patients lung compared to induced pluripotent stem cells (iPSCs) from Friedreich Ataxia patient fibroblasts. Genes were selected with 1.5-fold, fdr 0.1.	10026
H3K27Ac.Q111vsWT.LFC_lt0	H3K27Ac	Enriched in WT	HDSigDB	6126	410045	1.8783	1.8783	1e-05	1e-05	Gene expression profiles in peripheral blood mononuclear cells (PBMCs) from healthy donors. Cells after in vitro treatment with HDAC inhibitor 106 that increases frataxin levels were compared to untreated cells. Genes were selected with 1.5-fold, fdr 0.1. Up-regulated genes.	1766
H3K4me3.Q111vsWT.LFC_gt0	H3K4me3	Enriched in Q111	HDSigDB	2734	3537896	1.8771	1.8771	1e-05	1e-05	The dataset of genes bound by RNA polymerase II.	7088
EZH2.Q111vsWT.LFC_gt0	EZH2	Enriched in Q111	HDSigDB	4455	55203	1.8767	1.8767	1e-05	1e-05	Expression difference in neuronal cells derived from Friedreich Ataxia patient induced pluripotent stem cells (iPSC) and original iPSCs. Genes were selected with 1.5-fold, fdr 0.1.	5978
H3K27Ac.Q111vsWT.LFC_lt0	H3K27Ac	Enriched in WT	HDSigDB	6022	575535	1.8764	1.8764	1e-05	1e-05	Gene expression profile comparison from cultured dermal fibroblasts of Huntington Disease individuals and normal ones. Genes were selected with 1.5-fold, fdr 0.1. Up-regulated genes.	2535
EZH2.Q111vsWT.LFC_gt0	EZH2	Enriched in Q111	HDSigDB	6142	40957	1.8732	1.8732	1e-05	1e-05	Gene expression profiling of differentiated neural stem cell progeny of human embryonic stem cell (ESC) line VUB05 derived from blastocysts of patient diagnosed as carrying the mutant huntingtin gene compared to the original undifferentiated ESC line. Genes were selected with 1.5-fold, fdr 0.1. Up-regulated genes.	4170
H3K4me3.Q111vsWT.LFC_gt0	H3K4me3	Enriched in Q111	HDSigDB	8221	451379	1.8726	1.8726	1e-05	1e-05	Locuses with changed DNA methylation in Limbic Lobe Region samples from HD subjects compared to control samples. Genes were selected with 1.5-fold, fdr 0.1.	762
H3K27Ac.Q111vsWT.LFC_lt0	H3K27Ac	Enriched in WT	HDSigDB	8041	277997	1.8717	1.8717	1e-05	1e-05	The list of up-regulated genes in skin of 6 month old Q175 mice compared to wild type controls. Genes were selected with fdr 0.05.	1236
H3K4me3.Q111vsWT.LFC_gt0	H3K4me3	Enriched in Q111	HDSigDB	4321	5913497	1.8699	1.8699	1e-05	1e-05	Cerebral cortex gene expression data from 9 weeks-old control mice and R6/2 mouse model of Huntington Disease. Genes were selected with 1.5-fold, fdr 0.1.	14680
H3K4me3.Q111vsWT.LFC_gt0	H3K4me3	Enriched in Q111	HDSigDB	8916	1124002	1.8697	1.8697	1e-05	1e-05	The list of up-regulated genes in cerebellum of 10 month old Q175 mice compared to Q20 controls. Genes were selected with adj p-value	1859
H3K27Ac.Q111vsWT.LFC_lt0	H3K27Ac	Enriched in WT	HDSigDB	8270	484069	1.8693	1.8693	1e-05	1e-05	The list of up-regulated genes in healthy control iPSC-derived neural progenitor cells (NPC) compared to Huntington Disease patient-derived NPCs. Genes were selected with 1.5-fold, fdr 0.1.	2148
H3K4me3.Q111vsWT.LFC_gt0	H3K4me3	Enriched in Q111	HDSigDB	5017	7132075	1.8682	1.8682	1e-05	1e-05	Methylation profiles of cerebral cortex form Huntington Disease patients and normal individuals were compared to methylation profiles of paired liver samples. Genes were selected with 1.5-fold, fdr 0.1.	14264
H3K27me3.Q111vsWT.LFC_lt0	H3K27me3	Enriched in WT	HDSigDB	4264	546401	1.8668	1.8668	1e-05	1e-05	Cerebrum gene expression data from 22 weeks-old control mice and R6/1 mouse model of Huntington Disease. Genes were selected with 1.5-fold, fdr 0.1.	982
H3K4me3.Q111vsWT.LFC_gt0	H3K4me3	Enriched in Q111	HDSigDB	4327	392981	1.8668	1.8668	1e-05	1e-05	The aim of this study was to examine the effects of antisense oligonucleotides (ASOs) on the muscle transcriptome in a transgenic mouse model of Myotonic Dystrophy. For this purpose the gene expressions in quadriceps muscle of HSALR line 20b with the expanded CUG repeat in a human skeletal actin (hACTA1) transgene treated with ASO 445236 to the hACTA1 transcript were compared to HSALR line 20b mi…	763
H3K4me3.Q111vsWT.LFC_gt0	H3K4me3	Enriched in Q111	HDSigDB	7214	3563418	1.8667	1.8667	1e-05	1e-05	Expression array analysis of human Myotonic Dystrophy type 1 skeletal (biceps brachii muscle, quadriceps muscle) or respiratory muscles (diaphragm) samples versus controls. Genes were selected with 1.5-fold, fdr 0.1. Down-regulated genes.	8139
H3K4me3.Q111vsWT.LFC_gt0	H3K4me3	Enriched in Q111	HDSigDB	4317	4429994	1.8655	1.8655	1e-05	1e-05	Gene expression in control STHdhQ7/Q7 striatal cells upon heat shock (42oC for six hours) compared to normal growth conditions (33oC). Genes were selected with 1.5-fold, fdr 0.1.	9860
H3K27me3.Q111vsWT.LFC_lt0	H3K27me3	Enriched in WT	HDSigDB	8500	187082	1.8654	1.8654	1e-05	1e-05	The list of differentially expressed genes in striatum of HdhQ175 HD mice treated with 3.2 mg/kg PDE10A inhibitor compared to vehicle treated HdhQ175 mice. Genes were selected with FDR protected p value < 0.05	561
H3K27me3.Q111vsWT.LFC_lt0	H3K27me3	Enriched in WT	HDSigDB	8043	523439	1.8651	1.8651	1e-05	1e-05	The list of down-regulated genes in hippocampus of 6 month old Q175 mice compared to wild type controls. Genes were selected with fdr 0.05.	747
H3K4me3.Q111vsWT.LFC_gt0	H3K4me3	Enriched in Q111	HDSigDB	7181	577463	1.8642	1.8642	1e-05	1e-05	Transcription profiling of caudate nucleus samples from Huntington Disease Vonsattel Grade 2 cases and age and sex-matched controls. HG-U133A Affymetrix Human Genome U133A Array was used. Genes were selected with 1.5-fold, fdr 0.1. Down-regulated genes.	816
H3K4me3.Q111vsWT.LFC_lt0	H3K4me3	Enriched in WT	HDSigDB	4041	48934	1.8641	1.8641	1e-05	1e-05	Markers for Huntington Disease in human peripheral blood samples. Genes were selected with 1.5-fold, fdr 0.1.	2935
H3K27me3.Q111vsWT.LFC_lt0	H3K27me3	Enriched in WT	HDSigDB	8435	202080	1.8641	1.8641	1e-05	1e-05	The list of down-regulated genes in HdhQ111 mouse striatal precursor cells upon treatment with the SPL enzyme inhibitor, 4-deoxypyridoxine hydrochloride (DOP) compared to untreated HdhQ111 cells. DOP inhibits S1P lyase (SPL) activity thus inhibiting the degradation of intracellular sphingolipid metabolite sphinogosine-1-phosphate (S1P). Inhibiting the SPL enzyme has neuroprotective effects in HD …	389
H3K27Ac.Q111vsWT.LFC_lt0	H3K27Ac	Enriched in WT	HDSigDB	4480	557343	1.8636	1.8636	1e-05	1e-05	Comparison of gene expression profiles between mouse embryonic stem cells (ESC) with expanded CAG repeats and control ESCs on days 6 of neuronal differentiation. Genes were selected with 1.5-fold, fdr 0.1.	2966
H3K4me3.Q111vsWT.LFC_gt0	H3K4me3	Enriched in Q111	HDSigDB	8223	433379	1.8635	1.8635	1e-05	1e-05	Locuses with decreased DNA methylation in Limbic Lobe Region samples from HD subjects compared to control samples. Genes were selected with 1.5-fold, fdr 0.1.	727
H3K4me3.Q111vsWT.LFC_gt0	H3K4me3	Enriched in Q111	HDSigDB	6011	170268	1.8621	1.8621	1e-05	1e-05	Genome-wide gene expression data for Amyotrophic Lateral Sclerosis versus controls using an extensive cohort of well characterised post-mortem CNS tissues. Genes were selected with 1.5-fold, fdr 0.1. Up-regulated genes.	277
H3K27me3.Q111vsWT.LFC_lt0	H3K27me3	Enriched in WT	HDSigDB	8429	398359	1.8621	1.8621	1e-05	1e-05	The list of differentially expressed genes in HdhQ111 mouse striatal precursor cells upon treatment with the SPL enzyme inhibitor, 4-deoxypyridoxine hydrochloride (DOP) compared to untreated HdhQ111 cells. DOP inhibits S1P lyase (SPL) activity thus inhibiting the degradation of intracellular sphingolipid metabolite sphinogosine-1-phosphate (S1P). Inhibiting the SPL enzyme has neuroprotective effe…	677
H3K27Ac.Q111vsWT.LFC_lt0	H3K27Ac	Enriched in WT	HDSigDB	4048	1510489	1.861	1.861	1e-05	1e-05	Gene expression profile of mouse striatal immortalized cell lines with wild type huntingtin polyQ repeat length (STHdh7/7) compared to mutant repeat length (STHdh111/111). Genes were selected with 1.5-fold, fdr 0.1.	9225
H3K27Ac.Q111vsWT.LFC_lt0	H3K27Ac	Enriched in WT	HDSigDB	3101	420459	1.8608	1.8608	1e-05	1e-05	Lists of genes found to be up-regulated in AD.	1880
H3K27me3.Q111vsWT.LFC_lt0	H3K27me3	Enriched in WT	HDSigDB	7212	910105	1.8601	1.8601	1e-05	1e-05	Gene expression data of cerebellum from 10 weeks-old N171-82Q mouse model of Huntington Disease compared to control wild type mice. Genes were selected with 1.5-fold, fdr 0.1. Down-regulated genes.	1805
H3K27Ac.Q111vsWT.LFC_lt0	H3K27Ac	Enriched in WT	HDSigDB	4267	132455	1.8594	1.8594	1e-05	1e-05	Retina gene expression data from 9 weeks-old control mice and R7E mouse model of Spinocerebellar Ataxia type 7. Genes were selected with 1.5-fold, fdr 0.1.	692
H3K4me3.Q111vsWT.LFC_gt0	H3K4me3	Enriched in Q111	HDSigDB	6228	747209	1.8589	1.8589	1e-05	1e-05	The CUG-BP and ETR-3-like factor 1 (Celf1) RNA binding protein plays an important role in heart and muscle development, and is over-expressed in the disease Myotonic Dystrophy. To identify transcriptome-wide targets of the Celf1 protein in heart, RNA-Seq of polyA+ RNA was performed for mice inducibly expressing Celf1 in the heart compared to control wild type mice. This geneset contains data from…	1893
H3K4me3.Q111vsWT.LFC_gt0	H3K4me3	Enriched in Q111	HDSigDB	4318	5884497	1.8587	1.8587	1e-05	1e-05	Gene expression in Huntington Disease mutant STHdhQ111/Q111 striatal cells upon heat shock (42oC for six hours) compared to normal growth conditions (33oC). Genes were selected with 1.5-fold, fdr 0.1.	15582
H3K4me3.Q111vsWT.LFC_gt0	H3K4me3	Enriched in Q111	HDSigDB	7074	2427973	1.8584	1.8584	1e-05	1e-05	Expression difference in control human adipose mesenchymal stem cell line HMSC-ad compared to iPSCs from Friedreich Ataxia patient fibroblasts. Genes were selected with 1.5-fold, fdr 0.1. Down-regulated genes.	4602
H3K27Ac.Q111vsWT.LFC_lt0	H3K27Ac	Enriched in WT	HDSigDB	4038	539831	1.8567	1.8567	1e-05	1e-05	Genome-wide gene expression data for Parkinson Disease versus controls using an extensive cohort of well characterised post-mortem CNS tissues. Genes were selected with 1.5-fold, fdr 0.1.	2318
H3K4me3.Q111vsWT.LFC_gt0	H3K4me3	Enriched in Q111	HDSigDB	7066	1349827	1.8563	1.8563	1e-05	1e-05	Expression difference in control embryonic stem cell line Mel1_P51 compared to induced pluripotent stem cells (iPSCs) from Friedreich Ataxia patient fibroblasts. Genes were selected with 1.5-fold, fdr 0.1. Down-regulated genes.	2704
H3K4me3.Q111vsWT.LFC_gt0	H3K4me3	Enriched in Q111	HDSigDB	6084	2695086	1.8559	1.8559	1e-05	1e-05	Expression difference in control patients urinary bladder compared to induced pluripotent stem cells (iPSCs) from Friedreich Ataxia patient fibroblasts. Genes were selected with 1.5-fold, fdr 0.1. Up-regulated genes.	4639
H3K27me3.Q111vsWT.LFC_lt0	H3K27me3	Enriched in WT	HDSigDB	7182	406253	1.8547	1.8547	1e-05	1e-05	Transcription profiling of caudate nucleus samples from Huntington Disease Vonsattel Grade 3 cases and age and sex-matched controls. HG-U133B Affymetrix Human Genome U133B Array was used. Genes were selected with 1.5-fold, fdr 0.1. Down-regulated genes.	568
H3K4me3.Q111vsWT.LFC_gt0	H3K4me3	Enriched in Q111	HDSigDB	6099	238709	1.8532	1.8532	1e-05	1e-05	Expression difference in R6/2 Huntington Disease model mice systemically treated with brain penetrant Hsp90 inhibitor to activate the heat shock response in brain versus vehicle treated mice. Genes were selected with 1.5-fold, fdr 0.1. Up-regulated genes.	504
H3K27me3.Q111vsWT.LFC_lt0	H3K27me3	Enriched in WT	HDSigDB	8432	196279	1.8523	1.8523	1e-05	1e-05	The list of up-regulated genes in HdhQ111 mouse striatal precursor cells upon treatment with the SPL enzyme inhibitor, 4-deoxypyridoxine hydrochloride (DOP) compared to untreated HdhQ111 cells. DOP inhibits S1P lyase (SPL) activity thus inhibiting the degradation of intracellular sphingolipid metabolite sphinogosine-1-phosphate (S1P). Inhibiting the SPL enzyme has neuroprotective effects in HD mo…	288
H3K27me3.Q111vsWT.LFC_lt0	H3K27me3	Enriched in WT	HDSigDB	2821	166198	1.8517	1.8517	1e-05	1e-05	A transcriptional atlas of the adult human brain, comprising extensive histological analysis and comprehensive microarray profiling of neuroanatomically precise subdivisions in two individuals (911 from Donor1 and 867 from Donor2).	268
EZH2.Q111vsWT.LFC_gt0	EZH2	Enriched in Q111	HDSigDB	6145	40131	1.8512	1.8512	1e-05	1e-05	Gene expression profiling of differentiated neural stem cell progeny of human embryonic stem cell (ESC) line Huez2.3 derived from blastocysts of patient diagnosed as carrying the mutant huntingtin gene compared to the original undifferentiated ESC line. Genes were selected with 1.5-fold, fdr 0.1. Up-regulated genes.	4061
[truncated: 11,966 more rows]

## Sheet: genesets
gsid	Name	Systematic Name	Organism	Species	Taxid	PubMed IDs	Authors	GEO Ids	Pride Ids	Platform	Platform Ids	Description Brief	Description Full	Number of Genes	Number of Samples	Number of Subjects	Disease	Disease Severity	Tissue	Mouse Background	Mouse Strain	Age	Sex	Analysis Type	Experiment Type	Methods	Sample Type	Details URL	Geneset URL	Provenance URL
[truncated: 3,301 more rows]

[truncated: 1 more sheets: Metainfo]
